# Supplementary material for: Observation of dichotomic field-tunable electronic structure in twisted monolayer-bilayer graphene
Source: Nat Commun. 2024 May 3;15:3737. doi: 10.1038/s41467-024-48166-8 (PMC11068895; doi:10.1038/s41467-024-48166-8)
Supplement: Supplementary file 3 — Source Data [file 41467_2024_48166_MOESM3_ESM.zip]

Archive with 4 entries (4 files):
- Source_Data_Fig1.xlsx
- Source_Data_Fig2.xlsx
- Source_Data_Fig3.xlsx
- Source_Data_Fig4.xlsx
