# Supplementary material for: Observation of dichotomic field-tunable electronic structure in twisted monolayer-bilayer graphene
Source: Nat Commun. 2024 May 3;15:3737. doi: 10.1038/s41467-024-48166-8 (PMC11068895; doi:10.1038/s41467-024-48166-8)
Supplement: Supplementary file 3 — Source Data [file 41467_2024_48166_MOESM3_ESM.zip › Source_Data_Fig1.xlsx]

## Sheet: Fig1e
	-2.67116	-2.66277	-2.65438	-2.64599	-2.6376	-2.62921	-2.62082	-2.61243	-2.60404	-2.59565	-2.58726	-2.57887	-2.57048	-2.56209	-2.5537	-2.54531	-2.53692	-2.52853	-2.52014	-2.51175	-2.50336	-2.49497	-2.48658	-2.47819	-2.4698	-2.46141	-2.45302	-2.44463	-2.43624	-2.42785	-2.41946	-2.41107	-2.40268	-2.39429	-2.3859	-2.37751	-2.36912	-2.36073	-2.35234	-2.34395	-2.33556	-2.32717	-2.31878	-2.31039	-2.302	-2.29361	-2.28522	-2.27683	-2.26844
-0.339349
-0.330742
-0.322135
-0.313528
-0.304921	23.5815	24.7569	25.1705	24.0121	25.2189	28.976	30.3565	26.7957	31.9301	36.396	36.1339	34.904	32.6614	31.0438	35.5639	35.6773	34.0242	33.95	34.1663	36.2628	33.989	32.2847	33.2222	34.9682	31.6373	34.8643	37.0137	34.3868	29.5016	31.3786	32.8442	34.9002	34.1808	36.4352	39.3639	37.1081	37.8465	38.4019	37.1276	36.3288	36.1896	39.9534	42.6717	46.9282	37.697	38.4076	38.5046	38.833	32.9812
-0.296314	27.2906	25.3425	22.6655	22.481	24.7842	26.361	27.8634	25.6943	29.3949	31.3307	31.0707	31.7955	29.0727	27.9578	26.4309	27.9894	29.7149	26.8344	27.6782	34.5842	31.9455	33.4799	38.0639	37.1479	34.7225	33.3419	31.424	34.3616	35.6013	32.6635	33.4169	38.4201	38.0397	33.1691	37.8232	41.692	40.1991	38.0229	40.1122	40.3559	36.8296	37.9208	38.0539	39.9379	36.585	36.4864	39.4768	42.119	39.1239
-0.287707	21.9623	25.6369	25.0551	25.9918	28.3387	29.4678	26.3608	22.8905	23.1257	22.3704	24.2674	25.6345	24.9419	24.1057	21.9202	27.129	28.9508	26.287	25.7017	36.9611	35.1423	35.0371	35.32	35.6802	36.4225	32.8128	28.2747	30.5333	32.4975	33.8932	37.9043	40.2677	40.4718	34.4052	35.1547	36.0353	34.9511	33.8496	38.1106	40.2412	35.1743	37.3057	43.0379	43.2152	41.1898	39.8065	40.4089	39.393	40.0416
-0.2791	23.802	25.4403	23.9616	23.6133	24.4651	21.6591	21.6941	21.11	22.4342	21.5119	24.0496	24.8203	24.7715	25.0705	25.4447	27.3065	26.4774	22	26.3507	30.4306	29.7671	30.6684	32.5185	31.597	31.0224	30.5377	30.6408	29.1058	32.4235	33.2162	37.5586	36.8755	35.6382	31.1804	30.4669	30.9283	29.0296	29.0706	31.3383	37.6606	32.6959	32.8988	35.3359	36.1826	36.0572	35.8557	34.2494	33.4799	35.4729
-0.270493	20.5587	20.8982	19.9948	20.851	21.9896	21.7792	22.8971	23.7112	22.8191	19.1987	23.8937	26.0864	26.8721	24.9492	24.4436	24.6053	23.2928	20.736	25.0445	27.7901	27.9582	28.6167	29.597	29.3365	30.0342	31.2528	28.5141	28.0728	27.5416	27.7024	31.3898	33.7955	34.3416	31.4199	30.2876	29.1431	29.8812	29.2608	29.9712	34.0362	33.0631	33.2859	33.6718	32.7585	33.6306	34.1771	34.0866	35.306	36.1656
-0.261886	20.4507	19.9306	17.8089	20.4848	22.2682	23.3495	24.5072	25.3874	23.6149	18.4675	20.1923	21.0724	22.0273	23.0822	24.8824	22.2011	22.2243	23.3139	21.3468	23.6599	22.5672	24.572	24.4217	24.0585	26.2963	28.1758	26.6692	26.3675	27.5154	26.1976	28.1821	30.3067	34.6337	31.1783	30.8908	30.4523	29.2742	29.0205	26.0777	29.004	31.3053	32.5539	34.8192	30.2724	31.8033	31.4545	30.0886	31.8356	31.4605
-0.253279	22.2347	22.0109	19.3245	18.9493	21.1924	25.608	22.9919	21.3898	19.7302	17.4012	16.4228	17.4955	17.9728	20.3222	21.1536	21.9353	19.8954	19.6642	16.603	18.971	19.3461	24.5099	26.1327	25.0396	24.1126	23.9273	24.9814	25.2683	22.7154	23.2905	23.4641	26.3046	29.7056	26.2781	23.8907	24.3209	25.6646	27.5941	26.6735	28.0528	27.409	31.2285	31.5168	28.6912	31.8794	30.2418	28.182	27.936	25.8716
-0.244672	16.9502	15.5045	14.4233	15.5552	19.5264	20.8735	20.6094	18.9669	18.7675	18.3337	15.7014	14.7326	14.2406	15.7886	18.6827	21.1078	20.4645	20.8266	22.4603	23.5563	19.8775	22.4186	22.0372	22.101	22.0223	21.5807	21.1008	21.3782	19.2253	19.7278	21.6657	26.0055	26.6437	27.8385	28.5368	29.4507	27.9361	29.6995	23.0703	22.4807	24.7153	29.3657	32.7816	29.3245	28.3184	26.1596	26.9579	30.7784	28.1148
-0.236065	14.4081	13.9885	11.8024	13.5647	13.6026	12.7537	14.3465	13.2756	15.1279	16.7195	15.9483	17.8409	16.2039	17.9042	18.3305	19.9022	20.316	19.0854	18.9166	19.4389	16.2174	20.4933	21.4943	19.4102	19.9697	22.0691	19.2809	21.1221	19.2706	21.2033	19.9056	20.4384	22.8336	20.9023	20.3924	22.3137	22.5659	26.8445	24.1659	23.0527	22.3546	24.5948	22.9533	23.4059	23.4157	20.5757	24.2992	28.5965	28.5938
-0.227458	13.7213	14.9721	14.4679	14.1424	13.5801	10.65	8.16451	11.1608	13.337	14.8814	15.0239	14.567	12.8775	15.5732	14.9326	15.8549	18.1037	14.1868	16.6234	17.0713	18.582	24.0752	25.8856	20.863	13.8059	16.3678	20.4217	21.1387	19.0873	20.6285	23.1038	23.4919	19.454	21.3808	22.5297	20.8542	20.238	21.0454	20.0165	19.7902	17.6826	20.4639	21.2827	23.1651	22.8343	21.1626	25.0085	25.3236	22.9173
-0.218851	14.6203	15.4438	15.2718	15.5798	14.4667	14.3331	16.2434	15.4808	13.3214	13.1365	14.5056	14.6913	14.7372	15.1168	17.2653	16.6229	15.4271	13.7749	14.7887	17.6972	18.552	20.5267	20.0866	16.4217	12.9474	13.4603	19.0547	22.2366	18.0093	19.1967	19.6663	19.461	18.5634	20.2907	22.6855	20.9092	18.2974	13.7594	15.3999	14.2364	15.9616	16.0364	17.5742	20.8191	23.208	23.9077	24.7002	25.5938	26.0422
-0.210244	14.581	17.3965	13.1933	10.7525	9.69965	11.9544	14.3892	12.4146	13.5272	16.5215	16.6847	17.7913	15.1567	13.7677	14.9489	15.0319	15.9995	15.3891	15.0499	17.5239	16.3064	16.7034	14.7979	14.0789	13.8144	14.7785	15.5655	15.1042	14.8084	11.2193	14.7454	16.4899	16.0295	20.0936	20.2482	18.7056	19.3772	16.2792	17.2344	20.0388	20.4437	20.4185	20.924	21.0419	21.7846	23.9726	24.8195	23.3576	25.9203
-0.201637	11.4143	13.637	13.9952	9.97988	9.02046	10.3742	11.5585	10.9356	13.2146	15.3582	14.774	12.5269	15.4509	14.5607	17.0783	15.904	16.1992	13.6041	11.2967	12.7001	13.155	13.5857	17.0289	16.661	14.8655	14.9736	14.4046	14.3418	12.4104	12.3737	12.7193	14.7012	17.729	18.6987	20.6387	19.9329	18.277	19.0424	16.8827	17.6468	16.4128	17.7148	21.0016	20.6605	22.3073	21.4276	23.2251	21.2572	18.5177
-0.19303	8.43901	8.81932	10.7465	10.2265	8.43092	10.9984	10.3088	11.7702	10.0602	8.80871	7.95356	9.8216	9.86923	9.9698	12.2814	10.0928	9.36618	9.71153	10.9193	10.7296	11.3961	13.7911	17.2376	14.732	15.2105	17.1132	16.4835	13.95	11.091	14.3237	16.4237	16.1837	17.3514	18.4215	16.9199	15.743	15.6488	16.1481	16.6141	18.5362	15.7374	15.7942	18.2145	15.9614	17.9536	17.9274	17.4115	17.1942	15.3361
-0.184423	10.8086	11.0619	8.96641	11.6065	10.6885	12.8595	12.3531	11.6727	11.983	9.834	9.78898	11.0619	11.9933	11.186	9.43029	7.40557	7.74023	10.2107	12.3918	11.7463	12.8557	12.6899	12.5981	11.1306	12.6558	14.9464	13.9905	11.8903	10.185	13.1927	14.9011	18.0486	17.7116	18.3165	14.9218	13.3603	14.0987	15.8833	15.5769	17.2413	14.154	13.4717	14.1311	16.1732	17.0967	17.1984	16.2782	17.4808	16.1705
-0.175816	11.0832	11.302	9.12027	10.2658	9.02537	9.68498	11.5828	11.5998	12.2	10.0492	11.4155	12.7586	13.515	12.5554	10.6123	11.236	11.102	10.5908	11.4276	10.3023	12.3248	11.7531	10.4805	10.8896	11.8681	13.1024	11.8549	10.6476	10.7709	12.3956	13.2808	15.5458	15.9626	15.7545	11.8683	10.7802	11.9302	16.4589	16.6678	15.9539	15.4745	15.6378	14.087	15.21	16.9487	17.6516	18.3131	16.6258	13.7538
-0.167209	7.85651	8.91187	7.16728	8.76337	7.66945	7.63014	8.17534	9.5713	11.6809	12.3345	12.1875	11.0834	7.26909	9.58916	10.2445	12.1703	13.7363	9.29827	9.03344	10.8324	12.0555	12.5013	12.0736	14.3103	13.5083	13.7062	12.0681	9.58425	9.84868	10.7281	11.928	13.4476	13.0976	11.8591	10.3948	10.2657	10.9664	11.365	10.8697	10.7789	13.1212	12.8119	13.9908	14.9248	15.3602	17.2987	14.3133	11.7408	9.06655
-0.158602	11.8033	11.0448	8.81512	8.47108	9.98511	8.98762	10.5723	9.65647	8.141	7.75684	9.66366	11.8494	9.65303	8.51693	7.32672	8.10951	10.203	7.61282	8.00743	8.19364	10.0303	9.95497	11.0059	11.2761	11.579	10.5788	9.55144	9.10853	11.2299	11.4189	9.69179	11.2508	9.53541	11.0222	15.3302	12.5344	11.5958	11.2844	11.0143	10.4851	10.5733	12.257	14.6287	16.0083	13.2465	11.5819	10.7105	13.0432	10.4289
-0.149995	9.0773	10.6129	11.7573	12.5234	14.502	12.2305	11.1517	9.42649	9.53539	8.55619	9.04178	8.82222	9.56711	11.519	12.5906	10.9182	10.1362	5.64895	7.82512	9.9604	12.8958	13.2636	12.9268	13.4019	10.5419	11.0618	11.4223	12.122	12.8324	10.766	11.3513	11.6509	9.75265	7.95983	9.292	10.1301	11.7342	14.6117	13.0419	11.2822	10.7273	13.6578	14.9727	12.4421	9.9703	8.90463	9.02355	9.96089	11.6907
-0.141388	6.7929	10.5868	11.0064	12.9206	12.4381	13.0419	14.0304	11.2302	8.88791	9.49584	8.7384	9.62526	9.39889	11.0298	11.4067	12.908	13.7747	11.4062	7.47739	4.24245	6.97093	7.94106	8.71766	11.7642	8.58072	10.8134	13.5829	13.5337	11.1271	12.677	13.1662	10.7801	11.5152	11.4129	12.6366	11.4371	10.9727	15.5351	14.6515	14.6904	12.1335	13.0932	11.623	9.7306	9.05779	9.16993	8.17762	9.64649	10.3432
-0.132781	11.8547	11.292	7.41155	6.71257	8.79917	9.87953	9.46608	6.73885	7.63003	10.9868	8.55199	9.56898	8.65549	9.65845	10.2425	9.21843	8.93341	8.63457	9.897	6.31034	8.45265	11.989	10.919	10.0416	11.4788	11.4497	11.4083	10.4463	8.14263	8.88027	7.93777	8.31011	7.62543	10.253	9.56914	10.7289	9.52248	9.80158	11.4206	11.458	12.8267	13.4644	12.5248	9.42455	12.9651	12.9903	12.4622	10.266	10.4112
-0.124174	8.65217	5.81991	6.5593	7.54303	7.81025	7.25156	6.95865	7.24385	8.96098	9.70536	9.90217	8.6293	7.55112	5.75648	5.88683	10.8872	14.345	16.3266	12.3146	9.98062	10.7996	7.92261	7.29	6.92217	8.46128	11.9102	12.1907	13.4438	8.92919	8.28852	6.01205	6.77137	8.12803	9.13	9.44374	8.38741	8.37664	10.2764	9.29668	7.93576	8.07988	9.75456	10.3507	9.20415	9.12061	10.9877	12.1535	9.64652	7.94207
-0.115567	9.38763	8.33868	8.07217	7.03018	7.16121	8.72511	10.2073	9.0733	9.28029	10.7893	10.3374	7.20003	5.31861	7.08293	7.35971	7.81454	8.32901	11.9144	8.28353	9.02169	9.02884	10.0918	9.80191	7.91207	7.79816	8.64249	6.88173	8.37337	8.49571	9.07262	9.01917	10.0513	10.8221	8.08979	9.1133	8.94114	10.5099	8.91223	7.30185	7.78225	8.30553	9.59766	9.71526	10.6739	10.6795	8.9014	7.30693	7.39055	8.07174
-0.10696	8.19782	9.46762	9.57035	9.48443	7.89643	9.07825	10.039	8.24058	8.89466	9.64237	9.84809	8.90029	7.51993	8.22006	9.47357	9.72334	9.8149	8.97704	7.27833	10.4654	11.943	13.4553	12.0458	10.8468	9.83805	10.37	8.63936	8.61788	8.42177	7.24174	8.0794	9.32004	9.4022	6.41267	7.44411	7.4844	9.29324	9.46785	9.68285	8.9268	8.97728	8.38568	8.20571	8.35666	9.1893	8.50771	8.20695	10.0316	9.5391
-0.098353	8.33973	8.23515	7.11249	7.292	8.65304	8.22914	8.92245	7.39821	8.41315	6.33754	6.01122	7.00434	7.16774	8.12942	8.8899	7.78155	7.73194	7.63131	8.32242	10.2994	10.3142	13.125	10.1591	8.93203	7.97298	9.1082	9.66521	8.98098	9.31269	7.71777	5.85783	6.02284	7.35313	5.96918	6.42512	6.71147	9.43218	11.6142	10.1771	9.919	9.39686	8.24373	8.75547	7.53155	8.02306	8.09751	7.99267	10.3141	8.77938
-0.089746	10.7063	10.0985	9.69168	8.19374	9.0818	8.24615	8.62509	8.45292	8.59905	6.03822	6.65002	7.4989	7.49341	8.91138	8.52939	6.22687	6.46086	7.91192	8.34179	8.90662	7.53372	7.28371	5.68858	5.76981	6.80961	8.15575	10.8859	9.15773	8.28522	6.39256	7.05517	7.13602	7.0051	6.52441	6.4279	7.19316	10.088	10.8146	7.7974	5.8604	7.83422	8.35949	7.8343	7.47105	8.2077	7.42994	7.26568	8.52564	7.62755
-0.081139	8.82994	8.13656	10.3759	11.897	13.3443	12.2073	10.9546	10.3638	11.243	7.97303	8.44023	9.13661	10.2278	10.039	6.92331	4.78167	4.61739	4.8448	5.88807	7.95781	6.72776	6.64388	6.64705	7.86276	8.46165	8.49074	9.43604	9.56031	8.44409	7.40427	8.56923	8.99222	7.11413	6.38945	5.62702	4.8727	6.73684	8.20416	6.92403	5.32406	6.3116	6.85666	8.06367	8.16031	8.84936	8.4838	7.89481	9.36763	8.31651
-0.072532	7.22535	9.98075	10.288	10.0414	8.55721	9.3319	9.93192	9.09378	7.83582	7.86674	7.32843	8.23231	7.61252	9.60402	10.335	10.118	8.60847	7.56198	7.68037	9.70261	8.30836	7.53813	6.23044	6.85986	7.32233	8.80563	8.69157	7.14381	4.64232	5.8459	6.874	8.44083	7.72388	6.15571	6.24935	5.78602	6.66694	7.10809	6.5084	7.34998	9.02507	11.1016	10.1654	7.418	7.40821	7.04649	5.69111	6.8462	7.11222
-0.063925	6.34282	9.00649	9.81709	10.1643	9.87285	10.0319	8.89654	5.49413	7.23523	9.78226	8.21501	6.28799	4.88186	6.81953	7.80204	8.21095	7.07519	5.50712	6.1287	6.43422	6.22482	7.32398	6.83686	8.25021	7.91773	7.08475	9.9707	7.9053	6.33763	5.03662	7.31619	8.13778	5.84222	5.35549	5.76661	6.00606	6.8362	8.93814	6.74392	7.97523	7.14565	7.80711	6.94444	6.70003	9.19948	9.26812	6.7154	5.80568	5.77094
-0.055318	6.44855	7.96324	8.03166	9.6735	9.94506	10.5757	7.01261	6.26974	5.13217	3.08952	5.40001	9.30317	9.46409	8.15109	8.47995	9.0456	6.62728	5.09932	6.0119	9.73097	7.49228	7.3292	5.5504	5.41742	7.27245	6.23684	6.14848	6.86457	8.18322	9.26963	7.20377	7.4533	10.0518	9.9145	8.81288	8.05815	7.16347	6.34555	5.02225	5.8015	6.47974	6.38801	6.82587	6.85029	8.03938	7.8122	6.49314	7.28128	6.84702
-0.046711	7.96828	8.94428	8.60572	7.94957	6.70654	8.53388	8.21075	7.45585	6.12508	5.78114	5.77773	6.97604	7.87705	7.28361	9.04822	10.4927	8.6837	6.37697	5.41325	4.0543	5.18844	5.81752	5.68206	7.17578	8.52516	9.78898	10.4174	9.88579	9.81498	9.55012	8.00091	9.38722	10.431	9.54103	7.25796	9.27717	10.7713	7.74794	7.29506	8.83805	7.1458	7.11013	7.60415	7.4432	7.16639	8.48932	7.90945	7.97779	7.68382
-0.038104	5.94337	6.688	6.22466	5.02802	3.86275	3.97978	5.35991	6.18081	6.36151	8.19001	9.22208	9.53849	7.78778	5.24083	5.94603	7.93903	9.06643	8.95813	7.91163	9.81418	9.84168	8.65857	8.27703	7.99257	6.48068	6.37976	6.3645	5.94927	5.42281	6.70046	7.17343	7.41507	8.46545	9.07211	9.90322	8.48962	8.05658	7.57385	9.09655	10.4806	9.10903	6.78856	7.63183	7.79079	8.04393	8.05363	7.70977	9.39525	9.48482
-0.029497	6.04544	6.92326	6.2601	5.1796	4.83317	6.76272	8.6925	9.68753	6.80098	8.74313	8.0152	8.93832	8.09721	6.54358	6.532	7.26969	9.28002	7.84894	7.03694	6.71339	7.69797	8.42254	9.69674	6.74971	6.13241	9.25521	7.37174	6.89997	4.98686	4.53022	6.00226	7.93067	8.82071	8.7176	8.32663	6.09955	5.50641	5.1253	7.44141	7.59591	7.83829	7.33038	9.01015	9.14101	8.08665	7.42419	8.98899	8.12807	8.10582
-0.02089	5.88471	7.15295	6.33305	5.80971	6.97258	8.2832	7.8965	8.637	7.56016	7.65805	6.23018	7.89258	6.91311	8.51536	7.39315	6.93438	8.1392	9.77491	8.72306	6.98188	6.23121	6.17117	6.67769	5.69281	5.72377	6.09751	4.7933	5.63644	5.28301	5.89388	5.38151	6.23868	7.93471	8.81377	9.28444	8.3308	8.39478	7.19095	7.3308	6.29588	6.62263	7.48275	9.02074	9.07377	9.5384	9.63654	11.2534	9.76186	8.08535
-0.012283	5.54138	6.11307	5.93597	5.72957	5.64089	5.73648	5.98126	5.97898	7.54193	7.3656	7.65333	6.67838	5.04177	5.5875	6.83746	7.28372	6.94703	7.84949	8.774	7.67355	7.55628	7.65385	7.54221	7.60176	7.1122	6.40523	5.73743	5.59314	5.53908	6.24259	5.1662	5.71219	6.92317	7.80877	7.8574	8.11728	9.09987	8.29145	7.76416	7.92714	7.64547	7.3285	8.38129	8.76394	7.85955	5.89076	8.78372	8.69995	7.30192
-0.003676	4.49376	6.60293	7.52065	6.85105	5.41537	5.69453	5.56103	5.94596	6.47984	7.27628	7.13298	6.71609	5.7216	5.97236	6.60493	8.17662	8.63471	8.74676	7.53214	6.68072	6.9379	7.33217	8.40094	9.86988	7.60408	6.08044	5.97957	5.23054	3.74751	4.00754	6.20229	7.80787	9.00405	8.53594	6.80187	6.98883	6.16294	6.58592	5.78909	7.34778	9.27258	9.55443	8.41172	7.16909	6.77269	5.97615	5.88454	5.1555	6.25529
0.004931	6.83686	7.32218	7.62071	6.22879	7.2238	5.99524	6.62361	6.158	6.40147	4.62842	3.68876	4.7913	6.99803	8.97365	9.57094	9.36448	8.31821	7.19418	5.31081	5.28038	4.65173	4.30876	6.64452	9.89777	8.38356	7.94111	8.141	8.09739	6.35976	5.7843	6.71531	6.83369	7.9305	9.40581	10.6495	10.2271	6.66699	8.11366	8.04066	9.12244	8.74548	10.0539	9.02484	7.88462	6.81355	7.32845	6.94859	6.89338	7.11696
0.013538	6.10397	5.96276	6.63108	5.97892	6.12923	6.63046	6.16724	6.80902	6.79326	7.95977	8.94562	8.5321	9.66952	7.88733	9.11263	8.77812	8.05533	6.70146	7.59915	5.94945	5.69844	6.82415	6.77809	7.21695	6.36274	6.64268	7.2047	7.95786	7.44448	7.04015	8.52241	7.47212	9.34385	10.1972	8.59145	8.18232	6.22839	6.77677	8.0509	8.02048	8.33376	8.54177	8.70066	7.58156	5.88087	8.11652	8.83207	10.7107	10.3937
0.022145	8.29559	7.97157	8.25153	7.1869	7.38761	6.04567	3.70896	3.55995	6.17979	9.60408	9.27419	7.45952	8.37203	8.86837	5.88477	6.12406	8.49584	6.31045	5.02353	6.59948	8.82061	10.8153	10.1629	8.67939	7.95729	7.81002	7.31355	10.0195	9.328	7.87552	6.12189	5.15562	5.14803	6.87144	8.35982	9.38228	7.85166	7.73582	7.70173	8.2543	7.82822	7.38477	5.77389	8.05607	7.54475	7.31686	8.06214	9.63943	10.314
0.030752	6.57816	8.21192	8.33053	7.84105	5.662	5.82496	6.33719	8.60626	9.48161	7.66839	4.80413	6.29257	5.85214	7.14415	9.06832	8.40062	8.31979	8.13455	8.80363	7.32079	5.93829	6.28229	4.63912	4.33709	5.88283	4.89744	4.69303	4.29431	5.84075	7.14284	8.50332	8.22146	8.25935	5.67208	6.25658	5.78895	7.21693	7.66684	8.43189	10.4225	9.46824	10.6312	12.2748	7.93532	6.06281	7.61794	7.59961	7.46659	8.09153
0.039359	6.05129	6.55481	5.66236	6.27289	8.16964	7.69347	7.22411	6.19362	7.91687	7.20977	7.33958	7.26321	6.99374	6.11449	4.15132	5.66297	6.43485	4.79205	4.26953	2.74184	3.94981	4.87355	9.12884	11.5173	11.3822	7.61531	5.46543	7.2455	7.26057	6.02429	5.79549	6.03208	5.74268	5.85332	6.75699	5.50165	4.55752	5.5516	6.28521	6.69945	7.5142	10.8402	9.32291	5.15444	4.78912	5.38646	5.73651	6.62667	7.40604
0.047966	8.56606	8.33028	6.54366	6.36166	6.19957	9.37941	11.4035	7.49442	6.02147	6.01685	6.09426	6.21692	5.48947	5.64301	5.20603	6.51836	8.54071	7.22778	5.52817	4.85295	5.18292	6.0068	7.02768	6.96785	7.8887	8.75531	8.73705	7.8197	7.06341	7.99287	6.47335	5.86815	7.61664	6.78923	5.66375	6.50315	8.88644	9.80635	10.004	9.11378	7.82192	7.7554	6.79018	5.63806	5.21558	5.94785	5.59244	7.0878	7.7899
0.056573	6.79654	8.1688	7.49055	6.84389	5.92353	6.80435	7.2903	6.99955	7.90486	8.77003	8.56121	6.67056	5.15427	4.16004	6.17764	6.42222	6.04662	6.08444	6.5588	7.42172	6.39138	7.56596	8.20931	7.86806	7.28361	8.54235	6.97715	6.3518	7.0398	8.10177	7.93483	7.21126	8.03111	10.4729	10.8423	9.2231	7.65888	6.98048	8.10749	8.85733	6.48044	6.46793	6.81859	5.95997	7.36452	8.75074	10.1633	10.8517	8.20707
0.06518	6.95398	8.10188	8.40508	8.16552	7.8309	8.38812	8.27537	7.65183	8.98131	8.26292	8.81931	5.70577	6.3603	7.32508	7.89528	6.79192	5.18472	5.01637	8.37066	8.78751	7.67391	6.28442	7.54402	7.65353	6.19279	6.31478	6.28229	7.07908	8.51492	8.15892	8.97776	7.377	5.06582	5.73991	7.02777	6.76181	8.24954	8.25164	8.466	8.60222	6.24785	7.98335	9.637	7.79551	10.1071	9.41695	9.66942	8.96902	7.93183
0.073787	8.33818	7.83662	8.43503	7.95734	6.51269	5.63825	7.42386	7.39442	7.89372	7.91741	9.14552	8.57043	7.95974	8.51429	7.47558	6.04809	5.71121	5.97223	7.99148	8.77567	8.24109	8.04422	7.78564	8.51327	8.42572	8.14071	7.80674	8.54297	9.16501	9.26341	9.05234	8.31571	7.58351	7.20103	6.35706	4.89517	5.22943	6.11988	8.16765	8.31908	6.1218	6.06655	6.38834	5.61733	8.54546	8.74441	6.98565	8.06084	8.10041
0.082394	7.57887	6.99788	7.74782	7.4732	6.29238	5.61762	5.54037	6.34447	6.25903	7.64006	7.2926	7.56546	7.2173	7.76554	5.85024	5.32417	6.67239	8.07175	9.43729	9.65424	9.28145	8.21405	8.62913	7.98592	7.62337	7.81363	7.68362	8.15795	6.83765	7.53426	8.91505	10.4505	10.5567	9.45749	8.77381	6.30368	5.89387	7.42538	7.38432	6.81158	5.89248	6.58957	8.80824	7.51747	6.86098	7.5914	7.04947	9.1971	7.59561
0.091001	6.50198	6.45097	6.0283	5.73047	5.82862	6.99564	6.80589	5.8056	6.16742	7.24774	6.78119	8.25429	8.80613	7.71179	5.94423	6.6027	7.21253	8.02439	7.07742	9.25084	9.17815	7.99217	6.82981	7.33124	6.22793	7.19411	7.64683	7.95025	6.93593	7.20723	9.21357	10.6031	8.86163	8.7088	8.58322	8.90212	8.62613	9.22648	7.38862	7.43144	8.04366	9.54981	10.3437	9.30211	6.60223	7.77735	8.07403	7.607	5.4567
0.099608	8.02785	9.3884	8.42648	8.17117	8.49952	8.77948	8.57187	7.31584	7.74927	9.59761	10.0059	8.96377	6.61154	7.46451	8.58958	10.8685	11.3025	9.53199	9.87893	8.70707	6.32051	6.65755	6.25809	5.93419	5.15648	5.24137	6.20049	7.38899	8.51527	8.18078	7.52929	9.31697	8.45011	9.16311	9.46196	8.06838	9.27736	10.9596	8.54116	6.81756	6.67979	9.62237	8.5875	7.87903	7.94862	8.18405	8.29424	8.68224	8.79012
0.108215	7.81345	6.94475	6.08154	7.34891	8.72573	6.7141	5.22549	5.86333	8.42775	7.61667	6.6032	6.51794	8.39733	10.9714	11.3111	9.60383	6.75097	7.68384	8.43662	7.36402	7.12806	6.20477	6.39862	6.66769	8.10742	9.43915	9.48966	8.47958	8.30361	8.31622	8.01221	10.3782	10.3954	7.74003	6.40227	7.50152	9.76519	11.8956	10.1701	9.89867	8.02214	7.6742	8.51196	9.22671	10.3896	7.99051	6.20728	6.25751	8.03145
0.116822	6.80668	4.96846	5.30248	8.98807	10.3058	7.62681	6.47972	5.46604	6.25484	5.12981	6.84592	8.11825	8.25329	7.23441	5.86168	7.26639	10.5088	10.0491	8.54836	6.8373	6.04186	5.9936	8.06703	8.44154	9.59135	8.92221	8.06799	8.19179	4.80601	5.81538	9.68001	10.7369	11.7024	9.17143	6.46658	8.06912	10.1734	11.3047	13.4039	10.9696	9.74482	6.51607	6.18335	7.58248	10.5461	11.063	10.1786	9.26858	10.0181
0.125429	8.00896	7.24106	6.86146	6.69304	7.81183	7.79914	8.367	9.62177	7.14842	4.80431	7.29384	7.38642	8.07702	9.106	10.4166	8.54546	8.63126	7.78887	7.14164	7.48359	8.5134	11.2399	8.8987	7.98794	6.54118	7.65686	6.5731	6.31747	8.65049	10.8187	8.3264	8.40974	9.34302	6.12014	6.17053	8.8764	11.9959	9.82483	9.13267	10.8373	8.35577	7.96696	8.11722	7.69456	9.31126	10.4566	10.99	11.2696	10.6066
0.134036	5.93971	6.93238	9.66288	11.5042	9.12628	8.53974	8.79538	9.42715	10.1875	8.86519	8.85173	10.2311	8.66693	6.08365	7.21322	7.37638	7.71379	9.156	10.7982	11.5809	12.5129	11.9948	10.0317	9.95771	8.7695	5.12315	5.53346	5.39029	10.4183	14.0972	13.8109	11.7793	12.7329	11.2294	9.74783	11.8156	11.2676	10.3781	10.3661	8.20424	7.12298	7.89261	8.62361	8.7876	9.45488	9.5951	8.87162	10.644	8.23411
0.142643	8.28763	9.32241	9.20524	9.78199	9.6268	11.2427	10.6047	9.43542	9.30463	11.4649	11.8911	11.7822	11.0456	9.42429	8.7425	9.56915	8.87373	6.92922	5.51204	8.40678	10.2675	10.8167	10.8001	8.36866	9.18528	9.30139	11.3635	10.027	9.31147	8.78267	9.33251	8.43933	8.32733	7.9398	8.27508	7.65771	8.07329	9.81281	10.9582	9.83624	8.60666	8.03291	8.07435	9.90779	11.4538	11.1812	9.46196	9.5043	8.15416
0.15125	7.37241	7.6636	8.81461	9.85332	10.2646	12.8662	10.1192	7.88512	6.51833	8.47283	10.0083	9.40525	7.55085	9.63262	11.5235	10.84	7.71297	6.52902	7.32571	10.2841	9.29446	7.09395	6.60843	8.57815	8.92253	9.16401	8.55592	8.37927	8.26466	9.17704	9.16338	8.57806	9.74808	8.04114	9.34339	8.66029	8.06501	9.91911	8.6998	8.29338	9.87498	10.3149	8.66095	8.57521	11.0709	12.6926	12.0716	13.0406	14.2935
0.159857	8.19545	7.35225	6.84316	7.54378	8.7533	11.2205	10.4954	9.99646	9.17921	8.80816	9.24164	8.36204	7.04856	8.18201	9.70102	8.67863	7.06748	7.315	7.62179	7.49849	9.00385	8.79075	7.97168	9.13984	9.82731	11.1448	12.1306	10.7661	9.49177	10.2791	10.2293	11.508	12.6411	10.7182	9.652	10.2566	10.5612	11.882	8.98421	7.43214	7.52009	9.85657	12.314	13.3611	13.6164	14.7119	11.6499	12.3721	12.5134
0.168464	11.6973	10.2422	9.38832	7.39761	7.62795	10.5356	11.1643	10.4739	9.88809	8.7267	7.57969	7.00558	8.39911	7.89288	8.86309	8.09742	8.5866	9.14989	9.86425	7.86785	7.76396	8.02833	11.9885	11.3466	10.365	9.98139	11.8904	11.7344	11.4645	11.1923	12.3475	12.6299	11.2823	10.7245	9.24085	9.13666	10.1685	11.3459	9.5839	8.69963	8.70137	11.6781	14.148	13.6828	12.2818	12.2187	11.8094	12.5483	13.7306
0.177071	9.23267	9.02899	7.99846	8.3013	8.74233	10.2962	11.5098	10.7764	9.70309	9.37298	7.88134	6.76575	8.16293	7.75574	8.51563	9.66314	9.9364	9.95663	12.2347	9.37144	6.49496	6.8613	10.7456	11.0271	11.2355	13.4519	14.1365	14.527	13.551	12.5382	14.9853	15.8989	11.7381	10.8201	10.6551	10.4547	10.4145	11.2741	11.3709	11.6348	10.2543	13.3493	17.3039	15.0733	11.002	9.14747	11.3067	12.1432	12.6411
0.185678	6.23533	6.85847	8.04557	10.1264	10.7959	11.1137	12.6084	12.7806	9.68808	9.94554	10.0372	13.7924	14.4743	13.5351	11.5136	13.7652	12.9751	10.6184	10.319	8.32228	11.6085	14.1683	14.8501	13.7878	13.6685	16.1317	14.5803	12.0267	11.6627	13.1908	12.6403	11.7567	9.41113	9.19457	9.02435	9.2934	12.0689	13.573	12.3959	11.9045	11.1548	14.0904	15.6518	14.9239	14.7814	15.7619	14.8761	14.9901	14.4193
0.194285	10.5039	11.6154	11.9425	12.0437	11.7007	11.5382	10.562	11.3116	10.0056	12.2968	11.3937	11.5519	11.5163	12.885	8.69415	7.20799	7.45965	7.24553	8.59182	8.3424	11.391	14.3681	13.8465	13.8393	11.8929	12.8815	13.4588	9.86073	9.85341	11.5666	14.8799	15.1329	13.5874	13.2966	15.3102	15.5161	13.6272	12.7801	12.4041	10.3266	12.645	14.4595	15.41	14.509	15.3285	17.284	17.035	15.7075	15.3399
0.202892	12.0942	11.8019	8.33394	6.81076	8.18968	10.1534	12.694	15.2939	16.3502	12.1099	12.0886	10.358	11.6212	14.0658	13.8272	13.5353	13.5939	11.4222	9.81285	10.7738	12.4166	14.5329	12.1623	11.9769	10.0037	13.2569	17.517	15.6621	15.6697	15.3873	15.7411	13.6097	12.706	13.4885	10.9787	13.727	11.1498	11.4503	14.1888	15.1729	12.8359	14.4446	16.0665	15.2728	18.1094	19.2219	20.1692	18.7076	20.7149
0.211499	12.738	13.0973	12.7444	12.804	11.0997	11.6541	13.7309	14.9968	16.5709	12.9042	14.8065	16.2762	14.4655	13.1704	12.3117	11.8958	13.3765	13.3748	13.3747	11.5023	14.9735	17.4461	16.3446	13.5431	13.784	14.4215	16.6301	15.3592	15.1951	14.9691	15.4979	14.2786	13.2549	13.2184	17.9596	20.8491	18.2766	14.7507	12.581	15.3126	19.559	20.9151	20.6781	23.0901	21.9451	19.7769	20.3298	22.6059	18.1088
0.220106	9.75612	11.8154	13.0652	11.1321	10.6083	12.9603	13.2291	14.1712	14.2241	12.9462	15.8413	16.115	15.7523	14.9808	14.5989	12.8734	13.1139	14.7899	15.1076	16.0837	16.073	15.6504	13.0391	13.4283	13.8034	15.806	16.2482	17.866	17.5054	19.0791	17.7825	21.7512	21.2623	20.1222	16.0586	15.0202	17.4676	18.1211	15.1814	15.8183	17.6869	18.2773	19.9053	23.1126	22.9716	24.4111	23.7198	22.9419	21.9554
0.228713	10.4376	11.9252	11.7234	13.2571	14.0868	16.3387	16.6962	16.0215	12.4	11.2893	13.7847	16.8958	13.1228	12.4762	12.2221	14.7082	14.3219	15.9196	17.2065	17.3652	18.2115	17.839	16.6454	16.7275	15.9814	17.6203	17.0125	19.6927	17.7536	15.667	18.1088	18.9284	17.9706	15.0321	14.5888	16.3785	19.1553	20.9493	21.4513	19.6413	20.0617	21.9805	25.6585	25.5791	25.0427	23.3487	24.5716	25.2877	27.1596
0.23732	12.9188	12.5369	11.6733	13.0309	14.9392	17.6092	15.5344	15.4495	17.087	15.5183	16.5399	15.4117	12.9665	12.2419	14.1308	15.8868	16.1797	15.8068	15.6997	14.9161	15.3459	17.984	20.6469	21.4189	20.2734	20.4418	20.4067	22.3759	21.8187	21.1182	21.5374	22.4845	22.8746	22.5612	24.0386	24.8407	23.5788	25.3666	24.8412	24.6129	21.9269	23.3842	23.6751	23.0903	23.1869	23.4367	27.6248	27.9454	26.111
0.245927	13.5023	15.1227	15.272	15.7234	16.1932	17.8494	17.9783	16.0308	14.606	15.1804	15.541	17.989	17.1221	18.5183	18.1082	17.1758	18.8529	17.3755	18.8646	19.9018	20.4723	22.2839	21.515	23.1494	21.4941	20.7572	23.2826	25.6094	26.667	24.7781	23.0683	24.1257	24.1752	24.1859	23.2258	21.9876	23.7037	26.274	26.0465	24.1545	24.8931	24.628	25.0908	27.55	26.2394	24.9547	27.3158	27.6551	25.7443
0.254534	16.8242	16.7585	17.1782	17.1819	17.8956	20.4136	18.5807	17.4117	17.2447	14.7355	14.2955	16.8168	17.3413	21.189	21.3135	20.314	21.2396	21.2943	20.8047	21.6681	21.6254	23.0428	20.1108	19.8371	21.6093	21.722	24.4603	25.1316	22.308	22.268	22.8249	25.4984	26.2285	25.4101	24.7099	22.6253	24.6848	23.1336	23.399	23.1896	21.902	23.1376	26.2993	27.6903	24.6359	22.5381	22.906	24.9422	28.5495
0.263141	16.7541	16.0888	15.5069	18.0915	19.8629	18.9895	18.5555	18.4206	20.8787	19.5423	19.3124	18.2657	17.3448	21.8578	22.2415	23.4979	26.4056	24.2325	21.7271	20.7539	24.0283	25.4096	24.6878	22.7627	25.0022	28.3323	27.5072	26.0025	21.3673	21.6033	25.5505	31.4563	33.7115	28.3675	26.2058	25.1226	25.4711	26.1588	24.4905	25.6806	24.599	28.6853	32.6463	30.3893	26.7794	25.2314	25.9851	27.6491	28.28
0.271748	17.9453	20.5818	19.9533	21.9695	21.076	21.1693	23.1939	21.2577	19.7839	23.2286	25.8092	27.6258	26.5644	27.9451	24.3874	24.4219	24.9265	22.1448	24.3978	26.9053	32.1452	28.3203	28.8929	28.187	27.5632	33.0879	29.2701	27.934	25.2562	21.8108	22.0179	26.4688	31.3163	28.1419	26.0739	28.773	31.345	30.5399	28.8738	28.9918	29.4678	32.8464	35.4158	30.6291	28.1272	26.973	26.7455	25.547	22.655
0.280355	18.2905	21.5735	21.2751	19.896	20.3991	20.5788	21.2911	20.4665	22.9456	26.2098	24.3639	25.4646	24.807	28.8037	29.9474	33.6734	30.1839	26.8588	26.291	24.9988	22.5992	18.4984	22.5064	25.4124	24.4776	24.5175	25.6838	25.6151	24.6974	20.8771	18.2611	24.6773	30.5321	27.5702	28.8812	30.8034	35.8222	33.1095	29.5911	27.9931	25.8421	25.9254	28.9941	27.1471	29.3019	32.5909	33.1047	33.2471	33.3863
0.288962	25.0669	23.8966	24.6638	23.9203	24.0771	26.3895	25.5199	21.733	24.1432	22.5952	20.4677	22.0085	23.022	26.8162	24.3199	29.7637	35.915	29.6319	25.8673	27.4104	25.1088	25.4707	25.1321	25.4603	23.1671	23.8859	21.3711	22.028	24.4215	23.9563	21.4918	20.709	26.4734	25.9334	25.9723	28.3491	28.7751	34.2681	29.4635	30.6233	30.3609	34.7735	36.5769	30.4296	29.6976	33.48	34.9036	34.7232	32.5945
0.297569	28.6042	28.2208	25.4545	21.1812	20.381	24.9062	27.2158	30.6743	30.4391	28.6806	30.4842	29.2988	25.7492	24.8152	21.7513	24.232	29.4452	23.2696	21.4557	21.3713	22.8245	27.9293	29.5371	26.995	21.7833	23.1914	25.0172	25.999	28.6996	29.1503	32.432	30.3776	27.4453	25.6728	26.0323	28.3242	32.0987	31.3579	31.5264	31.9413	34.9029	33.5701	36.3613	32.3239	34.4393	36.2212	35.5716	33.7611	34.8027
0.306176	24.6866	27.9515	25.2135	27.7661	26.561	27.9391	32.8585	31.2966	26.2248	25.3129	24.5674	25.6513	26.2157	25.9129	26.8569	27.9284	30.629	30.8911	28.6805	27.167	28.5646	33.9062	34.0656	34.7187	32.4862	34.8251	38.6989	35.1039	31.8374	34.7541	36.1812	36.8354	34.8113	28.1006	30.3611	33.7623	29.0878	29.4354	29.3969	33.6613	33.721	34.1205	36.5777	33.4131	36.7855	33.9973	33.1578	32.9698	32.0685
0.314783	29.6395	30.9581	27.6014	27.0308	29.6753	29.569	28.2398	28.5309	27.5616	27.128	26.9058	25.1214	28.6286	27.8249	25.5154	28.5603	27.856	29.4556	28.4875	32.1391	36.8521	37.8054	39.5194	35.9031	33.5719	31.6647	33.2297	29.7809	25.2077	27.9116	30.9338	33.3671	36.7754	35.8785	38.7872	37.529	33.9056	34.1111	34.7702	31.0966	27.3362	29.7625	34.9756	34.1768	34.8365	38.0988	35.4254	39.5596	38.403
0.32339	32.0278	30.1909	29.4972	27.7594	30.4561	30.2953	28.3863	26.5626	23.2655	26.9692	28.8981	26.9867	27.8622	29.459	30.7374	29.9863	30.1633	31.5342	29.9124	30.7085	30.8424	34.533	32.569	33.9896	34.1859	33.4109	31.3622	31.1817	31.7174	32.9482	31.6024	31.2888	32.9321	32.5318	31.695	30.4977	29.0045	32.637	32.1535	30.9691	31.089	30.721	30.0001	31.2108	36.9318	40.8876	39.1608	36.6157	33.1019
0.331997	28.5571	29.2552	29.4344	30.9343	33.9466	33.7663	30.7853	29.3343	28.1693	26.9576	32.5603	34.6304	32.8896	34.2546	32.196	28.7824	27.9352	29.454	30.7976	31.1016	30.755	35.0963	34.4956	35.2418	32.162	34.5219	33.254	35.0885	36.7285	36.9062	33.8933	33.3446	33.8253	30.9006	29.3638	30.0104	31.325	36.4023	35.6533	37.0103	38.8724	40.2799	40.901	34.032	34.8731	39.4397	37.9494	37.2909	33.8441
0.340604	29.5499	33.1656	31.4825	32.1124	30.2295	32.0767	31.4864	30.6176	30.0251	27.502	30.7622	35.9331	33.8171	29.2826	27.4379	30.1157	29.603	30.2647	27.381	26.6779	31.4644	35.2866	32.7846	38.1239	35.6563	35.9255	35.2644	35.9678	39.0868	39.3359	36.0113	36.3592	38.1768	38.8795	40.0637	39.212	37.7938	34.3972	35.5125	37.946	37.7604	39.3133	40.1777	34.6359	33.2348	40.3165	41.8116	41.664	39.7368
0.349211	33.467	37.5462	34.4173	33.3477	30.0398	30.0005	32.9395	33.4767	32.9474	33.2852	34.5633	35.0099	32.6091	31.8972	33.6189	36.62	34.8098	32.7942	33.0819	32.8335	36.2853	40.4423	34.666	32.3643	29.5926	29.8599	29.7104	30.9109	31.8136	34.8242	36.8891	35.5565	37.0058	37.6851	42.3982	42.6037	40.3296	36.6933	36.8066	38.7766	38.7108	37.4718	39.7236	37.9557	42.43	48.6612	47.3495	45.0514	44.9659
0.357818	29.7787	34.255	37.381	32.5012	28.7646	30.6819	34.8067	35.6495	33.4074	29.803	33.1789	34.3331	34.5349	31.0392	33.3419	36.425	34.7912	35.884	35.2227	33.0369	37.7863	42.5978	35.1715	29.0176	28.7095	33.7163	35.2947	40.4362	33.6732	36.6359	38.539	38.4221	33.5465	34.535	38.3315	39.1203	38.233	40.1851	39.3974	40.9527	38.7443	36.2206	35.4425	36.9394	43.5256	46.8817	45.6217	45.1715	45.8828
0.366425	30.4366	27.4153	27.3149	24.9793	27.1005	30.7624	31.2546	30.4052	28.9225	25.2391	28.7683	27.8578	29.8734	33.5042	40.412	40.4907	35.703	31.291	32.3827	33.5192	41.236	40.5036	40.1014	38.0345	39.8585	42.7638	41.8173	42.0017	40.2431	41.7818	37.7721	37.5415	38.0451	37.5167	35.7868	36.9233	36.3232	41.096	41.9265	43.7419	44.4245	41.9026	41.042	38.5785	43.8517	51.4799	51.5374	47.5226	41.7404
0.375032	28.2615	29.3957	28.1911	30.5032	31.8091	32.4519	34.0248	34.3833	35.6574	35.0777	32.8758	33.8806	35.3986	35.4445	34.4038	35.2203	40.2243	41.6815	39.5054	39.075	33.6933	37.2768	37.7865	42.7936	43.88	42.5793	45.689	39.7904	37.9729	39.978	41.1491	41.8993	44.098	47.4444	44.8446	40.9829	37.5639	39.2602	44.5929	45.4137	46.6758	46.4849	44.7063	44.3345	44.0663	50.0139	43.0367	38.639	37.4947
0.383639	30.8352	36.2893	38.3008	37.6605	34.7947	35.0327	34.3304	32.7776	34.457	35.0522	33.6521	36.1842	39.6653	41.3626	38.7321	39.1599	39.4239	43.0685	42.6251	43.0395	39.4388	40.5906	43.4097	39.9655	40.4731	42.4869	43.2896	45.4952	45.706	39.4898	38.8995	43.8528	49.092	49.5571	47.382	46.1362	44.8824	46.904	42.4587	38.1608	36.5029	37.0001	36.1735	34.7232	36.4437	38.3637	41.7616	40.5767	35.5775
[truncated: 301 more columns]

## Sheet: Fig1f
	-1.57732	-1.56893	-1.56054	-1.55215	-1.54376	-1.53537	-1.52698	-1.51859	-1.5102	-1.50181	-1.49342	-1.48503	-1.47664	-1.46825	-1.45986	-1.45147	-1.44308	-1.43469	-1.4263	-1.41791	-1.40952	-1.40113	-1.39274	-1.38435	-1.37596	-1.36757	-1.35918	-1.35079	-1.3424	-1.33401	-1.32562	-1.31723	-1.30884	-1.30045	-1.29206	-1.28367	-1.27528	-1.26689	-1.2585	-1.25011	-1.24172	-1.23333	-1.22494	-1.21655	-1.20816	-1.19977	-1.19138	-1.18299	-1.1746
-0.399228
-0.390632
-0.382036
-0.37344
-0.364844
-0.356248	13.5063	12.543	13.24	12.7112	13.6899	16.4053	16.47	15.7619	14.2518	14.6705	12.5763	10.3506	9.2146	10.225	10.1712	9.69605	12.4066	13.2585	9.38259	8.18099	7.94902	7.09495	7.31212	6.69936	8.94907	10.1572	10.1297	10.6498	8.49958	7.91985	5.86015	6.77805	8.11497	9.52446	8.61198	9.78425	8.07198	9.08057	8.48862	7.89455	7.64094	7.20835	7.44153	8.33345	8.94313	7.70969	6.99507	6.69315	5.87573
-0.347652	17.3451	19.2679	19.6982	13.6107	11.4155	11.7036	13.2287	13.6072	13.8241	13.7521	13.2878	12.1065	12.4545	11.9497	15.1242	16.5032	16.6831	13.4567	13.3362	11.0423	10.6082	10.4888	11.0273	10.2933	11.3021	12.9895	11.9848	12.3871	10.996	9.97873	9.1988	7.49568	8.55995	10.9166	11.5487	8.13209	9.35076	13.382	12.8668	9.378	8.63798	10.9896	10.6986	8.1435	5.71591	7.10151	8.07063	8.01201	7.0696
-0.339056	26.5421	24.3653	21.8591	22.6524	20.997	17.3974	17.4801	15.6525	13.7192	14.0737	17.1634	20.8	20.0471	17.3971	16.699	15.7719	17.4816	16.455	17.7472	14.7938	16.0547	14.8107	17.7863	13.9908	12.5978	10.926	13.1337	11.6021	13.3847	9.3433	11.1403	9.93927	9.0668	6.99405	8.9659	11.0188	11.9117	12.3424	10.7892	11.5994	11.1557	11.7187	9.47271	7.18578	5.63785	6.70844	8.94974	9.83173	10.4137
-0.33046	29.3527	27.0667	25.4923	24.7837	28.8697	31.9538	28.6867	23.5647	22.529	20.3722	18.7568	21.1646	23.3241	20.987	18.5283	18.4068	17.6996	17.2933	16.937	15.5313	13.5706	8.08325	10.8747	14.2181	15.4777	15.6883	13.3164	10.2093	12.7895	12.4864	12.9588	14.9265	15.2214	12.8358	10.5401	12.8523	11.6146	10.4441	9.95292	9.42113	10.7762	9.63141	8.25359	7.99367	6.65054	7.1737	7.38763	7.10146	6.14957
-0.321864	48.6865	45.9722	46.7561	40.867	37.3999	42.358	39.2956	33.6741	31.7334	31.9696	28.7615	24.2401	25.0376	23.8098	20.1555	19.8265	17.2007	18.6803	17.0249	18.8197	17.4952	16.0677	16.3292	14.9916	15.642	15.7883	15.7225	11.3551	10.2561	10.8869	11.0906	9.35784	11.8278	12.8733	11.8486	11.6316	9.63869	10.7871	9.41444	8.02583	8.70318	10.0214	12.3004	13.2756	13.3934	13.4149	11.8754	10.3706	10.2818
-0.313268	51.1142	45.4169	45.9138	45.5751	46.2944	50.1288	48.4653	43.7626	43.658	40.5726	41.7566	39.7447	40.484	37.01	30.3166	26.7966	25.8668	24.6051	24.5923	21.9297	21.4947	19.7809	18.5198	19.8039	19.121	19.9044	18.9712	16.4494	14.7856	12.7809	15.1568	17.9284	20.3311	17.093	13.9036	11.92	9.33429	10.6553	10.6581	10.019	9.35606	12.1245	11.425	9.97731	10.193	7.31232	8.10923	9.56332	11.8555
-0.304672	62.6751	62.7408	65.023	53.0643	51.2978	52.1288	56.9486	53.9029	50.988	49.4619	52.221	47.5841	46.3862	43.6587	42.286	42.8578	41.909	41.8587	38.1492	29.3871	29.8575	30.5282	31.528	29.0764	24.1321	24.0841	25.3509	21.8768	20.6134	18.9247	20.4744	19.5073	18.1738	18.4285	15.2004	15.5827	15.7901	15.5644	15.6207	16.1073	12.2208	10.8232	9.8929	10.0911	13.2362	14.2858	13.1868	12.436	12.6457
-0.296076	66.182	68.5991	69.8449	61.7863	59.2151	55.4579	59.5054	60.667	56.8113	59.1178	57.6797	59.1312	60.0044	55.9848	53.0335	52.3865	52.8633	52.9892	52.0458	46.6821	44.3175	45.8281	43.4096	38.6436	36.359	36.3113	35.3659	33.0195	33.9349	30.7242	30.5373	28.7841	27.0943	22.579	21.0773	21.1314	23.4719	21.5596	19.8127	19.7947	18.3058	14.7014	15.5134	17.3855	16.0076	16.5907	15.0905	14.498	14.1545
-0.28748	70.623	69.581	68.3567	61.3428	58.6593	58.6193	57.8429	60.8667	58.2199	61.1405	65.6896	66.9658	65.3636	63.6677	56.9659	58.3592	59.5343	60.3792	58.3682	55.9041	56.3866	55.6914	52.7661	46.1814	41.6877	42.9588	42.1652	41.6942	38.3428	34.5722	40.04	42.6863	40.8341	35.9857	34.2889	32.9157	29.2646	25.9864	25.1174	23.1965	23.3698	19.9008	20.6126	20.7656	18.6702	18.6699	17.7262	16.6259	15.0791
-0.278884	72.6779	73.6923	75.8471	65.5912	57.7533	58.8252	63.0788	70.7074	70.9335	68.1298	71.3355	71.0847	69.2046	70.226	64.7198	63.7932	66.0292	65.2889	64.2103	60.3693	63.2881	67.1208	60.894	56.2194	48.959	51.0197	50.6541	51.9835	47.7879	46.2722	44.5755	47.2713	45.4436	44.958	44.6989	43.7771	39.9976	39.8246	35.9158	33.9531	33.7668	30.298	25.6701	23.698	21.4087	21.9126	22.5838	20.8155	21.6343
-0.270288	68.8452	68.632	73.8339	72.8135	71.0401	67.8457	65.2209	68.1319	73.1124	71.4612	69.5933	67.4187	69.544	71.0811	69.4247	68.7418	70.9984	72.6526	70.5124	70.1231	68.872	72.7252	67.9416	65.7222	55.0814	53.4278	58.192	59.9605	61.9093	55.8225	54.5358	55.3992	52.8077	49.6306	45.3079	49.1064	51.034	49.5396	44.3604	39.4634	41.3937	35.8951	34.4633	33.5811	30.8527	32.8522	30.0734	33.9208	32.7136
-0.261692	74.9474	72.4336	74.2152	69.7542	73.3485	70.459	68.7602	67.036	70.8615	73.8598	76.9689	76.7413	80.3118	77.4642	72.842	71.0273	73.5049	73.3467	68.7146	68.8685	71.4148	72.7963	73.2341	67.4045	66.3069	62.0488	61.803	62.7836	63.8419	62.1221	65.2066	66.359	64.0337	65.5621	57.3849	55.8868	54.5514	55.5773	49.5609	47.1592	44.7556	43.9507	45.7369	45.2277	41.1742	40.6959	41.4133	44.9813	42.1095
-0.253096	81.259	76.8523	81.9601	83.4654	74.8996	73.6063	78.7345	79.6523	77.9991	78.4824	81.4193	78.3301	71.9267	67.8302	70.2642	71.737	79.4455	75.2064	67.8249	66.0224	77.8497	85.2759	84.9492	73.633	70.8217	67.4365	67.6842	73.9113	75.4042	68.3598	69.2131	67.3459	61.6841	60.7347	60.4568	62.4892	58.6789	60.2749	58.4345	64.1738	58.2206	57.0516	58.7321	53.1728	50.8261	48.5236	51.362	48.0917	44.7053
-0.2445	100.022	100.318	98.2026	91.3008	82.6563	89.1333	88.6336	88.071	79.9209	76.9797	85.6922	94.9642	87.057	82.7789	80.5312	80.2257	79.5254	72.5607	69.6433	72.781	80.247	84.4631	79.9054	66.8322	67.6712	66.9838	70.2438	81.1796	80.8253	77.4617	75.2155	75.9908	77.5187	79.8303	80.1347	68.8008	68.7619	68.755	72.1593	68.5208	68.1029	65.7308	60.6118	57.3261	56.8482	55.1923	62.6381	65.5682	67.7381
-0.235904	108.61	109.826	99.6457	101.901	97.0982	105.212	103.277	105.136	103.411	90.5168	84.4708	92.8515	89.1312	89.2459	86.3457	87.6211	83.9756	84.009	80.4145	81.4563	80.0804	76.9829	73.599	63.9513	66.0948	67.1103	69.1178	72.9174	80.5816	83.8133	76.8892	73.4228	70.0537	73.9467	71.1173	75.4612	78.7432	73.866	70.8895	75.0011	64.8692	55.4878	60.1984	67.1442	73.6203	76.6373	73.5445	71.9025	69.3114
-0.227308	111.384	112.528	118.267	116.093	119.329	111.788	112.532	103.439	108.267	102.29	93.304	98.3962	98.0212	100.515	97.9678	94.4047	93.5796	94.8987	98.6495	102.115	98.0867	94.7825	96.1328	90.7683	82.4916	81.877	81.5726	82.2878	84.8538	82.4832	78.1759	79.617	80.197	70.676	66.7928	69.6449	71.4371	71.1826	69.4957	69.7875	69.8751	71.9167	70.2084	73.9968	73.1367	72.2249	75.8163	72.675	76.3524
-0.218712	131.108	133.784	133.505	129.409	131.012	129.344	123.498	111.357	109.74	106.084	111.927	113.79	118.387	117.686	115.443	109.045	109.732	107.764	105.16	98.8929	92.7964	96.1483	94.4102	92.2603	100.079	103.195	108.138	100.364	90.1347	80.1952	75.7455	83.3586	79.5169	79.2993	73.2769	71.0503	81.1276	81.5213	81.358	79.0977	69.751	72.512	69.3336	74.4571	73.6515	77.232	74.7324	73.7865	76.739
-0.210116	136.34	135.138	137.883	126.681	125.356	126.224	120.927	126.649	117.876	121.147	117.334	117.918	119.63	117.537	107.87	114.02	114.925	114.135	110.721	107.748	107.26	109.049	105.73	102.197	110.198	112.069	117.093	114.485	107.17	104.698	100.922	94.9232	92.1058	83.3366	82.5932	80.1025	87.4436	91.1656	91.2741	84.7475	77.9918	75.7647	72.8516	79.493	82.0552	81.8067	79.1639	84.3093	87.586
-0.20152	128.751	133.345	140.315	137.682	132.276	130.151	134.739	135.429	129.103	124.498	124.366	126.323	129.943	132.52	133.921	131.644	133.294	128.05	120.724	113.896	114.555	118.87	122.321	119.631	119.119	121.996	122.198	120.706	119.504	118.517	117.464	115.05	112.371	104.788	100.692	95.7825	97.3662	100.666	100.481	94.2398	85.0069	91.0077	90.6824	87.7332	78.6691	73.1372	76.5177	81.738	83.1932
-0.192924	120.129	120.037	126.712	131.935	127.452	121.248	124.533	135.983	137.937	136.042	137.091	137.668	141.648	137.214	137.202	134.403	145.911	143.091	133.866	127.829	128.499	126.865	126.824	126.31	118.996	119.912	119.483	116.52	118.091	124.93	129.54	128.597	128.77	123.502	115.85	107.062	108.5	116.352	119.808	113.147	106.269	102.963	93.9314	91.1105	86.0335	78.538	80.3693	82.5584	87.0381
-0.184328	124.402	123.715	121.568	122.134	126.156	119.644	120.594	128.466	134.306	135.443	138.663	139.902	146.118	142.704	134.29	133.836	143.274	145.572	144.449	132.298	133.061	136.354	138.589	133.095	125.973	123.855	126.628	129.024	132.045	134.565	129.458	128.93	132.059	132.891	129.755	122.587	127.309	131.124	128.75	116.65	113.756	110.757	106.854	109.344	105.836	98.9426	98.7558	98.9401	98.3069
-0.175732	120.009	120.596	121.342	121.881	118.577	119.059	121.016	123.93	124.62	127.17	132.567	132.846	140.413	137.093	136.107	136.113	134.897	143.175	140.847	134.127	134.845	143.626	149.896	141.95	140.894	140.823	143.09	147.217	149.864	149.585	141.705	145.49	144.778	151.863	144.179	133.541	140.639	149.567	140.855	131.456	128.14	121.462	117.638	115.463	113.928	111.971	113.083	119.721	120.623
-0.167136	119.463	121.137	123.69	123.58	123.462	123.864	123.609	128.429	128.737	124.794	128.13	137.462	145.364	135.351	135.837	139.323	139.759	143.42	139.879	134.532	137.916	152.988	162.079	163.387	158.414	150.779	147.14	144.191	144.566	139.551	141.911	146.938	146.068	152.534	152.778	145.399	143.08	146.994	148.161	144.27	142.436	139.576	138.379	140.439	137.615	132.961	135.856	137.881	135.233
-0.15854	119.044	115.346	117.366	117.596	120.612	122.329	127.189	128.846	126.813	125.371	129.551	132.003	131.867	124.545	119.215	119.536	128.09	136.288	139.726	142.057	139.986	143.762	143.523	143.002	139.256	143.643	145.945	150.967	156.639	156.049	159.666	157.952	159.869	155.569	150.111	157.5	165.502	169.339	166.871	154.071	154.479	153.059	157.619	159.042	161.082	155.32	150.571	155.741	150.322
-0.149944	115.988	123.307	123.404	127.025	128.299	130.083	128.314	126.736	124.574	122.878	122.607	134.533	128.523	127.497	128.577	129.613	141.127	143.659	144.928	134.811	134.17	135.157	139.057	142.104	126.765	132.866	151.39	156.824	156.4	152.259	153.107	154.712	165.533	168.11	171.476	163.732	172.954	168.941	167.167	156.028	155.765	155.174	161.719	157.923	150.791	147.219	141.944	143.68	152.676
-0.141348	118.768	125.147	127.72	113.695	107.454	106.628	108.776	111.966	112.877	112.307	120.236	125.428	121.847	119.915	122.762	130.952	133.085	138.564	142.616	148.275	142.925	141.065	137.041	140.652	140.291	140.749	153.627	149.666	150.933	125.812	130.941	143.088	152.035	157.872	158.043	161.851	160.951	152.726	144.628	152.162	165.67	175.016	169.224	164.551	155.884	157.753	165.492	163.791	174.925
-0.132752	91.3059	93.246	101.305	92.64	94.2288	104.758	113.421	110.054	106.707	103.141	103.051	109.031	111.131	113.671	118.991	120.512	126.82	130.861	130.74	126.807	125.819	132.336	137.036	139.051	134.769	133.418	133.505	138.507	146.534	150.797	148.673	149.609	153.351	143.42	148.405	137.384	140.194	153.628	158.567	148.933	142.829	146.128	154.947	151.568	151.994	163.004	168.987	167.317	173.372
-0.124156	72.3352	78.5804	85.5429	84.4706	86.0038	85.5692	94.5619	94.1661	90.4829	89.9531	86.2341	95.1408	93.9736	95.0414	96.9332	105.248	111.061	116.978	115.848	114.43	117.33	114.306	118.683	120.418	122.744	126.977	130.698	136.756	143.44	139.776	139.309	144.016	145.63	142.546	134.661	135.611	145.126	149.018	151.018	146.25	149.677	150.785	146.583	138.868	144.493	148.573	155.364	162.021	177.458
-0.11556	68.9075	74.3484	74.1641	74.3628	67.7957	69.8801	79.3113	86.2825	82.7108	82.2756	83.3189	87.4309	88.0475	85.1344	88.1636	94.4452	93.1683	101.06	107.806	105.13	109.218	111.428	114.107	116.519	118.288	122.527	122.263	125.55	128.04	126.728	131.209	135.979	137.676	129.995	133.22	133.051	142.106	143.236	145.305	135.531	138.748	145.132	147.451	139.984	134.278	139.505	148.759	161.425	164.277
-0.106964	58.5102	61.2189	63.5948	66.7985	61.112	63.5278	67.6155	69.7901	67.4761	65.8083	68.507	71.2174	75.2204	76.8767	83.602	79.9028	77.8155	84.9343	89.4676	87.2165	94.6763	98.8444	102.812	104.345	109.86	108.195	109.564	112.647	115.22	116.005	118.184	126.851	127.303	124.458	126.408	128.103	131.961	140.194	148.349	141.499	139.554	137.007	138.889	142.331	141.66	148.186	148.612	156.597	156.262
-0.098368	54.1209	58.9414	60.7825	61.2753	56.9872	59.7615	63.1755	64.252	61.0404	66.9162	64.5534	66.1311	65.661	68.2658	68.3065	66.2905	70.814	74.8323	75.5683	77.1376	82.34	85.2113	86.7701	87.497	86.3205	90.8053	93.6077	99.6176	100.858	101.899	105.228	104	105.054	112.629	118.317	123.439	125.878	132.267	134.074	131.769	124.879	125.039	124.939	127.326	127.102	134.337	135.03	140.342	139.487
-0.089772	51.1749	54.2684	58.4663	56.1042	51.7755	52.3824	52.8058	56.6362	59.5006	61.4378	59.9449	56.6395	55.7468	59.5373	60.7122	62.7931	64.1771	67.6466	69.6923	68.5824	67.7392	71.8176	76.9693	78.4568	78.6884	81.6203	81.9811	87.612	88.9574	87.2163	90.6132	89.2576	95.0154	98.4948	105.041	109.086	107.745	112.129	113.573	113.802	112.817	115.186	117.575	117.426	111.831	116.5	122.09	131.795	130.755
-0.081176	42.4243	46.9884	53.8606	49.5725	48.2786	42.7216	44.224	45.9158	51.6594	55.5774	59.6887	56.5194	55.1025	56.6665	59.2652	61.4067	62.7001	66.8563	66.6573	62.6426	59.5134	60.38	64.2133	68.3213	69.3311	72.5021	72.0789	71.8799	76.7898	73.6953	79.0628	79.7434	82.245	80.2297	81.9659	85.3901	89.216	94.8229	96.937	97.8351	96.8553	99.6882	103.9	105.918	106.805	109.386	116.746	124.618	127.222
-0.07258	42.8465	44.8338	48.4075	41.9854	38.6508	33.9901	35.2558	37.3655	45.4549	50.4343	51.6322	53.832	49.2765	43.9188	47.8379	50.6602	51.1177	54.7938	52.9699	49.5079	52.3887	54.829	55.3608	58.3903	53.3073	56.7731	59.6673	60.3924	58.7164	57.9847	66.1749	64.1319	70.2513	77.33	78.4248	77.5859	81.2912	80.7827	82.4413	80.9605	79.8307	76.9196	86.7528	93.2516	92.169	89.9756	101.514	107.996	113.253
-0.063984	39.2754	43.773	47.4107	42.7119	37.6608	36.2015	36.1127	40.0431	44.0554	48.8378	42.898	45.8412	45.9335	45.1305	49.6137	44.8204	46.6706	44.8876	49.9544	46.4729	53.262	55.0648	57.4893	55.5112	50.1265	52.7914	54.2244	60.7026	58.1862	53.4883	59.0269	59.6137	64.0298	68.1838	74.4134	74.2756	77.4475	70.9157	68.4312	65.367	67.8334	68.0724	72.1729	82.1394	83.1947	84.6994	83.1457	89.6134	87.8991
-0.055388	36.0518	42.2667	43.9772	38.107	37.0309	36.7781	36.855	38.0969	35.6656	32.5807	36.909	44.8596	49.3152	44.8616	37.3577	41.407	47.9714	45.4681	46.8761	45.9608	44.6412	51.745	56.1808	51.818	48.0658	56.7072	62.221	61.726	56.4031	49.462	53.2274	57.273	62.3701	57.6884	56.8135	56.1311	58.9689	61.6929	58.3124	65.1505	73.3867	67.6636	62.2454	63.604	68.3169	67.7792	75.1793	78.389	75.7496
-0.046792	32.6672	38.9075	42.4129	44.6353	41.0235	34.5074	35.2848	35.9943	38.0271	36.8733	37.9357	44.4479	45.6106	44.1268	40.8454	36.7887	38.3576	40.5523	41.1286	41.9024	39.3902	37.6968	39.4785	40.0551	41.999	50.3645	53.989	56.0861	49.44	51.9799	51.7483	58.7413	60.2882	62.8299	68.829	63.6801	64.4926	67.1078	63.8326	60.8567	58.9361	63.1618	69.1654	67.2342	66.4147	69.3703	75.8433	79.7957	76.1913
-0.038196	29.5922	26.6772	27.4185	32.1669	30.6567	29.8928	30.2636	26.7573	28.8606	29.3409	30.2439	33.0468	35.3194	36.0104	37.2569	34.721	32.5878	33.0115	32.4414	30.996	40.6923	42.5442	42.5874	37.0002	43.8978	45.6213	47.0837	47.309	46.7112	44.1851	42.0609	48.4341	52.1786	51.5877	43.5733	43.7243	44.0469	48.3725	51.0231	53.1502	57.0632	60.3324	58.344	56.7421	54.5762	52.6455	59.2282	57.0274	59.5313
-0.0296	26.6845	27.9789	30.8456	32.2163	32.7395	28.8355	28.4539	33.4414	30.43	27.8047	25.242	29.3417	32.1013	35.1787	34.7937	38.0999	37.96	39.5683	39.991	41.2476	37.375	39.7088	39.2665	39.2055	39.6055	40.1584	41.5276	36.7092	39.3352	39.3802	42.1401	45.7856	44.0538	47.1618	46.2805	43.2542	45.336	44.3942	47.5793	44.2169	47.2974	44.0936	46.1935	44.1524	47.6521	49.7576	51.1266	53.0546	61.5183
-0.021004	28.1372	29.1804	33.201	29.2106	26.2707	26.2193	26.016	25.2719	26.2599	28.8841	30.6255	29.3151	31.1311	30.8145	31.5268	35.7308	39.0385	39.2951	35.1713	33.3126	30.0334	34.4795	33.8942	39.0641	37.3601	38.3405	36.0106	41.2073	41.9754	39.7714	38.1805	40.637	41.9887	44.7016	46.0675	43.0683	44.4007	45.2857	50.6062	46.5779	40.7565	38.7255	41.9087	41.5261	44.265	49.791	50.9018	53.2082	59.5546
-0.012408	25.8046	27.1813	30.4361	28.5962	26.6532	28.0756	26.7049	25.747	26.1408	27.3594	27.8622	29.7001	31.1898	28.264	26.1432	28.5475	29.5263	28.1505	29.5177	29.4502	31.0841	32.2973	29.3223	27.2277	32.5659	39.3517	38.3846	38.9179	39.0246	37.2954	37.7371	34.9605	41.0209	45.4195	46.1036	39.3464	36.3922	38.1292	39.7883	41.5331	41.184	40.8699	37.9341	39.2962	43.551	47.0847	48.666	49.796	52.6592
-0.003812	27.4226	29.0736	32.2048	31.2894	28.428	28.7819	27.8737	28.3347	27.3507	28.5963	28.7708	31.4256	31.3866	30.9317	30.3189	30.6082	30.6188	31.8689	31.7534	31.172	29.6502	29.0265	30.0853	28.0336	28.0668	32.1071	33.5377	38.0601	43.1978	39.5585	42.6577	37.9061	40.8723	43.1837	42.3223	42.4834	40.8333	43.4103	39.8059	40.245	41.012	41.3014	42.0555	45.0449	44.3574	46.7776	49.3064	54.4962	57.7559
0.004784	22.9947	25.0885	27.5374	27.0167	26.5937	27.6927	28.6201	28.1038	26.8826	28.282	28.8019	28.744	27.9941	27.5564	28.9612	28.5825	28.4375	29.271	28.8304	32.6956	32.8615	33.6515	33.146	29.9188	27.7259	28.2079	31.7047	34.3444	40.7563	37.0524	38.3051	38.5933	39.8729	40.028	33.5034	33.7949	35.9733	40.8224	39.5159	38.1484	40.0262	42.649	42.31	45.482	46.9886	46.3078	43.5896	46.97	48.5753
0.01338	19.6619	22.9853	24.2406	24.5529	23.8209	23.9511	25.1712	25.8384	27.0268	29.0081	31.0757	31.0619	29.1308	30.1475	31.759	30.621	27.0128	27.0097	29.8587	32.4925	32.8273	33.9352	35.0544	34.87	34.4697	35.1945	34.5939	34.0121	35.6564	29.1549	30.757	34.7793	37.6602	37.2127	35.0731	34.1234	36.3742	37.3452	38.9726	35.3911	38.7911	40.5113	41.2372	43.7288	42.8894	43.6062	40.9494	43.526	46.1653
0.021976	25.4738	26.9917	27.9647	29.0465	28.1775	28.6652	27.9782	28.5811	27.9061	27.7832	30.8609	29.9455	31.6869	31.6013	32.2307	32.4663	31.1743	32.6526	33.2208	29.238	28.5677	31.7074	32.5665	33.8058	33.9618	35.8662	39.0668	39.5014	35.7326	30.8093	32.8546	33.0119	36.7206	38.9216	39.876	38.1625	41.9756	40.6776	36.4312	37.1519	44.0458	42.2503	42.3858	44.9934	41.5095	43.7657	42.1446	46.1651	51.8031
0.030572	29.675	25.222	23.4131	21.6921	24.0769	28.0789	31.5494	36.0311	34.5739	32.0046	27.0045	30.7841	30.0203	30.6169	31.3805	32.977	34.912	32.847	36.2536	35.8178	38.4487	35.6961	34.1905	29.6631	29.9284	31.3842	33.9218	36.2136	33.2237	37.0951	32.5604	35.1322	44.8063	46.8414	42.5027	37.9483	38.9811	39.9351	41.6291	40.9682	45.3745	44.8825	43.4405	43.0462	37.1845	39.5187	38.6212	44.9325	47.5052
0.039168	30.114	29.3774	30.7761	25.8421	24.4733	29.0425	29.9578	31.5078	29.9149	27.2218	24.795	25.5395	24.6144	27.1472	28.314	33.6515	35.379	35.9129	35.1922	33.5438	36.1001	34.4753	36.8012	35.2802	34.0751	36.072	43.756	48.0478	48.3253	43.4852	41.3273	42.0094	44.6956	44.8607	48.5389	47.8501	46.3956	46.6072	47.6505	45.943	40.2023	43.4812	42.439	46.9137	46.9433	47.5226	44.638	45.6427	47.3232
0.047764	31.3253	34.7574	35.0591	32.7017	28.6075	31.742	35.118	32.788	29.1757	25.216	23.5094	31.5369	36.8483	38.2572	30.615	27.2824	29.8107	36.722	37.024	35.7469	29.7562	33.004	37.1971	33.2261	38.2561	38.7655	39.5362	43.5203	42.4147	43.0171	42.0264	41.5238	46.2673	42.5289	38.1	36.4066	43.0559	46.1697	44.0508	42.9067	41.199	41.6235	47.6823	55.4597	54.5968	53.7244	51.0111	51.736	55.4784
0.05636	28.2944	29.0564	26.2159	29.4179	32.491	34.5157	38.6983	39.1811	40.8028	34.8753	34.7639	37.1707	32.664	30.799	34.0415	37.7068	39.6423	42.7989	41.6781	34.3574	37.0295	35.0194	32.7375	33.4894	35.8377	35.695	41.3376	43.8391	45.0736	46.651	47.109	43.4991	44.3592	46.5376	44.52	41.9688	44.5801	50.7091	49.1386	39.3268	40.8153	43.3613	48.2672	44.9492	43.2634	43.2322	42.7294	47.9166	55.6473
0.064956	32.7047	35.2059	33.7853	33.5215	33.181	34.9733	34.7206	32.528	31.4172	31.8869	35.3245	36.3103	36.9309	37.5866	37.6416	37.412	39.2184	40.8086	41.5217	43.7577	44.4426	47.654	45.443	39.7148	39.571	44.1649	46.2843	46.2097	42.2764	39.6919	40.391	41.8464	46.8826	48.8599	46.4268	48.51	50.4399	48.3004	47.1859	48.7506	52.2788	49.0243	47.2247	49.6594	57.9019	65.2507	67.3816	68.8583	73.5635
0.073552	32.9861	33.5668	36.3389	32.7086	36.0123	36.6619	34.4336	33.7327	30.5489	32.2924	38.5428	39.5274	40.0359	36.8266	38.0811	38.9836	39.2079	40.1626	41.3908	42.7201	45.8225	44.8708	44.9551	47.1455	42.9621	44.7413	46.2022	51.4046	55.9248	52.8347	46.2139	47.21	54.1334	55.8899	58.9727	57.508	57.374	63.8319	63.3196	68.3784	70.9935	63.7933	60.0994	64.6422	67.7951	69.8354	77.1635	82.1653	93.1371
0.082148	31.6888	30.5193	34.6909	36.3213	39.2648	40.8011	40.8474	38.4821	38.1607	38.686	40.1601	40.0415	46.1647	43.8637	43.8753	44.1239	46.7299	44.4845	49.432	50.1793	49.3217	47.9769	47.0183	45.6035	49.9475	56.4209	55.7325	57.5237	59.302	53.4042	53.2694	57.5811	65.112	67.5825	68.9372	67.2467	67.2288	68.1394	70.1377	71.0758	73.2505	75.119	73.6048	76.5628	75.2867	77.8389	81.5848	85.9856	91.5247
0.090744	37.5779	42.8422	41.7412	38.6541	40.9391	41.3468	40.8234	38.9425	39.305	45.255	43.1101	45.5032	50.4854	49.4636	49.7163	45.6699	48.1073	52.6648	55.1474	54.966	55.4305	59.8002	59.2182	58.5822	59.3574	63.6048	66.9811	67.1346	63.076	64.8234	67.1056	70.7508	72.5105	73.7807	76.5205	78.0905	75.003	77.5928	87.7683	89.4083	92.9904	89.6692	90.5875	89.2994	86.1314	87.3117	93.0067	96.5779	99.1827
0.09934	38.7625	45.7644	45.1286	42.3231	43.1614	44.2254	43.2855	47.184	50.7715	49.984	47.3414	48.0408	54.0153	56.7315	58.7953	57.2976	57.5392	65.4022	67.5528	69.0955	65.9172	65.7106	66.4517	67.6994	68.8743	70.2758	78.4735	77.4853	76.3492	72.1229	74.9324	80.1856	80.5394	79.0541	77.1333	83.3637	86.0423	90.2327	94.5419	93.2645	95.3271	94.5364	92.6069	94.788	94.7887	95.6767	99.6277	103.401	104.164
0.107936	43.7828	47.0101	48.461	49.5329	46.379	48.3823	46.5166	52.0388	53.5946	49.7123	50.0938	50.7863	55.2738	60.4095	60.026	66.786	73.6668	79.3688	80.8767	81.198	75.7651	79.5087	81.6474	82.9947	76.6826	75.5388	78.5216	79.3039	84.6045	75.0559	76.3928	89.7143	95.0558	97.46	96.3495	93.7108	99.6754	96.2065	97.7937	94.1645	93.7333	91.8474	95.9152	102.866	106.255	102.763	98.2132	106.242	109.168
0.116532	52.8115	55.5538	55.9816	54.5225	52.8196	56.8565	58.024	61.0479	61.545	58.5268	61.8889	66.6175	72.6413	71.7906	67.6856	74.2416	81.1276	84.3536	85.4843	82.5799	85.6848	85.943	94.1989	91.9707	86.6113	84.5842	83.2865	89.5649	97.5645	82.8528	85.2064	95.2789	101.145	96.2461	91.2633	87.9588	103.34	104.39	98.6544	91.0214	92.5318	94.2579	100.945	102.512	104.918	98.8698	96.0305	100.227	105.068
0.125128	55.8862	62.2098	62.2424	61.1787	65.6289	75.3376	77.1661	77.9398	77.1677	75.3665	72.4497	74.5469	74.6365	78.9186	80.199	81.1658	89.9615	90.2609	85.9151	82.4843	90.0762	93.3398	97.9409	94.0074	91.4105	91.2224	88.3937	92.6419	94.8867	88.4929	96.0077	95.4097	94.1181	88.0064	84.1884	85.7277	97.0953	104.432	102.902	97.3382	102.655	99.7972	100.681	101.908	100.767	103.732	109.595	107.838	112.675
0.133724	61.8801	66.8519	67.6464	70.6316	76.9839	85.044	86.7829	86.9179	79.213	75.6936	81.5376	88.1821	88.5959	85.2015	85.7114	86.1304	94.8074	97.514	95.3583	93.2438	95.5636	93.1378	93.5676	89.0158	88.5909	85.4821	93.1756	92.5622	92.4669	84.2677	85.2782	90.7797	97.3519	99.8677	102.476	101.36	102.989	107.324	108.459	103.379	99.0643	92.0482	89.3181	99.4787	104.888	109.421	105.549	99.5861	104.658
0.14232	76.3114	72.313	80.9408	83.7262	85.5617	92.0978	93.4747	95.6626	89.9162	89.6403	88.2572	88.4863	90.0458	79.7136	70.4647	83.4261	84.5881	89.2122	87.4611	90.0542	94.6241	92.9813	93.4343	89.6949	84.5566	90.1285	100.278	102.601	104.404	106.107	101.187	105.228	109.067	106.454	103.01	103.271	95.1831	100.271	99.793	104.209	106.524	105.592	109.866	114.083	113.008	108.972	106.199	106.014	102.497
0.150916	89.9425	91.0205	85.8418	86.292	82.3551	77.6336	78.9577	82.2476	74.9666	77.1599	89.4156	95.0296	88.6991	81.4185	84.1184	86.297	92.5241	100.834	105.039	98.1841	96.9778	104.634	104.89	100.124	80.3987	80.0799	86.0172	91.5367	90.4133	93.436	100.097	116.259	121.058	118.15	110.666	110.293	116.645	120.796	105.082	94.0457	103.412	99.8172	105.958	107.664	98.6575	99.5112	107.962	108.48	115.023
0.159512	82.1041	82.7651	83.344	79.8303	82.8762	86.6079	88.0604	89.512	86.3676	87.7288	90.0247	92.4145	94.6406	91.7015	94.3416	93.4682	86.9822	84.1376	89.4248	95.0257	98.2576	99.9936	100.085	100.07	107.193	112.403	109.597	104.163	96.6705	97.0353	103.738	104.293	104.214	103.682	102.638	105.995	113.525	126.044	118.398	106.219	109.835	104.789	116.305	123.028	117.751	114.369	114.691	111.018	115.25
0.168108	82.4918	84.7329	85.739	80.604	76.994	72.2883	72.2177	81.4016	88.3827	89.7362	85.7313	83.9653	87.1318	92.6662	90.1304	89.1946	89.6774	97.9701	103.397	102.159	99.9324	108.404	106.713	103.617	102.06	111.358	111.211	106.262	102.401	102.244	110.154	109.794	115.383	114.053	111.742	107.303	112.401	114.943	114.983	108.881	107.899	112.489	116.466	121.374	116.329	105.689	111.116	123.617	141.14
0.176704	85.6588	84.179	88.4479	86.8864	81.2869	83.339	90.1205	91.9751	99.4992	98.9575	93.2629	93.8546	99.3353	108.343	108.911	107.404	109.206	111.183	111.799	106.768	103.623	107.789	108.851	106.733	104.299	113.074	119.048	115.46	110.095	106.747	109.453	118.372	127.264	124.685	110.017	102.418	110.762	114.266	112.139	102.57	102.511	106.383	108.337	111.188	114.258	121.586	127.877	131.709	136.559
0.1853	88.6938	94.7071	94.081	94.2745	86.5316	85.3075	90.961	87.0529	92.5572	95.8816	98.942	108.282	106.878	107.231	103.52	105.607	107.319	100.213	97.1659	97.8112	106.554	113.159	107.467	103.242	105.412	112.617	116.784	122.441	122.58	114.671	107.198	111.881	117.632	118.235	109.703	108.659	121.833	127.98	126.88	119.223	126.29	120.521	117.066	121.254	123.772	135.665	143.101	144.49	144.404
0.193896	97.056	101.647	103.466	105.406	98.9851	100.33	105.202	99.7782	95.2033	92.9334	95.7408	99.3173	105.038	105.482	104.287	109.657	111.61	105.866	104.614	106.891	106.421	110.973	113.431	114.379	110.233	116.537	118.569	123.842	129.751	120.942	121.166	125.898	121.532	120.538	117.475	120.983	135.142	139.623	139.379	140.865	147.079	147.196	146.735	155.653	150.975	148.885	150.346	154.613	163.488
0.202492	102.128	107.503	108.884	107.268	102.98	103.317	104.583	105.013	105.179	97.2297	89.253	92.6587	98.7075	104.622	100.613	103.315	108.314	115.199	114.085	112.365	105.354	104.716	115.745	115.161	112.8	115.124	117.202	115.748	122.567	128.533	130.106	134.632	128.129	128.321	129.876	132.46	147.784	154.276	164.225	168.029	166.392	171.259	172.118	169.897	164.347	164.958	165.192	169.271	178.171
0.211088	99.8498	105.779	109.89	105.76	96.4861	95.921	103.634	105.555	102.896	94.1346	91.6428	101.561	105.717	108.516	104.206	103.802	108.121	113.401	115.454	113.947	116.448	117.092	128.593	122.41	124.077	125.338	135.931	138.606	148.94	151.794	152.672	157.462	163.328	161.073	158.688	157.064	169.995	175.131	177.361	179.126	182.623	176.684	175.509	169.163	164.461	163.712	160.68	163.883	167.122
0.219684	93.9688	97.5465	102.668	98.8232	101.518	104.891	114.63	114.608	106.804	98.2003	102.455	107.232	107.005	113.423	118.701	120.446	123.17	125.35	132.639	133.784	137.495	133.903	141.273	149.857	155.748	159.6	160.787	161.25	165.033	166.306	166.08	171.863	183.905	186.144	182.612	176.925	177.743	177.48	170.443	166.858	168.919	166.887	163.512	161.626	157.608	150.391	144.712	141.659	144.87
0.22828	100.836	103.207	100.816	100.846	104.09	112.184	110.963	121.521	116.247	115.259	122.762	125.547	121.685	129.049	134.879	140.635	150.657	155.783	157.445	156.95	161.025	170.907	177.362	179.518	176.247	184.992	175.24	165.66	164.896	167.286	162.847	166.811	177.223	173.881	163.837	151.311	142.696	145.555	148.983	150.505	145.336	135.283	127.408	127.513	123.022	119.782	116.54	111.029	108.027
0.236876	108.647	104.656	105.567	112.324	125.329	130.285	138.413	140.125	130.154	130.618	135.418	150.248	158.531	156.257	164.255	180.898	186.348	181.224	169.386	164.611	180.663	185.018	181.663	173.097	174.596	170.275	162.483	162.843	159.943	152.584	150.036	146.248	145.614	139.158	125.427	118.326	116.045	117.107	118.716	107.835	102.047	90.4715	89.643	88.0095	83.0593	75.4662	72.7662	74.8623	77.6776
0.245472	139.966	136.583	138.182	138.82	137.837	132.709	127.249	138.973	147.833	159.749	167.889	176.384	171.032	168.021	164.911	168.811	173.294	181.708	173.695	169.87	166.676	164.768	155.593	141.956	131.579	127.446	127.624	119.389	121.022	119.348	109.249	101.638	103.616	102.184	101.689	94.5705	89.9734	90.6767	85.1952	77.9866	70.1313	66.9973	76.4469	76.813	72.9771	65.3892	65.7099	66.217	63.2377
0.254068	161.576	169.733	172.412	167.699	166.753	170.21	168.089	168.303	171.132	167.094	174.004	182.44	168.577	153.947	137.443	133.692	143.164	148.163	136.956	125.283	122.286	124.067	113.882	98.9525	93.1491	85.547	85.9272	81.0448	79.4446	80.775	74.8831	75.1891	80.2851	77.3129	77.6782	76.9467	74.7649	74.4987	74.5146	71.0554	70.5661	66.3014	67.2651	63.8607	63.775	68.078	65.1052	69.1059	67.1298
0.262664	169.342	177.792	171.217	158.1	160.438	153.84	151.587	155.548	160.887	162.395	157.823	151.076	132.548	123.602	112.921	114.708	112.555	110.603	100.166	99.0343	107.568	105.019	101.565	94.7175	93.084	91.4073	87.2773	78.9881	73.3004	81.9263	76.6826	70.3443	67.3623	71.1941	69.007	63.5188	60.6072	63.8288	63.557	62.2435	65.9628	64.3397	66.945	65.1672	71.2533	72.3266	68.9564	66.383	68.3391
0.27126	149.636	150.917	145.228	140.248	133.466	127.412	127.677	118.953	118.255	114.63	112.767	114.695	107.024	104.366	93.1834	92.1718	86.9796	82.2322	80.0621	81.7729	80.0466	72.9822	68.681	68.5771	69.5255	70.1222	71.443	66.3457	60.7102	57.6744	58.0961	59.1423	66.9589	67.0595	66.8627	63.6922	61.3875	64.5926	69.1769	68.2918	67.1574	66.1402	69.2934	66.0477	74.2278	72.8412	78.1511	78.5177	77.9396
0.279856	121.293	118.392	117.956	110.181	105.153	97.3872	90.3691	87.1296	88.2679	82.6457	79.7833	80.5186	78.6422	72.9914	69.7985	67.3029	65.5596	63.3683	64.1337	65.9541	70.4523	68.0207	65.9733	63.6438	59.9404	59.5917	61.4144	63.6573	64.8903	64.8785	64.0608	61.9734	63.3236	66.1546	71.1075	67.4844	67.7222	72.6543	75.3279	70.1948	71.9163	68.7381	64.5376	68.5429	71.4994	73.5327	75.3485	73.467	73.3155
0.288452	102.029	98.6468	98.3932	86.5138	79.8736	76.4934	70.2453	68.9318	69.0089	67.3735	63.679	62.4772	64.3499	65.8968	62.2932	61.1036	60.3861	59.6025	62.2571	63.365	67.1813	68.3583	69.7928	64.9939	61.7207	63.556	61.3687	68.007	69.9402	70.0544	70.8645	70.9585	69.9892	72.5349	75.6374	71.4223	68.2762	70.5789	70.7932	64.6327	66.17	62.1561	61.8515	61.1651	61.5917	63.7869	64.6391	59.9527	56.2018
0.297048	72.4604	75.4361	75.8156	67.2629	58.5526	60.8007	58.554	54.9243	56.9256	57.8448	57.9672	60.7411	64.8536	68.7559	63.1153	60.6594	61.844	64.846	64.8491	64.8469	67.5514	69.7378	69.9767	63.9285	66.5634	68.8938	67.182	68.959	71.9965	71.8586	73.931	71.0877	70.6806	70.6136	66.0513	62.8342	60.149	57.7854	55.2312	53.7157	57.2223	50.8524	45.6169	48.3446	45.1885	45.6171	44.8978	40.5601	35.7938
0.305644	60.375	60.0422	62.7458	57.2189	56.9837	60.3289	61.3151	63.6736	62.9237	60.3537	62.2081	64.7798	66.4438	62.0924	60.6386	62.4089	68.5017	73.5048	72.4518	69.7697	71.609	71.2346	66.4439	57.7991	64.0633	68.8632	73.2071	65.8947	61.9923	63.9309	63.8947	61.8611	58.3518	54.4945	47.6168	47.4243	49.8545	44.5581	41.355	40.7942	41.0151	39.5144	34.3764	38.0204	35.0337	35.7354	31.3025	30.0544	26.37
0.31424	66.9705	66.2749	66.405	61.6883	64.0634	63.4735	65.318	67.8753	65.5024	68.5125	73.5375	76.076	70.0715	66.1993	70.286	73.3192	77.299	78.5639	70.284	70.1984	67.9882	70.0857	66.5359	61.1024	60.2162	53.8327	57.9753	63.7068	60.4911	53.3855	45.3205	41.5924	41.921	40.3754	37.798	36.2261	34.1025	29.7365	27.9432	25.362	24.1711	26.5357	25.4245	22.8887	26.0029	25.0381	23.6635	24.9471	24.2464
0.322836	66.5551	73.1604	72.2596	66.1591	72.2236	70.2729	72.7191	78.321	73.3465	68.1184	64.2047	69.5242	67.3612	69.4388	64.3639	62.3329	68.3558	63.8629	57.0439	55.0648	47.5113	48.4498	51.6499	49.5037	40.3667	40.5036	42.7643	43.8772	45.2856	36.8993	34.6486	30.912	28.7158	24.1073	18.6329	20.6647	22.5609	26.0084	27.0324	22.1359	19.1057	16.3142	18.7285	18.9899	20.7681	18.9341	18.4082	16.2783	15.0058
0.331432	71.6757	74.8997	77.7089	68.3628	61.5002	62.7752	65.0791	68.3164	60.3161	53.5662	49.1581	48.6718	50.1417	51.1415	47.2784	50.0942	53.7547	48.3743	46.6455	44.0739	47.0856	42.0837	38.7213	37.4013	35.3137	29.4245	30.5005	28.6129	30.6375	25.3247	25.9922	21.3638	23.234	20.2451	20.0566	25.2897	25.6571	22.6306	19.1271	17.0104	19.5239	19.1161	21.0614	18.7782	14.6561	17.0534	16.168	13.5097	13.0579
0.340028	72.5212	72.5663	76.6194	67.8699	60.7499	53.6409	56.3582	55.8404	49.0646	46.604	47.3319	45.3839	42.632	44.9837	40.4222	35.4715	35.4927	36.0623	33.348	29.1177	27.8993	29.0178	29.7046	29.3655	25.6295	24.6643	20.282	16.6134	14.6596	15.6865	18.2101	21.3215	19.823	15.1729	14.9054	18.8326	18.5462	18.4448	21.4093	19.4409	15.1472	15.598	13.47	13.2269	12.6708	12.258	10.2581	12.1674	12.324
0.348624	58.3722	53.3672	50.8973	48.4194	45.1761	41.7998	44.489	41.0853	41.0009	35.5746	32.035	26.9211	27.8826	26.6465	24.5716	23.8871	20.8328	23.3892	23.5943	21.7005	18.9355	21.0465	23.5669	24.1989	20.2121	19.9062	18.2428	16.048	15.0442	16.2211	16.1477	14.4982	11.2529	15.4005	13.3279	14.7782	13.0779	15.5643	16.025	13.7598	12.4226	10.9709	11.1338	9.80764	9.23179	9.4491	10.575	11.2178	8.59712
0.35722	35.0157	32.2619	32.6538	31.0686	29.415	28.1616	31.0875	30.4695	28.3622	27.4142	26.583	27.0229	31.6188	26.226	24.0773	19.5284	18.2059	18.9876	17.8566	19.8977	18.9999	19.971	17.2127	13.6963	11.281	11.0564	14.2932	14.3239	15.6274	14.4837	11.6869	8.2455	10.9211	12.5481	11.4834	10.7078	11.1088	11.559	12.1927	12.5919	13.5408	11.6259	11.017	8.20275	9.1221	8.58685	5.60918	5.92816	6.97597
0.365816	26.7564	26.5085	27.5215	25.3793	23.4565	23.9071	23.1142	23.5696	19.3471	20.7479	21.6073	19.5352	20.1618	20.4143	20.3911	18.2153	16.1437	17.1097	14.4273	13.2185	13.5681	14.6467	14.7874	12.5271	12.4665	12.228	11.9706	13.1216	15.5097	15.86	14.4184	12.2323	11.8819	12.1723	12.101	14.2695	12.5527	12.1271	9.91438	9.15993	8.37608	7.46376	7.77884	5.7373	6.77025	7.74303	7.07383	7.62091	7.24322
0.374412	22.9077	25.5171	24.3158	20.0392	18.3907	19.5058	17.9102	16.2332	14.2679	17.2438	18.9243	17.8025	17.5278	18.8787	17.198	13.9477	13.3691	15.7253	10.7054	10.2293	10.9455	10.4937	12.5285	12.3854	10.1514	12.0549	11.6876	11.6483	11.984	12.5775	13.3027	13.1851	11.6477	11.2714	10.8606	12.0808	10.0933	8.62286	8.80427	9.37024	8.74011	7.81362	7.27943	6.63	6.93969	6.8465	6.51242	7.18007	8.09961
0.383008	18.9752	18.8916	18.2601	16.0102	16.0679	15.1427	15.026	14.9999	14.9482	15.3261	14.7831	14.8659	13.5249	15.2932	15.0513	14.6182	15.4181	15.1707	9.39185	8.6929	9.81991	11.3674	12.9995	13.4314	10.2811	11.5984	11.8833	11.6105	9.22107	10.4868	11.5969	12.318	10.8063	10.1837	9.64672	10.1047	7.9766	8.17264	7.40686	6.66037	6.43176	7.74836	7.27843	6.67046	5.25501	6.45636	6.99755	7.15917	7.29809
0.391604	15.4747	17.0956	15.6553	13.5071	12.7461	12.8305	14.1509	15.2618	15.8834	16.1523	15.4436	14.6823	13.3168	12.7744	10.8641	9.7993	10.3399	10.1156	8.34418	8.74843	10.9266	11.3009	12.1403	10.0732	7.5421	7.91838	10.3236	10.0552	7.49781	8.96039	8.56349	7.60576	7.16262	7.22393	7.17786	6.79231	5.18614	6.88896	6.98227	5.83981	5.96561	7.18017	8.93506	7.32514	9.0737	10.0425	9.48855	8.78172	7.70528
0.4002	12.3587	15.66	15.2573	13.4079	13.6208	14.863	12.5521	10.3601	11.5019	12.6728	12.0023	11.3007	10.7752	10.91	9.50579	10.3902	11.213	11.9422	10.7403	11.26	12.6094	14.7151	13.3138	9.2778	6.48994	7.08675	7.13358	7.52187	7.26504	6.81956	6.33841	5.60774	5.56041	6.58113	5.78556	5.91807	6.22339	7.79044	7.52737	6.71352	6.86879	7.69695	7.88096	7.37402	8.42312	9.35629	9.47696	8.29162	7.55169
0.408796	9.90745	10.7656	11.4094	9.53186	9.52153	9.78271	10.0473	10.478	10.7272	10.3622	12.1927	12.3076	11.7957	10.6948	9.17569	10.5124	10.1417	11.1573	10.4169	10.7063	9.3855	8.69865	7.15044	6.33354	7.66455	7.74922	6.53996	6.81832	7.37914	6.60581	6.17174	6.30995	4.82231	5.27687	4.72071	4.29589	6.04704	7.56525	7.57318	7.65293	7.83651	7.45553	6.69542	6.87806	5.75667	5.65858	5.53387	5.30694	6.22704
																	8.40947	8.45579	9.08529	7.22009	8.37236	9.73987	8.10318	8.38277	6.2911	7.37812	9.07124	8.37257	7.41664	6.38605	7.76683	9.17673	7.83153	5.40949	4.04655	5.46967	8.27865	6.89538	5.71279	5.20312	5.11446	5.87961	6.56731	5.55863	4.37318	3.54932	3.82658	3.83443	4.80993
[truncated: 182 more columns]

## Sheet: Fig1g
	-1.55232	-1.54393	-1.53554	-1.52715	-1.51876	-1.51037	-1.50198	-1.49359	-1.4852	-1.47681	-1.46842	-1.46003	-1.45164	-1.44325	-1.43486	-1.42647	-1.41808	-1.40969	-1.4013	-1.39291	-1.38452	-1.37613	-1.36774	-1.35935	-1.35096	-1.34257	-1.33418	-1.32579	-1.3174	-1.30901	-1.30062	-1.29223	-1.28384	-1.27545	-1.26706	-1.25867	-1.25028	-1.24189	-1.2335	-1.22511	-1.21672	-1.20833	-1.19994	-1.19155	-1.18316	-1.17477	-1.16638	-1.15799	-1.1496
-0.319581	0	0	0	0	0	0	0	0	0	0	0	0	0	0	0	0	0	0	0	0	0	0	0	0	0	0	0	0	0	0	0	0	0	0	0	0	0	0	0	0	0	0	0	0	0	0	0	0	0
-0.31098	0	0	0	0	0	0	0	0	0	0	0	0	0	0	0	0	0	0	0	0	0	0	0	0	0	0	0	0	0	0	0	0	0	0	0	0	0	0	0	0	0	0	0	0	0	0	0	0	0
-0.302379	0	0	0	0	0	0	0	0	0	0	0	0	0	0	0	0	0	0	0	0	0	0	0	0	0	0	0	0	0	0	0	0	0	0	0	0	0	0	0	0	0	0	0	0	0	0	0	0	0
-0.293778	0	0	0	0	0	0	0	0	0	0	0	0	0	0	0	0	0	0	0	0	0	0	0	0	0	0	0	0	0	0	0	0	0	0	0	0	0	0	0	0	0	0	0	0	0	0	0	0	0
-0.285177	0	0	0	0	0	0	0	0	0	0	0	0	0	0	0	0	0	0	0	0	0	0	0	0	0	0	0	0	0	0	0	0	0	0	0	0	0	0	0	0	0	0	0	0	0	0	0	0	0
-0.276576	73.0789	72.4994	77.3129	73.5063	73.0254	76.8006	69.1798	61.8022	52.2401	52.4612	56.9829	67.6391	67.3636	57.4126	55.096	57.285	62.3921	55.21	49.9529	49.5465	52.6658	48.7709	51.2908	50.908	46.4711	44.0929	39.931	42.4598	39.8723	38.6991	40.1605	39.8096	40.8569	32.3518	23.2665	27.2802	24.554	23.048	22.6442	19.7048	20.1132	18.1828	16.5645	14.5558	14.4592	15.3058	21.028	22.174	20.5208
-0.267975	80.4221	85.3884	90.4256	89.2058	85.2976	83.6805	75.5209	67.7956	59.5307	56.3793	63.8806	71.2465	70.1354	68.2248	68.1083	68.0175	70.3395	68.9171	60.5575	61.2758	62.473	58.3611	55.5157	56.677	59.3498	59.2918	54.2842	50.0856	49.5937	47.3416	46.595	47.9244	53.0746	42.8141	35.1076	35.6403	35.5	31.3064	28.2093	28.9924	25.3959	24.543	24.6335	23.2568	24.2755	24.1541	24.2198	21.5589	22.8787
-0.259374	84.2294	100.224	102.985	101.355	92.1104	86.1852	86.2905	79.3021	72.5133	72.3571	75.1757	81.4401	80.4875	69.8378	64.3102	69.0852	72.4372	72.3467	73.4113	72.4458	74.0358	72.4786	68.8716	65.3003	62.4206	61.892	61.1487	56.3778	59.0946	54.9094	51.618	53.0762	58.1283	47.3353	43.1639	39.592	45.3654	46.4981	38.3276	32.6422	34.4217	36.0269	37.9739	33.8062	29.6947	33.2917	31.6147	29.4585	26.0089
-0.250773	96.4246	102.114	97.1861	92.7719	91.5941	92.7387	86.361	84.4662	78.6826	81.8723	79.064	91.0661	92.7417	76.6201	80.1103	89.7008	97.2789	88.0515	85.9696	80.2163	72.3979	74.9985	71.1083	72.9659	78.2429	78.6096	73.9503	70.6304	68.614	62.9094	68.9136	65.981	65.869	60.3304	55.5668	55.2751	59.2828	55.4694	50.397	47.1836	49.431	47.7296	43.1465	31.2374	27.1105	29.3248	32.9395	27.8804	27.0484
-0.242172	113.665	110.222	98.6173	98.2129	103.152	107.795	102.094	97.3642	85.6683	89.6484	95.0807	98.5653	90.7086	88.9859	92.9446	96.7988	96.7481	88.6504	80.6539	76.9592	73.9217	74.9735	83.3351	84.2378	81.9847	76.2242	70.3995	65.421	67.7094	62.4394	68.3897	71.4727	68.1912	67.0621	62.2543	58.2818	54.6195	56.7081	56.5604	60.5455	59.3457	58.8689	63.2669	51.0644	46.5899	47.3441	45.4464	46.3808	44.3553
-0.233571	125.305	129.454	133.429	133.135	127.601	126.94	122.531	127.319	129.654	123.868	124.691	124.602	125.809	107.715	104.515	102.486	102.438	96.4964	93.4901	94.6577	89.8831	98.0651	86.2135	83.6441	78.0631	73.9118	75.3733	78.2155	77.7039	74.6475	75.3612	74.9791	79.7461	81.7029	77.4808	84.0078	79.1635	79.73	76.3038	69.9696	73.7451	66.0902	68.0094	63.3113	55.074	64.7747	69.9084	68.4445	65.5116
-0.22497	154.596	155.607	139.809	138.926	128.844	127.316	127.189	121.572	135.576	131.631	136.689	142.401	131.364	116.297	105.729	102.352	103.534	92.8278	93.3145	95.6319	102.51	103.625	107.701	96.081	92.0946	93.5699	91.2601	99.9073	95.4588	91.8344	89.1447	92.2395	88.3052	80.8567	74.7281	71.0599	72.0686	73.5547	75.7284	66.2153	70.4989	75.4187	72.0552	67.0001	66.411	74.0891	75.8304	73.7015	65.8194
-0.216369	150.728	154.772	148.588	139.939	138.038	134.409	124.18	124.63	129.156	136.975	126.245	133.446	137.9	121.974	126.009	122.297	121.75	119.344	124.223	109.642	106.69	112.048	103.254	104.243	118.983	117.799	100.613	99.6469	101.728	92.4867	91.8954	83.4862	88.7822	84.1237	78.5154	85.5512	80.6292	79.2124	71.7053	69.7312	72.9061	74.7741	83.789	89.1909	87.481	85.4567	77.6536	69.512	65.9607
-0.207768	145.006	152.813	151.299	154.213	158.345	164.115	165.527	169.836	164.204	159.934	144.923	148.375	145.193	140.369	143.236	145.26	144.8	136.58	131.842	124.901	127.457	129.455	136.934	132.29	127.466	138.621	130.582	125.614	125.374	111.661	112.104	103.495	90.5065	83.1412	93.6333	96.1881	101.323	100.591	99.992	93.3183	94.5034	94.5117	94.0643	88.3463	77.6089	80.2533	83.582	85.4468	84.9919
-0.199167	158.639	162.676	156.523	149.29	146.251	155.3	162.86	172.508	172.466	157.033	152.065	156.064	153.449	156.514	170.587	160.532	159.077	166.633	149.475	146.888	150.36	156.411	161.521	152.034	151.003	142.126	136.909	131.093	133.686	136.248	132.828	132.911	128.782	121.792	112.183	105.118	110.1	109.079	103.796	99.2729	100.068	98.8828	94.2295	89.7513	81.2994	92.4983	90.6681	101.43	95.8621
-0.190566	143.047	166.847	163.64	170.207	163.206	160.103	159.887	158.971	161.284	165.346	168.935	177.593	169.888	162.341	164.365	163.253	157.188	164.472	158.871	169.864	175.528	177.211	182.327	167.765	164.113	166.144	159.694	164.292	158.356	166.506	160.906	151.534	149.111	140.845	133.879	131.223	124.808	126.822	125.79	117.74	120.896	124.157	115.562	105.898	99.5696	102.39	99.992	99.7126	98.9345
-0.181965	163.279	168.342	156.261	160.761	153.047	153.132	155.903	155.21	153.061	155.311	166.492	169.122	165.667	157.148	161.172	172.216	168.988	173.643	173.567	177.441	173.914	182.457	193.841	189.403	179.856	185.295	178.38	186.051	179.954	169.404	162.882	156.459	168.009	166.606	159.612	150.906	141.994	146.386	139.048	137.204	137.642	134.407	130.163	133.331	133.225	128.602	123.555	113.489	108.235
-0.173364	146.687	149.77	148.168	156.497	150.831	157.951	160.086	152.438	148.185	146.818	159.076	170.889	174.619	168.766	166.453	178.145	180.788	174.703	183.87	185.141	183.126	181.371	184.901	178.692	178.889	192.869	190.458	192.753	174.306	172.286	170.299	180.849	191.538	182.832	166.228	168.554	170.032	167.292	167.674	162.973	165.154	154.29	149.122	153.614	149.871	139.026	139.643	133.516	126.34
-0.164763	133.978	149.489	145.889	147.339	134.684	146.212	154.497	151.411	144.879	145.028	152.108	171.276	172.477	155.316	157.687	159.452	164.939	166.904	172.455	176.329	165.868	163.463	163.755	169.695	173.827	175.649	176.729	169.972	169.653	161.258	166.581	188.756	209.996	199.525	185.673	192.999	196.339	196.139	180.887	182.703	183.589	188.314	177.851	171.729	157.464	162.535	162.463	165.121	158.893
-0.156162	137.559	142.032	130.882	116.541	112.785	133.317	139.242	142.926	135.233	140.255	152.818	168.061	166.911	147.434	154.547	156.84	155.903	161.979	174.324	175.159	170.708	176.085	174.776	179.801	172.382	175.823	184.653	189.473	194.33	187.224	188.32	196.375	205.249	195.837	195.413	204.638	210.258	202.53	186.521	188.018	189.919	187.983	184.511	178.893	171.809	179.335	172.251	181.274	173.982
-0.147561	130.408	133.066	121.453	111.872	116.311	122.673	121.108	124.412	127.459	131.654	135.654	144.452	157.473	141.672	155.884	155.227	157.311	162.109	179.457	180.873	180.216	179.787	181.291	188.569	194.827	194.194	195.498	185.949	190.069	182.795	187.112	193.115	196.134	191.081	182.516	195.407	208.222	216.118	205.528	201.378	201.546	183.785	185.093	198.58	187.049	192.112	188.924	191.448	196.951
-0.13896	111.994	115.967	128.646	146.703	147.147	137.583	124.246	123.763	128.464	125.794	136.137	139.222	140.64	129.501	133.241	146.58	154.803	149.733	149.234	170.418	168.088	175.351	179.155	167.837	181.184	181.264	172.379	172.216	166.709	150.3	162.377	177.959	185.623	190.128	182.971	185.167	194.782	189.517	204.483	216.5	203.337	207.724	214.519	208.031	204.298	210.911	227.939	216.673	208.24
-0.130359	105.626	108.993	104.276	115.604	121.185	122.976	119.226	117.881	112.933	112.114	112.339	130.714	126.894	123.174	128.072	132.088	117.478	119.588	116.324	124.172	126.043	142.127	155.254	158.33	170.959	175.496	177.483	176.176	174.373	163.29	176.08	180.83	193.492	177.892	169.548	190.245	199.121	210.268	202.225	205.892	216.433	218.917	214.889	210.314	205.555	218.605	215.835	216.778	212.455
-0.121758	85.2348	99.4027	103.351	111.924	117.957	111.905	102.78	96.2796	112.253	102.591	111.049	120.838	125.974	128.667	143.051	139.498	136.433	136.571	136.418	141.388	149.771	164.738	151.143	154.598	156.273	165.555	167.492	175.195	164.795	151.523	159.986	174.877	193.072	184.84	183.258	184.611	193.958	205.524	212.911	207.189	207.136	200.695	206.854	208.364	196.249	204.292	204.014	209.396	204.431
-0.113157	77.9056	82.3735	91.0482	97.6366	114.608	101.954	101.513	103.514	95.7012	88.2592	82.869	93.4783	112.091	121.769	128.058	132.165	136.927	144.077	140.738	140.313	139.59	155.083	146.438	144.479	162.43	165.387	152.856	162.913	162.202	158.841	154.411	148.183	154.591	150.068	148.872	163.796	170.089	177.675	186.803	183.122	182.06	187.797	192.32	186.05	180.578	193.958	186.215	196.838	198.98
-0.104556	71.2869	74.0774	85.6818	84.9131	84.7663	80.2536	87.66	83.7712	86.0347	86.8323	94.9862	110.799	115.525	112.464	111.296	116.783	123.171	119.681	123.821	118.25	123.377	129.907	129.24	137.194	142.207	147.298	145.9	157.21	148.743	138.671	149.255	164.306	159.309	145.874	151.657	164.67	176.1	187.54	176.202	165.793	166.491	161.018	167.066	165.58	171.317	172.196	176.978	182.712	174.419
-0.095955	73.843	72.259	73.3432	75.376	77.6194	76.2371	73.6077	74.3906	75.0578	69.828	82.954	93.2001	103.068	98.2574	96.6474	92.7311	96.4245	102.747	110.064	102.02	114.579	122.106	119.859	123.182	126.99	131.329	132.817	129.241	126.655	115.787	119.455	136.068	140.344	138.166	147.525	157.595	151.918	149.768	137.076	136.065	138.722	151.696	164.069	163.09	169.424	177.452	170.94	171.017	164.046
-0.087354	62.9099	60.4207	68.3267	75.5333	72.8779	73.0901	68.912	62.4269	57.0258	58.1423	63.5746	71.9119	77.6776	73.3929	76	76.51	84.4664	88.0798	93.3555	104.534	111.405	114.179	105.792	106.089	109.792	119.819	114.636	112.224	114.402	115.089	117.548	123.626	144.852	136.698	131.089	135.365	137.126	143.067	134.102	131.156	136.484	153.347	155.22	154.369	156.266	159.743	159.252	169.762	163.345
-0.078753	57.3277	56.7964	52.0072	56.2509	58.0464	60.3539	57.9946	58.2113	54.0013	54.2499	60.6029	66.6545	68.1236	62.9	68.6042	65.6989	64.4527	70.6959	70.5407	83.0168	79.8645	86.4212	89.1988	92.9597	99.7303	98.7855	94.6021	98.2437	102.504	106.897	113.884	119.871	132	121.155	114.677	115.475	125.134	135.442	132.745	133.919	135.083	139.722	137.806	134.905	127.634	139.374	152.994	159.011	154.404
-0.070152	48.4849	55.6003	49.0815	47.5704	54.2338	54.9182	55.7854	61.0114	59.833	61.1213	56.5036	62.3297	67.0616	66.1159	66.6386	63.6372	66.154	73.5289	70.7076	71.9232	72.0441	78.7422	84.0537	86.259	77.7782	79.3072	82.7451	82.7733	79.2495	86.6339	95.5914	97.1914	108.828	101.093	97.1498	100.466	108.646	119.413	120.206	124.953	126.668	127.643	131.931	123.537	113.17	126.973	132.829	142.693	135.063
-0.061551	44.7189	43.7112	44.7598	44.7522	50.8274	55.5378	52.5885	54.9396	58.6748	59.0157	50.1135	59.9413	59.4449	55.5301	56.3912	57.4742	62.2852	59.6452	59.419	57.7369	66.6675	70.3596	72.8224	72.2318	68.8359	70.2828	68.4638	72.0794	61.7664	68.2018	74.7744	72.989	87.2123	87.373	85.4962	87.1401	94.6324	100.002	99.7478	99.898	99.2583	103.401	119.543	116.201	112.391	127.506	124.447	135.039	130.539
-0.05295	47.4971	44.5523	56.1384	50.5848	44.8834	42.5892	41.5832	44.7814	38.8888	40.9928	40.7605	49.3782	48.7846	43.1079	46.9499	49.3714	53.4653	54.7252	55.8892	47.7596	60.7118	67.8558	69.0592	64.0341	70.7195	79.3409	76.781	72.2084	68.0622	64.549	67.418	74.2129	82.1439	82.9829	75.3727	81.429	84.6882	83.7201	89.0791	87.9625	83.7463	90.662	94.0549	98.1333	102.423	115.325	111.94	111.687	111.454
-0.044349	40.7494	42.0838	45.2651	48.5132	41.7034	40.3342	38.5492	42.563	35.5332	36.4473	43.0957	58.5465	64.7557	56.3927	53.0369	54.7317	60.2404	58.6247	55.9018	45.2315	51.2656	57.0505	65.4317	75.1397	65.6144	57.0877	59.8571	67.3254	70.4044	74.9938	79.5065	78.6514	80.556	77.38	73.6327	70.9385	75.2659	83.0278	82.4453	78.8964	79.8839	88.0509	83.4608	82.2738	82.2701	99.7116	104.615	106.205	103.569
-0.035748	36.6195	39.5372	38.9286	40.8734	34.1982	33.8184	35.981	48.8833	36.0854	40.8536	36.5362	40.6601	42.1565	42.5283	47.9495	47.7688	48.2868	48.3445	45.6553	41.9813	43.8796	51.9382	52.8924	55.7976	62.4958	52.6116	59.5383	65.9658	55.3751	44.9286	51.6774	56.878	62.5614	65.8171	60.6254	59.163	74.7156	77.5907	81.2751	78.8644	82.6538	77.1949	82.6002	88.3343	86.4753	90.1468	87.5992	86.0853	85.2698
-0.027147	36.6635	44.2297	39.7182	44.409	48.5599	44.0805	40.387	36.4864	39.011	39.8147	47.0677	49.549	52.7873	46.7588	41.3341	45.6322	47.3788	42.742	42.2915	44.3401	53.2882	53.0048	48.3271	44.7638	48.8754	55.8606	57.1286	55.1097	56.8324	52.9339	51.0314	56.0402	59.9452	66.8979	59.7199	63.8157	63.8462	52.4638	44.5807	46.0983	51.3335	64.9499	61.8333	61.0135	56.2178	67.1254	62.4834	61.5623	67.3773
-0.018546	22.1268	33.0986	30.4847	33.23	31.1676	38.5419	38.6331	38.5105	36.8409	30.9409	32.2653	38.1552	35.5907	36.3491	37.0574	45.0853	45.4581	45.0998	44.2388	43.686	38.848	45.4668	52.7368	55.254	60.1699	54.7349	48.5602	47.5623	44.7542	39.3317	39.8998	51.0098	67.7381	59.7716	54.4857	55.9134	66.3196	64.4879	68.9609	61.6637	74.2914	69.9472	57.3469	52.914	57.1506	74.1458	75.0755	74.3679	72.8473
-0.009945	27.9372	29.6586	25.5737	28.9995	26.9191	25.8932	28.5888	30.8129	33.1971	36.8206	36.4141	39.9452	36.518	35.4456	37.5815	41.4246	41.5105	38.382	35.7325	33.3241	33.7384	44.3182	49.7278	42.6053	39.4009	40.5949	37.2965	43.0924	45.2088	42.1897	45.7791	49.4161	58.1354	49.7573	46.1031	45.1248	56.4925	60.9803	68.2728	63.9175	63.6181	63.0754	63.2829	60.4052	64.6822	65.0361	72.0373	64.3992	65.4449
-0.001344	34.4371	31.255	32.5732	35.1704	30.3993	28.7434	20.9522	23.8133	26.2348	29.0854	35.3679	38.249	39.32	35.0811	39.7926	38.1598	38.6793	42.9304	39.8648	34.6901	35.7629	42.1258	44.6313	48.4323	49.8604	54.8385	50.0328	49.0345	55.1996	42.7651	47.6204	52.3663	57.4063	56.7996	49.9151	50.3076	50.217	53.9489	50.5827	59.469	62.2459	54.8099	56.6322	57.6227	52.8639	58.1018	54.7454	49.7587	53.3429
0.007257	29.3136	28.1801	28.0904	28.0076	23.4418	22.9613	22.3855	30.6715	34.7193	32.4612	30.454	30.3025	32.1803	36.0386	41.5448	40.0817	38.928	35.9667	35.22	36.4397	35.1418	41.1386	47.5794	45.1317	43.0111	42.203	47.8181	49.6362	47.0506	41.6867	43.0707	49.5603	50.5542	54.4843	53.6066	58.4529	54.5044	53.5596	53.7576	55.4459	62.3109	56.1349	55.8954	54.999	55.1932	59.5122	59.9998	58.915	60.5864
0.015858	26.2799	25.8641	25.9353	28.0221	28.1359	27.2595	26.9486	27.2056	29.2322	31.7828	34.1216	31.3598	32.1767	29.552	33.0225	34.9143	38.7728	38.7348	40.3966	38.2135	33.217	41.4574	42.859	40.97	38.4992	38.9485	42.708	42.6698	34.9618	41.4602	38.4704	42.3036	43.6121	46.2337	46.1488	49.7148	51.9721	48.6715	49.446	52.7133	54.1887	50.712	53.7461	55.8353	57.8161	58.9967	61.5926	61.8611	58.5275
0.024459	27.9616	32.0413	30.4663	35.6012	34.2668	31.377	24.5374	26.6848	27.5225	29.9207	27.4729	30.2557	31.4611	28.47	33.7384	30.5069	33.3792	40.9469	39.7807	42.1059	34.4755	39.4671	39.2025	37.8152	32.5371	36.2515	36.9314	35.2348	38.7023	41.4979	35.8022	45.1911	46.4235	42.9992	45.281	53.3711	50.3216	45.8304	42.7788	49.1156	50.7384	55.2259	58.0384	54.4584	50.0469	49.0229	48.8178	55.0571	58.6706
0.03306	26.9163	33.0598	33.3893	31.9293	31.8718	32.0826	25.7094	31.4499	26.9309	29.4038	29.859	30.1398	31.1195	28.6648	36.2874	35.6616	35.4167	40.4625	37.7029	38.4423	39.0113	40.0724	43.09	40.8992	31.4809	35.2098	42.6854	53.6412	57.2801	50.2446	51.2617	56.2498	58.2432	51.3599	47.1939	62.5133	59.5929	56.5868	59.2552	54.0718	55.3634	55.0941	53.492	49.1984	52.3066	56.2703	54.582	55.4398	63.8909
0.041661	24.8247	29.4214	31.7431	29.6137	30.6473	34.1449	28.8391	30.0727	27.8067	31.9759	34.2886	41.4177	41.4358	39.2729	37.3689	36.2954	32.5185	40.193	41.4522	36.301	36.7746	37.4817	42.503	37.3771	35.1293	43.0401	47.5671	49.3518	52.169	45.5144	50.4495	52.0762	59.1747	54.0147	45.3495	53.8309	59.5459	62.494	68.5443	64.9378	58.4302	53.5878	52.0504	61.4369	64.049	67.1401	65.7674	67.6281	70.9748
0.050262	28.5025	27.9808	29.6677	33.9317	34.7364	28.3472	21.7635	25.9738	32.9379	39.3831	39.8575	46.5739	41.8424	34.8467	33.2171	34.136	35.1606	37.81	38.286	42.2743	41.317	46.7151	36.9414	39.4598	40.9593	45.9894	47.825	54.7687	56.837	41.8702	48.5539	53.6197	57.2837	53.4234	49.4772	52.247	59.6737	56.0314	56.4648	61.1277	61.8065	58.9813	60.5607	65.456	58.1449	59.3771	67.1088	77.1002	78.8803
0.058863	26.148	25.7312	31.9463	36.2453	34.2395	33.1583	33.9592	31.1851	30.1299	35.5	34.7535	38.3875	36.4247	26.6784	30.863	39.8594	50.8288	52.0967	56.4726	45.2401	51.3237	53.0946	48.9678	47.3469	41.0816	38.8796	32.439	42.7848	53.0221	53.4054	55.2108	59.453	57.4864	53.9842	53.5691	60.0462	61.8507	64.8431	64.7522	62.9294	58.0208	59.6823	66.5644	66.6934	63.6952	75.4848	78.3275	87.3561	89.3667
0.067464	33.8253	39.9123	32.2556	34.2736	28.6493	35.8384	38.4688	44.481	36.5054	40.167	42.1526	34.3672	29.1979	27.473	33.63	44.3094	54.9233	56.1656	59.673	60.6352	58.1525	56.5781	50.3832	55.0769	50.5307	50.2042	55.5065	53.4872	56.8258	65.5729	69.5276	70.5488	67.537	57.5246	62.4475	54.3086	64.5916	68.9053	68.8606	66.8699	64.2806	66.4283	67.1544	78.7366	83.8997	93.3416	94.2183	107.805	106.831
0.076065	37.7289	34.6382	29.9525	30.3801	38.67	38.0426	40.6159	48.6989	44.1057	38.644	41.8708	45.5648	44.2996	46.8511	46.9209	48.943	49.5522	50.7742	53.5366	66.4095	66.3219	65.9792	56.7463	51.9006	53.2638	60.151	58.4774	50.1985	50.0716	56.6194	55.6715	64.0208	68.629	65.2012	72.0625	76.8343	79.1399	75.8399	80.4934	77.001	82.2611	95.5298	97.2249	94.8175	95.879	92.8405	96.3919	94.6221	94.6273
0.084666	33.8985	37.6119	40.7548	44.3322	44.277	39.8391	45.8769	52.1198	52.9526	56.9667	58.7817	54.2934	54.6504	45.1907	49.4714	59.2736	62.0237	63.6394	67.6823	61.2248	71.1895	65.2777	62.8259	55.1131	62.9652	67.8422	70.9506	74.8245	71.4049	68.4112	68.3412	83.2765	89.1065	82.466	77.4874	78.3028	84.8848	86.04	89.9393	102.786	100.958	99.6217	108.749	108.338	104.229	96.2609	101.359	104.829	124.29
0.093267	37.128	35.1384	36.8239	43.1236	49.6047	48.6647	50.9641	53.0321	55.418	52.2301	52.043	54.3284	55.8723	51.2636	53.7419	58.1496	62.4476	59.0741	55.8283	55.4355	62.4178	63.5677	71.1291	77.555	85.4824	76.8929	81.7996	88.4726	89.0188	80.4063	86.5621	92.9299	90.8204	83.933	101.376	108.616	108.622	104.506	101.473	106.775	101.836	108.544	121.739	124.333	108.568	115.001	108.588	116.15	116.989
0.101868	48.2898	47.1268	46.2871	48.8238	49.1194	58.9378	61.2209	64.0343	60.5909	58.8673	61.875	63.6474	60.8782	60.051	65.0438	66.7051	69.8629	66.4227	64.6717	67.5939	76.4484	78.5057	82.303	78.8062	75.5129	81.0316	81.9531	96.3693	102.551	94.5334	98.6933	94.5218	108.012	102.968	104.381	111.831	113.509	115.695	121.176	121.804	121.28	114.549	109.189	114.221	111.359	114.029	112.572	111.26	107.543
0.110469	48.5802	50.4142	50.457	55.5284	55.7603	64.2528	68.6156	71.9319	67.821	65.8861	73.6603	74.0937	74.2225	69.8864	76.2264	88.9013	91.1428	86.2006	85.4197	86.4289	93.436	93.0878	93.2472	97.1139	98.8993	100.952	94.5928	105.644	108.818	94.4847	89.6959	84.9636	97.214	95.6395	93.8544	103.202	109.091	110.712	111.613	116.044	123.842	116.647	110.267	105.304	96.3325	100.345	98.6953	101.501	102.251
0.11907	61.7367	64.3457	68.55	78.5072	81.9799	79.4001	79.363	81.7801	70.2292	72.0334	78.6203	86.8341	81.3719	82.8332	78.2004	83.6839	94.7583	90.0647	87.0771	87.44	92.8721	93.5128	97.0201	101.655	100.87	104.157	97.1758	103.072	100.207	93.3295	86.4738	82.5236	88.7344	88.2724	89.3836	94.226	100.657	99.113	99.4222	106.688	113.623	115.46	109.364	100.039	92.8404	99.6684	94.758	95.3409	92.1012
0.127671	77.9246	77.5831	80.088	85.7651	89.2405	89.049	94.0836	92.6032	84.852	79.1968	84.9016	88.7786	91.5105	87.276	81.7072	76.3647	87.0614	94.8963	92.9967	90.9606	97.5259	99.0878	95.2969	90.4983	92.6239	100.661	103.875	102.538	98.6433	92.9392	78.6452	87.5072	96.6994	98.8734	91.6669	86.6005	96.2945	94.0047	94.1171	97.9632	105.532	107.396	102.703	94.9736	88.2889	99.1497	97.1672	98.2038	97.5849
0.136272	78.4629	80.5165	80.6918	82.3127	88.0128	76.4226	78.9704	80.3513	72.3788	76.101	80.906	84.8309	98.3236	96.7705	91.1972	89.6884	89.2424	97.6703	98.2111	100.044	97.0661	99.2759	92.9243	89.1693	96.9848	99.8438	101.178	100.938	96.8327	79.773	72.3665	86.8783	89.4238	92.425	92.9666	86.9516	88.76	94.1273	91.6851	93.7746	97.3653	98.5643	95.6094	91.2395	87.0875	93.5396	98.7964	108.479	110.788
0.144873	80.561	82.6492	74.7146	74.8973	80.7126	79.5337	80.7684	88.8458	82.3368	72.0167	76.9946	90.2684	84.7644	82.5588	79.3319	73.7956	67.2091	77.3086	77.6232	81.325	84.7935	89.1683	89.9085	79.4212	83.1861	91.6621	97.4016	94.8404	91.0813	78.3144	84.6433	85.7781	80.9259	72.141	68.6881	77.1485	86.8391	93.4	92.2237	88.0767	89.931	91.0943	98.1284	96.1612	88.4322	95.1011	106.481	111.79	111.238
0.153474	94.585	94.0856	75.2649	77.7516	74.5954	74.9758	75.5488	79.3085	68.8547	65.845	70.0458	77.7996	82.7203	79.8022	81.7809	89.6813	92.577	87.9594	81.9515	80.8275	86.8589	90.6841	86.7357	81.021	88.1144	91.8379	96.3467	94.8255	102.306	90.6871	83.9406	78.6506	73.5308	81.9566	73.0814	80.8773	88.5245	91.4319	86.1953	79.1235	95.8239	96.9062	100.181	100.759	91.7488	105.522	108.417	117.401	107.97
0.162075	70.2961	71.894	76.4648	87.1294	84.5511	77.7811	78.9484	81.1435	70.4247	83.9518	80.6088	85.6724	83.9203	83.4241	84.0537	89.2815	95.2907	83.2839	83.9595	79.8894	81.2548	86.746	104.96	95.6694	90.8542	95.4743	99.44	98.9079	101.102	101.319	98.5774	104.587	103.97	95.125	88.0465	102.909	110.97	106.586	105.168	107.52	112.61	101.21	101.121	115.812	118.212	129.277	129.391	132.968	129.782
0.170676	83.8683	83.676	81.1792	88.3587	91.0576	91.3321	91.4989	92.7485	89.8653	78.1781	80.5856	79.9813	76.6471	85.6554	93.9051	92.3533	83.3723	87.0074	86.931	87.6195	92.8646	97.9228	91.5837	89.4662	86.7912	90.3896	93.5375	105.927	111.516	107.009	105.988	100.329	103.078	101.845	109.551	111.08	119.956	113.829	114.331	120.84	122.001	123.474	109.69	111.379	123.945	135.404	146.68	148.735	140.626
0.179277	74.5972	78.6509	76.5339	79.2459	78.0343	67.7004	70.6551	73.233	73.5137	72.5129	73.1383	67.3397	80.8797	79.092	81.2436	72.6968	65.4869	75.2779	74.8286	87.6162	88.0022	96.4678	94.5543	86.2139	88.0269	97.3684	111.494	118.488	122.31	104.573	103.081	116.679	120.284	116.516	127.149	130.412	128.614	136.622	126.352	110.982	121.865	138.159	148.578	148.703	151.948	148.016	151.162	153.248	162.972
0.187878	83.9523	86.3731	77.914	82.1974	84.2712	83.0252	87.7746	82.4616	81.716	81.0165	79.4512	79.5225	82.7949	79.4141	92.4943	84.2104	83.5998	82.1968	75.9618	93.4977	92.4168	96.1357	105.026	108.892	105.033	106.658	104.563	111.928	119.114	118.603	122.285	121.378	123.476	116.912	128.176	150.673	156.131	160.078	151.394	160.41	166.488	172.905	168.152	158.785	154.852	153.691	167.475	172.688	174.804
0.196479	79.9529	86.0892	82.8499	77.7406	75.7583	79.9093	83.9375	88.1063	83.9068	80.3734	84.3944	94.6847	96.7322	89.1897	98.4877	106.187	113.375	111.367	108.481	108.596	112.668	115.407	131.866	143.278	139.801	137.504	127.631	123.864	124.482	128.513	144.025	144.539	147.859	156.065	152.613	158.225	169.03	160.714	157.72	155.712	160.143	172.146	169.823	158.097	149.085	137.061	134.954	141.917	136.817
0.20508	81.0587	81.31	85.0174	98.3414	97.417	95.3855	92.3642	95.6303	97.1889	91.2977	96.9868	105.042	107.425	104.02	103.703	114.747	120.076	128.32	137.576	145.942	149.069	146.617	146.491	151.133	153.384	152.265	155.01	147.086	149.64	148.048	159.938	164.182	177.496	170.569	156.166	153.489	158.477	159.344	150.142	143.815	140.171	144.835	138.135	124.759	128.16	117.391	109.87	103.594	110.093
0.213681	92.6565	101.977	93.677	98.1901	109.05	110.834	107.12	109.424	105.559	103.365	112.793	118.212	125.591	119.432	118.579	124.687	133.396	129.941	135.306	145.721	149.978	154.129	150.774	153.351	147.649	153.954	170.648	163.111	162.705	146.24	141.888	156.404	158.109	142.175	129.919	133.132	138.101	134.438	119.835	112.577	111.051	119.642	111.783	103.969	86.0026	76.3657	77.6441	87.1351	86.786
0.222282	107.395	113.816	122.309	118.503	120.176	120.201	122.409	122.29	123.147	126.029	124.473	128.253	132.653	130.303	137.208	144.481	149.721	144.384	142.745	147.298	150.153	147.867	150.312	145.363	139.104	141.193	138.183	139.497	136.392	125.14	118.973	130.516	125.126	110.651	94.8274	95.0475	98.3532	94.7629	84.5074	78.9242	79.9761	88.2217	83.053	78.1929	62.978	63.1668	71.0031	78.2481	71.5335
0.230883	118.196	118.673	123.48	134.872	138.803	140.243	139.408	142.227	137.413	140.335	141.883	145.172	147.981	132.931	130.726	122.701	124.718	122.953	122.905	134.797	134.342	141.555	132.098	127.836	119.764	125.421	123.195	119.282	114.053	101.487	96.7296	105.081	102.332	92.603	79.4588	78.3778	78.6603	81.4595	79.174	73.39	72.428	67.0535	64.9242	64.1956	58.0357	56.6232	62.9944	67.5228	65.4769
0.239484	129.345	137.891	136.035	142.03	131.423	128.794	135.674	143.64	136.014	142.869	134.021	136.612	135.084	122.722	124.732	122.712	130.049	125.669	114.813	112.869	109.855	111.885	102.072	91.2463	90.1977	92.3613	98.9658	98.9431	96.7488	83.39	78.3717	76.1073	71.8716	69.5776	63.4512	65.0209	65.6086	66.4624	68.3939	68.6994	68.3137	65.1316	71.4304	68.9474	64.6416	61.7016	59.0601	65.7391	64.8833
0.248085	135.077	140.9	135.021	130.809	127.792	119.589	125.45	124.938	111.467	103.425	102.267	104.996	105.992	95.072	91.9647	87.5177	89.2429	81.4397	78.8232	79.7133	79.4104	86.8776	83.4616	74.0773	75.3539	72.6802	67.5881	76.8002	69.4121	65.1193	60.2807	64.8391	60.7876	63.8303	67.6684	68.8885	77.7384	69.0157	67.1413	68.6527	66.7832	74.7671	79.0045	72.4722	73.4484	72.1087	76.6937	67.8315	66.0134
0.256686	119.637	114.311	108.35	111.51	110.912	114.328	103.696	98.6917	83.5097	79.2493	79.602	83.9987	77.3413	71.5462	63.6478	67.7123	72.9917	72.2848	75.8129	77.4037	80.8564	83.3961	75.3431	68.5917	58.8877	61.364	58.7114	60.3588	64.7667	65.5431	65.9968	69.9975	63.2687	57.9135	67.0411	67.397	71.5537	67.7889	74.3795	76.4728	68.6413	71.7681	69.9643	68.5243	63.9641	68.9633	76.1966	74.3194	70.1235
0.265287	91.8083	92.8139	87.5297	76.8258	91.7108	82.4841	78.7575	79.6796	77.291	77.8458	88.5703	84.0479	72.772	59.5271	61.2507	62.9985	65.0482	69.7746	64.698	60.7938	57.9548	61.8384	63.05	64.4505	68.3304	78.1431	78.9642	82.1517	65.8688	68.0062	68.5268	67.6234	70.9305	71.8403	76.3328	66.5779	68.7214	74.8438	69.7301	66.3853	67.7821	72.2415	63.3415	66.7772	68.024	73.2705	69.4915	66.1579	50.4156
0.273888	68.4864	69.1705	60.7262	64.7013	67.6688	68.1821	62.539	66.1926	62.6735	58.6761	56.8834	60.1284	61.3569	53.5502	58.2124	62.9736	73.09	73.3719	68.2982	70.1851	67.0534	70.1054	68.6286	63.9957	63.7987	61.5963	55.2581	57.3987	58.495	70.244	70.6669	76.6553	75.7459	74.8589	56.3943	61.7386	71.7241	65.3395	66.0974	58.0088	55.0939	52.6746	54.7863	46.884	47.7308	52.4165	53.2584	50.1268	47.1374
0.282489	57.1156	63.9776	65.5356	73.1564	62.4579	54.2775	53.9223	56.3626	61.235	57.6897	64.6273	69.6927	67.9313	66.4363	65.5417	62.5627	66.9639	62.0397	59.63	65.8131	77.1524	78.0687	74.0606	67.3804	63.8429	67.0056	66.0278	70.4332	72.7041	59.5621	63.5043	68.547	62.3887	61.3395	58.0201	53.4706	48.2281	44.4666	46.4522	45.2986	46.4043	48.2772	43.9239	41.4717	34.9818	32.5929	31.0093	26.8008	28.8599
0.29109	53.7011	56.3945	53.7919	59.986	61.6822	61.5301	61.366	58.0993	56.7214	61.1054	61.2521	59.053	56.4266	61.7372	65.3417	70.6482	71.7796	63.9074	62.1782	61.9529	58.185	62.3108	60.0075	56.9232	62.0823	62.3996	61.0093	58.6273	55.9992	52.2859	58.9783	58.1851	55.3105	53.0378	49.2072	42.221	42.1312	34.5215	28.337	24.1812	22.9651	23.373	21.616	20.5166	21.2806	25.3322	25.1138	24.3508	23.5315
0.299691	53.5063	59.1136	55.3186	53.2812	64.4587	61.4572	65.2756	60.8262	60.5697	69.1794	65.8473	64.7803	57.8895	58.0105	63.0166	59.9182	64.729	65.1283	59.8543	56.5058	50.3159	58.4013	58.4901	53.8882	55.738	47.902	45.4835	38.8882	35.0387	33.6486	33.0797	34.3295	38.1462	31.4765	27.6369	24.7307	27.2466	25.2516	28.8559	28.7046	27.6394	26.4594	23.2389	18.5556	14.7513	15.0365	12.738	14.4668	13.6374
0.308292	60.1496	61.9111	54.3416	54.3061	57.5034	57.863	55.0829	57.3925	58.2113	57.2273	51.2562	51.2224	46.3783	49.0716	61.6397	58.8677	52.1285	50.2022	46.2064	39.9199	38.8942	37.9993	37.9449	38.6784	40.2958	37.9191	32.9628	24.3654	23.3928	21.1726	17.5942	18.849	19.7298	19.0655	16.3064	19.2621	23.2666	24.0424	22.4612	23.3529	20.8724	17.4198	16.8216	14.198	12.4482	12.5689	11.841	10.1231	9.06583
0.316893	60.5981	62.2315	62.2098	57.8919	58.2239	57.8271	54.05	50.4989	49.5382	47.5959	47.1055	42.2495	42.264	44.9382	46.9352	48.1005	39.8469	37.5616	37.1723	34.105	32.8783	29.1582	28.7305	31.4815	30.3391	30.662	28.4693	21.3403	15.9873	19.1034	14.1436	14.6839	18.832	16.5106	14.0843	17.093	19.1538	16.7823	14.8254	14.4805	16.3148	13.2607	13.8571	9.93483	8.55317	8.87333	8.96493	10.4051	9.9323
0.325494	53.1035	54.0234	49.0499	44.4093	45.9488	49.8894	42.8153	33.3465	34.8471	31.8189	34.7323	36.244	36.9315	32.7528	29.0398	29.5755	24.7923	26.4184	26.2234	23.4338	19.65	21.2249	25.1809	21.9828	18.3993	16.721	15.8647	17.5141	12.3537	15.3121	14.9421	17.2224	20.0403	15.0312	13.3875	15.8758	14.6524	13.6441	10.5603	12.977	15.1883	14.1025	12.2078	10.8191	8.96268	8.63797	7.79138	7.42049	7.83572
0.334095	39.239	43.0051	36.5349	26.1111	29.4751	30.9079	27.245	25.9823	26.2166	25.7128	22.7344	24.1903	21.9994	19.7912	20.5378	17.3406	15.7802	18.114	16.2205	12.49	16.2117	20.8244	18.8908	14.2753	15.8575	13.9962	13.2062	13.5369	12.721	11.6847	10.8919	12.328	13.3851	12.0051	14.3763	13.0497	11.3247	12.079	12.3071	12.9751	11.5047	7.30169	6.24727	7.33124	7.90411	9.62881	9.61461	9.4984	9.93148
0.342696	23.184	23.8745	26.0331	23.0087	24.5993	23.9583	21.4546	20.8821	19.4328	18.8943	15.9481	19.3256	20.0118	15.0088	13.7876	14.0788	11.6133	16.3881	10.416	8.98009	12.1224	10.9758	13.553	8.80718	11.4291	8.77892	9.24	8.26215	6.16284	8.86946	12.344	11.6812	8.04466	6.45108	8.23945	7.21339	7.918	8.51177	6.88862	7.70835	8.32299	5.4494	6.8827	8.27358	6.02912	8.14402	7.30846	8.36868	7.77802
0.351297	17.8259	16.7318	19.3258	20.3816	16.3995	15.5877	17.277	20.0185	22.1964	20.1026	16.825	17.3869	15.9858	14.1511	16.3254	12.173	8.27497	8.07418	7.49606	11.0657	13.5036	11.6401	10.4259	8.8695	7.97761	9.7669	4.58916	7.08662	9.23198	8.87249	12.9251	13.6311	7.83179	8.24203	6.67474	6.94237	4.57137	5.5408	6.88269	9.21979	10.2475	8.36627	9.45864	9.28406	7.33861	4.79002	5.1013	5.87481	4.02097
0.359898	14.3781	12.9168	12.5558	12.7544	11.4068	13.7402	9.02304	13.0308	8.48246	8.54774	12.6366	13.6807	14.1827	4.40673	9.01406	5.66562	7.12292	5.5834	9.72802	10.3134	11.4008	14.2038	9.99355	7.44485	5.62539	4.33903	6.99656	9.12035	10.0616	11.9037	11.1236	2.58776	3.27588	7.84625	7.10744	6.33386	7.49277	5.0079	6.06865	7.38435	8.85764	10.0664	11.365	9.29933	4.58462	4.02077	4.99813	8.96632	7.44367
0.368499	14.6635	12.2186	14.568	11.1483	11.0123	8.64186	10.1131	12.9404	9.67028	9.05853	11.6389	14.2015	12.1909	8.20604	7.93503	7.32791	6.27027	8.35821	9.39623	6.25735	4.44763	9.62503	11.0584	9.37186	2.64017	4.89257	5.99181	3.33881	6.84824	10.5298	12.3237	11.4498	9.66094	5.72773	4.92616	5.91675	5.44831	5.13552	7.87131	6.06959	5.79435	4.3555	5.78058	7.9455	6.21816	5.66424	6.73729	5.41676	4.89568
0.3771	9.13772	12.8273	14.9758	16.6417	12.1155	11.9066	12.968	11.6871	10.7015	9.47261	7.518	8.92187	7.09896	8.61858	11.487	12.2391	11.2585	11.0352	12.2499	13.4416	15.5031	14.675	13.4187	8.96785	4.54829	4.39832	7.2574	7.29292	5.45286	3.89393	3.48136	6.73251	6.39172	2.46038	2.7999	4.11538	4.26801	3.7093	4.88697	7.39305	6.10299	6.32357	8.15062	4.93346	2.64577	1.80777	3.94731	4.99586	6.20613
0.385701	6.18754	10.9814	11.3703	11.1264	8.66367	8.99806	10.7277	10.1555	9.68915	8.42674	6.5079	6.14505	8.36703	10.8897	12.4545	7.90002	9.31711	7.19681	6.59294	10.0519	12.0822	11.2028	8.68145	8.12584	9.04963	8.57611	7.72349	8.31642	7.47946	8.50855	6.19754	9.90489	7.45612	6.23887	1.78031	5.23939	4.90472	4.30692	5.05902	3.28985	5.63472	4.54823	3.43336	2.14656	2.26323	4.41211	6.52964	5.45833	4.71151
0.394302	6.6476	9.41802	8.27729	8.57239	8.12083	8.38844	9.55834	8.11368	9.09828	7.98433	8.82757	9.08875	8.45969	6.08886	8.00333	8.86502	12.7266	10.9213	8.91339	9.69858	9.33939	5.36656	6.7895	6.24481	5.74976	6.07416	4.41294	5.64274	6.00594	7.9935	6.67559	5.97537	5.58644	7.45159	3.19651	5.49635	4.91192	5.19259	3.27696	3.93802	7.4761	5.26387	3.82085	3.90633	4.35865	4.61089	5.45833	2.94543	3.59268
0.402903	7.49297	8.97694	6.94617	8.06521	6.96868	6.3083	6.96588	7.16726	7.27672	7.56265	12.0057	12.4799	9.62172	8.02037	7.67064	8.92585	12.1061	9.05727	5.60495	4.89921	4.76963	6.49136	7.46755	6.83837	8.47022	7.41564	4.64391	4.57424	4.35841	8.72452	6.41836	6.02236	6.47883	4.44514	4.43729	3.15136	4.40514	6.43059	5.60849	5.29738	5.4838	4.23173	4.06262	3.54536	3.1539	3.86827	5.75994	6.41768	6.37215
0.411504	7.32848	7.68156	7.45004	9.09078	8.46424	8.83045	8.38271	7.61255	6.1816	5.79911	5.87421	5.20039	7.3439	8.07771	7.60937	7.23599	7.15981	7.02896	6.54321	6.19369	5.13654	6.23474	8.08801	6.01797	6.26218	7.00341	4.66826	7.02439	4.08382	5.45643	4.42825	5.73594	5.1792	3.54033	3.50732	3.00746	4.66923	5.03631	7.00737	4.42204	3.88144	3.37464	3.03005	2.86305	2.80023	4.72503	6.37078	6.65053	6.96278
0.420105	7.11313	7.60129	7.92113	9.80923	10.3011	9.3846	7.10322	4.67856	3.87082	5.06771	5.66745	5.34889	5.23499	6.51692	8.89197	5.40463	5.74758	5.55039	6.82955	8.00924	6.02699	3.125	4.73255	4.96767	4.31434	5.08011	5.04633	7.53018	5.36392	3.99507	1.99771	2.93251	3.13523	3.4265	4.78363	4.95345	4.82802	2.97538	4.41328	2.55765	2.91102	2.75967	2.43276	3.08645	2.77015	5.112	5.5675	4.70516	4.56229
0.428706	5.7726	10.9643	10.2172	8.10303	4.71749	6.0273	7.19248	7.67451	5.25018	6.10825	2.319	3.31139	5.4421	5.64852	7.70839	4.6748	5.2701	5.52631	3.64035	4.83121	4.71044	3.42115	3.9391	5.99006	5.60611	3.17714	3.66905	5.30583	4.30863	4.69873	4.10836	5.15686	4.68824	4.14949	4.00307	3.43279	4.82828	4.2797	4.13666	3.5288	4.98782	4.84397	5.921	4.30915	2.97252	3.78918	4.3355	3.72567	3.39218
0.437307	5.62757	6.13493	7.68562	7.56608	5.43605	7.41723	7.37167	5.9954	5.60116	4.01881	7.26067	6.37649	5.73489	4.78828	6.10682	6.2471	8.54017	7.16114	5.42865	4.82486	5.19243	4.98926	5.32568	5.28325	5.06906	2.97697	2.39445	3.48489	3.21572	1.8603	1.90267	5.95195	5.11557	6.87502	4.48852	5.62373	7.63146	5.12895	2.25526	2.71251	4.18885	3.63601	4.63603	4.66471	3.30071	3.50003	3.47749	6.39983	9.0763
0.445908	5.34153	4.72989	4.00834	4.54532	5.74532	4.30227	3.67526	6.42769	10.2316	6.85421	4.93272	3.6873	7.65391	6.83529	7.84655	7.02053	5.45333	5.21659	4.63707	4.29566	5.40126	4.05547	2.8194	4.47848	3.59685	5.74318	9.99036	11.6257	7.37242	3.6296	3.57987	3.40885	5.88691	6.39943	6.62637	5.84358	2.64738	3.15695	3.29631	5.02244	2.23815	2.14596	2.52461	3.56545	4.96095	3.62015	3.03209	2.47573	6.67162
0.454509	4.71362	5.72206	5.56806	4.44414	6.71253	8.68111	7.81648	3.54671	3.47394	3.8844	3.94233	6.53896	7.1666	3.91314	10.3142	12.5497	7.6435	7.94821	5.98654	4.76175	0.430908	3.81248	2.99964	5.42882	0.931239	4.73926	2.05539	3.13298	3.12177	3.02489	3.96896	5.83392	4.2051	1.30943	3.06316	4.6263	5.46575	6.23185	5.11727	5.96449	4.35786	3.61056	2.95517	3.02713	2.84344	1.66179	1.70141	1.9519	2.82715
0.46311	0	0	0	0	0	0	0	0	0	0	0	0	0	0	0	0	0	0	0	0	0	0	0	0	0	0	0	0	0	0	0	0	0	0	0	0	0	0	0	0	0	0	0	0	0	0	0	0	0
0.471711	0	0	0	0	0	0	0	0	0	0	0	0	0	0	0	0	0	0	0	0	0	0	0	0	0	0	0	0	0	0	0	0	0	0	0	0	0	0	0	0	0	0	0	0	0	0	0	0	0
0.480312	0	0	0	0	0	0	0	0	0	0	0	0	0	0	0	0	0	0	0	0	0	0	0	0	0	0	0	0	0	0	0	0	0	0	0	0	0	0	0	0	0	0	0	0	0	0	0	0	0
0.488913	0	0	0	0	0	0	0	0	0	0	0	0	0	0	0	0	0	0	0	0	0	0	0	0	0	0	0	0	0	0	0	0	0	0	0	0	0	0	0	0	0	0	0	0	0	0	0	0	0
0.497514	0	0	0	0	0	0	0	0	0	0	0	0	0	0	0	0	0	0	0	0	0	0	0	0	0	0	0	0	0	0	0	0	0	0	0	0	0	0	0	0	0	0	0	0	0	0	0	0	0
[truncated: 184 more columns]
