# Supplementary material for: Observation of dichotomic field-tunable electronic structure in twisted monolayer-bilayer graphene
Source: Nat Commun. 2024 May 3;15:3737. doi: 10.1038/s41467-024-48166-8 (PMC11068895; doi:10.1038/s41467-024-48166-8)
Supplement: Supplementary file 3 — Source Data [file 41467_2024_48166_MOESM3_ESM.zip › Source_Data_Fig2.xlsx]

## Sheet: Fig2a
	1.29453	1.30141	1.3083	1.31518	1.32207	1.32895	1.33583	1.34272	1.3496	1.35649	1.36337	1.37025	1.37714	1.38402	1.39091	1.39779	1.40467	1.41156	1.41844	1.42533	1.43221	1.43909	1.44598	1.45286	1.45975	1.46663	1.47351	1.4804	1.48728	1.49417	1.50105	1.50793	1.51482	1.5217	1.52859	1.53547	1.54235	1.54924	1.55612	1.56301	1.56989	1.57677	1.58366	1.59054	1.59743	1.60431	1.61119	1.61808	1.62496
-0.39529
-0.386694
-0.378098
-0.369502			5.18864e-05	0	9.83835e-06	0.102457	0.0416919	0.161467	0.0355806	9.32865e-06	1.89983e-05	0	8.95179e-06	0.100257	1.04009e-07	0.0011974
-0.360906			0.0329909	0.000112506	1.06129e-05	8.17684e-19	8.59045e-15	0	5.5057e-07	0.00594306	0.0121102	0	0	0	8.54397e-07	0.00975829	0.0610383	2.34891e-05	3.32819e-05	0.158571	0.0775583	0.176344	0.0578427	0	0	4.15129e-06	0.0530001	0.0957068	0.0360961	0.0397461	0.00740896	0.0260497	0.0978089	1.23477e-16	3.39206e-09	5.18614e-05	0.0560874	0.0746012	0.118735	0.0253324	0.0332157	0.0609656	0.0172118	0.227987	0.0888554	0.000393541	7.16124e-05	0.0230372	0.0444755
-0.35231			0.0603167	0.0722854	0.00693497	7.90832e-05	2.25296e-14	2.51014e-09	2.8549e-05	0.0183802	0.0417021	0	0	2.01092e-09	2.27362e-05	7.92176e-14	1.30769e-06	0.0152212	0.0129591	0.0609976	0.0619364	3.60953e-08	0.000441766	7.83681e-09	9.79345e-05	1.95392e-05	0.0809741	0.0769652	0	5.74673e-11	3.35142e-06	0.0348761	0.0620871	1.12395e-05	2.86365e-05	0.0307378	0.197232	0.0357111	0.0620497	0.0114065	0	1.22284e-07	0.00189435	0.140052	0.316848	0.252468	0.0451793	0.0305415	0.0643703
-0.343714			1.33141e-05	0.136266	0.0882106	0.0513101	2.12535e-17	1.62945e-06	0.0174321	0.0531202	0.0472063	0.000107434	0.000134622	2.42089e-05	0.014791	4.18887e-07	3.2565e-05	0.112266	0.122658	0.00166295	0.000524161	2.47121e-05	0.0333379	1.93825e-05	0.0634215	0.00854987	0.000430963	0.00208857	0	4.75533e-08	0.000636881	0.0345602	0.0493034	0.00727728	0.0171351	0.00783682	0.0502039	9.35728e-21	1.37147e-16	3.00672e-09	4.51842e-05	7.59106e-10	1.39404e-05	0.0349504	0.250127	0.229435	0.126735	0.0330589	0.0136324
-0.335118			3.1623e-06	0.0323732	0.101462	0.0738681	0.000191188	0.000231956	0.0310479	0.102138	0.0981525	0.0707293	0.0884506	0.015036	0.0471238	0.000370849	0.0151525	0.0193146	0.144274	0.0755776	0.0149171	0.0144885	7.64914e-07	0.00946032	0.013481	0.00444118	6.6192e-06	0.0854149	0	6.77176e-06	0.0903435	0.19097	0.00297676	0.000678071	0.00228596	0.106337	0.106604	7.26147e-05	0.000296466	0.000309387	0.0297916	0.000248626	0.00779751	0.00234852	0.0269442	0.158055	0.182999	0.0198042	0.00903695
-0.326522			1.40477e-10	3.97912e-06	0.0262358	9.0214e-05	0.126691	0.15172	0.0414394	0.0409868	0.0880288	0.289517	0.244979	0.0319703	0.0240495	0.0641798	0.102437	0.056732	0.387272	0.250805	0.0468717	0.0675211	6.76047e-05	0.0649485	0.118208	0.0490159	2.63146e-09	3.39558e-05	0	5.34478e-09	8.26119e-05	0.152689	0.16632	0.00593145	0.166272	0.225089	0.236245	0.0481196	0.196162	0.203636	0.151337	0.164126	0.0923872	0.000800298	3.23635e-06	0.0519249	0.0557599	0.000280108	3.6017e-14
-0.317926			9.40011e-08	0.000975062	0.134677	0.0523217	0.16949	0.158384	0.0465353	0.0469488	0.107983	0.217102	0.105172	0.027253	0.0414874	0.118702	0.122808	0.0561607	5.13802e-05	0.000167358	0.000108856	0.0180893	0.0418962	0.0342036	0.173332	0.0213636	4.29961e-05	0.0229874	0.000116129	4.21728e-05	0.0215668	0.0513296	5.99884e-07	0.00829652	0.215542	0.319658	0.0763509	0.0654191	0.0676305	0.221165	0.168966	0.0205598	0.0140628	0.0533491	8.79911e-05	0.000135749	0.175042	0.187314	0
-0.30933			0.000753545	0.00116233	0.0764645	0.038413	0.0361388	0.034175	0.0440167	2.51504e-14	0	0	4.83019e-06	0.0540999	0.0382742	3.77956e-18	8.04304e-06	0.0936152	0.034871	0.113362	0.00119464	0.0437145	0.141292	0.112386	0.370072	0.0709109	0.0279801	0.194461	0.0789244	0.0275734	0.141515	0.192815	3.75166e-05	0.119674	0.235438	0.196342	0.157924	0.168642	0.127452	0.0988966	0.264599	0.0444085	0.0622953	0.0915852	0.0597621	0.0845915	0.156861	0.0364373	0
-0.300734			0.515194	0.371866	0.324353	0.353215	0.354984	0.101327	0.030598	3.50205e-05	0	7.53625e-21	1.72027e-06	0.01927	0.0405755	4.66859e-18	5.40758e-06	0.0629468	0.0984113	0.172707	0.00157317	0.0735386	0.244958	0.161175	0.0213648	5.81925e-06	0.0743079	0.298453	0.297188	0.103668	0.0196079	0.0590768	0.0199008	0.0625062	0.0519258	0.313876	0.18353	0.0334795	0.0139485	0.00221748	4.92469e-05	0.00620932	2.7413e-08	0.000440763	0.198586	0.0721973	0.0455008	0.000294056	8.04415e-06
-0.292138			0.178667	0.139878	0.278202	0.155314	0.167935	0.211379	0.180182	0.0242756	0.000200404	8.46052e-06	5.78331e-14	5.52207e-09	6.24398e-05	6.13127e-05	5.54597e-06	0.0645537	0.0539697	1.42495e-08	0.000186647	0.191096	0.307092	0.232557	0.0365021	2.47934e-05	2.02731e-05	0.0677879	0.14865	0.130226	0.124594	0.219856	0.12542	0.245737	0.0838554	0.211645	0.267372	0.241834	0.120935	0.0540489	0.0340576	0.104173	5.40925e-06	0.0548982	0.102629	0.00119127	0.324058	0.203465	0.00557144
-0.283542			0	2.92623e-05	0.30209	0.124718	0.00011234	0.0642283	0.0718703	0.0514637	0.140414	0.00591671	3.31441e-14	3.86236e-06	0.043673	0.0430101	9.57549e-06	4.12868e-05	0	1.40751e-08	0.000187442	0.226045	0.112284	0.0786391	0.0942776	0.0174918	0.0107306	1.26046e-05	0.164464	0.329212	0.150726	0.142897	0.194611	0.00584537	0.216688	0.263957	0.0650363	0.106911	0.0336597	0.156292	0.208664	5.4651e-05	0.00137499	0.0187566	0.0215638	0.035775	0.064907	0.170738	0.00863775
-0.274946			0	5.44527e-06	0.0562305	0.19247	0.0753592	0.000151255	2.6013e-05	0.280764	0.239884	0.0022213	1.58187e-17	1.87767e-06	0.0212392	0.109721	0.00678783	0.0292506	3.87143e-05	3.40644e-08	0.000188361	0.105576	0.0710727	0.0298095	0.0923769	0.114733	0.164015	1.12599e-05	0.146905	0.130323	0.000181497	0.132535	0.256377	0.263307	0.211786	0.137889	0.0394894	0.10443	0.202871	0.0277348	0.0476183	0.0387244	0.0348407	0.101437	0.145797	0.0599956	0.0427984	0.0125296	0.0936434
-0.26635			0	3.91555e-06	0.0404457	0.261365	0.155721	0.108202	0.000160541	0.066034	0.0505058	8.9909e-15	1.13177e-14	0	1.15837e-05	0.13223	0.0128234	0.0434162	0.027704	4.13115e-05	0.128901	0.126473	0.00025236	6.27369e-05	1.14936e-05	0.0750322	0.127918	2.34651e-06	0.0306125	0.000221131	0.123093	0.0811995	0.308058	0.589725	0.221908	0.040631	0.0596975	0.048806	0.351869	0.20369	0.117885	0.104887	0.103067	0.0201902	0.0493314	0.0658019	0.0573789	0.114135	0.368045
-0.257754			0	2.68025e-07	0.00276885	0.0208058	0.015777	0.0138147	0.111765	0.0712843	1.70634e-19	1.87589e-15	2.60539e-15	9.36501e-09	0.000113542	0.0874178	0.0109392	0.0100642	0.0102191	0.012271	0.290718	0.307597	0.182766	0.0454364	0.00415167	0.0420031	8.48359e-05	3.42949e-05	0.0401312	0.153636	0.216576	0.104539	0.227042	0.248	0.104311	0.034193	0.0573687	0.030015	0.306393	0.285204	0.0825499	0.000118361	0.0591622	0.0400867	0.0926125	0.141848	0.183082	0.212624	0.390386
-0.249158			8.5528e-06	1.43017e-16	2.58936e-10	2.70964e-06	0.000138278	0.000174329	0.00633849	0.00533201	0.000114362	0.00015898	8.27032e-05	3.68902e-05	0.0775542	0.0584084	0.00194127	0.000708539	0.000441255	0.00501112	0.179063	0.188336	0.104479	0.026339	0.0949401	0.0992955	0.0621893	0.0229337	0.1626	0.200259	0.0820862	0.144159	0.185324	0.20552	0.271931	0.320077	0.105491	0.160802	0.17663	0.131684	0.161865	0.0841571	0.159955	2.83056e-05	0.251203	0.318302	0.125003	0.125684	0.060738
-0.240562			0.00646106	1.05994e-13	1.99466e-07	0.00208692	0.102481	0.128766	1.38845e-05	0.0921627	0.0847569	0.117913	0.061381	0.0222584	0.00827406	0.00573686	0.104871	0.52536	0.327	0.000464351	0.0201459	0.0221245	0.0609814	0.00216009	0.0269572	0.0270628	0.0480078	0.0442464	0.260454	0.244405	0.0982987	0.14299	0.101916	0.211097	0.190013	0.232677	0.0668824	0.0985989	0.066217	0.0579525	0.2214	0.209319	0.271817	0.0093449	0.200497	0.288585	0.261935	0.0918853	0.259166
-0.231966			0.0917885	2.63654e-05	4.54266e-05	0.0590827	7.34264e-06	0.00402404	0.00414117	2.91669e-06	2.1818e-05	0.0663886	0.0656453	0.000567168	2.06613e-06	5.80509e-07	0.00670658	0.182698	0.215361	0.147616	0.00017771	0.132371	0.0360003	4.88295e-06	0.0610252	0.0620876	0.0061234	0.170099	0.380566	0.439127	0.140581	0.0369119	0.115445	0.039889	0.00886123	0.00843202	0.000151658	4.05192e-05	0.037645	0.143909	0.163048	0.121679	0.152543	0.0861727	0.0640704	0.172185	0.158288	0.374013	0.338881
-0.22337			0.00082438	0.0201601	0.0304164	0.00891792	0.00534459	0.0686227	0.0995564	0.00225287	0.0122051	0.135936	0.0304246	0.0146427	0.00164749	8.93653e-18	5.67448e-06	0.066048	0.0386253	0.0305606	0.126664	0.00953831	0.00236638	0.000109664	0.065415	0.0403436	0.145211	0.153545	0.0600011	0.224676	0.207976	0.000167916	0.135574	0.309307	0.189425	0.201087	0.115291	0.02896	0.12267	0.208708	0.228477	0.303616	0.11562	0.128463	0.125948	0.066032	0.0212298	0.300762	0.35243
-0.214774			0.013888	0.105292	0.17308	0.0574229	0.0384823	0.0111237	0.0499178	0.0291313	0.161101	0.164539	0.159832	0.346295	0.0604812	1.68304e-07	8.75057e-06	1.70396e-05	7.60336e-06	0.00212368	2.8344e-05	8.50298e-06	1.07903e-05	0.0804255	0.257145	0.253174	0.259225	0.341482	0.422285	0.148571	0.187965	0.121505	0.16104	0.557087	0.35158	0.0467074	0.0885344	0.0998822	0.0327174	0.0441423	0.068625	0.252637	0.0798965	0.169648	0.380958	0.103292	0.0332358	0.0498555	0.196034
-0.206178			0.0701874	0.0164955	0.0158171	4.07143e-07	0.0042878	0.110489	0.0320547	0.0570803	0.0701333	0.031506	0.00159361	0.208934	0.172039	0.000146854	0.0068798	0.0134099	0.00586096	0.110045	0.0224198	0.00673879	0.00342856	0.080644	0.256644	0.0306404	0.107484	0.00528996	0.0251322	0.0690291	0.00911876	0.00870139	0.0313062	0.108101	0.14821	5.14546e-05	0.0533192	0.255468	0.000176183	0.325225	0.215729	0.176995	0.369314	0.321622	0.388857	0.110258	0.223094	0.370443	0.245247
-0.197582			0.0570866	0.0458333	0.046478	1.34649e-06	0.014164	0.19129	0.140434	0.158189	0.0684059	0.145769	0.0179277	0.049132	0.00495291	0.0125207	0.0518312	0.111346	0.0554139	0.17163	0.274678	0.0926776	0.0652291	0.0924563	0.0836132	0.104825	0.0123321	0.00385788	0.107081	0.331745	0.0823506	0.102902	0.00077533	0.0265981	0.352484	0.0378883	0.00294209	0.187011	0.121691	0.23844	0.813043	0.700243	0.130069	0.11505	0.113975	0.401635	0.587126	0.20179	0.152038
-0.188986			5.01745e-05	1.1084e-08	0.000114427	6.30428e-05	0	2.62797e-05	0.28108	0.160367	3.32398e-06	0.0365426	0.0514482	0.0795361	0.0197304	0.0502582	0.00362557	7.1548e-06	1.1901e-05	2.83824e-06	3.91444e-05	8.877e-06	0.0302447	0.135733	0.223648	0.247085	0.191591	0.0710594	0.00129767	0.297802	0.46816	0.417599	0.418919	0.190767	0.00975675	0.196182	0.0399912	0.0517649	0.00349842	0.198294	0.288019	0.138893	0.125681	0.178114	0.332239	0.465491	0.500436	0.286493	0.0767769
-0.18039			0.040726	0.000117344	0.0927999	0.051122	0	0	1.51459e-18	1.63461e-14	8.23587e-06	0.0905402	0.104948	0.0884518	0.0418596	0.0422125	0.0563726	0.00581698	0.00966399	0.00230492	0.0318187	0.00525283	0.0831122	0.0922506	0.307727	0.297353	0.0905846	0.00930241	0.0251117	0.156759	0.0453799	0.119051	0.269102	0.406033	0.298461	0.35396	0.319256	0.177609	0.627716	0.411826	0.267364	0.0412613	0.272396	0.390914	0.559124	0.206184	0.216264	0.262282	0.0354209
-0.171794			0.0908957	0.0890509	0.142773	0.0739483	7.64053e-05	7.23689e-05	3.65652e-05	1.4615e-09	1.85525e-05	0.0289744	0.113472	0.0986496	0.116231	0.0978706	0.197783	0.0207737	0.0249236	0.00608305	0.108479	0.0493076	0.361496	0.365748	0.454918	0.356097	0.0189024	0.0452372	0.113434	0.206439	0.253594	0.18187	0.257577	0.444853	0.179983	0.118904	0.0929464	0.267129	0.0651565	0.190625	0.629317	0.708286	0.364892	0.0363598	0.256816	0.360311	0.279809	0.169084	0.789138
-0.163198			0.0400419	0.128679	0.115326	6.05398e-06	0.0636078	0.0603177	0.0304448	1.21661e-06	0.0132671	0.181418	0.0961345	0.170253	0.169303	0.00700452	0.116988	0.0121842	4.36687e-11	5.70841e-06	0.0622481	0.0857553	0.293744	0.296963	0.307268	0.109417	0.0124645	0.0226554	0.149769	0.234465	0.349205	0.380891	0.290151	0.141052	0.182399	0.219308	0.34409	0.226186	0.0533729	0.0669513	0.0395549	0.0895118	0.113774	0.417345	0.577596	0.576219	1.04912	1.18438	0.53359
-0.154602			0.0274262	0.0283342	0.0896828	6.87077e-06	0.0721951	0.127621	0.037961	4.44268e-05	0.0144167	0.226263	0.24485	0.171324	0.215343	0.0262389	0.000234962	0.000136428	7.61404e-05	0.000439788	0.0312661	0.0160161	0.161805	0.167125	0.0817887	0.0117987	0.0887539	0.115055	0.0705437	0.173918	0.258065	0.130494	0.0903421	0.539807	0.399759	0.102536	0.36841	0.370499	0.000544369	0.210418	0.242781	0.313088	0.284484	1.02696	0.785517	0.446302	0.582843	0.707368	0.7182
-0.146006			0.184794	0.16428	0.0392955	2.88965e-06	0.0303633	0.0541846	0.00533969	0.0368647	0.0222429	0.166423	0.205997	0.0883437	0.0751907	0.0759107	0.200971	0.116696	0.06514	0.000499268	0.000211922	0.0351494	0.18104	0.34297	0.181864	0.115694	0.204065	0.205662	0.132363	0.156696	0.237059	0.21763	0.191728	0.727185	0.850612	0.296628	0.144004	0.215763	0.152261	0.125217	0.212125	0.223393	0.287629	0.732802	0.597492	0.50327	0.84204	1.01952	1.27203
-0.13741			0.0888497	0.0913077	0.0230338	0.000109506	0.0262602	0.12455	0.132371	0.0252977	0.0156096	0.0900123	0.174836	0.0172126	0.0248301	0.039678	0.168977	0.101644	0.0946521	3.67324e-05	0.0689389	0.104571	0.238549	0.371761	0.371593	0.283843	0.212502	0.210408	0.132431	0.295592	0.194382	0.201299	0.20748	0.339201	0.554352	0.291521	0.159983	0.359491	0.440157	0.327453	0.291749	0.251176	0.302731	0.670873	0.702059	0.967855	1.0903	1.72073	1.42398
-0.128814			8.92364e-06	0.0913277	0.0244236	0.0941808	0.037923	0.0625101	0.0683753	2.69166e-05	4.49295e-05	0.0574634	0.19829	0.0319804	0.0520296	0.000310113	0.000458475	0.176307	0.19486	0.0272684	0.207678	0.340807	0.219836	0.118906	0.217743	0.175725	0.144962	0.205146	0.183104	0.273296	0.35421	0.152987	0.254828	0.131911	0.179536	0.167805	0.127637	0.28969	0.407987	0.582506	0.516547	0.414875	0.366764	0.770041	0.705537	0.90587	1.03294	1.31752	1.26163
-0.120218			7.77795e-06	0.0796011	0.00859932	0.10989	0.0838056	0	2.2244e-06	0.0240098	0.03544	0.261362	0.207185	0.0626201	0.161038	0.276802	0.39557	0.283604	0.0928871	0.0157955	0.0916333	0.367047	0.174803	0.00805155	0.21558	0.157485	0.0485877	0.0612424	0.169436	0.287341	0.403398	0.22115	0.26153	0.202036	0.111705	0.388231	0.280135	0.320756	0.585911	0.500228	0.36936	0.669675	0.233071	0.643762	0.91527	0.986129	0.730326	1.22107	1.8847
-0.111622			1.21593e-06	0.012444	1.54727e-05	0.0204302	0.0201936	5.68151e-18	7.05055e-07	0.00761027	0.01146	0.0796849	0.051337	0.0170466	0.0520395	0.247389	0.207524	0.139701	0.0253632	0.178302	0.00192058	0.160934	0.120379	0.228554	0.305026	0.200221	0.134298	0.0868117	0.088001	0.303227	0.651487	0.539684	0.451205	0.187542	0.153712	0.32279	0.306217	0.65682	0.659411	0.482597	0.390666	0.488511	0.450121	0.626864	0.90085	0.864317	0.746832	1.56467	2.12701
-0.103026			0.000167469	0.0564199	0.0124094	1.65637e-08	0.000174046	0.000318651	0.000304809	0.200206	0.156701	0.41613	0.0684873	0.0527321	0.160227	0.038722	0.0968851	0.190592	0.104801	0.300464	0.00327886	0.0245115	0.0982983	0.0930532	0.190231	0.173156	0.0535718	0.120862	0.26605	0.321108	0.663103	0.510741	0.331272	0.231194	0.276234	0.55249	0.565964	0.551677	0.689899	0.463182	0.330183	0.434467	0.843085	0.820576	0.77283	1.13815	1.21309	1.8427	2.59179
-0.09443			0.151008	0.129688	0.00140865	5.08025e-05	0.162554	0.297352	0.266998	0.146999	0.0239884	0.0783368	0.174531	0.237841	0.225037	0.0466701	0.0155026	0.175758	0.24396	0.053856	0.000698292	0.217826	0.393023	0.16088	0.192759	0.0412644	0.189582	0.324454	0.116047	0.0703842	0.296025	0.363548	0.687736	0.66048	0.433532	0.331327	0.453531	0.398222	0.35402	0.599704	0.605879	0.439218	0.589418	0.613339	0.831979	1.27347	1.23799	1.63706	2.47266
-0.085834			0.00640076	0.00553349	3.50051e-06	0.0334736	0.279063	0.265756	0.104041	0.00907834	0.143839	0.552815	0.249859	0.0847278	0.0210963	0.00532555	0.0989148	0.066506	0.115565	0.177469	0.0728861	0.09028	0.136621	0.0252433	0.0895012	0.114509	0.0906384	0.272003	0.120054	0.0577665	0.131893	0.0595894	0.298831	0.688643	0.549692	0.686862	0.364835	0.236978	0.664124	0.512636	0.779694	0.588853	0.65786	0.85377	1.25654	1.72299	1.36534	1.36217	3.32983
-0.077238			0.420057	0.0109307	0.000326212	8.2396e-06	0.0865757	0.126869	0.00138096	9.56505e-05	0.00275994	0.013042	0.00689603	0.00182732	0.0879445	0.117718	0.00898508	0.0990206	0.0049146	0.148624	0.875474	0.484426	0.00613829	0.00025115	0.192403	0.419386	0.391176	0.131666	0.2055	0.188744	0.011732	0.000462058	0.0207035	0.144622	0.291659	0.294312	0.177309	0.359331	0.507589	0.680251	0.89626	0.689851	0.787186	0.879453	0.789739	1.68894	1.9825	2.26636	2.33778
-0.068642			0.00110103	0.19027	0.0475606	7.47162e-06	1.35598e-05	0.0636315	0.377595	0.0932562	6.39135e-06	0.00751364	0.196539	0.167774	0.108063	0.0147625	0.196856	0.0822064	0.0873729	0.608421	0.208894	0.129081	0.144855	0.230438	0.217521	0.201198	0.381388	0.534259	0.317316	0.13876	0.217376	0.450362	0.232652	0.192119	0.132634	0.389524	0.763125	0.399873	0.600898	0.574606	0.907421	1.33904	1.42572	1.22717	0.961424	1.02283	1.94665	2.52718	2.59721
-0.060046			0.0154098	0.0715684	0.0215827	0.00748538	0.00760164	0.0319482	0.228717	0.079165	0.00572377	0.0256208	0.110097	0.114406	0.145748	0.12271	0.0096623	0.217647	0.19822	0.280113	0.498209	0.14519	0.0935185	0.1513	0.146683	0.0126753	0.196586	0.167033	0.367859	0.0915953	0.0960253	0.520534	0.423387	0.600306	0.496049	0.412597	0.0793675	0.161365	0.660279	0.538687	0.402748	0.615647	2.21168	2.03891	1.24329	1.88315	1.79853	1.24146	3.10359
-0.05145			0.0476091	0.139679	0.210434	0.0706264	0.0965254	0.245455	0.00682485	0.019262	0.0554397	0.23996	0.37576	0.1814	0.0536181	0.0385558	0.00164329	0.155236	0.350852	0.21993	0.0606862	0.0128509	0.0116107	0.158278	0.542454	0.325162	0.177706	0.198533	0.458045	0.359827	0.100466	0.352433	0.300984	0.53347	0.251723	0.57267	0.381022	0.503932	0.757097	0.778205	0.93501	0.693666	1.12255	1.10849	1.26603	1.80525	1.20542	1.90716	2.06151
-0.042854			0.237016	0.211832	0.30465	0.164976	0.201674	0.160986	0.0371508	0.107071	0.052078	0.0375388	0.139522	0.302713	0.378209	0.248359	0.0456675	0.0199035	0.0062033	0.0351163	0.00224827	0.124133	0.146324	0.338999	0.570604	0.472368	0.38365	0.520706	0.326956	0.0299405	0.386929	0.274425	0.259568	0.690278	0.578334	0.64474	0.474074	0.296316	0.190768	0.643282	1.13207	1.2417	1.69521	1.85825	1.60418	1.03117	1.44892	2.32941	2.19014
-0.034258			0.0221285	0.199083	0.333631	0.471115	0.153895	0.116677	0.125267	0.044211	0.263628	0.241566	0.0692432	0.22051	0.231395	0.0600798	0.15094	0.084901	0.0269076	0.160431	0.0700965	0.18821	0.275736	0.199854	0.190268	0.294393	0.211905	0.266374	0.248668	0.192963	0.354831	0.64029	0.436049	0.172109	0.459214	0.619819	0.237876	0.503904	0.89828	0.837855	0.971603	1.81896	2.89073	2.02969	1.36819	1.4804	1.81921	2.21863	2.01225
-0.025662			4.04844e-08	0.00041628	0.020244	0.215503	0.213294	0.358582	0.37175	0.165764	0.303765	0.370665	0.226874	0.114051	0.151694	0.207465	0.0117897	2.52843e-06	0.0297262	0.077704	0.205924	0.216136	0.0231907	0.272404	0.312754	0.0820872	0.138485	0.0474239	0.0543195	0.187965	0.625486	0.479216	0.374677	0.370107	0.585057	0.706078	0.373765	0.681621	0.721318	0.722561	1.18983	1.73954	1.72523	2.09411	1.98689	1.7936	1.76445	1.66396	1.63888
-0.017066			8.39234e-08	0.000862962	0.0421411	0.0608137	0.214469	0.0848305	0.142754	0.165938	0.301896	0.282346	0.181676	0.0230948	0.136351	0.170349	0.0746072	5.63976e-06	0.0663041	0.16016	0.134223	0.240739	0.000168822	0.0802384	0.400285	0.205195	0.0595568	0.0248928	0.215504	0.276032	0.642612	0.642786	0.286618	0.49609	0.612481	0.546407	0.44777	0.859017	1.22127	1.02772	1.16744	1.78647	1.92782	2.51124	2.52403	1.80335	1.66989	2.38992	2.4452
-0.00847			0.000157255	0.00013732	7.07341e-14	7.25138e-07	0.00762552	0.0778916	0.145005	0.178499	0.169316	0.187921	0.017635	0.0559302	0.151736	0.0932902	0.142061	0.000170826	8.87616e-05	0.0582101	0.15742	0.300749	0.178684	0.22133	0.296157	0.116466	0.127669	0.102288	0.206177	0.322358	0.414223	0.323051	0.404099	0.562624	0.49898	0.454644	0.661715	0.507508	0.62734	0.786539	1.25814	1.33482	1.20451	1.50219	1.69892	1.74038	1.74885	2.02949	2.48131
0.000126			0.176139	0.153855	6.50911e-06	3.22463e-05	0.0101224	0.106146	0.0608058	0.101339	0.156114	0.101597	8.02033e-06	0.0898436	0.209337	0.217541	0.101761	0.191439	0.0940232	0.025185	0.0304983	0.285509	0.30065	0.288148	0.336353	0.122446	0.198883	0.11537	0.327079	0.322482	0.575813	0.395909	0.391514	0.741828	0.608734	0.480927	0.782997	0.991768	0.751306	1.08925	0.98466	1.67944	1.39103	1.48467	1.30324	1.25815	1.76133	1.32253	1.97351
0.008722			0.205914	0.230713	0.0074238	0.035682	0.023625	0.00320659	0.0646154	0.0664101	0.0555191	2.97906e-09	4.50296e-05	0.134162	0.264539	0.201284	0.264594	0.337062	0.214192	0.189588	0.134299	0.284934	0.264708	0.152077	0.198892	0.164438	0.0761193	0.0382567	0.434929	0.543264	0.345005	0.354502	0.575252	0.544917	0.481726	1.03033	0.969484	1.16183	1.09837	1.10257	0.932027	1.52743	1.76168	1.05722	1.20755	1.41647	1.81286	1.36639	1.75202
0.017318			0.0150488	0.0573666	0.00648772	0.0307201	0.0445961	0.113662	0.0191778	0.0732963	0.0736805	0.000107672	0.0384883	0.128028	0.104075	0.0772839	0.274305	0.300695	0.278116	0.494543	0.378534	0.229611	0.162853	0.102365	0.0327599	0.0941646	0.253665	0.208901	0.330687	0.408572	0.143529	0.513347	0.488557	0.291817	0.716992	1.21783	0.867902	0.827776	0.926338	1.40047	1.27251	1.59555	2.15763	1.37347	1.7521	1.99924	1.96267	2.06565	2.55532
0.025914			0.121031	0.05398	0.0913015	3.8246e-06	0.0401952	0.155541	0.0132685	0.0275763	0.0513216	0.123577	0.113989	0.0498644	0.152728	0.051554	0.180987	0.224215	0.188995	0.231139	0.229689	0.0978578	0.0454821	0.0419608	0.141854	0.189102	0.44807	0.177592	0.118391	0.0946771	0.034737	0.361517	0.319408	0.416781	0.405904	0.824912	0.733394	0.840243	0.843085	1.17651	1.0939	1.45535	1.46536	1.02965	1.50343	1.98963	1.81079	1.95211	2.2489
0.03451			0.0690621	0.109601	0.341183	6.16199e-05	0.0493532	0.267658	0.214455	0.156999	0.241532	0.286293	0.0995417	0.0445974	0.139766	0.255219	0.410481	0.126092	0.117935	0.165354	0.203019	0.0551419	0.0424323	0.0198266	0.150615	0.20752	0.328053	0.221536	0.0423567	0.0909753	0.0452739	0.0978083	0.0840113	0.188024	0.440307	0.593841	0.690705	0.705193	0.895574	0.98032	1.17791	1.46243	1.33044	1.83238	1.29752	1.5781	1.42677	2.81035	3.1379
0.043106			3.44689e-06	0.0352916	0.163912	0.0701185	0.314741	0.283338	0.219455	0.351192	0.362381	0.333472	0.273779	0.108581	0.0240541	0.112336	0.421063	0.23993	0.27776	0.0700144	0.345806	0.292093	0.116767	0.000226037	0.229586	0.0746966	0.209837	0.225249	0.0139842	0.35868	0.481929	0.0409163	0.188433	0.537586	0.694016	0.514349	1.10488	1.47786	2.26185	1.72204	1.15912	1.30569	2.12834	2.18741	0.936734	1.41558	1.44011	2.30142	3.27996
0.051702			0	1.17888e-06	0.0121719	0.0231775	0.0979044	0.163525	0.237289	0.402884	0.28697	0.120982	0.0751567	0.0266713	1.83974e-05	0.0194557	0.282483	0.0737897	0.090827	0.269555	0.287561	0.25389	0.251734	0.261054	0.370543	0.0970828	0.0876799	0.272179	0.367987	0.241263	0.221417	0.482909	0.446798	0.787306	0.877451	0.707436	1.31075	0.951228	0.63981	1.18972	1.19918	1.5108	1.86881	1.09353	1.41915	1.91106	2.78665	3.05749	4.0364
0.060298			8.2346e-09	8.42981e-05	0.000251841	0.000172001	0.162022	0.132563	0.065581	0.0926177	0.077435	0.171958	0.0194622	0.000315253	0.0217378	0.415547	0.54691	0.153311	0.113339	0.218304	0.0414161	0.0426307	0.0355198	0.232442	0.219766	0.0486659	0.200441	0.364566	0.060297	0.475779	0.573277	0.493558	0.473907	0.365412	0.562073	0.597121	0.848916	0.830613	0.652078	0.545217	1.21226	1.1677	0.996241	0.735003	0.54601	1.34108	2.22489	3.02126	4.13847
0.068894			1.07846e-05	0.110402	0.329827	0.20507	0.0425202	0.0278145	0.39236	0.321224	0.102691	0.0861793	0.119753	0.410634	0.385035	0.211356	0.171814	0.112974	0.0712928	0.165371	0.125256	0.205356	0.093842	0.139206	0.0816689	0.358265	0.419087	0.588636	0.312586	0.393845	0.619896	0.905799	0.914435	0.214054	0.706507	1.26967	1.09057	0.559318	1.02875	0.826636	0.595182	1.29894	0.850098	1.46448	1.58672	1.48416	2.71939	4.57616	4.90593
0.07749			1.16455e-06	0.0119214	0.0337006	0.0198926	0.00160949	0.00101574	0.125936	0.308471	0.201051	0.0175652	0.400061	0.36119	0.271705	0.319608	0.0910187	0.0916958	0.362516	0.363936	0.265912	0.211505	0.264788	0.515467	0.192612	0.0622562	0.152289	0.491914	0.589686	0.0798122	0.144102	0.277776	0.671995	0.835201	0.286175	0.399824	0.134935	0.744214	0.436262	0.475366	0.663902	0.797208	1.3675	2.01744	1.78848	1.66436	2.97329	4.50916	4.97114
0.086086			0.000113181	0.0618479	3.32933e-05	9.66837e-07	1.47397e-06	5.6452e-06	0.00201636	0.0787905	0.0896979	0.129874	0.0169357	0.0012321	0.100293	0.246206	0.00659812	0.0276835	0.103982	0.0344903	0.261459	0.266444	0.00991207	0.180877	0.33469	0.123492	0.265033	0.293129	0.0815993	0.370851	0.559036	0.592455	0.532964	0.492583	0.405171	0.104218	0.379567	0.698223	0.841801	1.12837	1.33907	1.37163	1.97593	2.09536	3.00016	2.6435	2.98032	4.09245	4.64284
0.094682			0.149897	0.197035	0.0465747	0.00139969	0.00212138	0.00782799	0.012904	0.00623694	0.215259	0.180476	0.190676	0.419285	0.222228	0.021307	0.33891	0.325749	0.330161	0.173571	0.195385	0.260105	0.222245	0.150517	0.121674	0.265215	0.148631	0.148022	0.180789	0.216908	0.523063	0.688603	0.541757	0.422735	0.474854	0.302992	0.263247	0.605482	0.983405	0.92184	0.916591	0.980723	0.994615	1.23747	1.88352	2.24248	2.3002	3.03607	3.8315
0.103278			1.34289e-05	3.85893e-05	4.498e-05	0.0675505	0.0851094	0.275677	0.368259	0.159959	0.00648417	0.0936838	0.388143	0.382768	0.022931	2.84668e-05	0.0466023	0.206373	0.3192	0.239465	0.182288	0.358129	0.360667	0.119502	0.0532271	0.292122	0.186782	0.248216	0.376907	0.379531	0.531292	0.692404	0.784698	0.825462	0.396095	0.232078	0.453056	0.361211	0.44808	0.543363	0.768541	0.79173	0.847519	0.903122	1.07508	1.61158	2.32522	2.68391	3.26339
0.111874			0.0198088	0.056864	0.056698	0.055144	0.0997868	0.346682	0.111672	0.056102	0.055723	0.115115	0.347287	0.107366	0.00364422	0.0359263	0.302535	0.316149	0.222654	0.148912	0.137216	0.321026	0.191639	0.361396	0.385031	0.123008	0.134123	0.274292	0.278128	0.607341	0.500584	0.194589	0.20729	0.370181	0.573573	0.239826	0.564632	0.556426	0.36148	0.621658	0.857605	0.87991	1.28742	1.29937	1.48805	1.96336	2.30096	2.59355	2.64492
0.12047			0.191693	0.462715	0.415314	0.163714	0.143272	0.0273723	7.28017e-06	3.00334e-05	0.0126157	0.0420868	0.128122	0.225828	0.0517341	0.154827	0.0207842	0.0668637	0.17506	0.146998	0.168673	0.0714188	0.230037	0.592704	0.716347	0.166628	0.181535	0.166708	0.181456	0.110623	0.185152	0.225867	0.175927	0.197725	0.132694	0.291605	0.397672	0.380883	0.189204	0.492462	0.60651	0.480702	0.878016	1.33318	1.34534	1.17502	1.42947	3.1739	2.79969
0.129066			0.144351	0.102532	0.0114083	0.0143533	0.278985	0.226184	0.011229	0.0445421	0.132753	0.201207	0.0961569	0.238254	0.131378	0.0284362	0.0395431	0.028096	0.111842	0.166925	0.0643318	0.0172225	0.0666966	0.114029	0.252163	0.245766	0.142814	0.207488	0.214525	0.0411624	0.130975	0.151476	0.102979	0.309834	0.114974	0.320245	0.432849	0.283096	0.215883	0.487272	0.695101	0.553628	0.811332	1.16312	0.749114	0.833741	1.15353	2.30322	2.66688
0.137662			0.00441016	0.0168533	0.0272593	0.103376	0.413291	0.377364	0.0401564	0.147272	0.281039	0.17704	0.215402	0.0981443	0.100966	0.0720932	0.130126	0.088796	0.133253	0.174427	0.113427	0.0568357	0.062923	0.200819	0.167082	0.293804	0.217365	0.273194	0.212097	0.123375	0.191058	0.196222	0.223769	0.365854	0.0471279	0.0858448	0.283676	0.303145	0.432144	0.512015	0.72421	0.633334	0.90409	0.84077	0.539284	0.974304	1.39315	1.94924	1.92288
0.146258			0.0120613	0.0442468	0.0693092	0.187874	0.119695	0.131618	0.0392762	0.141739	0.0970561	0.118539	0.0870466	0.199759	0.151103	0.166426	0.0907278	0.0676875	0.123679	0.176881	0.248579	0.0805499	0.0357046	0.34142	0.455011	0.25272	0.141151	0.10285	0.267371	0.470219	0.431895	0.410905	0.28576	0.3905	0.146411	0.0771091	0.2718	0.361189	0.553324	0.517789	0.584115	0.58055	0.798101	1.16352	0.98828	1.07136	0.912726	1.10221	1.08933
0.154854			0.0596591	0.000271255	0.123542	0.21914	0.183035	0.0792243	0.0393487	0.178824	0.0257328	0.155001	0.0885005	0.086548	0.0961699	0.23903	0.142521	0.18097	0.0872814	0.124131	0.0987542	0.100157	2.23211e-05	0.151216	0.250958	0.154675	0.204135	0.220143	0.213287	0.420623	0.393905	0.355868	0.411749	0.12554	0.154517	0.107296	0.483177	0.482638	0.55682	0.696689	0.49323	0.88497	1.20968	1.56198	1.18684	0.597465	1.19352	1.88867	1.13607
0.16345			0.10084	0.000448872	0.26995	0.187937	0.0831059	2.82713e-06	0.0221485	0.0319598	0.0326206	0.103339	0.0731737	0.105205	0.123115	0.139822	0.137219	0.155925	0.0605379	0.135736	0.0370324	0.0811319	0.0174312	0.0904372	0.252299	0.511715	0.42405	0.189522	0.0728335	0.0879003	0.1625	0.18848	0.316284	0.228235	0.19035	0.117728	0.495925	0.347555	0.531297	0.62904	0.75573	1.12405	0.653071	0.917739	0.637406	0.756936	0.899248	1.05697	0.762275
0.172046			1.35062e-05	1.33447e-05	0.137761	0.0336503	0.0463396	0.0013419	0.0583839	0.0686603	0.0701235	0.100815	0.00476415	0.121853	0.110457	0.0656761	0.0509488	1.9258e-06	0.0226402	0.048163	0.104684	0.129764	0.284429	0.244639	0.40999	0.415371	0.201593	0.190867	0.205463	0.0430143	0.107269	0.238053	0.234429	0.716559	0.445356	0.34394	0.290261	0.16475	0.632138	0.622405	0.49793	0.775374	0.674091	0.605466	0.340197	0.545995	0.478553	0.675731	0.674005
0.180642			0.0244811	9.24755e-06	0.095478	0.152941	0.215194	0.0105987	0.341346	0.137712	0.055987	0.0774131	0.00362682	0.133786	0.0833463	0.00322737	0.024497	3.37437e-05	0.0197627	0.0718322	0.0421469	0.051888	0.12803	0.148959	0.162955	0.0679742	0.0681857	0.150684	0.150442	0.0653792	0.115086	0.148625	0.251919	0.425939	0.463602	0.376544	0.234805	0.168242	0.541117	0.362035	0.250868	0.791444	1.27575	0.991564	1.09469	0.481272	0.323967	0.945765	0.996837
0.189238			0.0483927	9.76267e-05	0.177449	0.154161	0.275634	0.126831	0.272943	0.0942142	0.0839726	0.0878315	0.243438	0.164616	0.0341474	2.92172e-14	5.14172e-06	0.0598509	0.0814226	0.0301173	0.145363	0.0921694	3.29184e-05	0.03131	0.01431	0.130552	0.260405	0.261162	0.285132	0.0256654	0.225378	0.247389	0.62132	0.662911	0.579499	0.572248	0.357816	0.333749	0.397022	0.67152	0.419067	0.291726	0.247992	0.788748	0.188634	0.29239	0.268273	0.401197	0.5399
0.197834			0.0484047	0.15494	0.114485	0.0296093	0.0773276	0.0684141	0.0310486	0.0835017	0.167781	0.0416621	0.109722	0.0458423	1.03426e-05	4.92415e-05	7.73549e-05	0.055508	0.125516	0.095894	0.142693	0.161518	0.058474	0.113456	9.61001e-06	0.121375	0.0638097	0.117163	0.301114	0.0637567	0.111908	0.299373	0.261881	0.345267	0.152778	0.0825008	0.217139	0.274561	0.649561	0.599348	0.151838	0.29845	0.62763	0.245748	0.343595	0.894396	0.624451	0.514828	0.878349
0.20643			0.0422227	0.344588	0.070175	0.0910498	0.0794254	0.0440484	1.16475e-05	0.125727	0.2466	0.150155	0.202317	1.81611e-06	0.0205422	0.0979328	0.144239	0.0820248	0.211621	0.234597	0.0274849	0.0229045	0.00862114	0.014432	0.00022057	0.0100402	0.0237554	0.00605283	0.0271445	0.0659092	0.130071	0.00495858	0.22002	0.334523	0.290467	0.373367	0.360251	0.401263	0.221937	0.617149	0.44051	0.418581	0.659576	0.711213	0.661667	0.455574	0.134807	0.416194	0.692898
0.215026			0.0941927	0.347408	0.0610923	0.0344239	0.0283402	0.0619923	2.7765e-06	0.0299717	0.0728301	0.140769	0.102519	3.66089e-07	0.00416432	0.287589	0.15614	0.0124474	0.0846419	0.112461	0.181482	0.136213	3.41916e-05	0.0392838	0.451121	0.784354	0.340538	0.385377	0.430759	0.263258	0.0636614	0.35876	0.632464	0.438783	0.148078	0.0219304	0.0641479	0.157583	0.354883	0.222858	0.206737	0.312571	0.407594	0.150138	0.0441466	0.164229	0.474441	0.542461	0.61629
0.223622			0.0650239	0.125394	0.0112382	0.0715978	0.158871	0.020387	6.1706e-05	3.59199e-06	0.0391328	0.12067	0.00818788	1.05172e-05	0.118914	0.028486	0.0118215	0.152725	0.0759475	0.0037029	0.00510558	0.0021211	0.0658549	0.0210636	0.0690534	0.0771309	0.105618	0.105393	0.123789	0.123958	0.275002	0.121979	0.196225	0.0122008	0.184365	0.188186	0.228703	0.167305	0.160774	0.197108	0.265692	0.195298	0.371246	0.234467	0.256188	0.529628	0.476659	0.675055	0.490599
0.232218			0.0232987	0.118265	0.109699	0.0147448	0.0702874	0.0641429	0.135733	6.04123e-05	0.0321832	0.130746	8.58844e-05	2.92985e-05	0.00601226	0.110995	3.95826e-05	0.13567	0.0352965	0.00464273	0.0107245	0.202935	0.00363435	0.0277021	0.194574	0.346624	0.140627	1.9182e-05	3.46411e-05	0.160835	0.163812	0.0801798	0.171714	0.104954	0.157418	0.0894511	0.127822	0.26837	0.305243	0.273404	0.322039	0.393695	0.407396	0.255078	0.319119	0.539037	0.234464	0.382135	0.481768
0.240814			0.163578	0.0279751	0.0154824	0.0592282	0.144516	0.0664552	0.112463	0.131117	0.0421519	0.259257	0.195871	0.0656255	0.130799	0.0642051	0.0637453	0.170703	0.0637093	0.259143	0.322236	0.161937	0.0884717	0.0982925	0.0516601	0.0106652	0.0409419	0.0438231	0.05128	0.0688249	0.0871188	0.0560773	0.24979	0.252242	0.271838	0.0982957	0.271397	0.373174	0.261985	0.270616	0.258594	0.232121	0.107276	0.143055	0.430099	0.420715	0.076757	0.0374701	0.18551
0.24941			0.0208644	0.00138345	1.49607e-05	0.00360247	0.0428023	0.132269	0.198482	0.206954	0.501699	0.208968	0.0575404	0.0322411	0.00830691	0.00893414	0.116006	0.0195145	0.0544826	0.0961182	0.132588	0.231729	0.252964	0.0781598	0.073646	0.109717	0.214715	0.192915	0.196035	0.281995	0.303905	0.211676	0.226094	0.127554	0.0408791	0.0174679	0.135439	0.209163	0.136487	0.239521	0.244458	0.113206	0.0948198	0.153043	0.695025	0.447427	0.08987	0.147267	0.239133
0.258006			0.117526	0.191434	0.0359981	2.04461e-05	0.214834	0.330819	0.140608	0.0895956	0.0380492	0.17987	0.0725071	0.157721	0.116399	0.028403	0.00581484	0.163618	0.191124	0.210784	0.105732	0.0394758	0.049913	0.335903	0.243657	0.191545	0.0842379	1.78043e-05	0.0255273	0.256344	0.205492	0.141296	0.189934	0.104362	0.105435	0.0844159	0.126315	0.168251	0.233258	0.0920225	0.158175	0.170516	0.229698	0.0725937	0.2911	0.198845	0.0594235	0.191111	0.317391
0.266602			6.41552e-06	0.0656577	0.00758187	1.41276e-06	8.94693e-06	6.42438e-06	3.74316e-10	7.26822e-06	0.0351721	1.49497e-09	1.6589e-05	4.06343e-05	0.0537444	0.131029	0.0100297	0.0706975	0.201261	0.321355	0.0542682	1.52977e-05	0.0294366	0.106913	0.00263621	0.00732356	5.22295e-05	0.0407459	0.14542	0.255797	0.2543	0.0375916	0.226364	0.135601	0.101572	0.102964	0.130753	0.20883	0.13396	0.0507058	0.147705	0.126875	0.18795	0.0968084	0.0127318	0.104639	0.101271	0.187064	0.10983
0.275198			1.18523e-05	0.121315	0.181973	0.0037965	0.0240152	0.0172393	8.77978e-06	0.0108351	8.32626e-06	3.33746e-05	0.0444939	0.0961747	8.52534e-06	0.0973174	2.39188e-09	4.15541e-05	0.161236	0.297921	0.15713	0.034547	0.103985	0.0314455	5.99563e-05	0.0400707	0.131474	0.197494	0.187285	0.105068	0.0852122	2.26102e-05	5.96994e-05	9.43633e-05	0.140409	0.125494	0.100921	0.134873	0.0509722	8.62221e-07	0.012962	0.0721829	0.044024	0.214467	0.254148	0.194943	0.16947	0.0441993	0.0951942
0.283794			0	2.0678e-06	0.02135	0.0402743	0.177139	0.113475	0.0217962	0.063303	0.0233302	0.0822887	0.233609	0.322424	5.04924e-06	3.03807e-05	7.73452e-06	0.0779827	0.0291671	0.0786689	0.0928792	0.0617408	0.0664461	0.0677157	0.159007	0.218793	0.240344	0.233447	0.016958	0.13128	0.25149	0.0633259	0.167168	0.236071	0.143686	0.245842	0.153306	0.0445207	3.24064e-07	1.75359e-05	1.22298e-05	0.186152	0.144222	0.0616708	0.144879	0.0936736	0.120027	5.93575e-05	0.0142818
0.29239			8.29874e-22	1.20078e-05	0.123963	0.0548186	0	7.42668e-06	0.0794334	0.0436137	0.0771739	0.232669	0.202882	0.0532295	0.0148488	0.0891707	0.0030535	0.186709	0.206046	0.283957	0.0794564	5.21391e-06	0.0638226	0.123638	0.174865	0.164614	0.0724979	0.0657264	2.92269e-05	0.050793	0.202249	0.127758	0.230638	0.258091	0.0479823	0.0845314	0.0445468	0.0772417	0.00100351	0.0514396	1.10789e-05	0.168631	0.0787132	0.00182241	0.169916	0.3992	0.209283	0.171604	0.0628228
0.300986			2.55742e-18	8.30659e-10	8.57598e-06	1.33188e-05	0	1.64546e-09	1.75998e-05	1.96281e-05	0.043234	0.140795	0.0740901	0.236821	0.134427	0.27557	0.0121141	0.0601619	0.212661	0.218433	0.00462417	6.47732e-05	0.0605013	0.0400349	0.00876495	0.0853898	0.055615	0.106108	0.0781465	0.0438529	0.121006	0.119906	0.245799	0.100823	0.00301702	0.290445	0.0946563	0.0152211	0.164198	0.0657701	4.65529e-05	0.0169684	0.0192769	0.367197	0.215423	0.280608	0.00257074	0.180034	0.410639
0.309582			7.7415e-18	2.69376e-06	0.0278121	0.0431978	8.89702e-18	5.33528e-06	0.0570663	0.0507979	0.0769551	0.232509	0.114181	0.261527	0.185654	0.162343	0.00865325	9.35021e-06	0.109924	0.234995	0.256208	0.193978	0.140151	2.17358e-05	0.00559246	0.0867472	0.0452265	0.0544867	0.0346379	0.063074	0.104538	0.234885	0.450692	0.0682776	9.32101e-06	0.131741	0.0818234	0.0337874	0.313469	0.314664	0.147367	0.221363	0.130296	0.133942	0.305749	0.0484499	0.00681821	0.303424	0.333001
0.318178			0	5.96361e-06	0.0615737	0.112162	1.61341e-05	1.64026e-05	0.0912981	0.133139	0.0299362	0.0616194	0.0951461	0.0909566	0.0442765	8.91682e-07	1.93189e-09	3.11026e-05	0.101307	0.183067	0.264564	0.213582	0.118769	0.0728673	0.375642	0.241797	0.0419002	3.67343e-05	0.00921623	0.0153429	0.0561127	0.0452469	0.177741	0.117928	5.56909e-05	0.0426879	0.0823664	0.0159983	0.201006	0.303687	0.310631	0.0773961	0.195064	0.0489685	0.142289	0.209859	0.104183	0.0487897	0.284633
0.326774			0	0	5.06296e-06	0.0527295	0.0584981	0.0285482	1.24982e-05	0.0670992	0.0321249	0.061476	0.056905	0.0826127	0.0676888	0.00323364	9.21526e-06	0.0814957	0.0798817	0.0638327	0.166224	0.302675	0.0658895	0.0278906	0.129765	0.0692024	0.062355	0.13052	0.139351	0.000465742	0.00588759	0.147776	0.315833	0.192606	0.190821	0.173698	0.20215	0.16849	0.000607139	1.1443e-05	0.0773012	0.183302	0.0923608	0.241765	0.146125	0.113199	0.0959807	0.0863712	0.0654577
0.33537			3.06761e-09	3.13984e-05	4.5389e-05	0.0184201	0.212974	0.193625	0.0242094	0.0205115	0.0864722	0.069937	0.116215	0.129127	0.047541	0.01418	0.0085356	0.155698	0.0305512	0.206239	0.249072	0.203904	0.0629528	0.0530968	0.00510512	0.0556901	0.0322872	0.0183679	0.0156701	0.165831	0.037762	0.00597717	0.163519	0.0663081	0.0687976	0.237737	0.274378	0	1.63634e-06	0.0242995	0.246355	0.414462	0.250713	0.158301	0.0129512	0.0235117	0.335194	0.263817	0.180269
0.343966			3.24659e-05	0.128931	0.179141	0.194344	0.169667	0.213185	0.13417	0.0149525	0.0578647	0.12862	0.186479	0.0398492	1.70058e-05	0.0523556	0.00681152	0.0454718	5.00465e-05	0.0534302	0.0504033	0.0798522	0.00918401	0.00854244	0.000742528	0.162606	0.132144	8.78783e-07	0.011474	0.125281	0.367234	0.366837	0.11043	0.137546	0.191351	0.0686496	0.00567263	4.68413e-06	2.12246e-05	0.148248	0.266316	0.124102	7.08059e-08	2.62627e-06	0.0411649	1.65353e-05	0.0309053	0.0459699	0.0704965
0.352562			0.087472	0.118409	0.154175	0.422154	0.126543	0.132031	0.269043	0.272907	2.89024e-05	0.0426745	0.0588153	1.71237e-05	0.0546499	0.202202	0.146279	0.183268	0.200358	0.0556348	0.16916	0.319655	0.0873955	0.176424	0.239643	0.0228968	0.00508423	1.13399e-07	0.00148048	0.0142843	0.0804624	0.211034	0.0577633	0.177641	0.154582	0.0592227	0.0420293	0.0206179	0.049466	1.35658e-05	0.115792	0.111414	0.000311591	0.000134336	0.153596	0.0644084	0.127158	0.0986809	0.128995
0.361158			0.28295	0.125964	1.62017e-05	0.168729	0.098514	0.271174	0.169671	0.270559	0.118535	1.0838e-13	5.19931e-06	0.0582318	0.0139318	0.0438753	0.0334159	0.0364678	0.033865	0.188354	0.198261	0.06422	0.0993827	0.19949	0.0608529	0.00866441	0.010106	1.07182e-05	0.041298	0.249103	0.026531	5.92854e-06	1.20322e-05	0.0656964	0.0523795	1.1821e-05	0.017843	0.0645662	0.198178	0.0277977	0.187581	0.198203	0.000644538	0.0545027	0.169099	0.114959	0.113994	0.0338204	0.0889461
0.369754			0.140644	0.0749022	5.13451e-05	6.28914e-05	0.0170421	0.0971169	0.0244104	0.104592	0.0355124	6.53036e-10	8.30248e-06	0.0118413	0	0	7.15424e-06	0.0832844	0.197043	0.13769	0.249677	0.312853	0.206666	0.070103	0.0255659	0.234137	0.172963	0.0388105	0.00796722	0.105601	0.117766	0.0304421	0.0373507	0.0640232	0.00584735	0.0543052	0.0287868	8.11877e-06	0.119001	0.102305	0.072045	0.0780056	0.0605751	0.0712191	0.0617605	0.0659055	0.0244924	0.0429035	0.0401201
0.37835			1.83069e-05	0.126576	0.28749	0.343075	0.281253	0.155546	0.043374	0.122921	0.0938155	3.65679e-06	0.0405776	0.0620389	2.06833e-05	3.31377e-09	4.09079e-05	0.0315945	0.118501	0.00425773	0	2.37512e-06	0.0290818	0.160455	0.169377	0.018647	0.0843305	0.234762	3.17495e-05	1.24525e-05	0.166112	0.0926767	0.105375	0.0390786	0.0825092	0.211279	0.0511305	6.0819e-24	4.68788e-06	0.0695687	0.0164407	0.029206	0.108062	0.327452	0.148418	0.0247697	0.00404966	0.0259337	3.43556e-05
0.386946			0.0366608	0.246824	0.156198	0.0982491	0.070509	0.0329969	0.00730017	0.0735181	0.0498318	4.73628e-06	0.0525666	0.198303	0.127381	2.0611e-05	0.235259	0.29302	0.30943	0.0979801	3.42211e-06	1.93114e-06	3.08456e-06	0.0381469	0.0255797	1.6421e-06	0.0209628	0.0104594	1.01879e-05	7.4365e-06	1.04276e-05	9.35819e-06	2.21041e-05	2.79849e-05	0.135394	0.148247	2.43777e-05	3.26328e-05	3.08585e-05	0.0789594	0.26221	0.0886644	0.0307687	0.193643	0.136319	0.0217538	3.06738e-06	0.00900431	0.202013
0.395542			0.308335	0.4249	0.156287	1.96486e-05	3.30785e-05	0.117954	0.0121935	0.00390738	0.00167986	8.83666e-08	0.000442293	2.43448e-06	1.56003e-06	0.0013891	0.065585	4.45239e-07	3.71511e-06	0.00242292	0.0234306	0.0132309	1.57229e-05	0.167117	0.0973904	7.73596e-06	0.07087	0.0609395	0.0697311	0.0508978	0.0713687	0.0640532	0.15129	0.125208	0.113305	0.0247498	0.166835	0.22333	0.174807	0.189863	0.358474	0.195676	1.8188e-18	1.27147e-06	0.0201269	0.00667964	0.0172664	0.00206879	0.0376969
0.404138			0.0610609	0.0674599	0.0229218	0.151276	0.169013	0.00645333	0.0500084	0.171353	0.195739	0.000383636	0.0981859	0.0187657	0.0110887	0.0179036	0.112631	0.00342943	0.0270442	0.0121071	0.0996004	0.123168	0.0170211	4.71631e-18	1.33192e-06	0.0168248	0.0422387	0.0784813	0.113664	0.0726979	0.0952108	0.112342	0.238223	0.221762	0.102827	0.0188007	0.136504	0.168492	0.229415	0.217615	0.199876	0.0540242	0	5.95543e-10	9.42789e-06	1.7864e-05	0.0605549	0.0527482	1.87942e-11
0.412734			0.0890288	0	8.63122e-06	0.0899043	0.228577	0.275801	0.16045	0.0276791	1.112e-06	0.0122291	0.0635891	0.208609	0.0889024	3.17002e-06	3.44816e-06	0.015236	0.106628	1.67793e-06	0.0201401	0.230164	0.0847039	2.7945e-06	2.34951e-06	0.029675	0.0234416	0.0202582	1.0783e-05	0.0331545	0.0621215	0.158848	0.0615549	0.071602	0.00296957	0.0151324	0.00880936	0.0108697	0.0515771	0.0505654	0.119313	0.0902096	1.11721e-05	2.32671e-05	0.0829515	0.124418	0.00264873	0.000750421	1.76334e-06
0.42133			0.00419534	1.84834e-07	9.76528e-06	0.00306861	0.00578469	3.17094e-06	0.0131195	0.00978383	1.03164e-05	0.11341	0.110388	1.62049e-06	6.78805e-06	0.0325485	0.0219709	0	0	3.48097e-06	0.0417484	0.071258	0.0779315	0.0286965	1.42749e-05	0.0799944	0.0812113	7.84931e-06	0.0849142	0.180742	0.103321	0.146614	0.0359765	0.131342	0.00774695	0.0544497	1.4566e-06	3.48167e-05	1.6398e-05	9.70976e-07	0.0145924	0.0116491	0.114683	0.185051	0.00246263	3.33973e-05	0.129109	0.117861	0.0164128
0.429926			2.21751e-07	0.00228072	0.116688	0.172691	0.121026	0.0239778	0.172903	0.0908507	2.14749e-06	0	1.78227e-06	0.0199652	0.0485144	0.0988871	0.0588836	0	0	9.57868e-13	1.19774e-08	7.5401e-06	0.0194947	0.13183	0.0978598	0.107196	0.0824837	0.0165415	0.111323	0.223908	0.10185	0.214874	0.146241	0.343695	0.374397	0.103272	0.0179452	0.428885	0.201996
[truncated: 68 more columns]

## Sheet: Fig2b
	1.30053	1.30741	1.31429	1.32117	1.32805	1.33493	1.34181	1.34869	1.35557	1.36245	1.36933	1.37621	1.38309	1.38997	1.39685	1.40373	1.41061	1.41749	1.42437	1.43125	1.43813	1.44501	1.45189	1.45877	1.46565	1.47253	1.47941	1.48629	1.49317	1.50005	1.50693	1.51381	1.52069	1.52757	1.53445	1.54133	1.54821	1.55509	1.56197	1.56885	1.57573	1.58261	1.58949	1.59637	1.60325	1.61013	1.61701	1.62389	1.63077
-0.39829
-0.389694
-0.381098
-0.372502			0.375612	0.281362	0.507848	0.483373	0.0515407	0.169461	0.273177	0.491324	0.465565	0.155552	0.0134415	0.385199	0.805768
-0.363906			0.317672	0.220299	0.320414	0.239624	0.102148	0.0147166	0.528743	0.439088	0.122734	0.0890913	0.199879	0.715931	0.806422	0.54476	0.765247	0.684333	0.567845	0.226173	0.315712	0.134755	0.145883	0.61988	0.639483	0.374293	0.732668	0.392784	0.398349	0.318936	0.56128	0.281079	0.534078	0.513987	0.559808	0.596404	0.613449	0.583283	0.377042	0.551529	0.551626	0.412121	0.342094	0.714407	0.630578	0.224611	0.295583	0.392244	0.304392
-0.35531			0.291172	0.288693	0.24784	0.654592	0.373713	0.0271336	0.0497171	0.304089	0.789583	0.440417	0.193567	0.343445	0.385989	0.363247	0.215619	0.275632	0.494547	0.136666	0.540753	0.416938	0.255325	0.395235	0.697431	0.484607	0.58548	0.524409	0.764405	0.528107	0.665472	0.318766	0.259549	0.697417	1.06663	0.315965	0.532949	0.609789	0.507421	0.311517	0.278489	0.598144	0.549957	0.724805	0.720094	0.422085	0.220514	0.327737	0.328475
-0.346714			0.485879	0.395122	0.0182535	0.335401	0.179691	0.180327	0.31334	0.545011	0.854857	0.35188	0.20744	0.197892	0.359356	0.675911	0.30429	0.228916	0.555291	0.504575	0.381322	0.0480222	0.100229	0.520548	0.683757	0.0103262	0.0111806	0.730604	1.2576	0.412124	0.107608	0.0460249	0.0984223	0.270503	0.231955	0.118067	1.19014	0.853401	0.291872	0.232477	0.29091	0.354624	0.499586	0.673763	0.46019	0.344808	0.386176	0.201778	0.270182
-0.338118			0.427429	0.700523	0.126054	0.102313	0.207448	0.510175	0.427662	0.370009	0.68534	0.307945	0.189932	0.315149	0.532543	0.603183	0.522581	0.152639	0.692967	0.823896	0.4691	0.243752	0.487773	1.03554	0.852107	0.1981	0.167704	0.00370701	0.00214497	0.636408	1.4084	0.725634	0.644442	0.375714	0.534893	0.82236	0.908751	0.65482	0.48339	0.304807	0.53531	0.700959	0.176153	0.374698	0.780837	0.333492	0.532617	0.550694	0.933218
-0.329522			0.322392	0.55018	0.245814	0.224673	0.613941	0.683669	0.136459	0.278001	0.470168	0.338188	0.206407	0.262775	0.486898	0.381591	0.779663	0.311385	0.171714	0.484418	0.536591	0.608092	0.509697	0.664601	0.52246	0.187984	0.0978648	0.121448	0.0144178	0.028449	0.183664	0.277302	0.252607	0.338976	0.512251	0.700589	0.90058	0.655485	0.758657	0.757722	0.662945	0.920816	0.301334	0.740533	0.636673	0.224682	0.234384	0.599752	0.85114
-0.320926			0.134822	0.263724	0.302135	0.461568	0.619778	0.394688	0.306523	0.658806	0.15515	0.315075	0.644711	0.327172	0.429384	0.414354	0.223951	0.185453	0.124023	0.640981	0.655422	0.582799	0.841914	0.48372	0.151613	0.0934651	0.142477	0.303309	0.211927	0.560119	0.495149	0.662114	0.755504	1.01834	0.774533	0.350214	1.48475	2.06265	0.773809	1.24604	0.733684	0.727603	0.503468	0.901267	0.788669	0.545158	0.678124	0.827082	0.67898
-0.31233			0.472769	0.56363	0.208412	0.378999	0.321803	0.136126	0.280088	0.612085	0.438865	0.736881	0.763495	0.393793	0.187806	0.326129	0.151741	0.489225	0.555289	0.564126	0.367543	0.6441	1.08475	1.12346	0.531928	0.198309	0.158862	0.463486	0.251286	0.285131	0.46196	0.662196	0.521398	0.388678	0.632083	0.52773	0.229525	0.34871	0.295735	0.322137	1.08368	0.767255	0.880018	0.768972	0.535593	0.849984	0.595237	0.492619	0.416894
-0.303734			0.493986	0.507262	0.180642	0.159017	0.120652	0.124106	0.0341356	0.339983	0.656127	0.804369	0.419278	0.403645	0.364714	0.72736	0.286533	0.233519	0.667976	0.906759	0.434528	1.12776	0.885005	0.585861	0.275906	0.502606	0.438245	0.580598	0.613265	0.128749	0.410045	0.588679	0.836897	0.619049	0.918255	0.708355	0.200314	0.247083	0.831038	0.630043	0.653996	0.470933	0.42924	0.208797	0.296878	0.920726	0.847637	0.252219	0.585581
-0.295138			0.147309	0.13079	0.076262	0.399618	0.126866	0.16305	0.000167946	0.0960096	0.265107	0.438802	0.640482	0.480179	0.499499	0.772319	0.386185	0.322236	0.300517	0.631752	0.43914	0.406478	0.821722	0.366777	0.357243	0.575943	0.378202	0.336276	0.390502	0.384131	0.755393	0.523506	0.73239	0.77091	0.866317	0.770673	0.500226	0.799292	0.274195	1.12491	1.15064	1.0519	1.02914	0.545239	0.616055	0.161679	1.21042	1.63808	0.0283274
-0.286542			0.497579	0.599193	0.452146	0.265407	0.317027	0.165509	0.00127262	0.119366	0.16155	0.137445	0.62415	0.210725	0.158226	0.311356	0.401473	0.279458	0.190309	0.660481	0.844252	0.158267	0.336413	0.44272	0.373678	0.484153	0.316629	0.401121	0.519752	0.523977	0.780072	0.7134	0.551798	0.507313	0.424845	0.224034	0.377395	0.478344	0.224708	0.702325	1.38323	1.00537	1.55177	1.33896	0.327541	0.676023	1.01912	1.71278	1.18779
-0.277946			0.517002	0.380182	0.503984	0.036404	0.616675	0.362382	0.843888	1.09252	0.331272	0.119191	0.311064	0.200601	0.360033	0.654299	0.501504	0.0192029	0.172626	0.452749	0.954497	0.705447	1.06849	0.812475	0.223592	0.302601	0.529145	0.519434	0.213845	0.169954	0.297164	0.580085	0.699316	0.588598	0.565625	0.547911	0.73536	0.415931	0.117696	0.223587	0.879371	0.794464	0.756138	0.901271	0.59379	0.588247	0.527612	0.373293	1.581
-0.26935			0.48942	0.831801	0.168518	0.0562835	0.218224	0.8037	0.473834	0.359836	0.0762353	0.140225	0.354259	0.430063	0.251968	0.596165	0.319638	0.42609	0.607673	0.340785	0.717629	0.735086	0.873594	0.825147	0.0116306	0.283587	0.43275	0.465679	0.273332	0.197203	0.332661	0.511531	0.66359	0.805203	0.992576	0.734746	0.334634	0.459958	0.55441	0.582257	0.825976	1.01063	0.872959	0.232859	1.07169	1.49673	0.635871	0.40137	0.70548
-0.260754			0.865531	0.248662	0.278648	0.330358	0.24213	0.256466	0.314702	0.192772	0.102839	0.261121	0.0906855	0.403912	0.286552	0.546726	0.334824	0.563865	0.810243	0.32561	0.540657	0.707399	0.963675	0.587506	0.20216	0.316623	0.311636	0.296579	0.477526	0.455067	0.0330141	0.746257	0.874206	0.578213	1.05786	0.98692	0.821819	0.792666	0.971773	0.557425	1.22587	1.54073	1.24759	0.497273	0.817555	0.68952	0.544654	0.656872	1.01009
-0.252158			0.0666488	0.114035	0.204947	0.0163094	0.0143311	0.106081	0.028028	0.0197469	0.235025	0.235543	0.527002	0.698359	0.435999	1.11945	0.463545	0.829575	0.975706	0.311941	0.206019	0.490632	0.7718	0.629452	0.684001	0.401926	0.750193	0.717805	0.215965	0.492444	0.42605	1.07809	1.05347	0.505078	0.697586	1.26218	1.14483	1.40613	1.30352	0.954741	0.811863	1.16964	1.11067	1.17992	1.05608	0.749554	0.762208	0.866202	1.05115
-0.243562			0.378219	0.223004	0.571681	0.309207	0.126673	0.247762	1.03522	0.630519	0.405283	1.42155	1.45372	0.548385	0.989593	0.455891	0.37584	1.04104	1.17673	0.745902	0.512749	0.471177	0.486474	1.78375	1.21691	0.41865	0.671361	0.65964	0.653335	0.555405	1.30488	0.925492	0.698209	0.555325	0.578157	1.09992	1.05391	1.12491	0.799588	0.8509	0.966561	0.893619	1.44572	1.48892	1.06046	1.33667	0.923456	1.44619	1.8511
-0.234966			0.391097	0.273257	0.178387	0.341063	0.215293	0.528947	0.245337	0.124787	0.455615	0.749018	0.149484	0.384789	0.091833	0.363106	0.276746	0.168558	0.654792	0.876767	0.995469	1.33947	1.29513	1.02966	0.35854	0.551049	0.433141	0.191237	0.72446	0.754113	0.539348	0.433852	0.443668	0.444683	0.84096	0.813417	0.746492	0.67102	0.428157	1.53418	1.84562	1.53236	1.17745	1.26484	1.30532	1.5413	1.38822	0.898194	1.45712
-0.22637			0.362513	0.264522	0.289356	0.283639	0.732134	0.721517	0.725058	1.51724	1.36351	0.713977	0.28491	0.0426013	0.0472604	0.311834	1.06141	1.33243	1.01791	1.38487	1.3509	1.2137	0.683129	0.30206	0.0438224	0.23615	0.175981	0.352945	0.280921	0.961283	0.938995	0.846427	1.18117	1.19397	1.2321	0.604624	0.940425	0.697373	1.07632	1.74458	1.8705	1.72139	1.20601	1.61266	1.51075	1.33333	1.19258	0.785487	1.42312
-0.217774			0.468626	0.0572029	0.19889	0.0871647	0.559538	0.577618	0.472877	0.457028	0.437016	0.67944	0.171289	0.42485	0.426081	0.1699	0.658847	0.687427	0.670293	0.343709	0.757276	1.12055	1.18204	1.12361	0.530851	1.02129	0.861452	0.938677	0.773415	0.846416	0.387909	0.693738	1.46979	1.32783	1.43104	0.850775	0.841307	1.03953	0.934914	1.23861	1.51997	1.11993	1.07854	1.91703	1.64222	1.05594	0.909266	1.28026	1.13756
-0.209178			0.524836	0.286214	0.151675	0.1584	0.144766	0.443274	0.406974	0.465276	0.445483	0.427012	0.762519	0.263758	0.243099	0.272003	0.149715	0.454838	0.50989	0.721642	1.2556	0.783792	0.748502	0.489969	0.827559	1.11082	2.06347	1.12247	0.84982	1.01384	0.816445	0.879001	1.07197	1.13697	1.07105	0.740053	0.996161	1.78965	1.69	0.847234	1.42203	1.71122	1.17584	2.27186	2.32609	2.09411	1.79681	1.50293	1.52494
-0.200582			0.641186	0.599033	0.208183	0.0472087	0.216607	0.356812	0.309159	0.444163	0.673615	0.723041	0.677584	1.03514	0.876168	0.104693	0.45855	0.343293	0.350098	0.786496	1.40278	0.445659	0.553341	0.525987	0.72173	1.44725	0.961363	1.84001	1.99764	1.46633	0.973608	0.964214	0.702737	0.970174	0.741468	1.12825	1.31869	1.71308	1.86244	2.22515	2.66016	1.43474	0.622089	1.39049	2.05813	1.90533	1.1359	1.50581	2.11842
-0.191986			0.190378	0.444531	0.647589	0.369973	0.513567	0.264291	0.205585	0.183108	0.126579	0.225736	0.839216	0.940857	0.648604	0.305104	0.442744	0.680524	0.660927	0.987193	1.22385	1.33003	0.938506	0.994781	0.695417	0.591915	1.12653	0.771114	0.486941	0.513655	0.773713	1.14555	0.68341	1.04185	1.2768	1.04205	0.955595	1.04922	1.30274	1.36112	0.824451	0.495523	0.828766	1.41855	1.95922	1.90471	1.84291	2.07118	1.86134
-0.18339			0.42732	0.388127	0.661553	0.93793	0.453804	0.149323	0.0994003	0.252941	0.151646	0.0550075	0.588354	1.37176	0.768117	0.323764	0.9183	0.485879	1.09398	1.33851	0.920857	0.8575	0.605761	0.78821	1.1742	1.03318	1.13819	0.367659	1.29217	0.784589	1.73156	2.0439	2.05608	1.67083	1.10028	1.40511	1.90489	1.79823	2.24896	2.80223	2.26181	1.51394	1.34986	1.6968	2.10216	2.818	3.5157	3.23949	1.59555
-0.174794			0.462888	0.26207	0.277062	0.703815	0.747633	0.51306	0.334578	0.537542	0.618803	0.5374	0.621509	1.14358	0.498927	0.289192	0.862793	0.438644	0.58878	0.306137	0.0693047	0.692339	0.95693	1.05674	0.943198	0.34382	0.668445	0.500995	0.937639	1.04608	1.39751	1.61112	0.757388	1.02053	1.0632	1.39417	2.18103	1.85127	1.92602	1.58696	1.26748	1.3589	1.45974	2.85276	2.68191	3.63484	2.40317	1.56223	2.03983
-0.166198			0.383445	0.222313	0.0853629	0.213263	0.648189	0.599758	0.549274	0.544951	1.04506	0.805889	0.833735	0.612214	0.542061	0.537867	0.479545	0.43687	0.576216	0.37876	0.546349	1.15063	1.57191	1.03222	0.86064	0.688138	1.25362	0.986967	0.658662	0.332244	0.563928	0.971461	1.19947	2.11699	2.36161	2.45703	1.83037	1.43502	1.08309	0.807149	1.73924	2.0914	3.31781	4.58458	3.09284	4.38397	3.59385	4.25643	3.9228
-0.157602			0.339833	0.19053	0.344074	0.172188	0.500097	0.473262	0.414288	0.355673	0.47201	0.584728	0.83437	0.902279	0.526886	0.664216	0.524231	0.792061	0.77789	0.530356	0.974897	1.20434	1.06074	1.28487	0.743612	0.883554	0.708487	0.452135	0.600676	0.644357	0.74975	1.45988	2.03113	2.03902	2.10862	2.11818	2.06912	1.98851	2.14121	1.92752	2.49321	2.58345	3.67406	5.10031	3.90508	4.49362	4.01056	3.86533	2.95043
-0.149006			0.172728	0.233207	0.567356	0.000270921	0.287617	0.254294	0.596125	0.810998	0.192126	0.456183	0.692254	0.975406	0.636432	0.700515	0.746511	0.851703	0.92564	0.513754	0.507357	0.606459	0.919151	1.24567	1.28162	1.30078	1.12879	0.845945	0.807293	0.654041	1.00426	1.86485	1.68576	1.65924	2.12027	2.26779	2.75784	1.73527	1.8295	2.03683	3.14969	3.82543	3.55233	3.55049	3.25701	4.28094	4.83253	5.29785	5.14775
-0.14041			0.442788	0.45703	0.344672	0.211485	0.092742	0.200787	0.4427	0.604358	0.348248	0.472531	0.553051	0.976804	1.51025	1.10479	0.900347	0.559238	0.844804	0.535646	0.576372	0.65837	0.668671	0.811753	1.54053	1.14284	1.64051	2.3424	1.20004	1.05983	0.477748	0.899622	1.17479	1.73367	1.86337	1.69827	2.07837	1.89618	2.01764	2.1614	2.3879	2.80344	3.09529	3.11382	3.58266	3.61661	5.19528	6.47892	6.70151
-0.131814			0.335527	0.190041	0.199443	0.378417	0.107056	0.54873	0.644332	0.487587	0.482999	0.329783	1.01794	1.11975	1.71198	1.36167	0.663288	0.701273	1.05873	0.814762	0.676353	0.752334	0.839145	0.912724	1.01996	0.592479	1.11061	2.41392	1.45891	1.64775	0.92631	1.01127	1.66403	2.14508	2.05055	1.65329	1.88903	1.55628	2.43449	2.00537	1.86757	2.85301	2.98828	4.36525	5.8077	5.57753	6.5041	8.39395	7.78877
-0.123218			0.474714	0.177737	0.406919	0.835379	0.661281	0.417811	0.797029	0.852919	0.438036	0.317477	0.835556	1.13728	1.24329	1.06649	0.216977	0.404974	0.631539	0.363358	0.558406	0.900106	0.636802	0.757471	0.394081	0.980862	0.73924	1.16388	0.904376	1.24191	1.11227	1.3113	1.61954	1.47071	2.30886	2.24063	2.2536	2.29155	2.55164	2.57096	3.53293	3.24992	3.46371	5.16329	6.61928	7.40048	8.66556	7.7922	8.39375
-0.114622			0.732422	0.586503	0.43861	0.27993	0.45063	0.323544	0.488341	0.728428	0.432464	0.749836	0.630693	0.417149	0.829831	0.68032	0.401728	0.750881	0.764562	0.886636	0.825748	0.758672	0.746305	1.40774	0.670369	1.14538	1.15619	1.14233	1.18077	1.16848	1.04804	1.64623	1.44417	1.80715	2.76691	3.13637	2.73803	2.62333	3.15976	3.33491	4.63065	4.30499	5.52614	6.58813	6.40248	9.44657	11.604	11.9073	14.4946
-0.106026			0.310643	1.1318	0.562125	0.180966	0.0565618	0.220139	0.321079	0.650848	0.437638	0.431874	1.06269	1.21481	0.59976	0.619243	0.27144	0.340185	0.811012	0.724368	0.642524	0.3093	1.20232	1.74998	1.2881	1.14066	0.991475	1.45188	1.82318	1.6363	1.29259	2.56419	1.82372	1.91644	2.30088	2.7237	2.1973	2.3703	2.52437	2.08072	3.42071	4.5253	4.77299	5.93075	8.4696	12.7206	16.5795	17.972	15.0768
-0.09743			0.459891	0.545133	0.256485	0.198674	0.921229	0.569364	0.385025	0.407415	0.513281	0.67148	0.933506	0.64032	0.174584	0.664146	1.20658	0.896534	0.858488	0.27777	0.474717	0.593053	0.920045	1.03408	1.52156	2.14197	1.68812	1.15836	1.35615	1.08148	1.53073	2.40812	2.17493	1.97767	2.38752	3.46669	3.05738	3.15184	2.63625	3.30906	4.24477	4.66816	4.39834	6.27355	9.5586	13.627	20.0148	22.2538	17.9803
-0.088834			0.0201681	0.0547023	0.538564	0.261761	0.408158	0.55041	0.871398	0.805751	0.60064	0.434783	0.518449	0.57139	0.0481314	0.337916	0.253046	0.376261	0.81407	1.07264	0.567692	1.15952	1.87646	1.82199	2.09923	1.54825	1.74425	1.20731	1.12396	1.04644	2.50345	1.9921	2.46773	1.90283	2.62247	2.15731	2.95772	3.68688	3.88957	4.77813	4.16198	4.19381	5.85843	7.84526	10.6684	13.9707	19.134	22.4055	24.1541
-0.080238			0.448467	0.211051	0.376508	0.57769	0.393172	0.334104	0.410175	0.404598	0.790523	0.915177	1.63921	0.869677	0.747621	1.73804	2.5453	1.88293	0.803941	0.747106	1.3691	1.58635	0.760988	1.16302	1.82462	1.16518	0.970636	1.40751	2.2283	1.34395	0.733809	2.63616	3.81991	2.29863	1.57547	2.54365	3.74854	3.88742	4.34746	4.19407	5.33054	5.38983	8.23884	8.92595	10.8333	13.7427	19.9859	20.1126	25.6159
-0.071642			0.88841	0.958721	0.422262	0.327241	0.0514024	0.795185	0.78377	0.349801	0.770609	0.689741	0.972667	0.797532	0.126784	0.695557	1.3989	0.841385	1.34147	2.0427	1.54615	1.88746	0.761474	1.44745	1.38605	1.52592	2.25161	1.75393	1.28897	1.75652	2.42696	3.1064	2.99386	2.81163	2.42293	3.19743	2.82853	4.81738	5.19684	6.2361	4.70381	4.72365	8.58612	10.6411	11.8168	14.1383	17.2813	21.9638	27.9698
-0.063046			0.892762	0.799032	0.60787	0.102171	0.236539	0.181913	0.551764	0.935012	0.721539	1.12183	0.903152	0.926036	0.800256	1.18927	1.09195	0.604224	0.878876	0.442128	0.981664	1.87296	1.83406	1.45961	1.56497	1.62333	1.54289	1.68267	2.84946	2.41659	2.30767	1.49769	2.20857	2.97799	2.13427	2.57048	3.05832	2.71018	3.52326	5.45866	7.55106	6.88751	5.74486	8.6248	11.5301	14.4136	18.0829	20.4288	28.6536
-0.05445			0.367292	0.144805	0.061326	0.000178117	0.245561	0.593199	0.532473	1.22495	1.31537	0.83758	0.737148	0.717598	0.314102	0.802643	0.959452	0.851339	1.40404	1.09397	0.515584	0.891425	0.390839	0.451464	2.07057	2.16098	2.0618	1.80987	2.10199	1.32349	1.07111	1.38862	2.43881	4.16243	3.74498	3.75499	3.85218	4.66469	4.84976	7.38353	8.72399	8.32655	9.09102	11.8232	14.1536	14.6984	16.1916	20.7633	26.2782
-0.045854			0.560998	0.493123	0.400127	0.159378	0.761571	0.68324	1.07504	1.01778	1.28628	0.350877	0.317985	1.24571	0.838376	0.234588	0.171107	1.05649	1.16212	1.11845	2.26943	2.15336	2.01822	1.13613	1.87029	1.87689	2.29088	1.83919	1.6304	2.08193	1.97563	2.56761	2.80453	3.42397	3.92792	2.59453	2.63281	4.51456	6.46011	8.09824	8.01185	10.3837	10.7348	10.4081	11.0562	12.8071	15.8307	19.1657	24.8882
-0.037258			0.271733	0.526891	0.439246	0.620842	0.572055	0.795121	0.700632	0.443014	1.02245	0.61572	0.318611	0.402324	0.459398	0.418958	0.812105	1.51848	1.09389	0.809951	1.1222	1.34824	1.2243	0.925907	1.64526	0.665634	1.28011	1.19419	1.14657	1.85102	2.3386	1.31535	2.00212	2.57104	3.64655	2.15211	2.77204	5.22441	6.53124	5.54506	6.09176	9.36856	9.13803	10.558	10.1071	12.4838	14.1064	19.4627	23.883
-0.028662			0.304752	0.674982	0.515242	0.262049	0.188611	0.642416	0.830403	0.327574	0.222445	0.286161	0.446152	0.655347	0.881829	0.997759	1.83049	1.58588	1.10334	0.979559	0.746891	1.27163	1.51252	1.48762	1.03994	0.80775	1.84603	1.6306	1.56644	1.73304	2.33308	2.31348	3.17788	2.34516	2.39691	2.87256	4.13302	6.21435	4.2064	6.38554	6.74252	6.56656	8.20808	11.9458	9.91955	11.6281	13.242	16.8786	22.7072
-0.020066			0.70173	0.804269	0.790684	0.565572	0.554255	0.9084	0.675324	0.34632	0.196793	0.767277	1.11688	0.778943	0.762679	0.916555	1.80294	1.41775	0.935076	0.72214	0.58664	1.09016	0.630434	1.809	2.04472	1.53902	1.7332	1.61371	1.97056	1.91222	3.21193	2.98369	3.37863	3.31925	3.54721	4.19599	5.37843	5.59381	4.61523	6.73559	7.82503	7.96789	11.1706	10.9581	10.0193	13.2055	13.0172	14.5406	20.2256
-0.01147			0.403695	0.564668	0.935029	0.662458	0.834046	0.357047	0.278372	0.389348	0.425993	1.1843	1.05097	0.627192	0.654784	0.989071	1.27131	0.797387	1.0249	0.948783	0.706741	1.40133	1.38339	1.49002	1.92829	1.974	2.09337	1.38845	1.75491	2.0273	2.57983	2.01765	3.49742	4.10815	3.33504	3.10137	3.51721	4.29729	3.98401	5.71277	7.11492	8.87052	12.4152	11.7204	12.4789	13.7192	14.3655	15.5485	21.5192
-0.002874			0.533188	0.365883	0.274627	0.564565	0.665191	0.44304	0.403301	0.39476	1.12743	1.44367	0.992471	0.466912	0.489866	0.809677	0.540739	0.631521	0.918743	0.858883	1.24053	1.88509	1.34539	1.89128	1.96804	2.15173	2.24778	1.48345	1.04725	1.45347	1.44838	1.56093	3.05389	3.7903	4.33018	4.429	3.98165	4.84132	5.47641	5.60666	6.22958	7.68415	11.4299	13.3653	13.0361	12.5365	15.7826	17.4512	20.228
0.005722			0.560266	0.389653	0.349632	0.338586	0.367277	0.381532	0.252862	0.608595	1.18361	0.777006	0.792252	0.772282	0.402947	0.56175	0.665269	0.846027	0.743854	1.36666	1.21849	1.32654	1.45737	2.2263	1.90072	1.44154	1.6704	1.44996	1.11553	1.88065	1.46998	1.98859	2.85631	3.87134	4.54285	5.19125	4.79412	5.51421	7.23379	6.84733	6.61668	7.52624	10.7247	13.6969	12.1909	12.9204	16.3088	17.8552	21.5153
0.014318			0.356679	0.423092	0.797416	0.425836	0.366852	0.387306	0.273569	0.741361	0.989319	0.926544	1.35783	0.896059	0.548904	1.50863	1.57133	1.11149	1.24405	2.38406	1.74119	1.12932	1.40334	1.67194	1.94488	1.16905	1.57376	1.97208	1.90718	2.62124	2.83289	3.01565	3.18276	3.84834	4.03625	3.50756	4.17169	5.17851	5.24476	6.78735	8.49226	9.71605	9.58728	12.4826	11.5176	12.3995	16.0236	18.8178	20.9588
0.022914			0.855595	0.848875	1.00006	0.66091	1.01584	0.811251	0.701509	1.17471	0.967178	0.994327	1.38064	0.861954	0.887539	1.62687	1.86178	1.38052	0.985165	1.13294	1.48426	1.35749	1.23741	1.89699	2.05576	1.79183	2.19788	1.59711	1.96197	2.2415	3.26682	3.33701	4.23948	4.61507	3.15029	2.65886	3.56016	5.62935	5.26988	7.35098	8.31023	9.33026	9.02078	11.0863	10.5379	12.5073	15.0344	19.3888	23.7198
0.03151			0.916949	1.00936	0.74018	0.787072	0.755414	0.583177	0.492961	1.1725	0.731466	0.726012	1.072	1.37332	1.36306	1.31325	0.928964	0.560957	0.571318	0.309764	0.604099	0.46845	0.79802	1.79477	1.27402	1.41524	1.8641	2.29554	1.76436	1.66913	2.68077	3.63774	3.33952	4.08018	3.95027	4.13611	4.86459	6.2026	6.69553	9.17598	9.9369	10.4678	11.1434	10.966	9.05623	13.2435	17.7782	20.4969	25.5976
0.040106			0.517495	0.461853	0.36336	0.852555	1.0355	0.773191	0.580922	1.15845	1.0309	0.743153	1.06833	1.09	0.756247	1.18564	1.66721	0.639014	1.29258	1.07514	0.822855	0.936219	1.53201	1.55354	1.30505	1.09286	1.60882	2.14994	2.90205	2.09927	3.22225	3.18507	2.18817	2.89473	3.10678	5.44752	5.13204	7.18066	8.04272	9.00937	9.30714	9.16359	10.7129	11.7273	12.8839	12.5961	15.2781	16.4907	22.8372
0.048702			0.310783	0.450675	0.340556	0.740408	0.973124	1.26101	0.48916	0.422469	0.683276	1.26516	1.40998	1.265	0.954314	0.787907	1.4787	1.66035	1.36649	1.4788	1.25318	1.56009	2.21527	2.20442	0.997942	1.2548	1.70477	1.5437	2.53778	2.37645	3.30911	3.13192	2.59716	2.10903	2.10222	4.92495	5.39177	5.85226	6.19725	6.89055	9.60654	10.0559	11.7999	11.5839	10.5115	12.7016	18.9631	22.0155	27.1845
0.057298			0.200844	0.475027	0.566279	0.854521	1.02928	0.497091	0.398548	0.574204	0.893328	1.38094	0.658004	0.922023	1.02486	1.03291	1.14179	1.14928	1.44703	1.63573	1.59312	1.79894	1.47814	1.00443	1.69312	1.12411	1.72476	2.60798	3.15468	2.40323	3.47885	4.5751	3.07616	3.22356	5.31331	4.71503	4.84097	5.60001	5.33149	6.1691	7.67643	10.4687	9.90487	7.99812	9.67378	13.4636	16.6369	25.395	30.0105
0.065894			1.10211	1.19548	0.291509	0.489544	0.42759	0.105373	0.123915	0.727948	1.16579	1.8319	1.10802	0.7254	0.393185	0.796574	1.35372	1.56125	1.09816	0.680627	1.68788	1.45176	1.86511	1.32778	1.86833	1.94429	1.89342	1.71961	0.894145	1.60249	3.20128	3.48477	3.09779	3.03225	2.36581	3.0618	3.4756	4.16039	6.05265	7.45765	8.24295	9.22436	9.00103	11.7889	14.3172	18.4751	21.0832	24.3628	32.3025
0.07449			0.372765	0.586561	0.651264	0.537628	0.0739338	0.0969541	0.0963784	0.414243	0.391252	0.973799	0.742065	1.26859	1.29553	1.24357	1.44116	0.872068	1.108	0.925161	1.04831	0.624256	0.798275	1.57158	1.1658	0.927888	1.77759	2.53098	2.34727	2.04042	3.39951	3.29773	2.40366	4.20699	3.68016	4.4208	5.61233	5.57704	4.5791	6.73442	7.41298	9.0176	10.8803	12.401	15.9337	18.3298	23.5951	32.0078	37.8434
0.083086			0.358464	0.624884	1.24038	0.586716	0.132629	0.00201685	0.00141662	0.69309	0.916235	0.343366	0.508676	1.03568	1.48618	0.838973	0.688197	0.673282	1.59678	1.58009	1.30542	1.22566	1.06891	2.3791	2.05479	1.49444	1.37872	1.21195	1.09563	1.59338	2.54629	3.06102	3.38812	3.804	3.98903	4.24968	4.49963	4.6934	4.78088	5.77233	7.06958	9.24594	10.5894	12.1693	14.771	21.1596	29.5438	36.7164	49.6001
0.091682			0.654565	0.150114	0.9298	1.04732	1.03976	0.553148	0.139022	0.440605	0.600614	1.14607	1.38239	1.44823	1.44055	0.655743	0.67551	1.21294	0.808638	1.65966	1.61917	1.74256	2.07554	1.24636	1.53462	1.22926	1.29113	1.62177	1.14859	1.37634	3.32564	2.96545	2.24374	4.16298	4.23411	4.49553	5.73146	5.6111	4.81219	6.3885	7.21188	7.9433	10.0235	11.6753	15.8527	24.2781	31.2696	38.7503	48.7495
0.100278			1.30343	0.828345	0.504253	0.315749	0.666064	0.601958	0.499489	0.439957	0.803191	1.15403	1.02723	0.820066	0.988061	1.03099	0.851851	0.880215	1.10689	0.842949	1.24693	1.02888	0.68937	1.45122	2.45218	1.76718	1.62468	2.53524	1.83034	2.32123	1.89703	2.43069	3.43569	4.15106	3.4867	3.20138	4.87417	4.5198	3.4509	4.74994	6.01561	8.29352	9.54329	10.7411	16.5421	23.9901	32.921	37.9086	42.9389
0.108874			0.281249	0.618313	0.59809	1.02025	0.582574	1.00576	0.611676	0.680234	0.67716	0.708897	1.00666	1.1054	1.9822	1.34721	0.540104	1.123	1.35317	0.792649	0.684938	1.43774	0.902372	1.30779	1.19414	0.672885	1.07559	1.92888	2.35043	1.66756	1.92593	1.67939	2.0695	4.12795	4.6166	2.93313	4.6815	3.85581	3.30306	4.59052	5.69613	7.94276	9.90835	11.8681	15.18	20.4364	28.4418	35.8613	47.2232
0.11747			0.493492	0.747825	0.980428	0.949622	0.396695	0.325366	0.637069	0.827111	0.457991	0.371393	0.106179	0.306465	0.969454	1.08198	0.65376	1.3424	1.20644	1.25402	1.22171	1.88168	1.27877	1.57291	1.7572	1.82046	1.4812	1.87453	2.91427	2.26517	2.17175	1.23326	1.85132	3.85912	3.3621	3.07775	4.05496	3.54153	4.11274	6.08993	7.16404	7.09029	9.4072	11.5351	14.7214	18.243	23.2836	33.1598	41.3194
0.126066			0.669127	0.907162	0.403319	0.782765	1.07114	0.819027	0.718655	0.822316	0.625321	0.781825	0.564639	1.25074	1.62105	0.796373	0.861358	0.959555	1.24871	1.28051	1.30039	1.51261	1.76946	1.40065	1.64658	1.81652	1.33133	2.63581	2.41718	1.48288	2.39051	2.14397	2.06493	3.14092	3.65911	3.27214	3.75606	3.79442	4.49708	5.13445	6.82436	6.95747	8.06513	8.89725	12.4905	16.3114	20.5873	27.7156	30.9742
0.134662			0.566559	0.181636	0.259627	0.812766	0.871182	0.229	0.411829	0.352234	0.661839	1.22756	1.28565	1.9071	1.45763	0.634608	0.942019	0.703136	0.861044	1.06409	1.16077	1.23899	1.3073	1.2098	0.950947	0.661709	1.28359	2.53449	1.96221	1.42745	3.09172	2.77441	2.77431	2.33953	3.12313	3.26571	3.18352	3.37425	4.19673	4.01153	5.70093	6.93529	6.96651	7.55947	12.2415	16.1908	19.0465	21.1295	27.0559
0.143258			1.07655	0.377397	0.383459	0.521132	0.329102	0.10924	0.571808	0.786123	0.863038	0.815157	0.789737	0.734071	0.750681	0.419839	0.663237	0.655153	0.813097	0.669226	0.873972	0.967031	1.2575	1.2693	1.03913	1.09752	1.40574	1.63594	2.03672	1.83628	2.44101	2.4162	3.18523	2.29368	2.86219	2.72765	2.52454	2.64281	3.99245	5.09498	4.55323	4.80434	6.5551	8.27735	10.9464	11.7655	13.5665	18.8525	22.9938
0.151854			0.586467	0.412243	0.301065	0.622451	0.757436	0.484337	0.408382	1.03319	0.678802	0.89842	1.02322	0.560804	0.648178	0.680225	0.964498	0.784813	0.929719	0.80067	0.600114	0.473429	1.34838	0.661071	0.911601	1.58816	1.32168	1.13717	1.93184	1.37117	1.03269	1.9106	2.70383	2.9636	2.3527	2.22048	2.41215	2.07823	2.98564	5.27246	4.8561	4.47852	5.54205	5.95727	8.23599	11.0092	12.4127	15.9926	17.2633
0.16045			0.124788	0.336347	0.398688	0.561615	0.833045	0.912935	0.823471	1.3226	0.967852	0.948769	0.561455	0.655627	0.668843	1.19247	1.15358	0.819733	0.850398	0.53139	0.600442	0.52437	1.11495	1.0108	1.10266	1.54713	1.52715	2.08701	2.12895	1.12761	1.36847	1.27887	1.75754	2.42341	1.82291	2.49488	2.69944	2.35369	1.59164	2.5708	4.23579	4.1027	5.23384	7.51069	8.93625	10.4666	11.8037	11.2141	12.6608
0.169046			0.262997	0.10065	0.418361	0.682615	0.830608	0.767103	0.418619	1.04738	0.852717	0.77074	0.852721	0.550344	0.539829	1.56598	1.12635	1.04045	1.12356	0.754418	0.88742	1.53068	1.43323	1.26164	1.23685	1.30744	1.86906	2.10601	1.87137	0.833126	1.34299	1.74177	2.14125	3.52029	2.15912	1.75376	2.20931	2.42773	2.83801	2.55055	3.51461	4.40446	5.41123	6.04892	7.85541	8.30312	9.01172	9.67496	11.8956
0.177642			0.429777	0.304523	0.445159	0.918128	0.889979	0.824527	0.551271	0.193078	0.165041	0.64009	0.663503	0.956478	0.572477	1.02175	1.15613	1.41168	1.42614	1.93904	1.15179	0.984614	0.619938	0.622084	0.758636	0.966398	1.40609	1.46514	1.66583	0.494203	1.58048	1.76615	1.85953	2.61938	2.38635	1.12656	2.78127	2.34763	2.1802	2.45117	2.87148	3.74759	5.65825	5.28345	6.72626	9.04779	8.54656	7.65657	8.06697
0.186238			0.427689	0.732835	0.591143	0.750888	0.462077	0.688096	0.77015	0.432811	0.322008	0.829735	0.559676	1.0918	0.502678	0.419056	0.673956	1.20873	1.38396	1.73646	0.922219	0.345459	0.802622	1.1824	0.685842	0.685776	1.03062	1.39529	1.47593	1.44045	3.16735	1.54226	0.989537	1.80714	3.46868	2.9645	3.20281	2.11179	3.5567	4.02596	1.45974	3.40642	3.1114	4.52251	4.76409	5.945	4.83185	7.3655	7.38141
0.194834			0.440445	0.474231	0.276655	0.275931	0.425105	1.23383	1.01092	1.00149	0.897922	0.573963	0.445894	1.23742	1.10883	0.559715	0.620875	1.1464	1.1241	1.44655	2.05852	1.04625	0.904606	1.02143	1.11615	0.967367	0.91505	1.1251	1.54457	1.18383	2.07165	1.3006	1.0057	0.940171	1.34791	1.27702	1.41686	2.21849	1.48221	1.78184	2.62177	2.23788	2.78619	3.30884	4.32592	5.54629	4.3035	3.5835	5.47921
0.20343			0.264971	0.501474	0.0513632	0.0456207	0.431499	0.644497	1.34451	0.863441	0.612704	0.57112	0.490061	0.813662	1.03241	0.708682	0.935839	0.942433	0.829014	0.669391	0.823683	1.20851	0.863993	0.282632	0.791884	0.539569	0.462159	0.68833	1.69858	2.31004	1.53176	1.21169	1.50408	2.6156	2.79678	0.739624	1.18455	1.85269	2.58281	2.29655	2.79286	3.01111	3.97477	3.46485	2.76509	4.33468	4.68613	3.90553	3.6778
0.212026			0.454053	0.792043	0.647994	0.666818	0.491484	0.582124	0.411451	0.214262	0.670718	0.703288	1.09543	1.11025	0.701708	0.62002	1.32366	1.16915	0.65338	0.802221	0.74369	1.28458	0.432266	0.674103	0.953834	1.26503	2.44013	2.22141	1.25493	1.53866	0.453506	0.763762	1.30887	1.57687	1.64061	2.09967	2.51461	2.78688	2.40513	2.99953	3.04018	1.85323	2.70342	2.63313	3.01431	3.88131	2.87229	2.22848	2.95545
0.220622			0.704358	0.521594	0.576911	0.675186	0.178274	0.572298	1.31624	1.29331	0.866598	0.782346	1.10452	0.442031	0.284081	0.225237	0.571582	0.938703	1.43362	1.48169	0.878946	0.883258	0.990228	0.328551	0.379371	0.742411	0.918522	1.77284	2.55897	1.69242	1.51506	1.60387	0.707532	1.25962	1.28064	1.68212	1.95694	1.12595	2.02746	3.4072	1.72181	1.66733	1.99749	1.78446	1.75327	2.01267	2.17597	3.00955	2.51708
0.229218			0.877241	1.15318	0.332993	0.83645	0.238305	0.149046	0.416402	0.206292	0.519187	1.09836	1.09994	1.09955	1.07571	1.12955	1.10395	0.643922	0.587914	0.53391	0.783995	0.341274	0.245315	1.19958	1.82283	1.45105	0.800515	0.866667	1.31419	1.2153	1.56723	2.4398	0.839194	0.727512	1.3031	1.05562	0.93567	1.07901	1.09449	1.81031	1.96483	1.76975	2.24705	2.0006	1.13844	1.75056	2.34627	2.09707	1.81652
0.237814			1.0418	0.917181	0.249339	0.0817313	0.921249	0.65985	0.566216	0.128322	0.270662	0.723483	0.988055	1.14595	0.993577	1.21744	0.534193	1.19762	0.791839	0.493264	1.06637	0.74506	0.246113	0.924592	0.650092	0.151151	0.183178	1.10123	1.72485	1.41997	1.17177	1.38879	1.26666	0.988906	0.676476	0.917847	1.44062	1.76277	1.27608	2.17632	1.97284	1.31529	1.45187	2.29936	1.50326	1.97585	1.59163	1.53776	1.57747
0.24641			0.240654	0.2584	0.115342	0.513992	0.713776	1.13617	0.941628	0.616455	0.0756911	0.499321	0.625442	0.910172	0.704287	0.61396	0.964864	1.15834	1.22698	0.570771	0.897968	1.31005	0.883991	0.757731	0.571379	0.896999	0.436244	0.580826	1.17579	1.59143	1.91006	1.30521	1.32365	1.20887	1.32935	1.68152	1.48181	1.47745	1.54851	1.96972	1.76296	1.33827	1.26333	2.37897	1.54016	1.44826	1.17239	1.63933	1.53122
0.255006			0.467792	0.946818	1.00493	0.944037	0.41477	0.69775	0.787553	0.462978	0.515785	0.718979	1.18481	1.02833	0.997472	0.469165	0.857203	0.82668	0.60804	0.832069	0.876894	0.699654	0.753714	1.18902	0.709276	0.876439	0.633045	0.660182	1.15276	1.89694	2.28753	1.2835	1.2406	0.970002	1.18358	1.96681	1.63809	1.19826	1.16658	1.28761	1.30713	1.37001	1.61829	2.44898	1.87146	1.14422	0.767953	1.76237	2.38528
0.263602			0.46466	0.970957	0.699776	0.418796	0.371476	0.30537	0.170531	0.423626	0.860617	0.599162	0.944701	1.3367	0.765972	0.500202	0.574532	0.330737	0.766622	1.27146	1.06868	0.63187	0.619883	0.934888	1.14501	1.1834	0.428604	0.696878	1.15098	1.00249	1.19734	1.17645	0.835171	0.983368	1.09862	1.37987	1.51627	0.956494	1.62534	2.01106	1.43902	1.58028	1.92694	1.33837	1.47345	0.969897	1.05118	1.2583	1.01523
0.272198			0.233103	0.604307	0.735555	0.278885	0.556158	0.465723	0.689059	0.848563	0.470991	0.660793	0.531082	0.936468	1.50892	1.13039	0.752554	0.229796	0.442335	0.75675	0.845206	0.576985	0.884637	1.19021	1.44439	1.30365	0.834773	0.720507	0.892323	0.452756	0.410647	0.31373	0.70549	1.54559	1.34866	1.17411	1.5401	1.27199	1.74372	1.67302	0.710577	1.17232	1.91555	0.685137	0.944497	0.947199	1.08999	0.945464	0.794871
0.280794			0.23935	0.387476	0.671594	0.563113	0.72381	0.775802	0.568194	0.358087	0.267588	0.45663	0.645689	0.418685	0.567953	0.809811	0.931017	0.681516	0.582298	0.935246	0.90413	0.619722	0.57998	0.271192	0.71366	0.707631	0.879259	0.752124	0.553726	0.415456	0.441166	0.452417	0.866985	1.54724	1.91636	1.68241	1.75604	1.47456	1.03069	1.27719	1.23911	1.58704	1.38669	1.68274	1.46955	1.83207	2.13864	1.51688	1.10885
0.28939			0.416639	0.926794	0.729528	0.17998	0.20104	0.234745	0.213921	0.358494	0.51778	0.443896	0.591952	0.340848	0.313604	0.464397	0.554967	1.31377	0.686359	0.759829	0.760666	0.559318	0.519305	0.689357	0.567119	0.580426	0.598063	0.853356	0.582161	0.637719	0.521424	0.4524	0.800403	1.23275	1.69691	1.46375	0.776724	0.729715	0.385874	0.580269	0.819129	0.709623	0.642131	1.65794	1.70822	1.89947	2.03914	1.81973	1.31595
0.297986			0.278679	0.410761	0.433888	0.35076	0.55383	0.111346	0.410082	0.474122	0.809865	0.622193	0.255014	0.0685851	0.122187	0.585721	0.775125	1.41294	1.5124	1.24991	0.553984	0.523288	0.497598	0.94615	0.758879	0.307664	0.836199	0.826451	0.435665	0.494099	0.595609	0.50688	0.409685	0.904944	0.72374	0.858618	1.05093	1.04569	1.67128	2.06565	1.11794	0.536539	0.371574	0.734362	0.453741	0.847131	0.902493	0.511249	1.01934
0.306582			0.136225	0.60944	1.06054	0.538617	0.62964	0.305127	0.346222	0.603548	0.547893	0.615875	0.27895	0.202728	0.222779	0.466608	1.04207	0.792466	0.984801	0.964135	0.286998	0.176388	0.501166	0.641776	0.561361	0.510196	1.24144	1.02748	0.675865	0.468882	0.596668	0.770939	0.874313	1.82427	1.84175	0.724629	0.568365	0.892922	1.73371	1.54787	1.20498	0.907223	1.02865	0.34227	1.24001	1.80656	1.92216	1.85522	1.20574
0.315178			0.403035	0.561934	0.578677	0.446453	0.324213	0.219288	0.397076	0.665885	0.35791	0.277266	0.39981	0.397372	0.246781	0.467209	1.1397	0.619295	0.519171	0.402427	0.298162	0.505975	0.693284	0.925861	0.812393	0.678216	1.06887	1.68319	1.58379	0.963507	0.665806	1.02024	1.36846	1.38885	1.28465	0.918416	1.01885	1.12023	0.696491	0.416054	0.717729	0.824406	1.11121	1.26115	1.05536	0.799602	0.620026	0.778531	1.473
0.323774			0.189538	0.402401	0.673341	0.615426	0.269473	0.191696	0.406839	0.506903	0.555504	0.411484	0.500053	0.274398	0.190315	0.472163	0.716664	0.987249	0.473107	0.326107	0.186229	0.565652	0.371199	0.589039	0.779236	0.778142	0.650364	1.10677	0.841158	0.225248	0.238417	0.458738	1.03652	0.937393	2.16497	0.606237	0.0253676	0.306919	0.519434	1.25026	1.67204	0.431641	0.56065	0.738215	0.545768	0.561446	0.627445	1.31455	1.17694
0.33237			0.0938099	0.782803	0.50834	0.317911	0.391516	0.657964	0.590346	0.47577	0.394769	0.415267	0.647637	0.644274	0.609262	0.936297	0.601353	0.806847	0.379983	0.350279	0.479003	0.363908	0.480955	0.668549	0.554687	0.631422	0.706925	0.709822	0.608535	0.276385	0.447694	1.02082	1.31902	0.615472	0.838954	0.817496	1.20924	0.868423	0.496802	0.867451	0.466056	0.330373	0.456226	0.659476	1.19075	0.799939	0.608121	1.1171	1.48629
0.340966			0.36719	0.857497	0.622202	0.234311	0.273545	0.407103	0.442382	0.480527	0.192201	0.48123	0.337254	0.350854	0.605497	0.901493	0.839334	0.704867	0.535562	0.116338	0.111591	0.670002	1.14421	0.260829	1.02037	0.941889	0.615494	0.456296	0.657973	0.882518	0.76007	0.827782	0.279979	0.212566	1.10334	1.0245	1.05628	0.463878	0.461406	0.834774	0.971622	0.685679	0.810756	0.685312	0.911201	0.842047	0.609021	0.572102	0.887793
0.349562			0.380622	0.317596	0.368682	0.19951	0.393449	0.14721	0.546327	0.912728	0.348611	0.256379	0.0327384	0.384199	0.664694	0.429508	0.341124	0.516936	0.373487	0.446288	0.458526	0.93645	0.810733	0.613088	0.469835	0.923935	1.02889	0.57252	0.51074	0.126506	0.197321	0.559122	0.695679	0.460738	0.563328	0.406961	0.521825	0.414016	0.869636	0.630744	0.575441	0.453996	1.07197	0.699703	0.571063	0.888693	0.645849	0.448821	0.478359
0.358158			0.107922	5.57289e-05	0.230566	0.50054	0.797251	0.300159	0.330398	0.85524	0.641574	0.517941	0.708118	1.11412	0.532124	0.432119	0.374163	0.551511	0.427152	0.0332653	0.142627	0.500325	0.616797	0.527547	0.355716	0.403143	0.391601	0.324095	0.759518	0.725208	0.583182	0.436688	0.896263	0.786675	0.96875	0.571737	0.567458	0.864783	0.677177	0.851256	0.52408	0.231096	0.571858	0.618552	0.616932	0.6631	0.553407	1.01876	0.907548
0.366754			0.248139	0.171545	0.0809545	0.218523	0.424503	0.440608	0.508027	0.293696	0.546543	0.458524	0.971692	0.736274	0.182712	0.342696	0.694221	0.381341	0.180295	0.0792238	0.444447	0.682632	0.803035	0.253482	0.238961	0.723718	0.357024	0.181082	0.590826	1.0105	0.905023	0.617649	0.871752	0.618087	0.868384	0.749895	0.924904	0.76448	0.678539	1.16132	0.587978	0.300578	0.572328	0.305386	0.361385	0.323589	0.727499	1.431	1.06173
0.37535			0.404005	0.755451	0.300043	0.604084	0.645789	0.302806	0.107909	0.508385	0.712802	0.239382	0.62353	1.01635	0.856489	0.433913	0.0048298	0.227143	0.204353	0.582235	0.390634	0.310856	0.292722	0.675756	0.77347	0.865553	0.638598	0.630698	0.355266	0.386609	0.21411	0.362331	0.602095	0.643576	0.192332	0.312649	0.530413	0.614452	0.941142	1.03481	0.543845	0.719208	0.457165	0.352023	0.608684	0.732236	0.589849	0.67121	0.819063
0.383946			0.146496	0.23799	0.68616	0.198928	0.23471	0.447155	0.43631	0.166298	0.115666	0.0850036	0.0238127	0.0205346	0.165724	0.62981	0.221302	0.0311419	0.323187	0.428055	0.028887	0.00451628	0.203727	0.212273	0.899893	0.584726	1.20697	1.04975	0.352551	0.196682	0.252062	0.667145	0.780476	0.592611	0.173276	0.694442	0.554855	0.381266	0.941158	1.14639	0.688237	0.483196	0.269459	0.666181	0.502932	0.715762	0.288282	0.348585	0.714754
0.392542			0.258086	0.217135	0.191672	0.44709	0.250486	0.0568842	0.302883	0.477073	0.577917	0.600347	0.906463	1.15989	0.918772	0.255742	0.525015	0.357198	0.354125	0.461778	0.305333	0.0306219	0.732647	0.452166	0.621654	0.666722	0.709182	0.329947	0.127391	0.495668	0.487892	0.349957	0.665438	0.879841	0.272974	0.595881	0.476991	0.382359	0.513748	1.15269	0.954238	0.549187	0.677323	1.02258	0.753501	0.96164	0.915375	1.0274	0.597885
0.401138			0.197987	0.35864	0.433736	0.416156	0.492574	0.701981	0.131821	0.20279	0.108242	0.105899	0.00893424	0.0680082	1.38997	0.752806	0.459608	0.221234	0.381469	0.474531	0.50521	0.170689	0.476701	0.34193	0.877935	1.06574	0.524679	0.372292	0.188872	0.629295	0.489461	0.384226	0.427693	0.695709	0.283827	0.519538	0.669966	0.954725	0.461007	0.800034	0.746985	0.602568	0.572115	0.712811	1.07081	0.531086	0.495194	0.764069	0.83094
0.409734			0.0971341	0.105978	0.0164087	0.42558	0.432146	0.507862	0.185851	0.591358	0.243325	0.701712	0.131913	0.104884	0.584896	0.842786	0.224319	0.263076	0.458303	0.144276	0.0771466	0.430043	0.613077	0.61649	0.504488	0.872827	0.476431	0.54591	0.185415	0.527234	0.994026	1.22787	0.678497	1.16892	0.500885	0.349478	0.338869	0.576302	0.541239	0.990105	0.637637	0.758644	0.41193	0.514979	0.759918	0.587635	0.560373	1.08405	1.16856
0.41833			0.0576055	0.0018531	0.00268669	0.174926	0.328146	0.00850218	0.0109203	0.443399	0.531222	0.902161	0.26811	0.242213	0.376795	0.785589	0.413438	0.0400161	0.0329801	0.0857383	0.431876	0.408734	0.893221	0.967299	0.443623	0.536903	0.545304	0.673245	0.172994	0.292894	0.489283	0.671471	0.493813	0.770675	0.404437	0.348816	0.223328	0.606791	0.724373	0.759657	0.751352	0.445079	0.269256	0.30201	0.775958	0.793892	0.618098	0.286035	0.427932
0.426926			0.127577	0.294608	0.130415	0.0528404	0.509118	0.112416	0.162801	0.396655	0.645661	0.209857	0.00909084	0.316683	0.11963	0.413343	0.572822	0.456928	0.607199	0.470536	0.603548	0.798049	0.907269	0.91935	0.61408	0.647018	0.616882	0.723691	0.613029	0.480923	0.302039	0.148938	0.739743	0.858098	0.687982	0.890229	0.479347	0.42632
[truncated: 68 more columns]

## Sheet: Fig2c
	1.30053	1.30741	1.31429	1.32117	1.32805	1.33493	1.34181	1.34869	1.35557	1.36245	1.36933	1.37621	1.38309	1.38997	1.39685	1.40373	1.41061	1.41749	1.42437	1.43125	1.43813	1.44501	1.45189	1.45877	1.46565	1.47253	1.47941	1.48629	1.49317	1.50005	1.50693	1.51381	1.52069	1.52757	1.53445	1.54133	1.54821	1.55509	1.56197	1.56885	1.57573	1.58261	1.58949	1.59637	1.60325	1.61013	1.61701	1.62389	1.63077
-0.39829
-0.389694
-0.381098
-0.372502			0.301856	0.240542	0.185999	0.451511	0.173044	0.467409	0.449725	0.180198	0.353378	0.214831	0.110225	0.202239
-0.363906			0.379188	0.232186	0.436909	0.328532	0.0745477	0.0132488	0.197432	0.246618	0.423403	0.125495	0.279951	0.49643	0.923983	0.630324	0.664624	0.600107	0.527214	0.443757	0.489544	0.337034	0.486383	0.493738	0.98793	0.603368	0.460241	0.269573	0.511458	0.563749	0.908171	0.545273	0.726942	0.818562	0.535354	0.466315	0.949646	0.888257	0.311281	0.442531	0.566463	0.452117	0.30886	0.476814	0.91242	0.869963	0.409645	0.22306	0.287761
-0.35531			0.324773	0.398724	0.27871	0.491924	0.334176	0.150702	0.212029	0.179229	1.14186	0.669321	0.0770436	0.289418	0.631976	0.518975	0.241674	0.450352	0.711004	0.277059	0.587872	0.128294	0.00956586	0.352802	0.537899	0.423668	0.183403	0.219167	0.620246	1.24984	0.668536	0.319131	0.448721	1.16544	0.610982	0.0883824	0.490322	0.506712	0.26382	0.552395	0.777031	0.661845	0.384727	0.344971	0.925581	0.766749	0.615206	0.492096	0.378262
-0.346714			0.75257	0.805879	0.355971	0.248435	0.562973	0.502689	0.53899	0.129979	0.333495	0.39711	0.397093	0.477278	0.779577	1.12135	0.522137	0.0627588	0.302362	0.529572	0.733	0.575806	0.381803	0.461074	0.346422	0.873336	0.327162	0.729648	1.48586	0.918811	0.79153	0.291766	0.34194	0.415252	0.470136	0.692654	0.782764	0.55099	0.192041	0.334167	0.716469	0.813597	1.2889	0.872168	0.597368	0.671729	0.534241	0.472842	0.360887
-0.338118			0.657225	1.17748	0.578199	0.201954	0.534836	0.875857	1.03119	0.215109	0.517466	0.393926	0.389852	0.336215	0.971278	0.609068	0.697354	0.334328	0.273758	0.44104	0.406626	0.391583	0.338862	1.01868	1.14926	0.667805	0.310074	0.170782	0.145293	0.449374	0.810775	1.0697	0.779382	0.927281	1.4721	1.80907	1.02592	0.73862	1.00507	0.971355	0.827268	0.497191	0.690703	0.869408	0.262433	0.316717	0.612673	0.767451	1.11706
-0.329522			0.360363	0.425409	0.358584	0.433708	0.826745	0.829702	0.751786	0.457702	0.684668	0.30425	0.572514	0.644371	0.537846	0.582889	0.836598	0.74445	0.624644	0.825383	0.568848	0.359281	1.1145	1.13816	0.401433	0.584132	0.765751	0.583557	0.739057	0.363311	0.387878	0.169602	0.522315	1.05555	0.753569	0.53454	0.621186	0.611004	0.647323	0.956473	0.532215	0.516946	0.603385	0.990424	0.375362	0.0847802	0.646358	0.655196	1.28697
-0.320926			0.434682	0.173308	0.568931	0.660386	0.509193	0.503215	0.663549	0.9318	0.684104	0.349803	0.604226	0.594513	0.521482	0.823141	0.630772	0.42165	0.4681	0.256882	0.638666	0.488538	0.344386	0.714829	0.640451	0.479689	0.843209	0.825684	0.932478	1.2047	0.41985	1.18489	1.67107	1.82302	0.877132	0.673671	1.78376	1.48504	0.80878	0.683008	1.27886	0.961934	0.882954	0.841446	0.955785	1.10052	0.968508	0.890422	1.13258
-0.31233			0.470131	0.272249	0.377569	0.687545	0.549804	0.730739	0.577713	0.746738	0.756468	0.866258	0.855575	0.738911	0.526271	0.855595	0.0575109	0.186007	0.594264	0.513305	0.139016	0.653188	0.597399	0.941404	1.23526	0.808548	1.20991	0.659375	0.386916	0.270122	0.386262	0.258424	0.489731	0.501245	0.504886	0.661125	0.450091	0.488315	0.703805	1.51462	2.11204	1.06045	0.739278	1.60537	0.840403	1.06149	1.48072	1.23047	0.946366
-0.303734			0.350223	0.210901	0.0749765	0.262021	0.62195	0.628154	0.232753	0.554633	0.62629	0.733028	0.585942	0.525103	0.272653	0.65026	0.161195	0.271711	0.818978	1.06636	0.379765	1.2516	0.910704	0.32756	0.563868	0.866478	0.653791	0.285461	0.342241	0.145354	0.488501	0.469888	0.74852	0.275158	0.439029	0.562545	0.191086	0.432153	0.928246	0.720111	0.637526	0.363776	0.640688	1.13654	1.26537	0.893681	0.959669	0.235602	0.426866
-0.295138			0.200875	0.0723331	0.110892	0.564814	0.574474	0.410339	0.0715707	0.17184	0.336273	0.816221	0.738768	0.355577	0.354335	0.544072	0.191092	0.41918	0.676274	1.23035	1.12529	0.580266	0.748314	0.478801	0.809154	1.14437	0.930337	0.537865	0.257354	0.314866	0.979423	0.490672	0.477955	0.849817	0.660508	1.18784	0.835237	1.61664	0.473641	1.17417	1.65559	1.12112	0.927753	1.06636	1.64337	0.705014	0.931624	1.23549	0.392714
-0.286542			0.334719	0.301887	0.0308997	0.257267	0.549087	0.464844	0.483495	0.53009	0.593243	0.553634	0.547833	0.238195	0.33519	0.263959	0.151512	0.478662	0.495135	0.777842	1.21767	0.676001	0.556437	0.419895	0.719845	0.643796	0.752736	0.621482	0.499537	0.583376	0.63123	0.849652	0.990764	1.20097	0.793918	0.477387	0.433112	0.916489	0.337144	0.925018	0.953694	0.658623	1.68842	1.8066	1.55639	1.79944	1.59792	2.01695	1.84054
-0.277946			0.350579	0.0716807	0.229371	0.113493	0.628872	0.699686	0.696596	0.24228	0.221255	0.214042	0.261987	0.208969	0.617226	0.395105	0.516506	0.0981951	0.290381	0.25541	0.854463	0.388996	0.698781	0.593357	0.407924	0.513776	0.328332	0.588933	0.649389	0.730542	0.818658	0.841498	1.38693	1.20619	0.561748	0.798826	0.737681	1.04352	0.48209	0.620825	0.654666	1.12655	0.935815	1.35869	1.04363	1.02951	1.03915	0.682023	1.64793
-0.26935			0.70305	0.988366	0.231489	0.0428411	0.519542	0.818104	0.447635	0.179583	0.0764785	0.0414278	0.228659	0.286182	0.466085	0.592292	0.523378	0.0798574	0.389407	0.695107	1.08737	0.808012	0.536115	0.497095	0.286183	0.23936	0.476409	0.951396	0.566147	0.762823	0.781563	0.420773	1.03643	1.32546	1.17381	0.710514	0.804742	0.812564	0.859315	1.25851	1.25918	1.1024	0.987819	0.434934	0.976674	1.47382	1.92001	0.656904	0.769842
-0.260754			1.19449	1.18783	0.550626	0.311661	0.560146	0.708942	0.409785	0.756818	0.617378	0.160305	0.0555036	0.391053	0.220045	0.51346	0.524837	0.242153	0.723795	0.624451	0.532385	0.588138	0.158736	0.24224	0.595957	0.462928	0.58067	0.571919	0.572103	1.00048	0.580786	0.668858	1.20474	0.997489	1.15967	1.39605	1.04564	1.05018	1.43394	0.776261	1.43541	1.11184	0.743784	0.538356	1.08231	0.923718	0.852066	1.11089	0.755676
-0.252158			0.426325	0.079341	0.223556	0.298199	0.0361832	0.452203	0.41068	0.668393	0.771639	0.367042	0.718483	0.859381	0.274941	1.30045	1.05405	1.45157	1.24566	1.17205	0.838803	0.477175	0.837393	1.12768	0.965126	0.579279	0.548262	0.55906	0.373242	0.495955	0.603275	1.05583	1.36405	0.4908	0.476051	1.26381	1.17769	0.83016	1.28487	0.935557	0.442177	0.898584	1.08215	1.12594	1.69053	1.54559	1.19305	1.65426	1.73479
-0.243562			0.393767	0.245727	0.574888	0.536614	0.345034	0.212462	0.79688	1.01377	0.355941	1.102	1.44645	0.812194	0.47144	0.264011	0.510201	1.51612	1.14482	1.02485	1.15355	0.694869	1.082	1.0941	1.017	0.619292	1.13235	1.15432	0.915842	0.97467	1.56063	0.966911	1.06142	0.9115	0.569684	0.997485	1.1234	0.797586	0.745384	0.839046	0.949694	1.27473	1.46971	1.31882	1.5189	1.75343	1.29516	2.37265	2.28723
-0.234966			0.479848	0.286505	0.0266425	0.0350349	0.291861	1.22162	0.403972	0.407721	0.169314	0.863587	0.984704	0.549663	0.0639939	0.496362	0.990615	0.497794	0.932397	1.18309	1.58976	1.74461	0.741642	0.685253	1.07711	1.26876	0.564316	0.68838	1.14547	1.58962	1.61879	0.967374	1.0571	1.11216	1.47404	1.50949	0.942372	0.844137	0.830253	1.24913	1.83926	2.41445	2.20835	1.33486	1.78813	1.43346	1.59022	1.58789	1.67775
-0.22637			0.578262	0.313553	0.364699	0.409437	0.91811	0.796175	0.499197	0.964187	1.36564	1.23971	0.756155	0.295346	0.188654	0.571887	1.28987	1.07473	0.754142	0.775089	0.846229	1.60832	0.858794	0.789604	0.604075	0.623132	0.163744	0.779736	1.1017	1.53488	0.635996	0.802152	0.550141	0.517138	0.923147	0.890433	0.892487	0.739496	1.18588	1.84736	1.96143	1.72359	1.64768	1.7891	1.59261	0.589654	1.36784	1.59827	1.69645
-0.217774			0.507383	0.155438	0.76047	1.27233	1.34396	1.33809	1.56617	0.321624	0.516129	1.10701	0.576386	0.740692	0.436671	0.463558	0.808205	0.237497	0.253854	0.163924	0.771823	1.2026	1.14051	1.55895	1.19631	1.19363	1.0689	0.976173	0.68475	1.11944	1.0172	1.39371	1.6158	1.43079	0.894839	0.939989	1.6045	1.44009	0.781289	1.41214	1.43141	1.4109	1.44022	2.23572	1.50959	0.989129	1.10199	1.72413	2.04355
-0.209178			0.47812	0.389229	0.444241	0.587877	0.576089	0.648711	0.87932	0.836108	0.282843	0.589479	0.680999	0.625752	0.237845	0.494971	0.619948	1.09431	0.900491	0.995338	1.19356	0.447154	0.880216	0.997388	1.18259	1.3238	2.13359	0.776522	0.380833	1.2424	1.55187	1.13268	0.921536	1.24205	0.753975	0.679746	1.52164	2.88919	2.34006	0.894418	1.41847	2.8049	1.81034	1.67936	1.50463	1.63521	1.81906	1.62854	1.57386
-0.200582			0.507718	0.230294	0.325681	0.628161	1.10797	0.768309	0.553047	0.900483	0.405749	0.859599	0.995655	1.00855	0.667818	0.472918	0.734388	0.311374	0.575538	0.813119	1.63562	1.50361	0.316752	0.68388	1.06472	0.821051	1.34495	1.98068	1.11815	0.698457	1.09276	1.35903	1.34667	1.32313	0.967745	1.96183	1.52654	1.92562	3.44035	2.62586	2.99981	1.80334	1.10522	1.09871	1.34783	1.66831	1.63365	2.34613	2.13326
-0.191986			0.251048	0.210876	0.545885	0.481056	0.689414	1.17803	0.222371	0.127436	0.305484	0.608401	0.531937	0.428416	0.490059	0.403611	0.831593	0.896111	0.437408	0.700182	1.08952	1.31773	1.41634	1.88788	1.76239	0.868839	1.20059	0.601567	0.465061	0.618055	1.01946	1.69056	1.95088	1.57974	1.29162	1.20582	1.59336	1.1594	1.7516	2.74308	1.10726	2.05547	2.40919	2.41909	2.32526	1.8458	2.60873	2.6531	3.14502
-0.18339			0.894624	0.673135	0.781297	0.973638	0.862379	0.820437	0.926531	0.720203	0.450482	0.709613	0.404801	1.02683	1.08547	0.694886	1.14027	0.873234	0.996605	1.3507	0.836101	0.830509	0.625893	0.833032	1.59439	1.73902	1.98787	1.74768	1.34794	0.878822	2.40714	2.63849	3.06309	2.12491	1.54829	1.34621	1.6239	1.46557	2.39272	2.97632	1.33214	0.945065	1.85686	2.32352	2.49782	2.80683	3.19693	3.03485	2.15831
-0.174794			0.88396	0.733661	0.43066	0.545745	0.662731	0.535466	1.09869	1.33514	0.75156	0.750273	0.807803	1.05074	0.332449	0.324987	0.857302	1.00514	1.05369	0.824137	0.613598	0.492425	0.886844	1.65188	1.14036	0.509439	1.30954	1.82232	1.69164	1.86085	1.3734	1.16034	1.0238	1.26885	1.46397	1.87774	2.4651	2.54562	2.01452	2.21023	0.878501	1.07551	1.10639	3.38661	1.71835	2.30954	3.63735	2.9641	2.40651
-0.166198			0.516828	0.265524	0.11283	0.609037	0.810014	0.804746	0.897913	1.00578	0.935916	0.480791	0.601063	0.604686	0.508474	0.398628	0.874509	1.0423	0.985185	0.610608	0.805433	1.21016	1.62919	1.7763	1.06617	1.18584	1.4368	1.05348	0.706237	0.989889	0.915574	1.4649	2.36069	2.94434	2.18562	2.28065	2.80455	2.32441	1.85266	2.69841	2.21119	1.74971	3.28093	5.6473	3.55069	4.83717	4.26965	3.67594	3.29425
-0.157602			0.994623	0.24507	0.377743	0.560889	0.98141	0.560354	0.602473	0.546676	0.562828	0.327424	0.373271	0.474834	0.744088	0.864364	0.666337	1.3084	1.6805	1.10695	0.96061	1.13068	0.565193	1.24582	1.55319	1.28885	1.42177	1.50721	1.41798	1.50385	1.16142	1.53521	2.7086	2.51838	2.30216	2.53803	2.25135	1.86849	2.65329	2.65899	3.03057	3.05884	3.71154	4.60583	3.66927	3.9078	4.95588	4.20338	3.29274
-0.149006			0.682603	0.468884	0.637072	0.0932937	0.58994	0.4069	1.30241	1.06837	0.309197	0.271863	0.67992	0.659785	1.19146	1.18022	0.886412	1.32973	1.3511	0.689524	1.13651	0.95013	0.685903	1.41654	1.97781	1.38415	1.16005	1.37201	1.38623	1.1918	1.42358	1.39284	1.10544	1.65313	2.86737	2.59359	2.59056	2.15227	1.99277	2.32635	4.03599	4.55289	3.61472	3.57308	3.596	5.16581	4.95844	5.50389	6.06558
-0.14041			0.720295	0.772418	0.342303	0.101083	0.0914475	0.285304	1.05392	0.649047	0.400908	0.448977	0.495275	1.03858	1.92928	1.13596	1.00473	1.39083	0.83182	0.687657	1.11946	1.20063	1.03042	1.73488	1.11505	0.999722	2.17492	2.45209	1.7024	1.77325	0.96833	0.841924	1.55066	2.38632	2.9965	2.32596	2.68944	2.33062	2.61694	3.31824	3.11323	3.76925	3.85257	4.63915	5.43353	6.66338	6.25553	7.00326	7.45921
-0.131814			0.963222	0.654437	0.541015	0.521279	0.462198	0.834219	0.60005	0.169315	0.500288	0.548722	0.404264	0.894335	1.93237	1.17105	0.870952	1.21441	1.25776	1.18789	1.12028	1.3541	1.35943	1.27485	0.914589	0.826739	1.78451	2.24279	1.89418	2.1773	0.962009	1.14748	2.06653	2.26827	2.0923	2.07783	2.28646	1.96077	2.62706	3.74694	2.80448	3.22014	4.05816	5.48964	6.75779	7.47632	8.05491	8.78559	8.12175
-0.123218			0.811521	0.357312	0.757431	0.617887	0.585899	0.678302	0.718426	0.703317	0.51774	0.978298	0.67419	0.598692	0.976194	0.953413	0.472789	0.824166	1.07537	1.12896	1.84648	1.6697	1.52385	1.26095	1.14812	1.63816	1.33477	1.47498	1.23977	1.03016	1.33782	1.80415	2.02568	1.42088	2.15745	2.25315	2.49186	2.51816	2.05222	3.78534	3.48178	3.46808	5.76036	7.34497	7.6969	9.46561	10.6688	8.2534	7.43494
-0.114622			0.785938	0.813328	0.410456	0.200911	0.417764	0.294329	0.240668	0.353618	0.259079	1.07134	1.11537	0.550314	0.608053	1.09529	0.644753	0.709068	1.12391	1.34137	1.7491	1.6604	1.10303	1.3064	1.05868	1.28036	1.20434	1.67658	1.91639	1.86694	1.98878	1.83033	2.002	1.69283	1.89902	2.63192	2.75571	2.65231	2.28009	3.61969	5.1572	5.19149	7.69344	8.90645	8.7809	11.4825	13.0708	9.97713	10.6394
-0.106026			1.15727	0.837377	0.418326	0.609298	0.396345	0.30248	0.185666	0.890321	0.756995	0.45491	1.02122	0.446508	0.745197	1.13334	0.651187	0.850637	1.37107	1.79786	1.7019	1.27601	1.458	1.85996	2.05755	1.62189	1.40842	1.52632	2.12208	2.41133	2.15091	3.08769	1.92167	2.19848	2.70568	3.35377	3.68423	3.14108	2.1158	3.42461	5.17968	5.77458	7.84962	9.92379	11.9264	16.025	17.993	15.8758	14.1028
-0.09743			0.820847	0.784443	0.233438	0.198564	0.577477	0.731884	0.98054	0.828327	0.42865	0.489672	0.468711	0.304084	0.364101	1.28635	1.25769	0.70035	0.811626	0.817391	1.01966	1.04157	1.51748	0.994675	0.883839	2.06865	2.46121	0.919514	1.62343	2.32862	2.84741	2.73867	2.4391	2.4587	2.95364	2.85765	4.01937	4.82777	4.32461	4.24998	6.53154	8.18752	9.03423	10.9239	15.7576	18.3582	20.7971	21.1528	16.4237
-0.088834			0.462341	0.328946	0.381845	0.210239	0.361745	0.87992	1.43736	1.02117	0.52426	0.649912	0.578397	0.853473	0.611621	0.528727	0.556005	0.962962	0.659526	1.46721	1.45903	2.53779	3.02311	2.29069	2.02397	1.88909	1.95745	2.38233	2.64905	1.21802	2.54339	2.38263	2.19886	2.14979	2.84823	2.39265	3.84995	5.62239	5.67355	5.05808	7.37447	7.58951	11.2781	12.9553	18.1483	23.8937	26.183	25.0512	23.2038
-0.080238			0.243728	0.104786	0.00384572	0.456489	0.693331	1.44378	1.28212	1.22456	1.47939	1.30847	0.957028	0.484763	0.630898	1.51167	2.4924	1.3643	0.830493	0.696843	1.77682	1.54374	0.500965	0.922192	1.30663	2.84658	1.70804	1.10754	1.46254	1.61302	1.94833	3.27053	2.97607	1.86976	2.77652	3.38076	5.24784	5.46538	5.66529	5.94396	7.5279	8.36731	10.9647	13.4704	16.677	21.9468	27.6163	26.0755	26.0626
-0.071642			1.38091	2.04243	0.715012	0.211191	0.493728	0.812589	0.604473	0.570975	0.76617	1.16422	1.013	0.531623	0.405162	0.655422	1.32679	0.825292	1.04136	1.54501	2.14632	2.39166	2.43177	1.74162	2.09703	1.2823	1.4177	1.08481	1.26372	2.08953	2.88683	3.89556	2.53743	1.85426	1.8962	3.81493	4.918	5.51003	6.81778	7.16157	6.99421	8.66579	11.3236	14.923	18.1223	19.8497	27.688	29.0609	30.3346
-0.063046			1.0326	1.37102	0.680813	0.37291	0.56743	0.341752	0.336411	1.0685	0.723242	0.80114	0.612602	1.15833	1.32513	1.21089	1.13092	0.620553	1.27692	1.7894	0.540214	1.32295	1.95112	2.80238	2.41392	1.56784	2.43815	2.10245	3.22158	1.62728	2.39573	1.04445	2.2381	2.08916	3.48909	4.52381	4.21421	3.74697	4.43904	4.85309	5.66217	8.66072	9.23744	10.8621	16.2263	18.5484	22.9564	27.7252	29.2836
-0.05445			0.81515	0.766403	0.300956	0.686173	0.820388	0.716909	0.559886	1.06176	1.22085	1.46185	0.946642	0.373269	0.513149	0.90963	0.80732	0.461643	1.58057	1.23607	0.511989	0.587791	0.958241	1.64532	3.47652	4.56476	2.31324	2.10673	2.6514	3.15891	2.96147	2.56867	2.63797	4.04416	4.50963	4.44119	5.20974	8.173	7.37086	7.20114	8.44822	7.40553	8.45698	14.872	17.971	20.2896	26.3114	30.1884	32.6601
-0.045854			0.641165	0.454597	0.392948	0.276916	0.847733	0.363169	1.50939	1.18208	0.794999	0.416596	0.923683	1.10906	1.22446	1.65827	1.56251	0.809719	1.19707	1.93745	2.41033	2.74671	2.21761	2.08018	1.85845	1.93334	2.36765	1.71351	3.11285	4.07712	2.5077	3.20757	2.92473	2.95312	3.15095	3.4841	4.93581	7.80936	7.51372	6.83766	8.21793	10.009	13.5775	14.4942	14.8276	18.8919	21.2678	25.1148	28.6644
-0.037258			1.10517	1.36071	0.816223	0.82822	0.700998	0.579854	1.05515	0.613758	0.487416	0.849761	0.276111	0.490927	1.17609	0.707245	0.904168	1.05026	1.0058	0.552258	0.727291	1.80428	1.99354	1.83183	1.45699	1.84676	1.99578	1.6809	1.59567	1.98226	2.33423	2.80574	3.20216	3.27792	5.15986	3.97281	5.504	7.82135	6.76731	5.7067	9.39658	11.2186	11.8233	14.3829	14.8747	16.0342	16.8125	23.3685	25.6084
-0.028662			1.12203	1.02321	0.775396	0.85177	1.00189	0.84335	0.862324	0.582918	0.321948	0.579122	0.573572	0.684893	0.889818	1.32123	1.73711	1.96802	1.74894	1.36664	0.925314	1.60434	1.29312	1.79138	1.79453	2.0759	2.25658	2.06152	2.64419	2.67564	2.32132	3.53546	4.15467	3.00799	3.61957	4.22203	5.76468	7.63761	4.93409	6.13135	6.27641	8.03393	11.7718	14.8786	13.6747	12.9291	18.0471	24.4778	27.8326
-0.020066			1.01913	1.23492	1.02583	0.954051	0.970999	0.760688	0.844671	0.921195	0.394903	1.25436	1.17361	0.889955	0.991296	1.24826	1.35945	1.57823	1.67132	1.18367	0.785426	1.72253	1.52843	2.48188	2.91424	2.22537	2.4464	2.66154	3.3967	3.0006	3.12777	2.56718	3.00835	3.78793	5.10611	4.4814	5.29722	6.5437	5.79145	7.657	6.37901	7.18703	11.1196	12.2456	14.9543	14.5593	17.646	19.962	25.9315
-0.01147			0.296788	0.721257	1.27556	0.973041	0.899793	0.701532	0.921355	0.844757	0.852377	1.68654	1.28947	0.9026	1.19659	1.95704	1.64003	0.879173	1.33303	1.67728	1.00642	1.361	1.52295	1.48932	1.64991	1.70094	2.52116	2.24527	2.30841	2.09055	2.38312	1.67803	2.95331	4.94204	5.55925	4.62904	4.67323	5.57698	5.48907	6.9173	7.91345	8.93916	12.0631	10.7733	13.7853	16.5305	17.9626	18.2541	27.0037
-0.002874			0.456635	0.168413	0.437796	0.903477	0.8728	0.91303	1.10319	0.582003	1.35275	1.47507	1.36183	0.805602	0.573805	1.1292	1.38409	1.09077	1.21517	1.38713	1.20069	1.39926	1.67696	2.23697	1.59115	1.43825	1.89059	2.46394	2.19326	1.70962	1.43644	2.03953	3.67788	4.49208	4.65733	4.19994	4.86518	5.45411	5.925	7.48943	7.3438	9.10099	11.317	12.748	15.3272	17.2456	21.399	21.5252	27.1167
0.005722			0.658355	0.632198	0.560733	0.435221	0.593523	0.569453	0.877728	0.703653	1.21685	0.823184	1.15946	0.778136	0.567625	0.351993	0.669893	0.631446	1.25261	1.29898	1.49004	1.45713	2.0622	2.21951	2.1193	1.52102	1.18082	1.65379	1.93548	1.84433	1.62364	2.64889	4.29241	5.12396	5.07483	4.94074	5.29667	5.99956	7.32476	8.33451	8.10312	9.56372	12.3178	14.822	14.4032	16.4257	23.1877	25.1968	30.5171
0.014318			0.676443	0.800344	1.03342	0.784624	0.890083	0.754941	0.634834	1.10045	0.767449	0.931965	0.929506	1.17871	0.906178	1.30784	1.29432	1.2523	1.64815	2.07337	1.23163	1.28668	1.94192	2.35931	2.68658	1.2426	1.39951	2.48964	2.62488	2.2031	2.32325	3.09707	4.43143	5.1465	5.27232	5.03957	7.36	7.95944	7.38558	8.90762	9.3323	9.42571	10.88	13.5696	14.4608	16.6924	23.6246	29.2855	37.6196
0.022914			1.09413	0.845844	1.17888	1.32144	1.11344	1.04833	1.01121	1.3575	1.08545	1.18899	1.07699	1.53343	1.3877	1.41136	0.941461	0.852431	1.74426	1.82153	1.24133	1.57778	1.37369	1.69045	1.80088	2.3173	2.7052	2.47263	2.1759	2.87995	3.32307	4.54934	4.94143	4.7016	4.63176	4.49203	6.82825	7.94403	7.23918	8.87513	9.71335	8.49625	9.16703	13.4803	13.9592	18.1679	23.1643	29.6587	37.6224
0.03151			0.704435	0.792202	0.76923	0.849745	0.48367	0.737219	0.619918	1.51708	1.42974	0.880473	0.788284	1.25759	1.6467	1.29499	0.646729	0.823969	1.03863	1.02485	0.766904	0.554205	1.23568	1.57408	1.39066	1.83809	1.48443	2.29791	2.20594	2.70692	4.89951	4.72004	3.88732	4.50237	5.0699	5.14476	6.12975	7.65652	8.24995	10.3722	10.4262	10.2906	11.4102	12.9217	12.426	20.0072	25.3223	31.7755	39.3125
0.040106			0.398428	0.678657	0.419558	0.881854	0.996614	1.21813	1.1066	1.92745	1.87177	0.882659	1.39838	1.18983	1.17964	1.87903	2.17766	1.45061	1.44694	1.58302	1.15914	1.28212	1.33361	1.4127	1.90859	1.2042	2.1085	2.66603	3.04602	2.65558	3.15534	3.60827	3.26659	3.36527	3.55441	4.62386	5.05701	6.94591	8.52167	8.92155	9.39326	9.26826	11.7328	12.1636	16.0376	15.3759	22.7075	27.7529	32.4407
0.048702			1.21054	1.32918	0.400641	0.865574	1.23643	0.949389	0.718805	0.945642	0.604425	0.746661	1.05591	1.23176	1.33327	0.678068	1.11496	1.95281	1.99088	1.68883	1.76479	1.87261	2.04434	2.66609	2.09915	1.77423	1.34147	1.58496	2.10569	2.47904	4.49541	3.95589	3.79739	4.59703	3.73151	5.87779	7.2356	7.28102	7.75082	7.98664	8.20877	7.92869	10.351	12.8751	14.0625	15.5555	23.4541	29.4554	37.8277
0.057298			0.350191	0.892303	0.910626	1.4735	1.4153	0.861379	0.664033	0.693763	0.784872	1.06005	1.37653	0.984598	1.56929	0.746946	0.826213	1.45135	1.59094	1.3846	1.68744	2.44736	2.36074	2.5811	3.55745	2.77886	1.39581	2.04203	2.11672	3.07872	3.66353	4.53057	3.77972	3.87203	5.56646	5.17297	5.36473	5.87385	6.5301	5.61154	7.61712	12.1363	10.2641	10.121	15.2257	19.2464	20.9943	28.3762	40.038
0.065894			1.48394	1.63812	0.768258	0.333522	0.219365	0.399964	0.523867	0.319492	0.909787	1.64941	0.778415	1.2775	1.1038	1.10949	1.17002	0.842549	1.78992	1.82236	1.60134	2.05175	1.75945	1.43308	2.73353	2.53918	1.76179	1.86528	1.60668	2.85658	3.26919	4.73242	5.00605	4.63517	3.96722	3.97865	3.52348	3.9374	7.51701	6.91468	8.46697	12.2706	12.6139	12.8727	16.6136	19.4232	22.2943	27.5077	36.3213
0.07449			0.319311	0.598616	0.688416	0.505484	0.521029	1.04411	0.85521	0.604534	0.169851	0.810714	1.7916	2.03052	1.40398	1.49935	2.16908	1.1697	1.33252	1.80014	2.02176	1.2163	2.73177	2.64356	1.30354	1.67605	3.1535	3.85251	2.77985	1.99861	3.92619	4.12083	3.95534	4.11557	3.88521	6.42074	8.57815	8.209	6.87122	6.96157	10.7635	12.5861	12.0963	15.382	19.0341	22.1875	25.6194	30.8524	33.4912
0.083086			0.104962	0.248202	0.790133	0.433122	0.587166	0.247195	0.00924673	0.32332	0.851794	0.291526	0.909751	1.706	2.21346	1.06072	0.726828	1.08696	2.28867	1.77009	2.44704	2.44456	0.92754	2.11051	2.29081	2.48393	2.0348	2.61852	1.71251	2.2757	3.09991	3.12563	3.70793	3.89889	4.40046	5.38605	5.77404	5.76636	5.57288	5.28567	9.08312	12.6818	15.0451	18.7767	22.965	27.6599	29.6238	34.3203	42.2738
0.091682			0.516433	0.310701	0.204395	0.792524	1.1487	0.675823	0.0383735	0.908081	1.14101	0.972046	1.65593	1.01356	0.885771	0.657945	0.67832	1.50212	1.06608	0.983892	1.14971	1.5166	2.20481	2.35194	1.65151	1.84501	2.03155	3.01643	1.89088	2.16503	3.56223	3.33622	2.26397	4.01596	3.35922	4.09919	5.67206	6.23369	7.46287	7.47613	8.04502	8.80961	13.6613	20.5608	23.4754	30.7358	31.2083	35.59	42.7658
0.100278			0.571147	1.30345	0.407997	0.252716	0.587274	0.291826	0.579495	0.633488	1.49065	1.81735	1.50153	0.713083	0.731516	1.01365	1.08776	0.689113	1.18106	1.17174	1.32625	2.20837	1.48587	1.54379	1.8985	2.65765	2.88079	3.24793	2.71432	3.85332	3.54616	2.4968	2.56303	5.03877	3.20096	4.15697	5.50682	5.88174	7.13089	7.751	7.10559	9.42612	11.9071	17.5244	23.7464	31.7167	36.7013	40.3283	43.4617
0.108874			1.27625	0.834255	0.372294	0.447775	0.587565	1.14755	1.37671	1.1822	1.41199	0.928353	0.992341	0.916294	1.47992	1.35723	1.0574	0.847687	1.01224	0.644334	0.849717	1.34796	1.48361	2.26406	1.70505	1.14762	1.46906	2.48609	2.79172	2.01125	1.70045	1.73561	2.83482	4.31774	4.03064	3.61167	5.16443	4.50728	4.95771	8.27123	7.66887	9.31944	12.9612	16.6973	24.9543	31.3205	36.7453	45.1322	53.6995
0.11747			0.470387	0.311361	0.708571	0.491692	0.495283	0.713105	1.09721	1.72668	0.74886	0.704624	0.827079	0.474747	1.13527	1.21996	1.13526	1.30402	1.39246	1.39522	1.61607	1.55168	1.58759	2.08389	0.924242	2.18442	1.88803	1.82171	2.49962	2.4429	2.47825	1.71428	2.80883	4.77266	4.38326	3.04721	4.19399	3.98077	5.65536	7.79603	8.37091	10.2722	12.9446	15.8397	23.0054	31.1431	38.7416	45.6968	50.4298
0.126066			0.68473	1.2125	0.309215	0.588191	0.943071	1.02746	0.836992	0.82792	0.393632	0.776546	0.669341	1.02343	1.86747	1.40077	1.63384	1.07087	1.0856	0.885924	1.56083	1.38956	1.61464	1.43911	1.00695	2.55408	2.06914	2.53072	2.69234	2.36271	2.41655	2.27428	2.76187	4.42713	5.0034	3.24394	3.73876	3.90686	5.45128	7.25417	7.664	9.55834	10.9221	13.5367	19.4579	25.6663	31.9894	36.121	34.9947
0.134662			0.827745	0.481787	0.489694	0.702706	0.999424	0.590588	0.364757	0.446158	0.645505	1.42661	1.32857	1.02738	1.81561	1.56493	1.79211	0.507419	0.840352	1.17571	1.69899	1.54302	1.40305	1.14634	1.26922	1.32832	2.33744	2.68697	2.30931	2.06138	3.20684	3.3469	3.86865	3.89621	3.48256	3.62279	4.20815	5.17378	5.48619	6.23287	5.8817	8.7607	9.8459	12.112	17.7164	23.8948	26.8899	29.2649	32.4686
0.143258			0.867811	0.591503	0.836814	0.784669	0.680596	0.557627	0.609949	0.9494	0.950297	1.24218	1.12168	0.423095	0.73422	0.941608	1.33523	0.655444	0.622242	1.09507	1.40554	1.97814	1.46427	1.42429	1.58535	1.80961	1.55148	1.98074	1.80786	2.10269	2.98623	2.82976	3.63941	3.80673	3.24573	3.84051	3.86563	4.39504	4.78052	6.31966	6.08269	7.11376	8.49748	10.3436	12.6855	16.5834	17.8998	25.0761	28.334
0.151854			0.817554	0.638486	0.553553	0.895791	0.993124	0.533252	0.627943	0.839487	0.984173	0.970713	0.834679	0.656605	0.828879	1.2745	1.35513	0.8563	0.682691	1.22686	1.39059	1.30516	1.32626	0.929038	1.45217	2.18687	1.86514	2.29062	2.65576	1.90559	2.01359	2.501	2.64375	3.08353	2.79429	2.73704	3.19716	2.48967	2.67573	4.25917	5.97652	5.79224	7.12267	8.37222	10.157	12.8976	16.7954	19.9876	20.2743
0.16045			0.13179	0.435282	0.642042	1.19606	0.978926	0.826634	0.443358	1.16473	1.15586	0.999424	0.937534	0.730671	0.911313	1.45438	1.58894	1.3947	0.842553	1.368	1.96531	1.11197	1.27011	1.27588	1.61284	1.65639	1.55941	2.37419	2.91007	2.43726	2.69477	3.4329	2.52697	2.17638	1.71952	2.22349	2.00123	2.58812	2.56054	2.67755	5.35776	5.21367	5.70679	8.94796	11.4967	11.7717	12.8843	14.9414	14.327
0.169046			0.410138	0.498318	0.548966	1.0772	0.799386	0.575197	0.510034	1.42103	0.782495	0.597463	0.758434	0.37532	0.61669	1.3896	1.43628	0.796658	1.06189	1.47176	1.75456	2.12125	1.44947	1.21714	1.32383	1.2235	1.59865	1.73134	1.62445	1.31923	2.32269	3.32784	2.79349	2.48419	1.80744	2.53428	3.60711	2.71212	3.0817	4.52158	4.60935	5.80628	7.06598	6.44636	6.9128	9.58347	9.17845	13.0313	15.5245
0.177642			0.344758	0.556686	0.403299	0.497397	0.360627	0.821419	1.01666	0.676348	0.272007	0.513806	0.590973	0.822371	0.919255	1.23501	1.10357	0.827156	1.21334	1.80724	1.13715	1.30756	0.764352	0.99397	0.66108	0.512895	1.70088	1.9108	1.61119	1.00286	2.09573	2.14405	2.47276	2.64599	3.52083	1.63382	2.13332	1.90059	2.19225	3.36695	3.92295	4.81567	8.2121	5.63573	5.38108	7.99069	10.4854	11.2789	9.53038
0.186238			0.495715	0.644472	0.647359	0.841523	0.623873	1.11838	1.2698	0.399297	0.305069	1.13407	0.718452	0.783059	0.611013	1.11261	1.22718	1.71634	1.54808	1.67048	1.48814	1.01893	1.41874	1.43397	1.86214	1.61847	1.17216	1.2302	2.31343	2.03358	1.98778	1.66907	1.43965	1.87194	3.36592	2.80163	3.90641	3.34539	3.49883	3.84343	2.84115	3.34854	2.85333	5.02522	4.92007	7.11037	5.78895	7.72517	7.61689
0.194834			0.497226	0.632774	0.604808	0.504931	0.671694	1.37091	1.49509	2.21591	1.10946	0.577214	0.507462	0.750517	1.08188	0.857256	1.12431	1.38144	0.94851	0.927573	1.05805	1.34248	1.55624	1.6697	1.81813	1.31499	0.987244	0.870746	1.36817	1.4015	1.87223	1.64017	1.32977	1.76596	2.19929	1.30271	2.03648	3.28765	2.5877	3.40762	2.80142	3.28459	5.96112	5.08188	4.60784	6.14066	6.25924	6.94328	6.74827
0.20343			0.705178	0.800078	0.451173	0.468857	0.898147	1.56082	1.88566	1.28782	1.15908	0.517872	0.75235	1.73313	0.86267	0.799148	0.83335	0.628555	0.92644	0.798478	0.859234	1.20762	1.30687	0.852279	1.4467	1.06623	0.476294	1.01782	1.88389	1.48627	1.60562	1.66083	2.20679	2.97593	2.44015	1.183	1.59608	2.09982	2.95643	3.68457	3.10804	2.68439	4.31526	4.82362	4.1536	6.43474	7.08643	6.23611	5.17239
0.212026			0.729346	1.19813	1.12402	0.91111	0.400361	0.914377	0.873522	0.367484	0.419765	0.463921	1.28784	1.20614	0.889828	1.1523	1.11536	0.607736	0.402065	1.1577	0.996355	0.900348	0.511898	1.82404	1.93967	1.93599	2.31055	1.31876	1.23672	1.77298	1.03827	2.03575	2.0593	1.61248	2.94346	3.49424	2.66569	2.18924	1.82968	3.02184	2.6896	1.57778	2.92889	3.93138	4.89151	5.49784	4.91813	5.12443	5.53476
0.220622			0.706181	0.695687	0.753656	1.27066	0.289277	0.487558	0.828189	0.7553	0.749672	0.819976	1.09417	0.18664	0.591443	0.676741	1.50433	0.746661	1.36968	1.50184	1.18293	2.0752	0.989659	0.863735	1.12249	1.20495	0.723898	0.947967	2.10327	2.70428	1.30693	1.58178	1.21635	1.34787	1.55809	1.70761	1.4494	1.29193	2.71524	2.44715	1.38547	2.13515	2.47162	2.48345	2.25707	2.8772	2.33077	3.04641	2.92389
0.229218			0.372534	0.805159	0.542804	0.850117	0.388537	0.719917	0.780752	0.382689	0.955901	0.9017	0.713694	1.08528	1.0121	1.50827	1.12633	1.11384	0.171089	0.642173	0.786148	0.429626	0.771489	1.41906	1.16009	0.772106	0.841425	0.548701	1.15213	1.99472	1.43905	2.07322	1.3738	1.67216	2.194	1.88785	1.31276	2.02254	2.47752	2.34903	2.18515	2.40873	2.37808	1.91382	1.01997	3.20704	2.74438	2.42654	2.555
0.237814			1.11333	1.48924	0.803126	0.62839	1.37695	1.13778	0.885662	0.623446	0.688738	0.412111	0.990751	0.71893	0.599557	0.935416	0.129483	0.818312	0.701108	0.709074	1.33363	0.657467	0.533674	0.818529	0.968106	0.244774	0.80911	1.32669	1.74485	1.47327	1.55557	1.86263	1.9855	1.1427	1.46865	2.42034	2.08273	2.70183	2.8644	2.73139	2.32653	2.45233	1.96971	2.40974	2.0934	3.66114	2.87668	2.53175	2.41762
0.24641			0.666135	0.408774	0.621299	0.924514	0.612762	0.420533	0.894804	0.756556	0.130079	0.891688	0.416283	1.07537	0.780107	0.791918	0.856903	0.683512	1.06085	0.510697	1.12007	1.674	1.1533	0.791319	0.43504	0.483889	0.968632	0.939327	1.11871	1.40509	1.64876	1.82454	1.75235	1.17581	1.42719	2.13064	1.73759	2.01256	2.2407	1.79551	1.17205	1.44644	1.63553	3.20957	2.57548	2.3321	2.33705	2.01236	2.75644
0.255006			0.488549	0.836727	1.22032	1.13806	0.81007	0.943993	0.875847	0.564635	0.469322	0.82906	0.76267	1.28638	1.40631	1.32571	1.35377	0.702654	0.341314	0.569114	0.92178	1.41892	1.31718	0.857605	0.636593	1.03663	0.788276	1.13943	1.2639	1.80166	1.89576	1.49837	1.02978	1.6497	1.8355	2.68409	2.31947	1.84709	1.78375	1.7962	1.27477	1.64641	2.0189	3.12861	2.33366	1.61655	1.30205	1.71914	2.95932
0.263602			0.425146	0.87808	0.510873	0.333446	0.143549	0.560997	0.537817	0.910377	1.60479	1.23106	1.46084	1.10128	0.839566	0.986726	1.04892	0.979285	0.89665	1.19164	0.60778	0.50755	0.523587	0.481428	0.93952	1.74132	0.848705	1.32767	1.35587	1.20152	1.2961	1.48641	1.39342	1.67084	1.31105	1.81909	1.97301	1.4383	1.63717	1.5341	1.72054	2.38129	2.43541	2.13374	2.17565	1.76956	1.55667	1.67937	1.61523
0.272198			0.470837	0.592769	0.356164	0.426223	0.610394	0.325442	0.690301	0.554551	1.38666	1.03826	1.07606	0.701585	0.765069	0.632658	0.330832	0.708477	1.13579	0.873399	0.716096	0.59695	1.14357	1.02683	1.32728	1.77938	1.13456	0.913589	1.26082	0.897338	0.88355	0.698292	1.53958	1.49222	1.09697	1.05234	1.90774	1.60536	1.23674	1.42142	0.887344	1.28642	1.66727	1.33863	1.44801	1.08252	1.45497	1.04771	1.54788
0.280794			0.324778	0.191618	0.792728	1.2675	0.926729	0.951902	0.984314	0.423718	0.392898	1.00043	1.34557	0.822939	0.512288	0.747086	0.398242	0.472375	0.94291	0.871063	0.937119	1.24785	1.02272	0.481796	0.829718	0.858586	1.48454	1.28899	1.35686	0.729746	1.03524	0.687368	1.02822	0.711999	1.82533	1.16005	1.47366	1.62511	0.957716	1.25413	1.10999	1.19874	1.13552	2.87496	2.67953	1.50177	1.35309	2.13468	1.75659
0.28939			0.549505	0.779138	1.11844	1.16956	0.721252	0.603535	0.168135	0.398344	0.269801	0.707499	0.791337	0.825776	0.49827	0.581421	0.321441	0.816209	0.860947	0.840841	0.999571	1.15462	0.921883	0.443149	0.750123	0.991106	1.32893	1.64138	1.14161	0.832394	0.976359	1.08796	1.14412	0.852249	1.39174	1.72985	1.18958	1.02632	1.31399	1.37266	1.53274	1.08472	0.988691	2.03185	2.02822	1.05521	1.27468	1.03887	0.618169
0.297986			0.631694	0.675204	0.327935	0.760781	0.605462	0.114599	0.261714	0.294403	0.360478	0.298219	0.522639	0.144011	0.170973	0.598302	0.48594	0.636566	0.91481	0.991209	0.947428	0.712458	0.71895	0.65678	1.15893	0.95775	1.11719	1.292	0.833404	1.30051	1.45319	0.67739	0.950659	1.57999	0.979366	1.43933	1.1189	0.752682	1.38111	1.38214	1.21154	0.373706	1.06553	1.30629	0.683182	2.33627	2.43996	0.815885	1.25722
0.306582			0.226855	0.394837	0.696205	0.467074	0.819544	0.209379	0.355251	0.325524	0.445547	0.388006	0.862913	0.36327	0.392322	0.514134	1.07196	0.598203	1.4418	1.25014	0.432407	0.727417	1.00772	0.61369	0.721426	0.307175	1.5963	1.37647	0.778718	1.12089	1.20553	0.668234	0.724109	1.86467	1.84999	0.866818	0.940465	0.788105	1.31795	1.60814	0.734511	0.728439	1.80323	0.776053	1.05939	0.981284	1.44891	2.4765	2.36286
0.315178			0.490944	0.375878	0.43934	0.623893	0.778536	0.294599	0.0484788	0.465945	0.700991	0.428093	0.645299	0.660676	0.827413	0.733967	1.49235	0.836374	1.06838	1.01641	0.416244	0.720869	0.73935	0.917256	0.990145	1.07166	1.17022	1.06756	0.87529	1.17353	1.00753	1.08473	1.21402	0.958006	1.68879	1.0962	0.670769	0.889302	0.367049	0.42463	0.711837	0.142751	0.415168	0.601402	1.14786	0.940975	0.750295	1.58975	1.96614
0.323774			0.844759	0.69909	0.74529	0.90331	0.562346	0.115435	0.306891	0.545446	0.69368	0.416041	0.619619	0.604775	0.586923	0.409946	0.801804	1.25351	0.336239	0.329118	0.595474	0.475007	0.481745	0.426626	0.55596	1.19095	0.570481	1.22767	0.587036	0.425522	1.06683	1.26677	1.06918	0.62668	1.61783	1.29994	0.812594	1.25845	1.30618	1.05982	1.0679	0.821691	0.688978	1.24027	1.8643	1.08601	0.78892	1.2196	1.23645
0.33237			0.520943	1.077	0.86156	0.551551	0.630307	0.570428	0.618639	0.862465	0.796211	0.774626	0.40916	0.333056	0.418333	0.375869	0.249115	0.920911	0.743939	0.565589	0.688198	0.47295	0.772759	0.882877	0.617852	1.0315	0.96844	1.06046	0.980989	0.964434	1.45238	0.758357	0.728919	0.229768	1.23414	1.28437	1.65121	0.69727	0.313894	0.546103	0.888586	0.818517	0.859883	1.05602	1.02186	1.55973	1.0748	1.48478	1.53657
0.340966			0.247225	0.710028	0.581433	0.257038	0.356108	0.509666	0.387654	0.647027	0.641705	0.617484	0.105879	0.270884	0.555153	0.637808	0.783486	0.7943	1.04148	0.376549	0.164512	1.07651	1.26799	0.569303	1.58169	1.75416	0.319125	0.741937	1.43805	1.64499	0.227387	0.40653	0.433448	0.581406	1.42933	0.840484	0.685565	0.483773	0.486046	1.26485	1.4829	1.06906	0.984819	1.06872	1.20142	1.33335	0.823804	0.875965	1.67815
0.349562			0.516814	0.571528	0.23445	0.375366	0.446478	0.314254	0.65805	0.705685	0.50116	0.220832	0.0106418	0.27424	0.770044	0.454147	0.56987	0.891758	0.47133	1.16133	0.974174	0.812698	0.548606	1.12725	0.748358	1.12828	1.10278	0.663879	0.329537	0.487892	0.208555	1.20634	0.679002	0.823774	0.969172	0.940351	0.548681	0.5938	1.00981	1.41704	1.85867	1.1957	1.33526	1.04571	0.736469	0.823253	0.546449	0.59723	1.24063
0.358158			0.244826	0.352736	0.262178	0.43427	0.290965	0.436408	1.04761	0.914841	0.71049	0.348645	0.0814039	0.647474	0.614054	0.191837	0.219042	0.319918	0.839443	0.595166	0.0397013	0.704171	1.03936	0.799199	0.612081	0.869104	1.29659	0.875942	0.769777	0.715501	0.318303	0.669595	0.915468	1.00649	0.677821	0.487142	0.632559	0.963494	0.818969	1.67188	1.72443	0.954482	1.21572	1.09157	0.694989	0.720793	0.601866	1.26017	1.22249
0.366754			0.419916	0.272241	0.0901219	0.11734	0.297343	0.667262	0.466876	0.408833	0.5377	0.467856	0.588103	1.36207	0.493889	0.405162	1.07819	0.723732	1.10566	0.0836316	0.495951	0.823152	0.587911	0.782506	0.472126	1.51919	1.29749	0.761492	1.0527	0.664865	0.804564	0.166217	0.720317	0.469564	1.00239	1.45065	1.15749	1.09343	0.880624	1.50019	0.773739	0.64103	1.10583	0.724594	0.926817	0.770314	0.725531	1.26684	0.892088
0.37535			0.675985	1.21445	0.24997	0.185809	0.593647	0.389794	0.141745	0.260073	0.643605	0.358538	0.408856	0.431244	0.784796	0.837658	0.504692	0.00559616	0.0329023	0.591803	0.187656	0.930155	0.871131	1.17645	0.684529	1.01607	0.833122	0.739991	0.67081	0.515078	0.527033	0.523462	0.94719	0.597084	0.696652	1.27569	0.91928	0.637086	0.916267	0.964242	0.565874	0.560727	0.743611	0.826319	0.922441	1.1522	1.35059	0.869726	0.434145
0.383946			0.349375	0.361495	0.531532	0.113715	0.0940265	0.188141	0.451883	0.079275	0.160251	0.241058	0.00758169	0.00304575	0.377617	1.2573	0.265965	0.235949	0.723491	0.471146	0.0692367	0.435733	1.10426	0.95214	1.25524	1.48797	1.889	1.17579	0.491482	0.48857	0.503616	0.627014	0.66567	0.706731	0.695926	0.871183	0.830985	1.28452	1.27274	0.98391	1.22739	0.839379	0.804363	0.900104	0.451397	0.737621	0.582349	0.543699	0.54319
0.392542			0.617648	0.753492	0.42205	0.718679	0.653065	0.397764	0.206158	0.125834	0.263944	0.423891	0.847591	1.0981	0.99765	0.452351	0.563699	0.761338	0.561613	0.476351	0.378193	0.0101625	0.794494	1.34924	0.832052	0.543929	0.771097	0.627951	0.486106	0.586624	0.703925	0.578331	0.740444	0.913799	0.555205	0.622127	0.808493	1.27618	0.9555	0.781676	1.08556	0.327017	1.04124	1.20336	0.458532	1.02365	1.17312	1.31	1.56756
0.401138			0.782688	0.888984	0.485126	0.381891	0.465307	0.68144	0.196867	0.321899	0.120457	0.265266	1.24422	0.801638	1.35539	1.01038	0.470747	0.804525	0.44696	0.325029	0.436493	0.039944	0.102929	0.874722	1.11424	0.60004	0.348697	0.397367	0.354669	0.568915	0.453293	0.432918	0.542286	0.696383	0.493444	0.610173	0.575128	0.887323	1.02709	0.906449	0.377364	0.33263	0.660621	0.912236	1.28347	1.57744	0.880827	0.823656	1.14487
0.409734			0.140517	0.0368287	0.199367	0.157279	0.635609	1.20118	1.14369	0.975056	0.420428	0.607209	0.647256	0.270348	0.538169	0.776171	0.583147	0.898826	0.969583	0.288278	0.0653246	0.318337	0.472892	0.616947	0.589565	0.658675	0.31587	0.558283	0.44344	0.456315	0.707036	1.23086	0.857421	1.3051	1.00817	0.772481	1.46332	0.76414	0.865486	0.582257	0.352069	0.741919	0.410139	0.727156	0.67419	1.01145	0.594337	0.582319	0.853344
0.41833			0.598258	0.650701	0.401856	0.0595702	0.266576	0.186842	0.165411	0.437355	0.83732	0.729203	0.412823	0.45343	0.284649	0.654568	0.970165	0.480437	0.409721	0.216288	0.348217	0.701982	0.930909	1.01019	0.557336	0.301764	0.566624	0.592688	0.281991	0.22536	0.583822	0.67828	0.52888	0.759681	0.427579	0.57127	1.10872	0.785668	1.53391	1.37169	0.835289	0.312483	0.507402	0.721029	0.579128	0.330556	0.611335	0.96228	0.796359
0.426926			0.15113	0.52341	0.462425	0.343314	0.972199	0.473466	0.0888297	0.393541	1.42774	0.780804	0.480858	0.649287	0.623071	0.709018	1.04748	0.945927	0.748225	0.683986	0.519953	0.607952	0.931302	0.752858	0.806362	0.434197	0.575097	0.675247	0.687767	0.964349	0.388803	0.254441	0.342688	0.544677	0.484132	0.381256	0.464767
[truncated: 68 more columns]

## Sheet: Fig2d
	1.2541	1.25881	1.26352	1.26823	1.27294	1.27765	1.28236	1.28707	1.29178	1.29649	1.3012	1.30591	1.31062	1.31533	1.32004	1.32475	1.32946	1.33417	1.33888	1.34359	1.3483	1.35301	1.35772	1.36243	1.36714	1.37185	1.37656	1.38127	1.38598	1.39069	1.3954	1.40011	1.40482	1.40953	1.41424	1.41895	1.42366	1.42837	1.43308	1.43779	1.4425	1.44721	1.45192	1.45663	1.46134	1.46605	1.47076	1.47547	1.48018
-0.404228
-0.398497
-0.392767
-0.387036
-0.381305
-0.375575			0.719234	0.775707	0.357269	0.570302	0.791006	0.659581	0.790766	0.892298	0.922786	0.731209	0.633166	0.519921	0.275882	0.218318	0.191668
-0.369844			0.720094	0.589846	0.221201	0.135824	0.138087	0.138525	0.136482	0.268772	0.467891	0.259826	0.444136	0.682051	0.653745	0.596669	0.543363	0.508501	0.629987	0.561782	0.460539	0.584674	0.796235	1.00079	1.16952	1.4302	1.33287	1.08754	1.29472	1.43972	1.69885	2.19692	1.04758	0.4035	0.338313	0.6799	0.610443	0.380304	0.163299	0.362535	0.861979	1.55847	1.21189	0.764957	0.386517	0.384376	0.268038	0.341959	0.704368
-0.364113			0.866436	0.790425	0.553901	0.274599	0.162425	0.384983	0.335419	0.253809	0.196339	0.420066	0.508286	0.485187	0.330714	0.767678	1.15541	1.37559	1.22434	0.935151	0.639676	0.565284	0.441547	0.451123	0.664127	0.894167	1.03559	1.07526	0.930324	0.982458	1.25056	1.80043	1.27813	0.916393	0.729482	0.412869	0.308566	0.362103	0.583016	0.606747	0.729006	0.970697	1.00093	0.63655	0.254063	0.459627	0.431853	0.586216	1.05161
-0.358383			0.801163	0.738298	0.677884	0.350342	0.155214	0.360604	0.297038	0.177167	0.0933129	0.547359	0.61944	0.498826	0.299261	0.953711	1.36001	1.34484	1.10065	0.861009	0.652042	0.533993	0.439858	0.41246	0.472251	0.503094	0.739938	1.03919	0.974459	0.841413	0.958685	1.56312	1.60294	1.35644	0.885059	0.387235	0.358939	0.519089	0.675636	0.584794	0.53708	0.576739	0.708664	0.617693	0.514365	0.736604	0.576891	0.633768	1.09092
-0.352652			0.524352	0.433556	0.593205	0.363083	0.116496	0.0655053	0.0214359	0.0388823	0.15877	0.64171	0.777567	0.722874	0.559259	1.15471	1.15726	0.416562	0.259185	0.339517	0.497675	0.490793	0.791014	0.884593	0.593797	0.256973	0.44593	0.979317	1.42691	1.01643	0.823159	1.48491	2.0219	1.72361	0.805156	0.602991	0.761499	0.851226	0.441281	0.296801	0.286272	0.376582	0.335185	0.70835	1.16723	1.21518	0.703131	0.484676	0.822395
-0.346921			0.481971	0.333209	0.422004	0.507182	0.484457	0.263741	0.149443	0.167879	0.325633	0.686122	0.693535	0.524372	0.285946	0.625865	0.692901	0.37981	0.276704	0.209148	0.202543	0.330181	0.45973	0.561627	0.623249	0.474758	0.443759	0.493749	0.542883	0.389175	0.405042	0.835663	1.04282	1.17659	1.29761	1.70339	1.72277	1.3784	0.551394	0.634728	0.749783	0.772834	0.75741	0.763947	0.768617	0.731642	0.456327	0.377698	0.633478
-0.341191			0.47836	0.343611	0.390981	0.655266	0.740581	0.368176	0.308645	0.40075	0.603833	0.756935	0.586424	0.337426	0.22552	0.401767	0.503772	0.476314	0.404504	0.208783	0.0639877	0.300089	0.305861	0.34464	0.498653	0.517027	0.47888	0.393975	0.273976	0.254136	0.310301	0.448952	0.459213	0.719101	1.19377	1.60521	1.55795	1.19119	0.51285	0.696394	0.86458	0.90509	1.03585	0.937735	0.715736	0.483145	0.275887	0.24899	0.462988
-0.33546			0.513501	0.464717	0.500082	0.807306	0.884866	0.378823	0.49902	0.737453	0.993327	0.854156	0.456274	0.162069	0.377924	0.482325	0.58978	0.706013	0.64255	0.33839	0.0819716	0.400491	0.329379	0.233639	0.220112	0.383863	0.551282	0.679859	0.619999	0.611158	0.538831	0.324716	0.270992	0.351178	0.493881	0.308916	0.267487	0.289896	0.325704	0.481886	0.630769	0.773417	1.1705	1.22961	1.00842	0.469615	0.161838	0.0986144	0.310932
-0.329729			0.494165	0.382938	0.443354	0.598563	0.583378	0.197222	0.515285	0.899885	1.24387	1.13784	0.770692	0.473477	0.607539	0.525086	0.521287	0.643202	0.841681	0.539964	0.214115	0.685548	0.700965	0.66846	0.704322	0.646397	0.620883	0.655327	0.860858	0.792267	0.618325	0.403267	0.686766	0.886284	0.93918	0.645462	0.520712	0.436182	0.286145	0.386905	0.46652	0.493584	0.586531	0.518395	0.408902	0.434115	0.677168	0.695477	0.350868
-0.323999			0.544237	0.362541	0.44164	0.598428	0.600455	0.270425	0.523923	0.795959	1.03232	1.12937	0.982734	0.787255	0.719719	0.497927	0.465017	0.668479	0.887357	0.628898	0.420668	1.20938	1.12571	0.953889	0.917863	0.701646	0.583453	0.613625	1.01105	0.896748	0.666868	0.506058	0.76682	0.950188	1.02498	0.955749	0.805401	0.591494	0.306062	0.556688	0.699977	0.645985	0.493393	0.342631	0.26354	0.403759	0.762677	0.797756	0.333042
-0.318268			0.663681	0.403518	0.494946	0.80684	0.935987	0.598351	0.52494	0.425784	0.358861	0.828864	1.09242	1.10338	0.714485	0.400873	0.420973	0.781809	0.779629	0.605222	0.701569	1.9718	1.60351	1.08994	0.860808	0.549686	0.439044	0.554763	1.07056	0.924617	0.684484	0.633085	0.51127	0.543064	0.751434	1.23977	1.12153	0.755828	0.385446	0.991119	1.33096	1.23046	0.890926	0.702161	0.572219	0.378595	0.418551	0.405666	0.25755
-0.312537			0.570553	0.59291	0.845535	1.01837	1.04221	0.836078	0.589085	0.493069	0.5553	0.774916	1.05403	1.10299	0.538253	0.361596	0.454971	0.770557	0.722455	0.510934	0.43998	1.10794	1.03259	0.842751	0.713464	0.640133	0.590598	0.583041	0.691775	0.860216	0.928663	0.784959	0.50775	0.601059	1.00701	1.29553	1.16492	0.870746	0.590627	0.882689	1.13389	1.24647	1.13342	1.0963	1.08395	1.02443	0.929894	0.982771	1.2443
-0.306807			0.451031	0.633085	0.911173	0.974239	0.921453	0.778584	0.555883	0.498641	0.592847	0.676998	0.899708	0.975064	0.556284	0.537419	0.659433	0.866703	0.867644	0.588227	0.314399	0.549051	0.671812	0.674981	0.543264	0.718067	0.795628	0.752102	0.463103	0.734376	0.979267	0.873495	0.566376	0.644292	1.03846	1.22702	1.10892	0.874523	0.658251	0.755932	0.946134	1.16899	1.03107	1.03394	1.11926	1.23047	1.1073	1.13756	1.43978
-0.301076			0.305141	0.524099	0.691938	0.674526	0.573784	0.425995	0.425396	0.44254	0.471553	0.535124	0.629502	0.719629	0.768493	0.928235	1.03427	1.07021	1.21511	0.837036	0.32479	0.295063	0.521124	0.586608	0.35022	0.783487	1.0541	1.06188	0.384512	0.547115	0.836335	0.898688	0.687113	0.672756	0.845842	1.03429	0.953577	0.767202	0.588386	0.610892	0.767739	0.99806	0.584052	0.515283	0.678347	0.996858	0.950851	0.870156	0.84427
-0.295345			0.416216	0.584413	0.417439	0.319382	0.355548	0.600629	0.757596	0.683986	0.440639	0.437146	0.448391	0.492712	0.601779	0.700826	0.874119	1.12594	1.27647	0.895377	0.385921	0.392795	0.519483	0.496298	0.22747	0.775874	1.06127	1.04314	0.470216	0.373916	0.464842	0.634543	0.583384	0.547998	0.560915	0.741639	0.796311	0.819715	0.889049	0.963673	1.06869	1.18636	1.02561	0.868661	0.781816	0.906171	0.775054	0.723799	0.855468
-0.289615			0.505794	0.66051	0.282622	0.121914	0.204929	0.613893	0.84146	0.721497	0.349756	0.348859	0.313629	0.324836	0.482362	0.69827	0.948824	1.20654	1.10057	0.714612	0.355996	0.575349	0.610156	0.50781	0.268592	0.743902	1.04572	1.13205	0.782922	0.540619	0.441517	0.542146	0.569717	0.541112	0.484388	0.549601	0.721312	0.918247	1.0736	1.01767	1.11841	1.3999	1.41185	1.22159	1.00336	1.02849	0.81054	0.729111	0.905208
-0.283884			0.573876	0.752371	0.287459	0.0821011	0.121931	0.465844	0.677057	0.555132	0.198938	0.270261	0.225208	0.215996	0.410246	0.920513	1.25832	1.31202	0.687552	0.294861	0.235072	0.842695	0.793093	0.621097	0.473551	0.687599	1.00745	1.32856	1.32251	1.04708	0.766245	0.621472	0.646097	0.652069	0.616202	0.458153	0.728545	1.06276	1.14207	0.773022	0.917017	1.63862	1.74275	1.57403	1.34292	1.36374	1.05724	0.886054	0.993511
-0.278153			0.571912	0.632963	0.462274	0.368264	0.358075	0.458833	0.44526	0.37167	0.261008	0.226406	0.176884	0.239538	0.587146	1.28585	1.71998	1.75111	0.944904	0.535828	0.511158	1.03061	0.695641	0.530883	0.861795	0.911817	1.1002	1.31265	1.19938	0.987829	0.889273	1.04713	0.883433	0.799671	0.767521	0.493955	0.614462	0.873069	1.08197	1.05877	1.17909	1.45153	1.21469	1.1508	1.22737	1.45727	1.1868	1.13791	1.53075
-0.272423			0.621511	0.555055	0.609165	0.552175	0.465499	0.388231	0.35679	0.380572	0.435026	0.367117	0.267878	0.330188	0.81279	1.46906	1.82977	1.78796	1.04561	0.68536	0.660722	1.04928	0.582767	0.450276	1.04415	0.893248	0.950537	1.09014	0.949497	0.763082	0.740759	1.03833	0.841409	0.758282	0.779618	0.664652	0.647689	0.732215	0.960625	1.0729	1.10255	1.04763	0.851179	0.872954	1.05661	1.38608	1.20084	1.24855	1.75639
-0.266692			0.722644	0.518636	0.728132	0.633874	0.444269	0.254087	0.411628	0.581781	0.720925	0.692329	0.498155	0.487928	1.0871	1.47014	1.58778	1.42267	0.989723	0.743468	0.683783	0.898773	0.454484	0.379273	1.02065	0.631989	0.558573	0.661096	0.572926	0.372954	0.320872	0.595277	0.520207	0.528054	0.65259	0.970173	0.82816	0.640197	0.778072	0.815515	0.687529	0.427061	0.652214	0.740503	0.83069	1.1502	1.09938	1.21799	1.67053
-0.260961			0.610628	0.51716	0.74729	0.857854	0.81136	0.542991	0.771195	0.759915	0.567007	0.842668	0.809594	0.65773	0.530994	0.647429	0.841981	1.0608	0.852404	0.603262	0.468896	0.775721	0.450909	0.318648	0.647114	0.730023	0.648771	0.495186	0.528729	0.844743	1.1312	1.21162	1.56733	1.58761	1.2816	0.828823	0.712932	0.731779	0.746949	0.780755	0.741505	0.657168	1.09598	1.27863	1.18943	0.675168	0.75577	1.01607	1.35512
-0.255231			0.707852	0.657046	0.636536	0.803666	0.827954	0.478502	0.671175	0.71261	0.644167	1.00932	0.903194	0.624569	0.405558	0.437446	0.561518	0.731526	0.585278	0.430792	0.41725	0.872355	0.674092	0.491416	0.526583	0.676427	0.641856	0.515789	0.553302	0.932862	1.22666	1.18111	1.68153	1.73724	1.32946	0.571631	0.474693	0.627518	0.739237	0.732256	0.743454	0.82434	1.37775	1.65653	1.55236	0.708742	0.80748	1.08074	1.32848
-0.2495			1.01419	0.938193	0.39591	0.471404	0.494187	0.0608115	0.111793	0.43998	0.952315	1.19224	0.779031	0.388548	0.710617	0.839952	0.746231	0.434875	0.188428	0.226135	0.528867	1.18863	1.12393	0.897451	0.65895	0.471244	0.537875	0.72287	0.646627	0.637435	0.607505	0.503988	0.863192	0.977276	0.79639	0.198711	0.113593	0.327582	0.754958	0.670033	0.69339	0.92858	1.49755	1.8742	1.91943	1.25071	1.25433	1.41188	1.5905
-0.243769			0.504518	0.422048	0.165074	0.340115	0.624165	0.859719	0.792029	0.830764	0.941748	0.743663	0.785805	0.75912	0.324855	0.501833	0.625705	0.589165	0.409814	0.916751	1.60804	1.69288	1.06055	0.506486	0.278262	0.256543	0.66562	1.17258	0.769785	0.49962	0.460089	0.763568	1.34927	1.33774	0.86695	0.926921	1.30858	1.5542	1.18033	0.761496	0.621807	0.815051	1.31445	1.43576	1.28242	0.894462	0.890247	1.04638	1.31601
-0.238039			0.486218	0.487487	0.288302	0.524697	0.849656	1.08614	0.890463	0.784936	0.753921	0.48479	0.749744	0.876443	0.132517	0.312937	0.543304	0.673124	0.518502	1.02093	1.67053	1.64504	0.946733	0.396565	0.258002	0.382714	0.77246	1.2107	1.03585	0.76157	0.702166	1.08302	1.5243	1.52602	1.20124	1.29686	1.71764	1.89024	1.17912	0.644659	0.52232	0.830426	1.1973	1.16954	0.935615	0.706496	0.741172	0.923356	1.23595
-0.232308			0.959089	1.13427	0.76546	1.02502	1.17061	0.74027	0.40733	0.302681	0.388908	0.415579	0.670874	0.740613	0.133578	0.273248	0.499024	0.686761	0.514551	0.538884	0.716689	1.04527	0.782459	0.567571	0.598034	0.849664	0.858456	0.837439	1.44477	1.42313	1.33358	1.46229	1.38837	1.54215	1.79912	1.3086	1.34101	1.336	0.751481	0.319621	0.394969	0.974647	1.14606	1.07546	0.878911	0.686773	0.807071	1.04276	1.35022
-0.226577			0.653929	0.855612	0.828553	1.06401	1.1692	0.880528	0.79611	0.591982	0.326917	0.50351	0.77135	0.891178	0.562943	0.584692	0.577869	0.511907	0.848471	0.810458	0.596439	0.470478	0.295678	0.284388	0.520828	1.40094	1.70623	1.64233	1.70586	1.51849	1.33252	1.28487	1.3414	1.42201	1.45663	1.05193	1.15626	1.18249	0.54766	0.540277	0.666346	0.841853	0.863461	0.660371	0.498745	0.832556	1.25071	1.40303	1.16921
-0.220847			0.628341	0.587614	0.636142	0.788566	0.875967	0.782516	0.743203	0.570242	0.34233	0.630038	0.730709	0.720885	0.633569	0.616724	0.536327	0.409864	0.851065	0.891587	0.67754	0.344017	0.182579	0.216658	0.477561	1.34695	1.65938	1.60532	1.63462	1.5677	1.34778	0.90477	1.04026	1.19823	1.29464	1.01852	0.988162	0.883362	0.37391	0.662478	0.966024	1.1559	1.04543	0.795483	0.658632	1.10028	1.52994	1.61407	1.22863
-0.215116			0.882191	0.330296	0.188359	0.19885	0.291052	0.44634	0.248791	0.23759	0.435124	0.795155	0.549038	0.229912	0.345634	0.369492	0.374482	0.380636	0.522457	0.782331	0.95991	0.665744	0.443042	0.364324	0.468262	0.687906	0.718258	0.726729	1.23117	1.57076	1.37934	0.322113	0.485065	0.870865	1.31308	1.20829	0.836721	0.43868	0.230251	0.686286	1.294	1.91661	1.69179	1.48062	1.35844	1.48995	1.64479	1.67587	1.52838
-0.209385			0.4295	0.352663	0.504035	0.647182	0.699359	0.587616	0.475333	0.432356	0.505485	0.98923	0.991817	0.897303	1.05377	1.00339	0.877531	0.700147	0.558447	0.725361	0.943769	0.788237	0.554407	0.583118	1.00517	0.867078	0.817741	0.842812	0.927484	1.15606	1.16041	0.683622	0.446922	0.632837	1.12866	1.29711	0.95203	0.546914	0.485639	1.1551	1.68606	1.9334	1.72024	1.97713	2.36463	2.38986	1.54238	1.06276	1.33029
-0.203655			0.314069	0.378453	0.650661	0.73329	0.705823	0.584185	0.548328	0.523591	0.580793	1.22299	1.359	1.32324	1.38399	1.15157	0.891965	0.661236	0.67437	0.809348	0.967447	0.986899	0.849976	0.914532	1.30919	1.06961	0.979941	0.959296	0.78132	0.871586	0.917544	0.738643	0.414915	0.558582	1.09623	1.49123	1.19416	0.824699	0.93845	1.70116	2.06093	1.89354	1.74683	2.01421	2.31342	2.03537	1.30719	0.967974	1.28677
-0.197924			0.535793	0.407675	0.628305	0.457327	0.310616	0.4361	0.467831	0.511322	0.661017	1.49638	1.65056	1.50774	1.33635	0.814155	0.417953	0.264055	0.870212	1.03426	1.03094	1.26169	1.32967	1.35852	1.38041	1.29549	1.20485	1.07623	0.792669	0.717364	0.650823	0.487335	0.389095	0.648074	1.21575	1.79052	1.56299	1.27193	1.58853	2.32433	2.41852	1.79707	1.77158	1.59206	1.20525	0.426995	0.939294	1.39134	1.39782
-0.192193			0.672267	0.592586	0.877114	0.83506	0.658434	0.421734	0.525883	0.44294	0.322726	1.34287	1.25126	0.77256	0.482207	0.302904	0.295134	0.495223	1.19722	1.34449	1.24699	1.33104	1.42776	1.541	1.67262	1.37295	1.54808	1.86539	1.33615	1.26912	1.28697	1.20733	1.06584	1.03056	1.06264	0.894524	0.881457	0.914737	0.909871	1.35209	1.69976	1.8816	2.04007	2.08246	1.84022	0.904715	1.01649	1.44798	2.01947
-0.186463			0.761026	0.755558	0.972746	0.953953	0.788929	0.489646	0.569321	0.449301	0.277404	1.23746	1.09925	0.582861	0.262674	0.190552	0.353825	0.746239	1.16762	1.2146	1.07655	0.997184	1.21378	1.49493	1.77701	1.38976	1.54643	1.9158	1.54236	1.74994	1.94684	1.8101	1.39274	1.17826	1.12087	0.825491	0.775209	0.793388	0.740087	1.08846	1.51623	1.94114	1.87596	1.87162	1.71951	1.00976	1.02519	1.38096	1.99614
-0.180732			0.8021	0.896624	0.915268	0.814095	0.702165	0.639798	0.598147	0.530405	0.525014	1.18015	1.19445	0.938467	0.67758	0.476996	0.593966	1.01706	0.78153	0.644738	0.51979	0.260291	0.687857	1.2204	1.69365	1.34593	1.20001	1.22774	1.41142	2.15982	2.63039	2.29566	1.3699	1.09126	1.39034	1.58313	1.24408	0.907862	1.07904	1.53321	1.8677	1.97563	1.27939	0.959815	0.843421	0.74228	0.96547	1.19035	1.32809
-0.175001			1.04603	1.38048	1.18378	0.862248	0.619786	0.59637	0.604602	0.910692	1.42142	1.47476	1.26937	1.12236	1.37642	0.975728	0.727629	0.741813	0.638709	0.621476	0.596415	0.395906	0.774113	1.18625	1.47182	1.238	1.18926	1.30187	1.56689	2.25079	2.71044	2.54011	1.61995	1.12275	1.1015	1.58168	1.71588	1.67912	1.57029	1.66356	1.48779	1.01247	0.845186	0.891864	1.0252	1.07801	1.34719	1.54317	1.58173
-0.169271			1.01305	1.49481	1.26177	0.878244	0.590998	0.569604	0.605205	1.06753	1.77199	1.43839	1.14638	1.08814	1.55054	1.1597	0.813168	0.644482	0.476785	0.528062	0.655694	0.646325	0.833379	1.05553	1.26805	1.29243	1.28524	1.26707	1.2982	1.87976	2.33897	2.28023	1.51125	0.993302	0.832028	1.40234	1.70873	1.78826	1.58841	1.41177	1.12054	0.731827	0.776474	0.96348	1.18454	1.27883	1.50494	1.7623	2.02769
-0.16354			0.703261	1.23971	1.14931	0.862091	0.61578	0.559496	0.599959	1.001	1.57689	1.07116	0.825558	0.835893	1.20008	1.02899	0.85058	0.725022	0.295793	0.364537	0.697629	1.0115	0.86568	0.828302	1.08236	1.50916	1.48789	1.12339	0.605534	1.04692	1.51611	1.51619	1.04397	0.703022	0.581981	1.04522	1.2228	1.23552	1.13359	0.778011	0.766021	1.13349	1.07314	1.17461	1.32144	1.34478	1.43881	1.84781	2.66589
-0.157809			0.635223	0.927159	1.00602	0.800552	0.594851	0.553689	0.640442	0.924586	1.27545	0.846925	0.753696	0.787504	0.789273	0.606449	0.659236	0.957776	0.518271	0.473248	0.717703	1.20498	1.1283	1.08451	1.25641	1.57461	1.55224	1.25346	0.767501	0.881474	1.09509	1.16324	1.21291	1.2179	1.19199	1.21623	1.39184	1.48908	1.26137	1.19289	1.29684	1.53399	1.30057	1.18599	1.20146	1.42631	1.88663	2.36814	2.80951
-0.152079			0.584717	0.755339	1.07062	0.915917	0.694306	0.621278	0.829267	1.04486	1.17616	0.739366	0.728736	0.871597	0.95455	0.573841	0.532718	0.898805	0.570318	0.501423	0.704938	1.33225	1.40963	1.37471	1.34625	1.62487	1.57135	1.265	0.852324	0.765174	0.826101	0.977171	1.19525	1.49739	1.79332	1.54833	1.57085	1.60023	1.39372	1.48196	1.67826	1.90322	1.43626	1.20456	1.2077	1.55506	2.2033	2.66716	2.79093
-0.146348			0.551756	0.72424	1.34305	1.20816	0.914124	0.762236	1.16636	1.36174	1.27897	0.748475	0.750671	1.08811	1.69569	0.931034	0.47102	0.548228	0.452	0.449087	0.659332	1.39331	1.70965	1.69883	1.3519	1.65991	1.5452	1.15803	0.86004	0.698013	0.709101	0.957948	0.991079	1.54158	2.38597	2.04148	1.75979	1.56901	1.53062	1.64522	1.91029	2.24116	1.4802	1.23033	1.34012	1.73108	2.38889	2.74492	2.6102
-0.140617			0.760894	1.09198	2.05618	1.86561	1.33548	0.845613	1.11784	1.31834	1.36717	1.08841	0.875718	0.972282	1.74647	1.0043	0.554817	0.649511	0.551383	0.418121	0.471346	1.18705	1.57538	1.55867	1.06804	1.03091	1.01747	1.02692	1.066	0.747259	0.621986	1.03831	1.13603	1.71923	2.59751	2.45636	1.80545	1.22803	1.30162	1.24422	1.38626	1.71856	1.41276	1.3686	1.64984	2.51324	2.72535	2.61592	2.24929
-0.134887			0.826404	1.1335	2.03132	1.87999	1.38496	0.861246	0.959153	1.14652	1.3452	1.29611	1.04651	0.961147	1.47294	0.889068	0.620401	0.85997	0.936101	0.793861	0.67378	1.00714	1.23575	1.22074	0.893195	0.870225	0.975791	1.14456	1.19675	0.927824	0.82303	1.1872	1.32486	1.78356	2.44751	2.50364	1.71198	0.997311	1.26011	1.0791	1.08029	1.33446	1.4974	1.65154	1.97313	2.82848	2.75509	2.38652	1.88066
-0.129156			0.7484	0.848984	1.26878	1.25157	1.06273	0.809181	0.690348	0.846329	1.21309	1.37155	1.26297	1.05464	0.875245	0.585413	0.667773	1.17955	1.606	1.57611	1.26646	0.85357	0.690842	0.685144	0.827356	1.17772	1.42	1.51088	1.25233	1.23965	1.31211	1.4046	1.55757	1.73462	1.93608	2.1834	1.47941	0.876835	1.406	1.14978	0.992356	1.08889	1.73409	2.0791	2.30999	2.67694	2.47824	2.05681	1.50437
-0.123425			1.63886	1.72073	1.63783	1.46378	1.27427	1.10897	0.831237	0.791803	0.942228	0.86453	0.74823	0.684438	0.785878	0.588224	0.685736	1.14269	1.32915	1.26914	1.03935	0.693622	0.621219	0.700786	0.914909	1.60499	1.749	1.54713	1.48821	1.28697	1.25474	1.60349	1.94289	1.86848	1.49516	1.55423	1.24941	0.982231	1.1453	1.05443	1.18643	1.59628	2.00275	2.45813	2.80436	2.73218	2.77192	2.59065	2.08399
-0.117694			1.5615	1.65139	1.4015	1.23841	1.13649	1.09767	0.749468	0.641959	0.740516	0.630764	0.511417	0.552779	0.99052	0.854078	0.855956	1.08024	1.0016	0.854411	0.729797	0.797862	0.791321	0.821101	0.92609	1.57578	1.62049	1.3106	1.28936	1.05732	1.08226	1.68349	1.90768	1.66389	1.12893	1.28699	1.26857	1.15945	1.00547	1.07127	1.48442	2.18436	2.00258	2.45145	3.00475	2.85244	2.94952	2.88924	2.54685
-0.111964			0.51667	0.641303	0.560023	0.575625	0.649541	0.775386	0.445138	0.396856	0.607945	0.67016	0.55244	0.659569	1.48899	1.38282	1.17834	0.992195	0.62339	0.332016	0.337874	1.1662	1.20107	1.04606	0.860924	1.09025	1.03463	0.801393	0.655944	0.550822	0.794748	1.64461	1.45208	1.12097	0.83741	1.38155	1.53677	1.40845	0.986533	1.20031	1.88628	2.85302	1.73369	2.05917	2.91118	3.03759	3.01102	2.95262	2.89298
-0.106233			0.30645	0.517781	0.384229	0.533179	0.666153	0.605605	0.576816	0.574496	0.590873	0.583307	0.464766	0.428605	0.702453	0.876347	0.903615	0.77785	0.600562	0.60829	0.807302	1.29912	1.50304	1.36624	0.834988	0.84665	0.752556	0.624304	0.673256	0.778376	0.993087	1.3745	1.18008	0.984587	0.869363	1.1282	1.12379	1.16676	1.56781	1.68289	1.96821	2.39131	1.5915	1.5189	1.79053	1.94266	2.20697	2.58365	3.08272
-0.100502			0.339512	0.601682	0.362089	0.534543	0.727415	0.719094	0.822154	0.748227	0.533157	0.498848	0.486697	0.510557	0.598754	0.684238	0.703031	0.646755	0.582088	0.701704	0.911795	1.09108	1.43326	1.4122	0.83056	1.00323	1.04483	1.01342	1.06196	1.05427	1.09991	1.27191	1.01199	0.876678	0.874039	0.890818	0.986219	1.26355	1.89019	1.98066	2.02235	2.04507	1.52538	1.27478	1.27796	1.62893	1.94457	2.27677	2.64444
-0.0947718			0.615801	0.892925	0.493556	0.579714	0.83331	1.11571	1.18107	0.918036	0.434853	0.416847	0.618219	0.905299	1.17765	0.806414	0.576616	0.598942	0.568041	0.612371	0.651493	0.542223	0.991842	1.18401	0.847615	1.55979	1.91117	1.9685	1.82189	1.37846	1.11523	1.33677	0.947808	0.797312	0.851514	0.669481	1.12397	1.69866	1.95371	2.09364	2.04869	1.81424	1.53528	1.32674	1.3733	2.09617	2.22366	2.03198	1.57839
-0.0890411			1.13486	0.916074	0.624673	0.740626	0.867832	0.779572	0.848551	0.899	0.952174	1.22166	1.02521	0.849704	1.19388	1.08645	1.09279	1.30081	1.60499	1.32983	0.847527	0.711196	0.786052	0.794888	0.647927	0.789029	1.28299	1.86869	1.7619	1.34321	1.00112	0.965555	1.55605	1.82429	1.74431	1.40389	1.29362	1.38322	1.72119	1.84259	1.67461	1.25922	1.39514	1.49963	1.72612	2.38232	2.4084	2.12372	1.59815
-0.0833105			1.40626	1.19802	0.821958	0.726958	0.733267	0.764378	1.1961	1.44979	1.55779	1.94708	1.41384	0.834852	1.07499	1.09129	1.14974	1.30926	1.78648	1.68292	1.32302	1.15305	0.881287	0.691923	0.650313	0.866935	1.42154	2.01929	1.74996	1.44938	1.21445	1.11452	1.79801	2.10275	2.00055	1.62592	1.36584	1.4514	2.23345	2.16987	1.95066	1.69765	1.74138	1.90388	2.09253	2.16845	2.06169	1.84139	1.53157
-0.0775798			1.43007	1.73863	1.08538	0.538788	0.429699	1.07003	2.22339	2.57007	2.25155	2.59299	1.78401	0.860712	0.821031	0.821025	0.74766	0.62459	1.11284	1.67174	2.07781	1.86766	1.27746	0.875054	0.854689	1.79312	2.32646	2.42011	1.78607	1.6969	1.75512	1.78351	1.67384	1.63293	1.62046	1.33575	1.34064	1.90306	3.49016	3.07527	2.87658	3.1291	2.57375	2.5393	2.47248	1.45482	1.18384	1.18521	1.37876
-0.0718491			1.26393	1.53547	1.24216	0.743416	0.584272	1.17406	1.37491	1.28984	1.03934	1.30515	1.0087	0.625557	0.600108	0.802879	1.08404	1.41096	1.61005	1.60228	1.59191	1.93503	1.72593	1.29669	0.723127	0.853288	1.10846	1.44537	1.76111	1.74305	1.9126	2.60021	1.86604	1.5357	1.58051	1.29081	1.44015	1.98321	3.02907	3.34873	3.15782	2.50671	1.83908	1.76553	2.06875	2.57074	2.43881	2.31123	2.37834
-0.0661185			1.09412	1.24836	1.07224	0.713378	0.569885	0.931782	0.799569	0.655637	0.555747	0.651873	0.668667	0.692997	0.815365	1.14307	1.48407	1.77575	1.53881	1.32635	1.25925	1.61777	1.85287	1.79422	1.35673	0.866265	0.657439	0.789274	1.58637	1.68115	1.852	2.53971	1.78257	1.29197	1.13752	1.2129	1.42039	1.74073	2.19928	2.74233	2.77793	2.25288	1.80261	1.84574	2.20452	2.7368	2.73944	2.9275	3.51449
-0.0603878			0.920656	0.877367	0.575782	0.44879	0.386614	0.343337	0.49728	0.667258	0.800537	0.632995	0.763777	1.0629	1.4666	1.84141	1.94766	1.71904	0.899316	0.844048	1.0798	0.916089	1.65838	2.36752	2.75507	1.83165	0.973123	0.451794	1.26191	1.51124	1.57337	1.60235	1.42357	0.901895	0.291792	1.1021	1.28147	1.17582	1.00104	1.25647	1.73717	2.36744	2.46413	2.77968	2.8796	1.95339	2.0861	3.03417	4.78702
-0.0546571			0.912809	1.08157	1.04991	0.835251	0.557718	0.269769	0.250733	0.497285	0.901384	0.814695	0.726339	0.779661	1.17558	1.41221	1.4255	1.20725	0.91826	0.884116	1.10548	1.70445	1.77949	1.68773	1.51579	0.999691	0.810164	0.911573	1.31038	1.38866	1.48332	1.78089	2.17359	2.15332	1.84377	2.06707	1.98202	1.81817	1.76126	1.4749	1.45366	1.82474	3.19813	3.5556	3.21717	2.37888	2.66507	3.31521	4.14038
-0.0489265			0.799801	1.10754	1.19635	1.03179	0.775335	0.495465	0.336974	0.547357	1.01179	0.950864	0.847483	0.796417	0.914005	1.01081	1.03809	0.997106	1.06302	1.06525	1.18876	1.81459	1.60797	1.25991	0.961621	0.974836	1.01315	1.08093	1.20396	1.38457	1.56071	1.69767	2.18401	2.46332	2.57942	2.94005	2.86053	2.68142	2.685	2.18598	1.93447	2.09304	3.25121	3.51928	3.22863	2.65814	2.96552	3.32979	3.52558
-0.0431958			0.581682	0.955318	1.01522	1.03847	1.03941	1.02027	0.755874	0.81741	1.13176	1.04151	1.12713	1.11305	0.68191	0.637235	0.785356	1.08847	1.33349	1.38734	1.32962	1.24674	1.14395	1.08398	1.09237	1.75679	1.58193	0.959993	0.942779	1.49894	1.8055	1.35284	1.45514	1.83221	2.49895	3.72089	3.91671	3.76529	3.77205	3.38941	3.17925	3.17198	2.62356	2.67098	2.91404	2.79118	2.98755	3.07804	2.94272
-0.0374651			0.592551	0.881954	1.06976	0.961958	0.781541	0.637962	0.763779	1.08252	1.46168	1.10654	1.0211	1.02539	0.973966	0.511201	0.32713	0.515277	0.661261	0.914909	1.1901	1.34636	1.19983	1.16298	1.37249	1.80119	1.65792	1.26633	1.54356	2.01279	2.19656	1.76303	1.65289	1.77258	2.01576	1.82869	1.85904	2.14763	2.83242	2.85937	2.66767	2.33105	2.05656	1.9526	2.0493	2.49	3.20489	3.69585	3.80922
-0.0317344			0.817144	0.868571	1.05256	0.83496	0.59068	0.529916	0.742979	1.09775	1.47509	1.18092	1.04059	1.00484	1.0658	0.577746	0.334429	0.453647	0.654291	0.991	1.34559	1.51976	1.36111	1.30385	1.4894	1.60366	1.55605	1.53654	2.1543	2.38556	2.34759	2.03458	1.73451	1.59815	1.53219	0.957984	1.06579	1.56131	2.31686	2.60669	2.40012	1.76745	1.87692	1.83512	1.90139	2.54982	3.33168	3.90542	4.15734
-0.0260038			1.25535	0.915133	0.963643	0.657517	0.466865	0.696086	0.693518	0.863204	1.17211	1.26464	1.18558	1.05143	0.957504	0.836845	0.807146	0.903457	1.31236	1.61544	1.79602	1.76694	1.62775	1.50655	1.44313	1.1643	1.27641	1.77063	2.77493	2.61725	2.25864	2.16751	1.70003	1.30897	1.04826	1.10848	1.53658	2.00603	2.22529	2.63129	2.37655	1.4812	2.08457	2.31843	2.47019	2.97057	3.36798	3.70692	3.98725
-0.0202731			1.00905	0.712215	0.747576	0.91054	1.11931	1.33899	1.09629	0.982128	1.0438	1.36265	1.56215	1.59756	1.35836	1.55752	1.68983	1.6743	1.54853	1.97893	2.49593	2.31908	1.92084	1.57873	1.3821	1.12129	1.29911	1.77813	2.24871	2.01071	1.76381	1.88441	1.68297	1.31785	0.934051	1.31686	1.89919	2.43064	2.65579	2.72274	2.67155	2.55248	2.98995	3.60459	4.10028	3.93779	4.07633	4.10995	3.91717
-0.0145424			0.685486	0.539819	0.642328	1.19114	1.69433	1.85399	1.46748	1.1653	1.05727	1.60965	1.92852	1.9302	1.40385	1.6767	1.86523	1.82404	1.54483	2.02615	2.60998	2.1937	1.78245	1.488	1.35698	1.11414	1.29815	1.69588	1.72384	1.57855	1.51435	1.68976	1.66403	1.42479	1.12443	1.6399	2.1722	2.65663	3.01382	2.765	2.88637	3.46429	3.61531	3.93419	4.17275	3.88814	3.80932	3.64095	3.30014
-0.00881177			0.284708	0.397952	0.647876	1.49927	2.19187	2.24103	1.80707	1.41265	1.21245	2.00553	2.28463	2.04937	1.09409	1.1946	1.33357	1.35289	1.30136	1.75724	2.1384	1.39106	1.21276	1.23444	1.3678	1.14287	1.27354	1.52389	1.20037	1.32079	1.51023	1.58356	1.64321	1.62977	1.61928	2.07755	2.35563	2.68406	3.29932	2.75806	3.02094	4.21649	3.96064	3.30754	2.68817	2.822	2.56732	2.30027	2.13641
-0.0030811			0.304263	0.482422	0.778455	1.27899	1.65786	1.69249	1.4227	1.10512	0.874659	1.49681	1.5819	1.31051	0.722271	0.936367	1.13312	1.21468	1.68583	2.19023	2.34129	1.29545	1.13148	1.34934	1.84116	1.44392	1.26511	1.25928	1.35389	1.96061	2.34049	2.03523	1.65341	1.57422	1.80187	2.31111	2.36525	2.33091	2.51921	2.17981	2.16691	2.58398	3.02055	3.05504	2.92779	2.95532	2.58721	2.25067	2.08218
0.00264957			0.340771	0.537653	0.911661	1.11865	1.23399	1.27629	1.13897	0.922925	0.727679	1.14661	1.16076	0.970792	0.697371	1.14223	1.40722	1.38773	1.76955	2.07492	2.05853	1.13894	0.978242	1.2176	1.79329	1.40418	1.06431	0.873162	1.20445	1.97376	2.42756	2.07687	1.74538	1.75393	2.09213	2.67663	2.4609	2.06465	2.00187	1.79685	1.66498	1.68975	2.51962	2.92548	3.0523	3.00582	2.75943	2.57284	2.53707
0.00838024			0.394218	0.563646	1.04749	1.01825	0.920258	0.992415	0.955869	0.86605	0.771447	0.954888	1.02112	1.03008	1.01927	1.81199	2.15566	1.87192	1.55259	1.4115	1.29033	0.921595	0.75311	0.839317	1.22435	1.02379	0.671252	0.365669	0.752175	1.36044	1.7717	1.70862	1.9191	2.16878	2.49	3.17402	2.64251	1.88525	1.74723	1.60918	1.51512	1.53366	2.45777	2.91886	3.06173	2.97351	3.08395	3.26667	3.50091
0.0141109			0.333134	0.492801	1.10121	1.17347	1.1028	1.07815	1.09341	0.93867	0.681654	0.82167	0.90108	0.972524	1.08585	1.70739	1.96017	1.70722	1.2157	1.32104	1.57145	1.2453	0.888704	0.705632	0.777444	0.944677	1.07003	1.14205	1.10294	1.24889	1.44518	1.63188	1.9328	2.19012	2.451	3.04733	2.53949	1.86747	1.85307	2.15748	2.32318	2.34008	3.00493	3.11292	2.9707	2.96146	3.38957	3.79082	4.04484
0.0198416			0.450577	0.448558	0.948197	1.0521	1.04493	1.06139	1.21083	1.08535	0.752774	0.775621	0.952928	1.15931	1.28007	1.50638	1.55773	1.38397	1.00978	1.3137	1.72379	1.28974	0.951245	0.740412	0.682812	1.05717	1.47322	1.75155	1.27148	1.18943	1.35391	1.74634	1.87688	2.03419	2.25044	2.62752	2.26994	1.82183	1.85485	2.08841	2.40091	2.77017	3.10826	3.08381	2.94906	3.06409	3.62903	4.00759	4.01595
0.0255722			0.746491	0.430941	0.588532	0.654237	0.746717	0.942156	1.30811	1.30603	0.984727	0.816728	1.17662	1.59033	1.60184	1.20896	0.948421	0.902253	0.934796	1.38945	1.74735	1.05501	0.940758	0.943603	0.940347	1.36123	1.88081	2.1942	1.2579	1.18211	1.49782	2.05194	1.75138	1.70104	1.88835	1.91469	1.8339	1.74836	1.75265	1.40224	1.7486	2.82396	2.76784	2.83154	2.99678	3.28134	3.80231	3.9171	3.41448
0.0313029			0.974565	0.865122	0.443499	0.412175	0.531628	0.704241	1.15498	1.13496	0.761778	1.03052	1.43021	1.63211	1.22621	0.834661	0.739725	0.958681	0.904809	1.14204	1.35332	0.971678	0.981442	1.0497	1.08556	1.82719	2.1955	2.22488	1.88532	1.76373	1.89298	2.35537	1.69675	1.29733	1.20347	1.28182	1.4065	1.62824	2.03217	2.08529	2.1256	2.17311	1.84801	2.15613	2.74514	3.17157	3.73832	4.01239	3.84253
0.0370336			1.1195	0.991006	0.401143	0.353316	0.477008	0.604289	1.09643	1.25237	1.13575	1.39649	1.53199	1.43854	0.920275	0.740649	0.83892	1.16008	0.871495	0.891418	1.01399	0.92765	1.20477	1.41377	1.41955	2.10351	2.15386	1.84289	1.88015	1.90636	2.03934	2.37032	1.80236	1.35911	1.09537	1.0186	1.07893	1.28326	1.69358	1.96153	2.03208	1.92059	2.00941	2.53331	3.12969	3.24062	3.67747	3.98034	4.00645
0.0427643			1.18134	0.808692	0.461441	0.477612	0.582813	0.642268	1.13241	1.65811	2.10636	1.91454	1.48202	1.0097	0.684061	0.926848	1.24591	1.50644	0.834909	0.637619	0.72935	0.922901	1.6106	2.03565	1.94219	2.19019	1.75597	1.0484	1.2426	1.61009	1.93692	2.09683	2.06812	1.8862	1.56389	1.12491	0.851181	0.713589	0.73717	1.03127	1.46822	2.06629	3.25157	3.96254	4.15006	3.48836	3.61975	3.82105	3.90642
0.0484949			1.35799	0.71608	0.634494	0.674535	0.742183	0.790461	0.837882	1.05798	1.41787	1.66505	1.45135	1.12428	0.988635	1.22146	1.62765	2.10735	1.54352	1.02464	0.660416	0.71602	0.956173	1.2453	1.54771	1.55521	1.2358	0.821539	1.00404	1.0448	1.10605	1.28084	1.75717	2.16325	2.3119	1.17116	1.12032	1.39416	1.39724	1.37744	1.67258	2.27036	2.24232	2.43232	2.6539	2.61745	3.3847	4.34973	5.34421
0.0542256			1.42353	0.891327	0.731887	0.694503	0.755049	0.92638	0.828652	0.841076	1.02933	1.68549	1.69291	1.44204	1.22304	1.14533	1.3715	1.86399	1.50334	1.05257	0.68602	0.748576	0.699134	0.930906	1.59132	1.25584	1.00763	0.857577	0.879955	0.836317	0.863565	1.05403	1.7565	2.2054	2.25774	1.24044	1.31594	1.69153	1.73639	1.58061	1.74887	2.24284	1.9555	1.90124	1.99706	2.17781	2.8743	3.78962	4.8449
0.0599563			1.37796	1.3343	0.753621	0.537572	0.621458	1.04999	1.1046	1.00728	0.940648	1.97567	2.2065	1.96281	1.38731	0.698674	0.477816	0.77675	0.714668	0.721544	0.806119	1.02047	0.83937	1.09233	2.07288	1.29208	1.07149	1.15648	0.870342	0.984517	1.20925	1.41616	2.06595	2.01272	1.40175	1.33279	1.43807	1.60578	1.75468	1.6408	1.69715	1.98385	2.39089	2.36896	2.17923	2.16931	2.0887	2.14125	2.40941
0.0656869			0.958297	1.00772	0.505701	0.459425	0.557766	0.659877	0.86319	0.953702	0.939388	0.940621	1.08524	1.33477	1.69229	1.78676	1.82604	1.80385	1.16725	0.81665	0.69826	0.827896	1.01694	1.49262	2.35507	2.85151	2.6581	1.98227	1.28009	0.949846	0.898814	1.14866	1.46191	1.68236	1.82927	2.05012	1.52575	0.961474	1.00609	1.39767	1.91151	2.47588	2.53756	2.16481	1.78993	2.11765	2.28262	3.08606	4.79588
0.0714176			0.95508	1.17112	0.520357	0.458518	0.619444	0.851786	1.15349	1.23464	1.10674	0.921443	0.878076	1.01837	1.45767	1.8442	2.00215	1.87562	1.18773	0.707256	0.457445	0.588153	1.04203	1.6551	2.39666	3.11837	3.00471	2.28841	1.45616	1.06822	0.98387	1.20507	1.13152	1.4306	2.05402	2.57293	1.97079	1.20875	1.1302	1.3957	1.85355	2.4387	2.51834	2.09357	1.58055	1.61733	2.27993	3.46622	5.17597
0.0771483			1.36812	1.82425	0.797462	0.534842	0.806477	1.62547	1.97523	1.8499	1.44263	1.91774	1.58466	1.01354	0.683649	0.87132	1.00653	0.99236	0.776262	0.393485	0.083804	0.301288	0.914719	1.57987	2.19775	2.0931	2.11172	2.07504	1.39863	1.3396	1.4643	1.5853	1.0747	1.25745	2.07604	2.90123	2.77305	2.34725	2.12662	1.63478	1.5234	1.8726	2.33337	2.15525	1.55111	0.668678	2.08079	3.28193	3.55037
0.0828789			0.841039	1.14811	0.412801	0.787672	1.27998	1.34596	1.19589	1.20736	1.37488	1.53376	1.27604	0.86242	0.493259	0.44617	0.411051	0.366721	0.727796	0.936106	0.936183	0.532408	1.09264	1.81377	2.47099	1.9875	1.83432	1.84681	1.57445	1.85045	2.00228	1.63406	1.26864	1.45688	2.13589	2.87878	2.67934	2.10055	1.52632	1.27107	1.84161	3.1837	3.30005	3.06832	2.74148	2.68792	3.28489	3.61546	3.39318
0.0886096			0.63605	0.768998	0.469001	0.872508	1.22385	1.07032	0.908941	0.964286	1.18656	1.19951	1.02009	0.739333	0.40852	0.239506	0.158814	0.180899	0.642238	0.981405	1.08669	0.651935	1.20363	1.78694	2.11796	1.75151	1.57546	1.5603	1.67878	2.02394	2.08518	1.5131	1.33469	1.49158	1.90561	2.21195	1.95531	1.48807	1.06085	1.31281	2.08464	3.24124	3.12313	3.01408	2.97427	3.13445	3.42244	3.4482	3.07506
0.0943403			0.753111	0.686876	0.965941	0.789488	0.638403	0.798635	1.11431	1.12062	0.877771	0.915006	0.816797	0.64429	0.429424	0.251316	0.249762	0.434754	0.519608	0.529578	0.535616	0.659979	1.24773	1.49949	1.13892	1.38522	1.33521	1.21566	1.71175	1.86029	1.71319	1.22247	1.2729	1.36162	1.38535	0.9011	0.601336	0.510071	0.730273	1.75992	2.25254	2.04567	1.80309	1.9929	2.2498	2.00882	2.49382	2.78036	2.59614
0.100071			1.66323	1.44647	1.61298	1.89907	2.04348	1.85583	2.21222	2.02359	1.35522	0.989673	0.888309	0.868007	0.776664	0.98434	0.931356	0.561571	0.523188	0.767708	1.19434	1.71298	1.88001	1.75505	1.32407	1.59156	2.09668	2.75843	3.38593	3.00788	2.17229	1.058	1.26118	1.49027	1.7095	2.16389	1.88829	1.57185	1.84771	2.48147	2.59547	2.13829	2.31915	2.35133	2.264	2.04872	2.60227	3.10384	3.31466
0.105802			1.45891	1.29271	1.52466	2.10367	2.42344	2.06113	2.16082	1.85029	1.19368	0.902097	1.06486	1.26711	1.10677	1.21702	1.1062	0.729176	0.712973	0.982857	1.42906	1.94302	2.00288	1.83519	1.48284	1.64685	2.19607	3.01662	3.86084	3.57036	2.69592	1.38533	1.79572	1.87632	1.6795	2.15971	2.07368	1.96352	2.33038	2.63405	2.55445	2.10498	2.22153	2.16827	2.0813	2.16701	2.66999	3.23333	3.7551
0.111532			0.140577	0.225989	0.70127	1.40359	1.77857	1.41484	0.960523	0.601141	0.39342	0.652334	1.34635	1.84147	1.41976	0.949602	0.774548	0.937635	1.08895	1.17505	1.2399	1.35036	1.61648	1.73997	1.61525	1.55114	1.63362	1.99065	3.13678	3.5478	3.28396	2.20424	2.87621	2.51957	1.29548	0.889061	1.15791	1.6853	2.17846	2.2179	2.12968	1.94583	1.51049	1.44396	1.7018	2.36362	2.69694	3.16886	3.91749
0.117263			0.488268	0.699538	1.02712	1.11502	1.20764	1.44809	1.01985	0.748563	0.654298	0.541963	0.803396	1.24793	1.75661	1.84946	1.99248	2.2263	2.01822	1.5944	1.10779	0.796266	1.25435	1.60261	1.56521	1.52594	1.60097	1.74716	1.85767	2.15843	2.31248	2.0997	1.88934	1.61145	1.3024	1.19056	1.24545	1.44446	1.82184	2.54524	2.909	2.77492	1.82961	1.69753	1.93806	2.00664	2.12626	2.55046	3.38003
0.122994			0.604199	0.928071	1.17605	1.05031	1.05019	1.49982	1.09508	0.804467	0.668361	0.552181	0.575365	0.866489	1.66198	1.89237	2.09604	2.31553	1.91981	1.44325	0.978223	0.691805	1.21706	1.6176	1.59928	1.72545	1.7479	1.66288	1.41466	1.54743	1.71987	1.75745	1.38931	1.30764	1.4716	1.46549	1.53632	1.67593	1.90318	2.67845	3.0169	2.76445	1.96476	2.00313	2.33673	2.21782	2.16396	2.48683	3.31032
0.128724			0.488472	0.911682	1.14812	1.20939	1.30606	1.56999	1.18616	0.768893	0.435738	0.682996	0.662188	0.69708	1.13601	1.07863	1.08561	1.20573	0.794094	0.721812	0.851193	1.03683	1.50448	1.78491	1.71747	2.14959	2.07433	1.73773	1.80744	1.71453	1.50601	1.17758	1.37598	1.60798	1.80306	1.71392	2.03045	2.37952	2.42231	2.61757	2.45356	1.91472	1.91597	2.36071	2.89773	2.99693	2.8098	2.97776	3.70815
0.134455			0.845234	1.18665	1.34261	1.23748	1.11384	1.10732	0.948971	0.899288	0.999307	1.4306	1.07932	0.66281	0.877597	0.811634	0.748877	0.716292	0.438043	0.519522	0.821226	1.20336	1.53304	1.88226	2.27432	2.489	2.14247	1.51283	1.35973	1.22671	1.0685	0.854129	1.56431	2.08408	2.36536	2.45595	2.42569	2.30151	2.07252	2.08226	1.98379	1.75691	1.84302	2.34524	2.94027	3.14391	2.74881	2.6081	2.98478
0.140186			0.927081	1.0168	1.21672	1.1071	0.9667	0.948779	0.813757	0.901971	1.20131	1.53461	1.12235	0.658456	0.821268	0.675976	0.518553	0.39891	0.361297	0.59674	0.939504	1.15045	1.32566	1.62209	2.09988	2.26371	1.92614	1.3113	1.0115	0.921508	0.926644	0.989317	1.65227	2.09806	2.35792	2.85193	2.57132	2.0077	1.51492	1.56005	1.761	2.03292	1.93905	2.28515	2.7909	3.07357	2.761	2.45769	2.33924
0.145916			0.734094	0.402318	0.770581	0.818332	0.864658	1.09429	0.780504	0.776986	1.04186	0.995199	0.791389	0.684009	0.966953	0.671624	0.394636	0.253567	0.563778	0.953372	1.20598	0.878214	0.882437	1.00455	1.1944	1.47396	1.42546	1.13317	0.762749	0.798883	1.08034	1.58297	1.63988	1.65004	1.78088	2.90188	2.46737	1.49823	0.749659	1.051	1.78511	2.74256	2.20399	2.18048	2.44971	2.78603	2.84631	2.52644	1.77154
0.151647			0.560349	0.34974	0.793959	0.989084	1.1124	1.24708	0.925248	0.759219	0.736952	0.545389	0.57106	0.724342	0.965889	0.746932	0.606861	0.633521	0.802419	1.15215	1.43169	1.16867	1.04488	1.00642	1.04783	1.37436	1.4648	1.32718	0.893715	0.772693	0.987649	1.63777	1.53549	1.22515	0.939958	1.85563	2.09531	1.89857	1.32278	1.4858	1.90264	2.45023	2.35191	2.33299	2.46328	2.92675	2.43817	2.05104	2.07303
0.157378			0.500945	0.447968	0.748269	0.936758	1.08027	1.20525	1.08229	1.01214	0.951081	0.490069	0.566878	0.831039	1.00431	0.996363	1.01187	1.07452	1.03587	1.30005	1.63725	1.68001	1.40113	1.10366	0.877756	1.25665	1.4671	1.46108	0.999183	0.730813	0.843579	1.53708	1.50457	1.11515	0.624599	1.36767	1.90943	2.08364	1.5921	1.77142	2.0406	2.30379	2.38655	2.56032	2.7714	2.94957	2.11831	1.76526	2.35058
0.163108			0.55584	0.696937	0.633543	0.661424	0.768337	0.968849	1.25157	1.53561	1.68403	0.829106	0.778771	1.00407	1.08221	1.41982	1.60955	1.57651	1.2641	1.39706	1.82262	2.41208	1.95111	1.29624	0.684198	1.12085	1.43236	1.53485	1.07914	0.673254	0.648159	1.28095	1.54709	1.31993	0.834638	1.4378	1.90964	2.05346	1.55766	1.90785	2.19895	2.30324	2.30794	2.86241	3.37388	2.85452	1.88672	1.66904	2.60412
0.168839			0.491587	0.696427	0.666454	0.4541	0.326324	0.461194	0.810479	1.22419	1.55284	0.891478	0.836246	0.990746	1.03941	1.21295	1.35702	1.43354	1.26234	1.14443	1.27183	2.0966	1.92758	1.45099	0.838855	1.06132	1.13677	1.07955	0.880695	0.693146	0.686914	1.00066	1.30707	1.2431	0.948073	1.29998	1.56411	1.54334	0.942262	1.46149	2.16569	2.82817	2.20891	2.39351	2.79352	2.5493	1.74565	1.42974	1.93696
0.17457			0.469798	0.737595	0.741422	0.443963	0.205918	0.252841	0.581274	1.02047	1.4294	0.97915	1.04858	1.23131	1.16322	1.00062	0.998866	1.18211	1.20849	1.00721	0.939406	1.70005	1.81168	1.67574	1.38382	1.12494	1.01467	1.0056	0.989715	0.879176	0.847439	1.00865	1.39494	1.38888	1.11008	1.40008	1.56904	1.4758	0.886372	1.25134	1.87401	2.54786	1.8112	1.91119	2.3024	2.23101	1.7892	1.6421	2.00023
0.1803			0.490472	0.820424	0.858409	0.630931	0.407009	0.343695	0.563929	0.924465	1.31373	1.09211	1.41569	1.72562	1.45354	0.782821	0.535163	0.822291	1.10258	0.985385	0.825321	1.22246	1.60343	1.97045	2.31884	1.31162	1.06601	1.31288	1.40608	1.23131	1.12975	1.30487	1.8106	1.75717	1.32066	1.738	1.9243	1.85068	1.38979	1.27733	1.32406	1.46264	1.11503	1.41553	1.90052	1.89964	2.01729	2.30592	2.79361
0.186031			0.690307	0.813649	0.620621	0.477846	0.384535	0.353794	1.00399	1.35914	1.37916	1.16059	1.12748	1.14833	1.1122	0.722061	0.666435	1.03775	1.37642	1.35681	1.14171	0.923365	1.42118	1.7168	1.51091	0.883531	0.971369	1.44629	1.43359	1.78976	2.06689	2.0022	1.94738	1.76424	1.54515	1.86821	1.86617	1.6804	1.37317	1.41788	1.5641	1.76517	1.85163	2.06615	2.10433	1.38643	1.73709	2.15877	2.3799
0.191762			0.745708	0.782235	0.541494	0.423083	0.389232	0.441219	1.12742	1.38295	1.21872	1.07496	0.897408	0.815807	0.999142	0.734037	0.736378	1.10538	1.45612	1.51167	1.30031	0.745171	1.10616	1.32176	1.0584	1.08985	1.22744	1.41351	1.48639	2.17198	2.5857	2.17889	1.74499	1.50147	1.50888	2.1127	2.08722	1.73937	1.23393	1.46163	1.90431	2.43672	2.33233	2.17476	1.83005	0.991707	1.55736	2.11552	2.26983
0.197492			0.656732	0.726192	0.62099	0.466619	0.421099	0.605952	0.934301	0.995986	0.832479	0.835294	0.725455	0.727959	1.11426	0.818699	0.744993	1.02519	1.34168	1.44997	1.30113	0.687853	0.658445	0.78544	0.961232	1.9303	1.83404	1.21458	1.56442	2.37791	2.68621	1.83503	1.20352	0.968964	1.21193	2.47133	2.58726	2.02752	0.972207	1.40865	2.34457	3.47697	2.5571	1.74152	1.07792	0.715493	1.4781	2.17615	2.46337
0.203223			0.756752	0.710438	0.790688	0.59356	0.524745	0.854792	0.655182	0.481282	0.402321	0.635824	0.597449	0.508077	0.569835	0.504393	0.527684	0.666487	0.75342	0.81956	0.828931	0.691718	0.797766	0.987297	1.22232	1.51385	1.30051	0.827418	0.759931	1.2482	1.43762	0.788809	0.758454	0.844589	1.02276	1.353	1.77048	2.09272	2.11116	2.01181	1.81364	1.53117	1.35609	1.61453	1.8449	1.28041	1.81499	2.59997	3.41011
0.208954			0.721524	0.697892	0.864792	0.835475	0.840567	1.0233	0.589339	0.365464	0.39433	0.641969	0.525504	0.327946	0.301993	0.431938	0.578912	0.715383	0.753044	0.658772	0.533608	0.539697	0.810361	1.09624	1.32346	1.17498	0.930195	0.648735	0.503324	0.96962	1.17654	0.585919	0.491039	0.591325	0.819857	0.927516	1.35112	1.85065	2.22933	1.97413	1.4359	0.731373	0.822204	1.35886	1.85559	1.50067	2.01683	2.67805	3.28414
0.214684			0.551097	0.688545	0.843317	1.1923	1.36846	1.11148	0.736695	0.648408	0.808373	0.85366	0.509605	0.187564	0.310653	0.601248	0.898567	1.1717	1.34031	0.96746	0.415186	0.23193	0.696303	1.11228	1.26465	0.913678	0.723062	0.678488	0.794434	1.54186	1.90257	1.22604	0.401242	0.209245	0.603207	1.19462	1.32903	1.30143	1.32715	1.29589	1.21135	1.07722	0.955252	0.974551	1.11025	1.37638	2.08369	2.41056	2.0859
0.220415			0.505059	0.59056	0.632663	1.05652	1.28939	0.946609	0.710326	0.808086	1.13065	0.936036	0.511357	0.172119	0.270199	0.588725	0.786031	0.824084	1.02072	1.18786	1.28661	1.21649	1.05171	0.874459	0.708456	0.753949	0.868848	1.00348	1.00958	1.14577	1.15793	0.876637	0.527397	0.318984	0.290167	0.642794	0.859254	1.20512	1.98034	1.74409	1.38904	1.0632	1.03711	0.999475	1.04637	1.37429	2.44738	3.10556	2.98044
0.226146			0.65417	0.651242	0.622678	0.948324	1.12402	0.816161	0.865735	1.22767	1.73312	1.36204	0.916166	0.565257	0.518188	0.869229	0.918345	0.597537	0.736337	1.10456	1.45432	1.34322	1.04623	0.786516	0.636145	0.836437	0.949776	1.01228	1.11689	1.11385	1.03315	0.871024	0.830793	0.660459	0.424698	0.572136	0.771012	1.16051	1.94515	1.80694	1.54764	1.30164	1.33594	1.36043	1.39795	1.4919	2.57081	3.28855	3.23546
0.231876			0.998343	0.870508	0.813294	0.867719	0.872433	0.720194	1.20285	1.907	2.61558	2.13145	1.72382	1.36679	1.05452	1.44261	1.29537	0.492019	0.487192	0.71768	0.918583	0.612473	0.680001	0.848425	1.04758	1.16106	0.965877	0.705031	1.11638	1.44597	1.52801	1.20907	1.31134	1.23356	1.00663	0.982482	1.06418	1.16758	1.22183	1.48452	1.68714	1.79245	1.85162	2.05721	2.16475	1.72918	2.45404	2.95964	2.8511
0.237607			0.941742	0.609522	0.846684	1.08589	1.31294	1.51626	1.20223	1.37615	1.87872	1.33048	1.21201	1.27591	1.34573	1.08961	0.722371	0.320824	0.577615	0.821806	1.00554	1.01646	0.949365	1.07642	1.49986	1.32253	1.12892	1.00383	1.24201	1.53534	1.56141	1.07699	1.2447	1.25564	1.10857	1.03868	1.10583	1.14778	1.00204	1.06709	1.48234	2.16781	1.67813	1.3241	1.31452	2.15183	2.31395	2.07678	1.49125
0.243338			0.82907	0.682647	0.964384	1.25337	1.4705	1.55018	0.959407	0.811146	1.0294	0.72591	0.808723	1.02758	1.18473	0.830719	0.495785	0.297181	0.702416	0.933886	1.07284	1.21765	1.11046	1.19552	1.62635	1.46872	1.37576	1.32272	1.24796	1.35364	1.30194	0.869533	1.1743	1.42949	1.57022	1.46429	1.47661	1.42003	1.09182	0.850547	1.13178	1.89331	1.54922	1.1619	1.06447	1.93679	1.95659	1.61863	1.03558
0.249068			0.660346	1.08971	1.16631	1.37013	1.34519	0.822254	0.474508	0.212088	0.0677505	0.31772	0.513922	0.621881	0.571658	0.665902	0.615494	0.421045	0.861568	1.05388	1.12046	1.21606	1.16328	1.20573	1.42716	1.59966	1.70637	1.66163	1.13425	0.90101	0.74976	0.586772	1.10012	1.75498	2.39133	2.25907	2.17629	1.98418	1.49107	0.834887	0.635587	0.969241	1.46493	1.57043	1.41441	1.08431	1.38205	1.58506	1.48379
0.254799			0.547342	0.473049	0.539625	0.84646	1.09341	1.08993	0.851075	0.718168	0.664424	0.387419	0.287944	0.289173	0.353912	0.512942	0.559766	0.490231	0.798034	0.687023	0.472243	0.655711	0.640328	0.827561	1.36139	2.05016	1.90444	1.24817	0.89248	1.05924	1.18671	0.960755	0.923854	1.00212	1.14758	1.12483	1.21506	1.38732	1.64409	1.45473	1.34844	1.41971	1.85645	1.99589	1.79865	1.04252	1.24681	1.51608	1.60586
0.26053			0.557713	0.530424	0.543263	0.681644	0.846458	0.987457	0.952669	0.997652	1.05561	0.591754	0.375457	0.369139	0.61874	0.700184	0.73117	0.736976	0.842226	0.568605	0.279488	0.603237	0.503693	0.600372	1.10205	1.86923	1.74299	1.09439	0.878143	1.17096	1.40626	1.26263	0.893452	0.734021	0.784479	0.949443	1.06212	1.2784	1.785	1.86911	1.91479	1.98009	2.10308	1.9858	1.61874	0.869239	1.06994	1.40609	1.66099
0.26626			0.691422	1.26155	1.17699	0.87556	0.604348	0.514991	0.779358	1.05057	1.24134	0.930653	0.776336	0.861605	1.36589	1.22745	1.1296	1.1612	0.994122	0.698562	0.542056	1.05846	0.753269	0.524147	0.649239	1.05712	1.22212	1.20018	1.09114	1.23615	1.40847	1.4924	1.00887	0.95053	1.30172	1.73258	1.71722	1.65728	1.91378	2.0781	2.33464	2.65029	2.20482	1.5403	0.874943	0.564582	0.851518	1.25516	1.64922
0.271991			0.832235	0.749664	1.14182	0.905476	0.620359	0.609422	0.453695	0.56328	0.86965	0.802424	0.735201	0.663282	0.580057	0.712414	0.937091	1.21774	1.25461	0.930456	0.658549	1.18657	1.05087	0.812799	0.629631	0.863225	0.89774	0.831172	0.930669	1.19776	1.38121	1.32355	1.03899	1.02476	1.30504	1.92612	2.00566	1.88346	1.80176	2.04397	2.24489	2.31416	1.78767	1.49921	1.36607	1.32604	1.58864	1.79868	1.85084
0.277722			0.701609	0.366986	0.958855	1.05869	0.923044	0.636177	0.334761	0.405613	0.773096	0.855681	0.814434	0.633099	0.239399	0.441538	0.75038	1.08204	1.29203	1.0196	0.712578	1.13808	1.09522	0.88555	0.581018	0.643591	0.612668	0.56649	0.745022	1.08133	1.30063	1.22409	1.05696	1.04085	1.21855	1.80757	1.78153	1.56278	1.47474	1.86868	1.99748	1.76205	1.40117	1.41193	1.56815	1.56878	1.86713	2.07183	2.06611
0.283452			0.299666	0.113503	0.628153	1.33511	1.51223	0.595282	0.422499	0.577461	0.951578	1.09034	1.01396	0.770969	0.343766	0.41476	0.569484	0.754167	1.10647	0.96601	0.704149	0.913064	0.886429	0.74249	0.503423	0.39824	0.366913	0.406129	0.534229	0.886928	1.16676	1.194	1.06278	0.998831	1.04228	1.37705	1.04503	0.695441	0.932819	1.55229	1.59249	0.994046	1.04531	1.27845	1.48124	1.29295	1.68712	2.07467	2.29504
0.289183			0.457696	0.268626	0.416311	0.690245	0.822231	0.617752	0.54774	0.656953	0.887968	0.884708	0.64825	0.366203	0.209339	0.491455	0.712803	0.799836	0.884137	0.672337	0.536474	1.16335	1.17953	0.963256	0.601223	0.401378	0.401216	0.532831	0.636275	1.095	1.43949	1.38624	1.07793	0.912922	0.91548	1.13239	0.88115	0.644949	0.884546	1.48295	1.44068	0.704616	0.741579	0.90521	1.06815	1.02213	1.53284	2.01617	2.30858
0.294914			0.62107	0.48939	0.489081	0.493866	0.538044	0.652314	0.531879	0.585939	0.788522	0.828883	0.578177	0.29051	0.207077	0.545245	0.759237	0.764465	0.675278	0.519318	0.566913	1.38734	1.38722	1.11843	0.715628	0.530019	0.579957	0.780373	0.924935	1.31255	1.55796	1.41605	0.995424	0.769022	0.762922	1.02272	0.83219	0.62907	0.820704	1.3188	1.24202	0.554659	0.699557	0.893064	1.02426	0.882832	1.4494	1.88357	1.94221
0.300644			0.789752	0.775721	0.846322	0.745814	0.659551	0.698972	0.374984	0.36448	0.653237	0.922793	0.803631	0.543781	0.336925	0.576141	0.708836	0.648107	0.479891	0.506895	0.795368	1.58499	1.50945	1.20801	0.846608	0.784094	0.903062	1.14869	1.40008	1.53954	1.52222	1.28351	0.815337	0.567169	0.584611	1.04799	0.898083	0.64777	0.741274	1.05985	0.996503	0.54416	0.919178	1.24188	1.34943	0.875011	1.43675	1.67687	1.1961
0.306375			0.487327	0.323688	0.433173	0.681155	0.861243	0.835083	0.574347	0.381334	0.317195	0.668008	0.75384	0.6256	0.249142	0.682004	0.958238	0.904716	0.340229	0.25636	0.483338	0.871314	0.944663	0.855913	0.632473	0.599801	0.782787	1.03146	0.90068	1.17668	1.46708	1.56322	1.02971	0.629541	0.432786	0.634723	0.513109	0.345727	0.376509	0.601503	0.769894	0.873155	1.3014	1.27511	1.02309	0.812965	1.13629	1.27046	1.00068
0.312106			0.265689	0.112699	0.225133	0.633778	0.912994	0.780353	0.706111	0.530993	0.311861	0.470379	0.563311	0.536262	0.286567	0.677047	0.915868	0.853964	0.250643	0.230818	0.478926	0.569747	0.686547	0.690421	0.52706	0.476676	0.645146	0.887916	0.780418	1.14285	1.47286	1.49025	1.13241	0.81942	0.593806	0.579355	0.448198	0.357952	0.472799	0.605672	0.8211	1.11064	1.20874	1.01696	0.822991	1.09555	1.53447	1.76994	1.67785
0.317836			0.124828	0.142686	0.222143	0.603665	0.814828	0.53484	0.770283	0.813408	0.637148	0.329932	0.23213	0.275851	0.449188	0.561339	0.581852	0.495976	0.211146	0.430223	0.782054	0.680185	0.735022	0.71148	0.530341	0.414715	0.490172	0.718107	1.0392	1.43794	1.53955	1.06476	1.12349	1.13675	1.06755	0.881779	0.703273	0.684357	1.02997	1.07219	1.15004	1.25667	0.641429	0.467591	0.749155	1.72259	2.63095	3.17486	3.22715
0.323567			0.194103	0.211656	0.274851	0.381606	0.422314	0.315274	0.650849	0.946199	1.11236	0.766084	0.524403	0.514273	0.955963	0.921355	0.788405	0.621876	0.541897	0.871342	1.24508	1.04531	0.911335	0.75761	0.556772	0.544398	0.718967	1.03672	1.41833	1.61625	1.63765	1.44098	1.36949	1.24606	1.10826	1.23428	1.19467	1.0931	1.00333	1.14757	1.5042	1.96959	1.15153	1.10302	1.39305	1.47676	1.92731	2.11597	1.84428
0.329298			0.373708	0.438897	0.501015	0.381035	0.247869	0.195895	0.441709	0.880725	1.36927	1.05134	0.712136	0.67306	1.37762	1.26133	0.970428	0.626382	0.59728	0.862974	1.14259	0.951362	0.795643	0.741185	0.818866	0.712156	0.816455	1.06976	1.33771	1.3167	1.34482	1.6177	1.55105	1.43383	1.35046	1.70081	1.73367	1.49947	0.942801	0.959483	1.3442	1.95724	1.22611	1.17603	1.36125	1.16437	1.41009	1.5246	1.34082
0.335028			0.663592	0.824339	0.900542	0.601879	0.291461	0.176723	0.142938	0.617058	1.40788	1.18571	0.795342	0.752229	1.71413	1.58122	1.12791	0.509543	0.377403	0.405307	0.474838	0.398533	0.388054	0.662207	1.31648	0.917969	0.782699	0.817347	0.797534	0.539475	0.661224	1.59498	1.66815	1.70003	1.79402	2.28121	2.32015	1.90341	0.848413	0.508074	0.670285	1.2199	0.865331	0.686838	0.653998	0.785472	1.07927	1.40064	1.71647
0.340759			0.6903	0.881046	0.740918	0.713208	0.747833	0.832827	0.491768	0.564099	0.953516	0.751786	0.636016	0.746661	1.31554	1.22448	0.943145	0.567754	0.520618	0.710792	0.883623	0.585404	0.314036	0.344986	0.794918	0.983066	1.08057	1.06808	0.839872	0.554799	0.586088	1.21712	1.46636	1.53331	1.43581	1.16222	1.26147	1.3424	1.02962	0.967116	1.09185	1.34281	0.972225	0.657819	0.494769	0.709449	1.29826	1.6879	1.70068
0.34649			0.596568	0.702124	0.465196	0.744952	1.14349	1.46255	0.769968	0.460586	0.526126	0.386579	0.428639	0.612738	0.955702	0.997632	0.900434	0.705864	0.729539	0.905682	1.01474	0.640864	0.390191	0.475739	0.9997	1.36614	1.33425	1.02742	0.721844	0.441248	0.396548	0.762584	0.970168	1.01605	0.910136	0.669657	0.686783	0.821479	0.987198	1.15209	1.20313	1.12324	0.949965	0.671545	0.511017	0.887803	1.61315	1.94959	1.65532
0.35222			0.382448	0.287676	0.0734556	0.697131	1.4784	2.0658	0.977531	0.306567	0.125773	0.0901638	0.173311	0.35056	0.634634	0.900646	0.999727	0.923816	1.00411	0.989986	0.868264	0.564949	0.61644	1.05425	1.93048	2.06695	1.54367	0.695475	0.443517	0.198887	0.0926747	0.231438	0.17977	0.148477	0.217156	0.80337	0.595971	0.340681	0.721229	1.06304	1.0042	0.561307	0.798585	0.72799	0.702673	1.32042	2.02383	2.18566	1.58038
0.357951			0.400495	0.334265	0.299119	0.624079	0.995646	1.24472	0.8145	0.608045	0.67987	1.04381	1.09551	0.957471	0.677386	0.991377	1.02703	0.687151	0.764233	0.763029	0.675699	0.447759	0.361466	0.52573	1.00049	0.883345	0.654244	0.406128	0.423707	0.347687	0.322087	0.437822	0.66591	0.849724	1.00685	1.28798	0.948627	0.560442	0.642892	0.555246	0.446969	0.362134	0.597729	0.624966	0.674466	1.13318	1.31878	1.38809	1.37223
0.363682			0.337034	0.292143	0.369256	0.494008	0.583766	0.580991	0.575075	0.668171	0.909177	1.59923	1.61808	1.28988	0.802679	0.975528	0.912556	0.509021	0.476197	0.448751	0.398744	0.266615	0.242991	0.280691	0.372435	0.370409	0.436021	0.53624	0.581239	0.452671	0.396082	0.562878	0.967995	1.17425	1.1936	1.19899	0.968135	0.692496	0.5351	0.483499	0.5457	0.700709	0.615197	0.572586	0.630897	0.932193	1.19171	1.37284	1.45523
0.369412			0.192123	0.161374	0.283943	0.306984	0.242805	0.0746317	0.259351	0.487067	0.813795	1.75647	1.74109	1.34788	1.0105	0.853148	0.656373	0.389409	0.140054	0.0472295	0.0374681	0.0215687	0.260971	0.319043	0.0462552	0.527943	0.88878	1.08565	0.916042	0.513854	0.314709	0.606606	1.08604	1.12215	0.777628	0.536645	0.65464	0.736879	0.397895	0.84766	1.30014	1.57678	0.850895	0.570835	0.571979	0.717482	1.6424	2.13957	1.82924
0.375143			0.49645	0.553755	0.645931	0.780509	0.773057	0.477629	0.887543	0.983347	0.799713	0.941335	1.20037	1.42289	1.43929	0.983356	0.566391	0.285956	0.351197	0.329974	0.262275	0.19606	0.19813	0.198078	0.175929	0.638845	0.969456	1.13811	0.985457	0.578982	0.282812	0.322395	0.600323	0.924182	1.20653	0.993531	0.98555	0.957332	0.688975	0.982524	1.19406	1.20277	0.696043	0.55375	0.642746	0.854161	1.44738	1.70685	1.40172
0.380874			0.719529	0.617052	0.700562	0.865607	0.918105	0.714601	0.958446	0.894479	0.591382	0.762977	1.0014	1.23563	1.39248	1.09588	0.764098	0.477099	0.447649	0.454455	0.493942	0.575323	0.400702	0.276949	0.302598	0.633621	0.838394	0.955501	1.07061	0.779938	0.420266	0.15611	0.317076	0.745705	1.30707	1.30579	1.24812	1.08831	0.743875	0.870104	0.973416	0.974984	0.799241	0.793442	0.878206	0.966424	1.25672	1.3658	1.16967
0.386604			0.861369	0.351412	0.44796	0.562411	0.678079	0.785621	0.4723	0.220729	0.188926	1.22115	1.14403	0.786203	0.870237	1.19068	1.24933	0.962702	0.429488	0.420769	0.732461	1.15921	0.86854	0.555561	0.426247	0.5123	0.495666	0.537921	1.17149	1.11666	0.727007	0.107742	0.236266	0.586746	1.07939	1.47342	1.44232	1.12979	0.562656	0.510499	0.638273	0.893392	1.16037	1.28978	1.27829	1.05431	1.07046	1.11642	1.13302
0.392335			0.788351	0.751409	0.655174	0.543171	0.657269	1.19979	1.03946	0.841755	0.688481	0.816475	0.846607	0.880928	1.0239	0.723179	0.614678	0.792535	1.03035	1.05295	0.901711	0.566773	0.395458	0.324001	0.34475	0.319168	0.29933	0.406477	1.07387	1.09627	0.83772	0.422942	0.576429	0.844067	1.12757	1.01813	0.794867	0.530573	0.277996	0.529126	0.761871	0.894352	0.86389	1.07158	1.38619	1.64365	1.39609	1.1669	1.10034
0.398066			0.660348	0.730662	0.537861	0.456449	0.585594	1.04057	1.29301	1.2528	0.949464	0.548229	0.526718	0.679274	0.86821	0.498415	0.418245	0.750403	1.13066	1.13952	0.861896	0.310693	0.193525	0.191265	0.221558	0.189618	0.23716	0.443037	1.1199	1.23175	1.07013	0.722507	0.757776	0.834919	0.890956	0.673014	0.402807	0.201876	0.211364	0.52305	0.70993	0.711634	0.605705	0.879255	1.36868	1.90817	1.68107	1.36922	1.15396
0.403796			0.477377	0.289327	0.0961765	0.302277	0.463061	0.308182	1.23303	1.45387	0.971945	0.416398	0.184442	0.181413	0.403317	0.516332	0.659885	0.836241	0.73056	0.680682	0.613112	0.390899	0.26269	0.157349	0.056702	0.123648	0.309117	0.647522	1.3095	1.523	1.42419	1.00644	0.780356	0.559392	0.369656	0.438039	0.266086	0.143641	0.362707	0.49232	0.482549	0.34532	0.38581	0.712816	1.22581	1.84793	1.92537	1.72329	1.29385
0.409527			0.302458	0.328052	0.46904	0.325371	0.237211	0.417132	0.864683	1.04504	0.950249	0.700617	0.77455	0.864708	0.668001	0.724271	0.704083	0.564954	0.503741	0.652901	0.851934	0.843668	0.686698	0.451368	0.150954	0.321115	0.371424	0.442876	0.987746	1.41392	1.57993	1.34228	0.845181	0.428472	0.159941	0.355836	0.381032	0.424678	0.671988	1.02236	0.916926	0.33702	0.284531	0.603103	1.04522	1.26476	1.47131	1.48317	1.23384
0.415258			0.612047	0.62578	0.594328	0.289559	0.121209	0.364392	0.564819	0.714917	0.791047	0.628557	0.767237	0.904287	0.734069	0.747582	0.644194	0.403613	0.506527	0.718367	0.965821	1.13749	0.884769	0.548655	0.223388	0.572909	0.556885	0.4166	0.860625	1.35486	1.66552	1.61885	0.981622	0.445907	0.109462	0.353023	0.507799	0.667066	0.920389	1.31462	1.16432	0.455077	0.520705	0.835705	1.17532	1.18415	1.38655	1.46893	1.33232
[truncated: 148 more columns]

## Sheet: Fig2e
	1.2541	1.25881	1.26352	1.26823	1.27294	1.27765	1.28236	1.28707	1.29178	1.29649	1.3012	1.30591	1.31062	1.31533	1.32004	1.32475	1.32946	1.33417	1.33888	1.34359	1.3483	1.35301	1.35772	1.36243	1.36714	1.37185	1.37656	1.38127	1.38598	1.39069	1.3954	1.40011	1.40482	1.40953	1.41424	1.41895	1.42366	1.42837	1.43308	1.43779	1.4425	1.44721	1.45192	1.45663	1.46134	1.46605	1.47076	1.47547	1.48018
-0.404228
-0.398497
-0.392767
-0.387036
-0.381305
-0.375575			0.381473	0.333561	0.711314	1.10207	1.27674	1.04316	0.929734	1.01889	1.20963	0.847214	0.816679	0.861651	0.75403	0.445226
-0.369844			0.36178	0.134858	0.070479	0.131604	0.249203	0.398711	0.88708	1.22996	1.31942	0.622606	0.662539	0.851009	0.654831	0.722007	0.791619	0.833953	1.02629	1.0498	0.906823	0.522583	0.531296	0.639371	0.768998	0.365716	0.217431	0.287542	0.549912	0.53985	0.419685	0.248937	0.951924	1.24541	1.15095	1.14132	0.98447	0.77092	0.564075	0.993773	1.18578	1.04491	1.09342	1.08418	1.04114	0.987572	0.880915	1.03415	1.55536
-0.364113			0.586561	0.414614	0.230034	0.244294	0.378973	0.621593	0.986819	0.937616	0.554277	0.505436	0.676038	0.836862	0.753129	0.670667	0.604334	0.564259	0.655758	0.786148	0.926981	1.03343	1.4162	1.74696	1.91916	1.24536	0.728666	0.395859	0.406199	0.365176	0.583048	1.29433	1.55859	1.4553	1.07897	0.878158	0.831676	0.771719	0.535082	0.818813	0.966687	0.888433	0.714054	0.639239	0.622777	0.624752	0.538888	0.69747	1.21156
-0.358383			0.6283	0.512998	0.280727	0.326339	0.508603	0.783054	1.04353	0.826454	0.278824	0.462046	0.579578	0.631417	0.591351	0.527631	0.468194	0.426443	0.53204	0.777994	1.06676	1.24796	1.45906	1.65458	1.81797	1.56819	1.13123	0.629754	0.423418	0.471194	0.796875	1.48484	1.52626	1.58744	1.6843	1.68397	1.31879	0.938444	0.866381	1.02269	1.08982	1.01268	0.7147	0.551768	0.503764	0.591751	0.535437	0.660295	1.06984
-0.352652			0.487063	0.430075	0.22261	0.377756	0.638084	0.883085	1.05721	0.896402	0.49291	0.492442	0.373229	0.234777	0.169633	0.292968	0.383218	0.420499	0.655092	1.02526	1.32608	1.16625	0.660221	0.36272	0.465943	1.33435	1.42512	0.98922	0.601604	0.85785	1.06114	0.820744	0.855179	1.64184	2.96655	3.55819	2.44545	1.271	1.55778	1.60522	1.55501	1.41754	1.09521	0.821649	0.684031	0.888473	0.870463	0.922541	1.13014
-0.346921			0.518644	0.519167	0.428202	0.541019	0.649454	0.631537	0.715333	0.706675	0.646953	0.873154	0.688813	0.469619	0.580068	0.666786	0.760402	0.878102	1.19766	1.13139	0.927573	0.955413	0.956412	0.921906	0.845694	0.951035	1.29787	1.74773	1.90685	1.65288	1.19571	0.59667	0.735808	1.2462	1.9341	1.84718	1.36223	0.945248	1.06123	1.1651	1.23483	1.2521	1.03331	0.974131	1.03558	1.21064	1.1999	1.20952	1.29776
-0.341191			0.623449	0.623701	0.621858	0.856285	1.00935	0.874463	0.662677	0.679223	0.915679	1.2359	0.96675	0.649247	0.809004	0.800241	0.843401	0.986104	1.38025	1.18781	0.845016	1.04383	1.21206	1.29629	1.27032	1.06098	1.34737	1.91318	2.19168	1.79553	1.20381	0.625484	0.625619	0.827862	1.11882	0.99402	0.886033	0.851762	0.973199	0.956922	1.02167	1.16673	0.933127	1.01275	1.27992	1.61743	1.34307	1.08961	1.03588
-0.33546			0.801467	0.743696	0.803573	1.32345	1.71757	1.61164	0.899137	0.813998	1.29902	1.58061	1.207	0.773658	0.856485	0.69341	0.632323	0.744631	1.20296	1.19451	1.0783	1.43141	1.42714	1.48586	1.73969	1.66395	1.57353	1.48581	1.45648	1.28608	1.08553	0.90712	0.524626	0.386891	0.520717	0.998507	1.01671	0.990459	1.29354	0.980615	0.915514	1.16141	0.794685	0.93754	1.41702	2.1087	1.30007	0.563061	0.34477
-0.329729			1.09938	1.17562	0.846759	0.94043	1.15265	1.33957	0.942533	0.945232	1.27136	1.07766	0.830717	0.662476	0.737244	0.669044	0.689124	0.83481	1.05882	1.06709	1.11091	1.64676	1.1951	0.78458	0.728809	1.08139	1.53695	1.96852	1.96683	1.95014	1.7675	1.2945	0.664989	0.53077	0.877708	1.52515	1.28977	0.981563	1.33514	0.951336	0.855352	1.13569	0.875029	0.806419	0.883287	1.09785	1.67937	1.92266	1.59337
-0.323999			1.16817	1.37016	0.932323	0.691045	0.676524	0.968458	0.909606	1.10773	1.4348	0.83847	0.605234	0.549061	0.553233	0.511193	0.62427	0.907106	1.00844	0.99279	1.0274	1.42861	0.891551	0.407003	0.279987	1.06865	1.86574	2.45986	2.103	1.92267	1.73852	1.45193	0.829428	0.719319	1.10537	1.72933	1.31398	0.809474	1.07614	0.854231	0.773477	0.900338	0.842995	0.741461	0.688857	0.860166	1.6597	2.0569	1.72095
-0.318268			1.00792	1.32738	1.06025	0.575272	0.289202	0.498363	0.800371	1.30143	1.78922	0.862971	0.530545	0.433445	0.304496	0.219923	0.437812	0.961504	1.05177	0.971593	0.827806	0.77717	0.516557	0.353058	0.393071	1.62547	2.55969	2.95971	1.86509	1.20391	0.998834	1.37948	1.01791	0.952499	1.20374	1.61117	1.08944	0.474305	0.51669	0.689345	0.66991	0.455457	0.698605	0.742629	0.833618	1.39535	1.24121	0.966262	0.727932
-0.312537			1.06676	1.27639	1.15145	0.699177	0.394364	0.552913	0.602201	0.853442	1.22191	1.05899	0.919704	0.731498	0.401776	0.308604	0.431121	0.743712	0.790557	0.836168	0.925051	1.15555	0.869876	0.659929	0.712897	1.25277	1.72014	1.98236	1.5385	1.06914	0.863598	1.14631	0.819932	0.839064	1.19724	1.61245	1.39154	1.01544	0.877135	0.870337	0.768494	0.550463	0.410497	0.494273	0.714587	0.993122	1.40336	1.44003	0.936114
-0.306807			1.11432	1.3229	1.0839	0.669079	0.474246	0.789364	0.686963	0.669776	0.773366	1.03049	1.02339	0.842979	0.51164	0.556228	0.679385	0.820424	0.740018	0.759702	0.894716	1.22632	1.00583	0.870628	1.0213	1.17384	1.30295	1.37373	1.25259	1.06387	1.01649	1.25989	0.938694	0.924626	1.21175	1.54002	1.61446	1.56317	1.45828	1.23896	0.976005	0.688135	0.501296	0.531538	0.675128	0.815889	1.33721	1.50288	1.08107
-0.301076			1.15062	1.46691	0.857701	0.485061	0.528856	1.20763	1.05454	0.750352	0.443586	0.777561	0.84171	0.767938	0.634066	0.962724	1.1825	1.19151	0.900053	0.74215	0.73682	0.98956	0.92447	0.985178	1.31824	1.38856	1.30802	1.13376	1.0074	1.18809	1.45744	1.72008	1.37409	1.20913	1.24726	1.39389	1.75819	2.11744	2.25995	1.79511	1.29239	0.868462	0.970887	0.854357	0.715266	0.863655	1.04292	1.15502	1.16286
-0.295345			1.48633	2.15273	1.41657	0.801733	0.603064	1.10574	0.966834	0.837188	0.782626	0.952075	0.823331	0.618832	0.532397	1.0283	1.21487	0.958565	0.577356	0.355141	0.313486	0.575599	0.820685	1.00377	1.10461	1.33816	1.37343	1.3424	1.63339	1.85002	1.87111	1.58074	1.61647	1.54151	1.34111	1.04919	1.32079	1.64481	1.56021	1.47573	1.29744	1.05744	1.39044	1.39724	1.38656	1.85428	2.05588	2.01823	1.72411
-0.289615			1.35455	2.10258	1.5845	0.881531	0.534934	0.956429	0.877746	0.921691	1.09237	1.17075	0.89151	0.577367	0.539447	1.18673	1.41514	1.06091	0.562391	0.370872	0.441739	0.821148	1.01269	1.08431	1.04331	1.31164	1.38541	1.43862	2.01032	2.19009	2.0516	1.55286	1.80001	1.80545	1.5302	1.01868	1.2607	1.57896	1.3651	1.34677	1.27003	1.12507	1.29222	1.34808	1.45631	1.90865	2.10935	2.0637	1.74946
-0.283884			0.755486	1.31672	1.3616	0.724549	0.324545	0.75973	0.78731	1.00389	1.37282	1.43355	1.0462	0.643505	0.655172	1.43795	1.78322	1.49847	0.855128	0.789292	1.12144	1.72594	1.50036	1.22676	1.13431	1.309	1.34403	1.42248	2.1382	2.20831	1.99897	1.63645	1.92476	2.00103	1.81457	1.30229	1.57782	1.91977	1.67446	1.40819	1.2102	1.07141	0.676448	0.707156	0.924766	1.02715	1.20369	1.29172	1.2391
-0.278153			0.787978	1.13673	1.26344	0.91569	0.637336	0.762916	1.16187	1.40564	1.46435	1.2934	0.944467	0.633612	0.593666	1.27536	1.84577	2.15279	1.98459	2.08104	2.14345	1.63311	1.35432	1.23537	1.27401	1.575	1.66144	1.57043	1.34637	1.32377	1.56209	2.16062	2.33421	2.60155	2.84422	2.1809	2.01628	1.99169	1.8234	1.74793	1.53647	1.18871	1.19059	1.36742	1.56066	1.51921	1.30784	1.16264	1.16035
-0.272423			0.827679	0.850273	0.934466	0.936857	0.928899	0.949206	1.48399	1.61447	1.35532	1.11319	0.833854	0.596968	0.499691	1.05946	1.61491	2.0445	2.11922	2.53342	2.74123	1.69002	1.4084	1.43842	1.67915	1.91908	1.85951	1.52801	0.900468	0.854154	1.22203	2.02026	2.24389	2.59835	2.96389	2.39527	2.03244	1.82981	1.80624	1.87457	1.73429	1.3893	1.54591	1.71642	1.83258	1.75744	1.3366	1.03872	1.01197
-0.266692			0.874548	0.457392	0.374823	0.788129	1.19921	1.3185	1.75364	1.63043	1.0458	0.892905	0.714369	0.533603	0.373304	0.790278	1.09075	1.17385	1.25934	2.14661	2.91479	1.8966	1.66249	1.83581	2.34957	2.34117	1.93825	1.29528	0.800408	0.799351	0.978795	1.21562	1.654	1.99164	2.17386	1.9456	1.62644	1.43424	1.62307	1.78819	1.80367	1.67312	1.74238	1.7542	1.74059	1.74191	1.29002	0.920004	0.794048
-0.260961			0.414148	0.379774	0.768553	1.03246	1.14392	1.04514	1.5852	1.59152	1.08789	0.62271	0.606368	0.772538	0.925799	0.785782	0.756767	0.879135	0.72729	1.08791	1.57114	1.553	1.6267	1.73767	1.87416	2.10122	1.74251	1.08359	0.900662	1.01306	1.23363	1.48892	1.89362	1.82813	1.39637	1.32331	1.38799	1.61011	2.06889	1.69435	1.34187	1.14527	1.20591	1.30048	1.43395	1.63272	1.55201	1.47423	1.47773
-0.255231			0.269576	0.313925	0.869007	1.21135	1.31809	1.11136	1.40994	1.3168	0.865558	0.581314	0.649744	0.86898	1.09588	0.645268	0.417279	0.5245	0.369489	0.589365	1.02888	1.52042	1.66647	1.67926	1.60759	1.79577	1.45436	0.887684	0.961454	1.10097	1.24768	1.37178	1.8631	1.82409	1.33745	1.08002	1.46174	1.95757	2.11707	1.46314	0.949726	0.736041	1.02006	1.24658	1.44566	1.65347	1.58216	1.59211	1.7877
-0.2495			0.440724	0.259853	0.676283	1.32481	1.72163	1.51701	1.22785	0.80638	0.3789	0.768626	0.844427	0.822966	0.883663	0.368829	0.0723508	0.110009	0.185921	0.65084	1.28783	1.79882	1.78185	1.66063	1.5498	1.42486	1.07387	0.707565	0.982783	1.06311	1.02105	0.864351	1.56253	1.97948	1.99686	1.21566	1.84758	2.47648	1.76776	1.09465	0.627268	0.445462	1.18471	1.59236	1.7756	1.80413	1.38055	1.27378	1.72403
-0.243769			0.408527	0.341885	0.645048	1.22499	1.60408	1.45011	1.09319	0.631332	0.203804	0.661547	0.710849	0.686532	0.896462	0.821746	0.620824	0.343149	0.418952	1.07464	2.01216	2.84351	2.81001	2.35079	1.55021	1.55697	1.22483	0.76626	0.79834	0.955841	1.05483	0.980698	1.6156	2.10667	2.36263	2.08759	1.88009	1.80849	1.98951	1.41414	1.02454	0.95762	1.12588	1.48922	1.85909	1.93077	1.40507	1.0774	1.19076
-0.238039			0.561634	0.545896	0.584914	0.900108	1.15166	1.12495	0.820992	0.460041	0.143785	0.432388	0.466579	0.463127	0.625342	0.953585	0.928462	0.524191	0.797061	1.25463	1.82638	2.44302	2.53187	2.20921	1.46419	1.42267	1.19754	0.933633	1.07097	1.1031	1.10077	1.09342	1.70902	2.15701	2.35906	2.06981	1.56312	1.27617	1.70532	1.66058	1.64836	1.69763	1.20563	1.48586	2.01049	2.03248	1.41059	0.982468	1.00341
-0.232308			0.899981	0.871828	0.495915	0.350312	0.364577	0.541679	0.411343	0.292569	0.198885	0.08131	0.111748	0.15283	0.0704392	0.764464	0.995359	0.6532	1.32019	1.19089	0.730859	0.597939	0.947917	1.2362	1.29181	1.02209	0.99209	1.20967	1.80053	1.50484	1.15897	1.20263	1.8428	2.13052	1.98628	1.16271	0.896891	0.879607	0.915462	1.83394	2.49856	2.66532	1.42395	1.58227	2.22973	2.10921	1.39713	0.988991	1.16186
-0.226577			1.12955	0.902229	0.796222	0.992089	1.06672	0.741412	0.760833	0.958699	1.27662	1.4453	1.07665	0.560346	0.229966	0.900967	1.37657	1.48225	1.5858	1.48367	1.24031	0.90162	0.79276	1.11575	1.97692	1.3596	1.34919	1.76994	2.24462	2.46211	2.67795	3.03001	2.3178	1.97631	2.00447	1.99038	2.08936	2.09554	1.77932	1.77409	1.96626	2.29586	2.12145	1.94264	1.79235	1.73772	1.6378	1.37145	0.898352
-0.220847			1.33333	1.14621	0.965529	1.11484	1.18806	0.928713	1.19567	1.48733	1.75367	1.89212	1.61542	1.14377	0.621179	1.00733	1.42216	1.70367	1.52389	1.55406	1.59839	1.32111	1.06766	1.24389	2.01778	1.64672	1.50464	1.58493	1.95737	2.43764	2.88907	3.2303	2.50232	2.02822	1.8704	2.0124	2.19932	2.30999	2.20098	2.1927	2.43248	2.89377	2.85261	2.35849	1.77542	1.656	1.78203	1.59288	0.913291
-0.215116			1.51132	1.60368	1.00389	0.718781	0.728815	1.10357	1.71577	1.87845	1.63017	1.42207	1.72816	1.90295	1.24392	1.08357	1.13223	1.31765	1.13459	1.40213	1.80512	1.85636	1.77246	1.62051	1.41456	1.88337	1.45848	0.654948	0.939084	1.43178	1.79278	1.80407	2.3965	2.28624	1.5842	1.22911	1.22715	1.52328	2.18054	3.08949	3.89671	4.45854	3.61727	2.82971	2.17878	1.86396	1.82983	1.65331	1.20662
-0.209385			1.33838	1.54178	1.20217	1.10204	1.09843	1.13483	1.37372	1.38706	1.21364	1.24487	1.2122	1.06066	0.687462	1.00535	1.14787	1.00212	1.05359	1.33101	1.73154	2.13353	2.07773	1.6206	0.735087	0.756894	0.790514	0.889528	1.24919	1.29927	1.30996	1.41738	2.86865	3.1345	2.32955	1.72266	1.34607	1.28126	1.72511	2.01654	2.36447	2.7327	2.22835	2.01571	1.93078	1.7657	1.6314	1.61661	1.76111
-0.203655			1.11869	1.35981	1.16262	1.04308	0.97511	0.957741	1.2602	1.44274	1.44844	1.06755	0.804971	0.627413	0.535289	0.972678	1.25744	1.3041	1.55366	1.75332	1.97079	2.33294	2.11449	1.52151	0.574565	0.446839	0.585878	0.922898	1.32217	1.19628	1.11281	1.38983	2.90647	3.2577	2.58291	2.26411	1.83026	1.57188	1.83018	1.68951	1.81151	2.22309	1.9086	1.85596	1.92123	1.92471	1.77995	1.91015	2.45754
-0.197924			0.852267	1.05779	0.88532	0.542043	0.35905	0.572375	1.3751	2.04521	2.33426	0.890127	0.506477	0.603111	0.787294	0.985542	1.46089	2.22328	2.6345	2.6688	2.5227	2.45456	1.88284	1.32334	0.932925	0.95302	0.8445	0.7552	1.15813	1.12285	1.20125	1.72126	2.51011	2.65607	2.34442	2.85337	2.6795	2.39488	2.4955	2.10811	2.23746	2.92922	2.65764	2.35025	2.15007	2.34087	2.27537	2.53379	3.2957
-0.192193			0.85937	0.851284	0.671071	0.45982	0.356378	0.47086	1.01404	1.3795	1.45127	0.689836	0.591454	0.8175	1.15637	1.26178	1.42464	1.69171	2.03206	2.00313	1.8677	2.0351	1.87764	1.93252	2.38342	2.2462	1.9963	1.72337	1.70007	1.32577	1.18591	1.65763	2.15698	2.35479	2.29967	2.32221	1.97586	1.7147	1.99913	1.44215	1.35366	1.89668	2.51063	2.59905	2.41109	2.22385	2.68198	2.69378	1.92295
-0.186463			0.845869	0.722664	0.711005	0.693182	0.676887	0.667004	1.00326	1.07302	0.87496	0.607761	0.724312	0.987846	1.21854	1.30794	1.36469	1.41252	1.56414	1.56757	1.51386	1.53522	1.71244	2.05433	2.58137	2.68169	2.73245	2.69819	2.4327	1.74378	1.31353	1.57768	1.87271	2.03006	2.04238	1.88666	1.58251	1.43785	1.80406	1.37736	1.45177	2.17665	2.83118	2.92303	2.66265	2.22841	3.03813	3.17752	2.06229
-0.180732			0.811764	0.671911	1.00503	1.24202	1.32047	1.16071	1.34264	1.12568	0.605276	0.643878	0.905036	1.11416	0.973931	1.1241	1.28106	1.38564	1.23072	1.3621	1.46112	0.954959	1.38732	1.68893	1.52722	2.25975	3.05297	3.67948	3.35581	2.37669	1.58401	1.48137	1.65727	1.68186	1.57261	1.54668	1.49936	1.5642	1.91021	1.91355	2.53142	3.76858	3.61899	3.32206	2.90471	2.35445	3.34374	3.98474	3.71301
-0.175001			0.714119	0.608357	1.11709	1.56515	1.75916	1.51723	1.53068	1.2585	0.782547	0.814069	1.06931	1.28422	1.17676	1.15203	1.17772	1.25915	1.52242	1.73045	1.67619	0.873246	1.33786	1.74091	1.67899	2.10751	2.3407	2.37687	2.1304	1.54466	1.11425	1.14678	1.16561	1.11075	1.02548	1.17529	1.38213	1.63536	1.94289	2.24824	2.71458	3.26338	2.49676	2.29113	2.24168	1.76076	2.2102	2.36653	1.86673
-0.169271			0.746166	0.683889	0.998365	1.49654	1.79059	1.59957	1.51609	1.32417	1.05631	0.996702	1.19797	1.39719	1.32876	1.25146	1.1744	1.12448	1.47844	1.73296	1.72188	1.02873	1.34665	1.65017	1.63185	1.98223	1.96751	1.71176	1.50717	1.31214	1.21658	1.29471	1.07511	0.901031	0.820106	1.01465	1.46862	1.88048	1.95006	2.16101	2.33811	2.41459	1.86775	1.81	1.91257	1.71399	1.74288	1.57921	1.09832
-0.16354			0.907841	0.898443	0.648943	1.03628	1.41487	1.40778	1.29895	1.3227	1.42652	1.19177	1.291	1.45307	1.42992	1.42235	1.27107	0.981678	1.09893	1.3698	1.59827	1.42134	1.41366	1.41674	1.38585	1.88387	1.93328	1.68399	1.48594	1.67891	1.89075	1.92492	1.3856	1.05258	0.956384	1.0647	1.75877	2.29948	1.93176	1.65202	1.40226	1.22239	1.73186	1.87854	1.91736	2.21394	1.94161	1.62262	1.40755
-0.157809			0.727383	0.826445	0.468585	0.530222	0.720013	0.904074	0.967817	1.20844	1.54852	1.38778	1.20522	1.05438	1.00185	1.25156	1.42547	1.48371	1.77706	1.84958	1.79471	1.71565	1.43505	1.13981	0.886307	1.42423	1.71913	1.75717	1.3901	1.4053	1.42064	1.22935	1.01718	0.884021	0.873208	1.2359	1.85623	2.30211	2.09941	1.767	1.45164	1.23201	1.84693	2.44368	2.83118	2.59929	2.65353	2.79051	2.96268
-0.152079			0.565065	0.7921	0.574892	0.423794	0.494683	0.938861	1.01437	1.16371	1.37367	1.37906	1.1838	0.984487	0.977567	1.45829	1.74224	1.75591	2.14891	2.04318	1.69958	1.46178	1.26646	1.00758	0.648615	1.20938	1.77903	2.12068	1.396	1.22661	1.15924	0.974801	1.10158	1.11399	1.06763	1.42131	1.94043	2.31676	2.20501	1.86943	1.61862	1.53491	2.06919	2.77087	3.27137	2.87458	3.01607	3.41888	4.02353
-0.146348			0.42092	0.795416	0.967748	0.716859	0.738726	1.51192	1.43845	1.18848	0.902111	1.16571	1.22672	1.24327	1.35693	2.04238	2.22129	1.79833	2.21451	1.9507	1.31302	0.659979	0.907986	1.02005	0.672734	1.23929	2.11291	2.77442	1.50363	1.14287	1.10653	1.16116	1.6387	1.74239	1.53958	1.62092	2.01136	2.34342	2.24858	1.95933	1.90318	2.13103	2.39862	2.86016	3.23805	3.03983	3.02935	3.50788	4.59016
-0.140617			0.78231	1.03373	0.951883	0.798195	0.824399	1.22587	1.37041	1.33622	1.18088	1.20738	1.35767	1.47583	1.39197	1.79833	1.85938	1.49186	1.64603	1.69929	1.55473	0.949154	1.2458	1.42943	1.18552	1.7773	2.58493	3.16697	2.04245	1.7827	1.71864	1.53852	2.25704	2.45371	2.12282	1.58831	1.76723	2.12201	2.21424	2.29069	2.60091	3.0946	2.548	2.52717	2.83028	3.27974	3.27925	3.36472	3.68872
-0.134887			0.873799	1.06653	1.05609	0.866434	0.793253	1.04003	1.19145	1.22507	1.18096	1.30534	1.58854	1.77281	1.5591	1.79741	1.74489	1.31985	1.24454	1.52435	1.75522	1.20714	1.47035	1.65238	1.47859	1.94944	2.55578	3.00546	2.3153	2.07666	1.94597	1.76509	2.5537	2.70278	2.21845	1.53123	1.62431	1.97275	2.18069	2.52076	3.0409	3.63553	2.7669	2.45403	2.65364	3.53547	3.47771	3.45379	3.73558
-0.129156			0.695512	0.893874	1.28032	0.921615	0.645409	0.954479	0.901695	0.855198	0.902464	1.45957	1.91924	2.13417	1.85829	2.03959	1.87778	1.28228	1.01004	1.42585	1.91445	1.43392	1.58164	1.68893	1.55199	1.75584	2.02567	2.29008	2.32222	2.02485	1.78868	1.8409	2.52874	2.48973	1.82667	1.44971	1.58259	1.89565	2.14795	2.64958	3.22316	3.75384	3.05525	2.64063	2.70804	3.80698	3.62468	3.77494	4.73034
-0.123425			1.1393	1.03323	1.32218	1.42049	1.65742	2.26199	1.9482	1.64069	1.42861	1.49318	1.79077	2.14007	2.37911	2.69753	2.51826	1.77696	1.18046	1.07602	1.22504	1.33008	1.26973	1.25925	1.37053	2.10007	2.2233	1.95693	1.82408	2.04138	2.11025	1.72267	2.09338	2.232	2.10618	1.80461	1.87931	2.13917	2.47559	2.58805	2.66002	2.69436	2.3939	2.31049	2.55352	3.45469	2.92389	2.93339	4.07138
-0.117694			1.13106	1.01964	1.28835	1.58949	1.9721	2.48698	2.3976	2.17831	1.88698	1.66496	1.78362	2.0819	2.4692	2.77316	2.73841	2.31749	1.61151	1.12428	0.912161	1.20402	1.08502	0.97767	1.01238	2.00731	2.1341	1.71089	1.51451	1.95998	2.24964	1.91172	2.03697	2.18747	2.29622	2.11538	2.15339	2.3773	2.8278	2.77067	2.50014	2.10005	2.18461	2.35105	2.6261	3.10434	2.66787	2.71867	3.68164
-0.111964			0.670939	0.853165	1.17887	1.4287	1.58966	1.62984	2.25007	2.4681	2.27756	1.97481	1.89774	1.95964	2.12864	2.26661	2.5383	2.90375	2.30309	1.57051	0.975724	1.05577	1.02749	0.844169	0.477645	1.47774	1.75823	1.55201	1.39353	1.78072	2.20691	2.40791	2.35932	2.35605	2.39683	2.38203	2.40484	2.6101	3.20453	3.19731	2.74339	1.97084	2.42729	2.76221	2.92572	2.75597	2.85651	3.13061	3.56106
-0.106233			0.683424	0.890014	1.19055	1.25403	1.35287	1.65482	1.97984	2.15894	2.15454	1.75842	1.57319	1.46443	1.32728	1.13351	1.403	2.16725	2.38972	2.03254	1.45869	1.20063	1.21854	1.17353	0.959722	1.76228	2.16174	2.25868	2.24624	2.39999	2.43829	2.17904	1.90199	2.01695	2.41626	2.40481	2.8479	3.1994	2.90979	2.92115	2.89598	2.81044	3.01248	3.34035	3.51925	3.03068	3.3438	3.69392	3.87572
-0.100502			1.24457	1.46338	1.20712	1.22708	1.48415	2.02066	2.01306	1.9822	1.9114	1.45469	1.40478	1.4235	1.19759	0.918743	1.08011	1.72666	2.09751	1.98713	1.65687	1.45983	1.64486	1.74637	1.61719	2.14258	2.46111	2.65897	2.95827	2.77856	2.38772	1.87641	1.80961	1.92789	2.15665	2.18262	2.65935	2.98552	2.53691	2.83644	3.207	3.52135	3.38675	3.44978	3.45458	2.95613	3.70439	4.20061	4.01656
-0.0947718			2.35408	2.57295	1.22858	1.34781	1.98332	2.72711	2.34956	1.93779	1.54814	1.06364	1.39243	1.83662	1.73932	1.62198	1.56938	1.58191	1.42661	1.43449	1.57038	1.83331	2.3063	2.56249	2.44987	2.6185	2.65627	2.75294	3.52958	2.9165	2.05534	1.50011	2.08201	2.08871	1.6181	1.71559	1.83944	1.96877	2.08598	2.94312	3.6763	4.10345	3.55009	3.09067	2.73202	2.53254	3.93828	4.65061	3.98365
-0.0890411			1.47681	1.45696	1.27243	1.6454	1.86414	1.47342	1.59471	1.39372	0.923747	0.82866	0.951885	1.21742	1.60552	1.61381	1.63469	1.69385	1.23387	1.51614	2.02044	1.94177	1.68647	1.49082	1.43313	1.64041	1.86459	2.21295	3.07375	3.04491	2.64151	2.04593	1.56075	1.26818	1.25144	2.04291	2.16109	2.14386	2.44551	2.62116	2.69656	2.68084	2.68302	3.18979	3.71597	3.47855	3.89182	4.21503	4.23903
-0.0833105			1.32346	1.11955	1.19052	1.40043	1.33696	0.685898	0.873877	0.955502	0.92171	1.10529	1.05732	1.07974	1.50478	1.46094	1.49161	1.65532	1.48676	1.72514	2.04231	1.9015	1.46782	1.24365	1.40419	1.80944	2.01178	2.14489	2.60119	2.66153	2.51549	2.21256	1.56645	1.23467	1.29991	2.12139	2.12863	2.11659	2.8264	2.69718	2.55886	2.53331	2.62719	3.32332	4.01052	3.6868	3.7502	3.76686	3.6156
-0.0775798			1.89372	1.56046	0.98294	0.613166	0.402015	0.364481	0.18719	0.623217	1.54182	1.89329	1.70846	1.42335	1.43711	1.16347	1.14023	1.46635	2.18506	2.06139	1.63613	1.71255	1.65023	1.82071	2.3627	3.12503	3.09738	2.54854	2.11187	1.76658	1.67762	2.0002	2.09897	1.98792	1.76336	1.95112	1.74224	1.88709	3.22856	3.17097	3.26287	3.66042	3.3824	3.49126	3.61584	3.15752	3.51351	3.30625	2.11392
-0.0718491			1.13794	1.54452	1.5915	1.29463	1.07039	1.18032	1.47661	1.71669	1.82293	1.37671	0.936754	0.823746	1.49115	1.28977	1.10475	1.09649	1.53115	1.50162	1.36524	1.69662	1.86376	2.02578	2.22787	1.77196	1.67946	1.71702	1.20344	1.6735	2.42964	3.16799	2.8463	2.38972	1.92935	1.90234	2.26714	2.58459	2.42291	2.2762	2.7272	3.78803	4.27021	3.76817	2.96439	2.83146	4.24221	5.07771	4.70134
-0.0661185			0.803587	1.40255	1.70866	1.41263	1.24814	1.6769	2.14732	2.31769	2.12055	1.19032	0.794137	0.808416	1.27249	1.18612	1.05302	0.967105	1.15152	1.16494	1.19256	1.56514	1.80519	1.93804	1.95639	1.07851	1.01737	1.38727	1.15028	1.7321	2.63145	3.65875	3.23486	2.67052	2.12385	2.05947	2.64101	2.94927	2.01338	2.01108	2.59193	3.63359	3.98364	3.32131	2.4155	2.40729	3.89651	5.11899	5.5603
-0.0603878			0.890538	1.13462	1.33462	0.967379	0.935428	1.8543	2.19949	2.42631	2.43463	1.33404	1.2804	1.37715	0.781301	0.852622	0.985049	1.07814	1.04609	1.05129	1.11807	1.31814	1.4746	1.5576	1.54834	1.0445	1.11089	1.55912	1.95206	1.94234	2.28325	3.47267	3.26479	2.83038	2.34685	2.42242	2.86384	2.9812	1.99992	2.37547	2.85698	3.1973	2.52323	2.15106	1.96928	1.88518	2.47689	3.43073	4.69127
-0.0546571			0.836805	1.11372	1.66828	1.26031	1.06504	1.8226	1.75614	1.85752	2.05337	1.46093	1.38753	1.49944	1.53445	1.0481	0.899756	1.17965	0.988445	1.11192	1.33599	1.33373	1.50659	1.62181	1.60171	1.08485	1.04159	1.35397	1.79581	2.14332	2.54456	3.09346	3.464	3.25254	2.59852	2.3368	2.25663	2.31961	2.54471	3.2804	3.86274	4.14782	3.58821	3.28145	3.20207	3.41522	3.36468	3.42968	3.73569
-0.0489265			0.936199	0.904102	1.65558	1.39076	1.19242	1.70697	1.49666	1.47297	1.60057	1.28792	1.14829	1.24719	1.74578	1.35559	1.27421	1.63429	1.37979	1.32784	1.37182	1.37055	1.66536	1.80124	1.62356	1.40439	1.6336	2.14151	2.50786	2.69152	2.69637	2.47853	3.10226	3.16783	2.73739	2.53222	2.41106	2.50248	3.00947	3.60077	4.24292	4.83001	4.02606	3.67765	3.63077	3.77541	3.5871	3.43994	3.45587
-0.0431958			1.18865	0.505888	1.29666	1.35878	1.31756	1.50742	1.421	1.27261	1.07629	0.815135	0.562826	0.620562	1.41545	1.77501	2.10818	2.44185	2.21993	1.69903	1.22568	1.42867	1.95088	2.09585	1.61398	2.00306	2.88664	3.92126	4.08777	3.5867	2.7387	1.62807	2.1798	2.57639	2.76345	3.00851	3.32678	3.52945	3.39416	3.33676	3.99767	5.24383	3.83697	3.33995	3.25568	2.96625	3.14445	3.46156	3.85164
-0.0374651			1.07773	0.873307	1.23733	1.31911	1.25215	1.07313	1.32983	1.3593	1.15727	0.93443	0.721612	0.690721	1.0875	1.34897	1.52766	1.66483	2.29529	2.39272	2.31137	2.58627	2.54685	2.53753	2.66512	2.9074	3.06467	3.11417	2.94043	2.6716	2.46167	2.40915	2.24375	2.20187	2.26576	2.2772	2.67549	3.07018	3.09223	3.17982	3.44635	3.86035	3.72543	3.70935	3.84775	4.27131	4.08481	4.1314	4.67488
-0.0317344			1.05849	1.10688	1.18045	1.49967	1.65511	1.36431	1.32337	1.23169	1.089	1.01433	0.86693	0.784218	0.930427	1.24165	1.45797	1.57206	2.14714	2.32062	2.39053	2.82925	2.59359	2.46772	2.69828	2.69596	2.54797	2.32416	2.21339	1.92731	1.81145	2.09661	1.872	1.77751	1.8179	1.83179	2.3511	2.90788	3.07588	3.11999	3.21989	3.43555	4.18401	4.22186	4.04965	4.38603	4.45637	4.6366	5.04475
-0.0260038			1.13088	1.2066	1.12599	1.90036	2.52621	2.38064	1.40156	0.889843	0.871543	1.05487	0.998812	0.901077	0.944193	1.45297	1.89896	2.16327	1.77556	1.48298	1.46353	2.15791	2.09126	1.88658	1.71381	1.36916	1.33687	1.55131	1.90656	1.35387	0.788305	0.69095	1.06481	1.3034	1.41993	1.67224	2.3536	3.04252	3.34504	3.15723	3.31814	3.96904	5.2124	4.87736	3.86152	3.31086	4.25932	4.97716	4.96141
-0.0202731			0.771722	0.779722	1.00975	1.62772	2.087	2.02697	1.23487	0.761268	0.708457	1.36295	1.50411	1.43976	1.39793	1.95784	2.19367	1.95482	1.39668	1.29336	1.48701	1.84201	1.61529	1.42971	1.47604	1.40025	1.49092	1.74039	2.18934	2.10722	1.91234	1.80208	1.76603	1.95036	2.2784	2.29036	3.2048	4.04489	3.86221	2.92466	2.61846	3.1347	4.06985	4.26037	4.00673	3.59109	4.07919	4.70081	5.25095
-0.0145424			0.759364	0.792708	1.11467	1.42637	1.56893	1.4038	1.07803	0.783159	0.640412	1.37242	1.75135	1.84598	1.61215	1.93035	1.94036	1.53432	1.3351	1.46372	1.73035	1.8683	1.48873	1.32466	1.61968	1.6851	1.71512	1.8246	2.4074	2.65708	2.76727	2.80687	2.47147	2.56788	2.9926	2.94647	3.82633	4.53875	3.98962	2.93724	2.56487	3.00908	3.52439	3.70639	3.69714	3.63886	4.07573	4.6502	5.27499
-0.00881177			1.0937	1.24541	1.44064	1.29628	0.972062	0.511335	0.931091	0.955497	0.667395	1.0834	1.74059	2.11975	1.58695	1.37072	1.13929	0.901902	1.59075	1.99393	2.19351	2.2367	1.71151	1.57133	2.14458	2.22361	2.00945	1.804	2.56075	3.00346	3.35309	3.70528	3.18108	3.15591	3.56248	3.64047	4.21817	4.52418	3.7274	3.19487	3.15712	3.59189	3.57581	3.21542	2.93296	3.4543	4.24886	4.82523	5.03356
-0.0030811			1.36962	1.45217	0.990736	1.03277	1.17754	1.22073	1.58728	1.45107	0.914216	0.896214	1.47856	2.01308	1.82779	1.65768	1.34599	0.962721	1.99808	2.56278	2.77157	2.65675	2.14133	1.86174	2.03609	2.35815	2.25048	2.04945	2.77529	2.89948	3.0803	3.68862	3.35983	3.04206	2.83722	3.03605	3.5422	3.87202	3.50215	3.19987	3.05323	3.07126	3.14277	3.17983	3.32544	3.86395	4.39432	4.65814	4.56552
0.00264957			1.35234	1.46461	0.880909	0.992577	1.29479	1.54692	1.72167	1.52293	1.0458	0.959885	1.41965	1.9098	1.92343	1.79685	1.5216	1.1849	2.18479	2.79387	3.05343	2.87021	2.49524	2.21141	2.1157	2.66494	2.67862	2.44487	2.76943	2.6598	2.73748	3.38704	3.30633	2.92059	2.40954	2.63741	2.99792	3.34778	3.54798	3.24664	3.01963	2.95457	3.0642	3.18348	3.37767	3.78843	4.11401	4.19962	3.98519
0.00838024			1.04198	1.28277	1.11103	1.17562	1.32384	1.49001	1.33444	1.17123	1.06218	1.27431	1.56376	1.80988	1.87387	1.78829	1.66613	1.56837	2.15092	2.68728	3.03912	2.87705	2.77316	2.62023	2.38328	3.14386	3.29373	2.99015	2.54322	2.28448	2.32468	2.80069	3.02068	2.79152	2.27937	2.44449	2.58532	2.95147	3.86484	3.3352	3.05633	3.24169	3.34004	3.22642	3.08983	3.22796	3.40811	3.44983	3.29269
0.0141109			1.20564	1.02001	0.979297	1.07358	1.24527	1.48221	1.38615	1.24084	1.10306	1.21058	1.16631	1.1277	1.2556	1.64144	1.76223	1.5749	1.83675	2.20594	2.40642	1.87541	1.85738	1.89527	1.86049	2.44542	2.75892	2.77165	2.26868	2.12262	2.3322	2.98826	3.02021	2.82057	2.47121	2.27009	2.62474	3.328	4.3192	3.71841	3.32973	3.41589	3.8724	4.04478	3.9837	3.66239	3.7479	3.82666	3.79129
0.0198416			1.39021	1.02466	1.0358	1.07109	1.16837	1.36658	1.31572	1.33396	1.43965	1.62961	1.27735	0.903389	1.02333	1.75025	2.10876	1.95437	1.67588	1.73058	1.82905	1.48572	1.65043	1.74744	1.59786	1.87946	2.23935	2.50766	2.11257	1.94029	2.21866	3.18695	3.10033	2.92767	2.71797	2.40456	2.99143	3.85981	4.53555	4.1335	3.78823	3.68784	4.09449	4.23111	4.11646	3.66335	3.70122	4.08585	4.81383
0.0255722			1.59564	1.29665	1.28049	1.16813	1.09313	1.14318	1.12317	1.45057	2.07175	2.53116	1.8967	1.13683	1.17698	2.1146	2.70557	2.70659	1.66825	1.26125	1.30708	1.70782	2.15208	2.17657	1.59531	1.44598	1.73505	2.19824	2.07491	1.73753	1.98407	3.39666	3.26095	3.11277	3.01963	2.84779	3.68524	4.54676	4.51389	4.58037	4.43171	4.05748	4.00636	3.7856	3.48838	3.231	3.26822	4.22742	6.36
0.0313029			1.38408	1.53977	1.47515	1.32617	1.1374	0.923803	0.975759	1.14152	1.44093	2.09918	1.9826	1.67656	1.69508	1.9238	2.11923	2.20655	1.67471	1.57472	1.72752	1.93955	2.36762	2.38861	1.76984	1.45956	1.82728	2.53506	2.65819	2.0863	1.77508	2.3088	2.78646	3.13399	3.33546	3.28389	3.5401	3.71413	3.40706	3.93902	4.19727	4.01609	3.46806	3.26757	3.25669	3.26647	3.61298	4.4278	5.78636
0.0370336			1.55905	1.77078	1.90631	1.55051	1.14342	0.926244	1.11982	1.17472	1.15757	1.71802	2.0278	2.19056	2.25205	1.98582	1.91527	2.07689	1.65549	1.53442	1.62259	1.85975	2.14879	2.09743	1.54987	1.34486	1.74078	2.44348	2.6524	2.00307	1.43188	1.46568	2.00303	2.53866	2.99922	3.11435	3.02949	2.86297	2.69473	3.36141	3.79613	3.81995	3.22893	3.34939	3.67006	3.45016	3.70803	4.22933	4.98257
0.0427643			2.12038	1.98968	2.57382	1.84111	1.11119	1.15043	1.55522	1.55	1.22155	1.38764	2.03225	2.67873	2.84775	2.30052	2.09355	2.31751	1.61064	1.14053	0.992572	1.46863	1.49579	1.30323	0.93558	1.10196	1.47566	1.92366	2.05779	1.48808	0.954663	0.867411	0.910923	1.32714	2.01123	2.33945	2.15362	1.99343	2.3769	2.84757	3.22835	3.46907	3.28887	4.03076	4.72812	3.78199	3.5535	3.6322	3.94874
0.0484949			1.70236	2.08387	2.51449	1.70659	1.01405	1.25397	1.21336	1.06245	0.876015	1.04598	1.37281	1.64097	1.60994	1.73949	2.06489	2.51675	1.86975	1.87339	2.27539	2.82295	1.87063	1.17333	1.2857	1.45139	1.63813	1.9218	2.58063	2.73743	2.68619	2.53247	2.41018	2.46109	2.65359	2.79181	2.83052	2.96225	3.40418	2.99821	2.72569	2.73708	3.06687	3.32492	3.47852	3.42527	3.906	4.06612	3.6675
0.0542256			1.3614	1.81616	1.91021	1.48898	1.14493	1.24292	0.884867	0.685684	0.705716	1.10921	1.21746	1.12195	0.833514	1.11378	1.61169	2.20986	1.87569	2.19935	2.79419	3.11217	1.91664	1.18113	1.54895	1.79829	1.81022	1.77929	2.30018	2.72509	3.06435	3.30151	3.0299	2.85229	2.80826	2.95251	2.95657	3.03569	3.42147	2.95572	2.54254	2.34732	2.77806	3.23217	3.74131	4.38294	5.04269	5.19534	4.67216
0.0599563			1.09751	1.18671	0.761273	1.18833	1.50367	1.11726	0.569773	0.419714	0.710586	1.5772	1.56604	1.12155	0.518441	0.423543	0.734199	1.39705	1.62855	2.11853	2.54921	2.33663	1.63396	1.32666	1.72541	2.14264	1.99192	1.49626	1.21688	1.45162	2.08968	3.17488	2.77039	2.50095	2.4754	2.82162	2.53195	2.21403	2.42915	2.72016	2.67881	2.29971	2.42248	3.75227	5.51583	6.65426	6.96307	7.01944	6.96213
0.0656869			1.24035	1.38303	1.03018	0.794478	0.606923	0.44068	0.639812	0.617034	0.528556	1.61211	1.60442	1.31064	1.4276	1.40407	1.45299	1.58944	1.48958	1.94345	2.38211	1.80306	2.0265	2.2747	2.31762	2.27139	2.26371	2.35976	2.80696	2.88513	3.20587	4.16259	2.86486	2.26556	2.37103	2.3681	2.10977	1.97254	2.35764	2.68547	2.8021	2.69307	2.54638	3.45894	4.49795	4.19985	4.98281	5.77887	6.28666
0.0714176			1.21523	1.40576	1.14641	0.769451	0.505321	0.518644	1.00057	0.957281	0.587083	1.51299	1.41394	1.11737	1.37788	1.75818	1.8819	1.71711	1.83351	2.01928	2.0447	1.43194	1.96287	2.36898	2.25715	2.45318	2.42504	2.31715	2.55153	2.83538	3.22445	3.77596	2.53388	2.00625	2.20632	2.52492	2.55001	2.49244	2.51886	2.88933	3.02672	2.85702	2.60908	3.03472	3.48496	2.91178	4.12245	5.32246	6.00065
0.0771483			1.02223	1.25497	1.11005	1.11314	1.19857	1.35085	1.65191	1.4404	0.886104	1.27993	0.99473	0.541914	0.369708	1.4861	2.021	1.78007	2.66005	2.34585	1.53703	1.22322	1.44326	1.60978	1.54419	2.68792	2.47593	1.36886	0.451356	1.30296	2.14583	2.01553	1.77763	1.72307	1.98136	3.29181	3.8523	3.77338	2.91273	3.3316	3.35257	2.79166	2.61059	2.47975	2.47706	2.78985	4.38164	5.64989	6.10393
0.0828789			1.64554	1.64035	1.75254	1.45943	1.15006	1.04568	1.6892	1.722	1.2835	1.74901	1.40494	0.962446	1.09858	1.69272	1.87851	1.55185	1.4645	1.26903	1.10677	1.24068	1.62084	1.64539	1.09698	1.951	2.53628	2.6792	1.65311	1.76709	2.00929	1.8651	1.76032	2.09965	2.76362	3.0011	3.19781	3.24142	2.96718	2.85248	2.9469	3.19841	2.75244	3.32274	4.26632	4.70855	4.42465	4.53641	5.38428
0.0886096			2.08778	1.9895	2.03551	1.86429	1.66773	1.55021	1.81632	1.86883	1.80177	2.44882	1.95298	1.25023	1.20074	1.5759	1.76134	1.64255	1.0918	0.811462	0.788047	1.11958	1.60801	1.71927	1.25219	1.59104	2.21016	2.76955	2.17501	2.2516	2.38639	2.2626	2.14132	2.42325	2.9576	2.79188	2.7577	2.80506	2.91828	2.73853	2.91739	3.46528	3.13355	3.75393	4.63625	4.77671	3.89455	3.62991	4.49681
0.0943403			2.34891	2.30232	1.95897	2.32758	2.75129	2.86409	2.03322	1.8809	2.44074	3.37912	2.63869	1.40525	0.676437	1.13577	1.66947	2.05199	1.54164	0.972964	0.580901	0.860059	1.40486	1.83142	2.00961	1.60796	1.49775	1.64034	2.01722	2.75642	3.27685	3.20772	2.92037	2.6938	2.56345	2.66406	2.53187	2.46424	2.76601	2.98962	3.26391	3.5923	3.7538	3.7734	3.58734	2.995	2.7916	2.93041	3.4416
0.100071			1.2756	1.01444	0.709438	1.17784	1.84904	2.4476	1.78044	1.32539	1.23167	1.88143	1.53679	0.98365	0.930395	1.33989	1.54578	1.43424	1.01887	0.990036	1.22963	1.65811	1.77139	1.9703	2.38234	1.95086	1.77731	1.78223	1.78843	2.28155	2.60862	2.37356	1.98383	1.88471	2.00493	1.83141	1.63362	1.61184	2.02248	2.73945	3.31256	3.64784	3.43645	3.40016	3.35819	3.01276	3.10146	3.17122	3.10586
0.105802			0.612123	0.43581	0.189415	0.512613	1.10538	1.86757	1.39828	0.910793	0.589851	1.11392	0.952749	0.705891	0.943025	1.26642	1.41343	1.33804	1.08456	1.23953	1.65871	2.21487	2.39336	2.45187	2.45277	2.151	2.04485	2.06444	2.04121	2.19841	2.21633	1.88613	1.49439	1.39303	1.51321	1.38957	1.33258	1.39479	1.67163	2.48847	3.04389	3.21685	3.06258	3.03728	3.05107	2.97552	3.24805	3.27242	2.87131
0.111532			0.358369	0.566218	0.398711	0.331814	0.520327	1.12409	0.886801	0.637114	0.515147	1.07638	0.886444	0.571975	0.714445	0.915483	1.27245	1.76323	1.7385	1.72135	1.8682	2.53036	3.27059	3.27591	2.22098	2.20838	2.3003	2.48683	2.77529	2.50682	2.09989	1.74537	1.45196	1.21872	1.08831	1.33843	1.62856	1.8129	1.71336	2.23672	2.45804	2.29955	2.63224	2.68483	2.66607	2.88331	3.23139	3.23406	2.73795
0.117263			0.455031	0.766264	0.980019	0.857212	0.774788	0.96251	0.959147	0.865287	0.770981	1.20452	1.17395	1.04045	1.12676	1.31909	1.71099	2.25737	1.95238	1.76205	1.7482	2.10251	2.55176	2.51037	1.74818	1.63599	1.63164	1.75016	2.08888	1.91177	1.8026	2.09483	2.01113	1.82003	1.57069	1.43911	1.80432	2.20154	2.20547	2.59334	2.65603	2.35187	2.61919	2.91059	3.09707	2.91887	3.02892	3.09593	3.03812
0.122994			0.692091	0.986021	1.28516	1.16687	1.00563	1.0069	0.95577	0.886723	0.84011	1.06276	1.10524	1.09509	1.13978	1.33772	1.77444	2.39358	2.01862	1.8483	1.82671	1.92646	2.06601	2.00409	1.64637	1.70741	1.71104	1.68965	1.73489	1.62553	1.74968	2.37746	2.34968	2.16686	1.90101	1.77263	1.87799	2.06913	2.23981	2.62337	2.66773	2.34149	2.42226	2.87134	3.31009	3.11552	3.20758	3.40131	3.6634
0.128724			1.0695	1.2255	1.31425	1.26089	1.21287	1.25721	0.876721	0.701511	0.722615	0.65123	0.680471	0.736056	0.753673	0.971546	1.46294	2.17195	1.93728	1.98005	2.10361	2.00215	1.8133	1.75702	1.91541	2.4224	2.53823	2.30506	1.71326	1.64806	1.94104	2.5932	2.46763	2.25927	2.07932	2.3389	1.84961	1.41588	1.81658	2.32695	2.49323	2.26846	2.04154	2.56718	3.30517	3.47314	3.76718	4.14999	4.61359
0.134455			1.28587	1.69436	1.94421	1.82622	1.69185	1.7405	1.18216	0.91342	0.93987	0.971091	0.750531	0.628043	0.995147	1.17289	1.3654	1.59619	1.7209	1.77769	1.83778	2.02737	1.74168	1.6308	1.91033	2.50098	2.61046	2.40664	2.29013	2.19442	1.98906	1.57523	2.08459	2.29594	2.23214	2.38274	1.96321	1.66857	2.20141	2.47414	2.62282	2.64136	2.23845	2.39861	2.80823	3.07238	3.19076	3.52714	4.19605
0.140186			1.35762	1.78548	2.10324	2.19153	2.19436	2.17185	1.57804	1.23517	1.19056	1.45278	1.12975	0.812799	1.09995	1.3779	1.39443	1.15417	1.47616	1.57461	1.60494	1.80679	1.72902	1.8374	2.29232	2.56409	2.56068	2.43775	2.63632	2.59592	2.27719	1.58721	2.11052	2.35335	2.29728	2.28068	2.00681	1.96444	2.70305	2.9217	3.07343	3.17334	2.57856	2.68966	3.05742	3.06885	2.7961	2.84728	3.42025
0.145916			1.28476	1.49897	1.79146	2.35681	2.72031	2.55119	2.06426	1.66668	1.47464	2.09618	1.81798	1.29021	1.06814	1.58655	1.55	0.845903	1.20309	1.37084	1.40509	1.34053	1.77529	2.37665	3.06119	2.61169	2.38894	2.39838	2.75183	2.85252	2.80529	2.62879	2.54528	2.43151	2.27479	2.03279	1.98046	2.30348	3.32138	3.66949	3.84495	3.86436	3.06179	3.44013	4.05241	3.46236	2.58314	2.11046	2.28635
0.151647			1.16314	1.37406	1.28833	1.6052	1.86298	1.77759	1.71224	1.51532	1.27835	1.64094	1.61682	1.46375	1.38989	1.70553	1.67591	1.22434	1.15932	1.31849	1.55209	1.6334	1.74722	2.00267	2.44768	2.49233	2.18452	1.75509	1.88082	2.19176	2.53581	2.83917	2.81987	2.67096	2.40124	1.96069	2.15441	2.60495	3.0559	3.83176	4.31995	4.36024	3.14647	3.0755	3.33508	2.75419	2.09857	1.71242	1.72963
0.157378			1.24203	1.43396	1.11187	1.15985	1.2668	1.26836	1.26486	1.1749	1.06326	1.37288	1.4186	1.36477	1.33722	1.51667	1.55811	1.39898	1.0114	1.10436	1.41353	1.57882	1.43936	1.38953	1.5585	2.01715	1.76242	1.16192	1.23142	1.64267	2.16007	2.68345	2.9428	2.81089	2.36459	2.01102	2.35434	2.8592	3.08377	3.80631	4.22062	4.17009	3.27372	3.04909	3.00414	2.41986	2.17545	2.14143	2.31064
0.163108			1.52137	1.67861	1.26201	1.02071	0.93172	1.02346	0.722248	0.645562	0.829414	1.29194	1.22331	0.993383	0.910314	1.02009	1.19669	1.36986	0.759386	0.728546	0.989519	1.17692	0.851888	0.537444	0.393863	1.18635	1.12277	0.618905	0.803634	1.20528	1.67817	2.16178	2.91408	2.85133	2.16494	2.18377	2.58024	3.0662	3.40485	3.59319	3.54716	3.29417	3.44348	3.36072	3.05944	2.45925	2.81361	3.39725	4.02898
0.168839			1.74558	1.9631	1.68334	1.30533	1.08311	1.20674	1.22708	1.17713	1.11927	1.43386	1.2205	0.988568	1.24374	0.994115	0.959444	1.206	0.882853	0.84739	1.00579	1.28571	1.4902	1.49277	1.23458	1.82972	1.55198	0.894831	1.25634	1.68589	2.00771	2.09899	2.50684	2.72611	2.74861	2.651	2.41505	2.38028	2.94391	3.18867	3.17178	2.94103	3.11188	2.92203	2.57501	2.32936	3.61023	4.60804	4.78256
0.17457			1.6527	1.82823	1.76382	1.39011	1.11578	1.2052	1.53858	1.5003	1.17178	1.27393	1.05308	0.945788	1.43709	1.24064	1.22092	1.47792	1.33919	1.31532	1.4111	1.69156	1.94528	1.90743	1.46791	2.05832	1.90048	1.35757	1.41535	1.71705	2.00087	2.12053	2.18699	2.50101	2.93731	2.69178	2.08514	1.7983	2.59568	2.71612	2.71254	2.67472	2.76449	2.53679	2.26196	2.3593	3.7655	4.78724	4.90799
0.1803			1.24283	1.27412	1.50356	1.27508	1.02977	1.01891	1.65678	1.61512	0.987043	0.812266	0.721126	0.865062	1.49042	1.75954	1.98089	2.18542	2.12825	2.13218	2.20526	2.3943	2.21713	1.78157	1.09405	1.87227	2.16825	2.00699	1.28077	1.29897	1.6578	2.22636	1.95449	2.17606	2.73113	2.30624	1.59063	1.32036	2.36017	2.17561	2.16951	2.49519	2.40135	2.20499	2.12025	2.54901	3.27959	3.9351	4.40534
0.186031			1.16958	0.903178	1.18882	1.09635	0.975064	1.0197	1.50134	1.47279	0.983823	0.660122	0.590015	0.874129	1.75517	1.74361	1.73045	1.85651	2.0952	2.16723	2.13737	2.07068	1.73408	1.36236	1.02414	1.58115	1.75801	1.68496	1.66993	1.95026	2.19794	2.22709	1.51304	1.5634	2.22575	2.24565	2.29851	2.4372	2.74458	2.45896	2.15644	1.95399	2.28199	2.20876	2.08964	2.48327	2.60605	2.55105	2.34316
0.191762			1.29702	0.975666	1.13013	1.12666	1.09287	1.09451	1.49704	1.46436	1.02134	0.597964	0.506451	0.760525	1.51192	1.37797	1.38239	1.67091	1.89271	1.9257	1.85054	1.75713	1.42475	1.25444	1.38552	1.72637	1.75138	1.63769	1.88617	2.28576	2.62624	2.77866	2.00661	1.84662	2.2182	2.25438	2.38402	2.47041	2.36812	2.41294	2.15201	1.62704	2.36605	2.3857	2.23167	2.71335	2.70251	2.30367	1.53052
0.197492			1.62505	1.49138	1.32736	1.36588	1.38309	1.24328	1.64377	1.58974	1.09954	0.625745	0.470441	0.524352	0.760893	0.662816	0.936818	1.62855	1.52083	1.4077	1.34489	1.45374	1.28911	1.45769	2.17792	2.30768	2.14819	1.86515	1.92954	2.30553	2.94264	3.88073	3.43472	3.02528	2.70821	2.33236	1.84739	1.42043	1.2312	2.03771	2.15619	1.51425	2.65336	2.73573	2.54631	3.2391	3.56863	3.19256	1.9671
0.203223			1.42588	1.08871	0.832946	0.970899	1.10798	1.01501	0.994339	0.900376	0.71362	0.352243	0.708629	1.20428	1.31209	1.40462	1.44464	1.41461	1.17394	1.32889	1.69173	2.03246	1.48472	1.08374	1.15641	1.3064	1.82737	2.42665	2.21526	2.02154	2.11303	2.70792	2.12412	1.82366	1.79458	1.52476	1.71618	2.187	2.87369	2.50059	1.87389	1.20728	1.84503	2.51596	3.03579	3.03276	3.07905	3.05481	2.91842
0.208954			1.50953	1.30086	0.935701	0.834471	0.877231	1.03388	0.864791	0.817815	0.892474	0.916704	1.22873	1.48254	1.30643	1.5489	1.6333	1.46425	1.08935	1.2898	1.79737	2.28821	1.76178	1.28444	1.18129	1.22859	1.58442	2.03942	1.97521	1.64499	1.49578	1.8161	1.39271	1.2093	1.28396	1.44549	1.76137	2.20571	2.80367	2.34832	1.73952	1.17664	1.59913	2.60741	3.51888	3.17375	2.9374	2.99299	3.40997
0.214684			1.8759	2.12753	1.63535	0.956499	0.690873	1.29983	1.25498	1.34187	1.63589	2.31875	2.03058	1.35929	0.744176	1.09586	1.50287	1.77734	1.26695	1.2904	1.66185	2.22099	2.12016	2.05951	2.25213	2.0739	1.41939	0.703946	1.20966	1.17596	1.09085	1.20522	1.24035	1.18205	1.17626	2.09427	1.98287	1.47684	1.02181	1.58113	1.75303	1.42225	1.91551	3.00994	3.9955	3.66189	3.14355	3.00705	3.44181
0.220415			1.99808	1.52467	0.988568	0.755368	0.944018	1.7392	1.74364	1.68018	1.64465	1.9338	1.83144	1.57584	1.34584	1.04609	1.01339	1.27048	1.19958	0.985205	0.858138	1.26344	1.08409	1.09991	1.56637	1.88168	2.00025	1.95993	1.81497	1.37291	1.10739	1.32017	1.65093	1.60447	1.35529	2.04128	1.83166	1.39371	1.26772	1.63207	1.77141	1.64546	2.18388	2.76772	3.16728	2.92109	2.76649	2.66686	2.61586
0.226146			2.11903	1.68643	0.965856	0.720647	0.892384	1.5615	1.8525	1.9374	1.87651	1.94274	1.96799	1.87523	1.53979	1.16902	1.14501	1.48837	1.39551	1.09536	0.79495	0.856326	0.700606	0.79581	1.31077	1.74692	2.23097	2.54857	1.95744	1.40543	1.16519	1.46449	1.7068	1.58164	1.2623	1.81678	1.8619	1.70769	1.5693	2.03685	2.19071	1.96714	2.41445	2.63353	2.6977	2.65398	2.68277	2.47666	1.93257
0.231876			2.23869	2.61241	1.56696	0.852307	0.536134	0.766979	1.58169	2.1135	2.33128	2.34536	2.44008	2.25744	1.32619	1.46462	1.89753	2.4307	1.85458	1.62067	1.47204	0.99957	0.969541	1.14697	1.48515	1.66958	2.1116	2.47003	1.63725	1.2736	1.26424	1.63819	1.4081	1.11372	0.897409	1.42085	2.0735	2.41862	1.92648	2.7952	3.01066	2.38719	2.60718	2.6073	2.58662	2.86036	2.8923	2.43647	1.39196
0.237607			1.45276	1.30105	1.19361	1.2368	1.1756	0.833479	1.52834	1.576	1.13041	1.79812	2.24603	2.36109	1.8966	2.26713	2.3479	1.95307	1.16749	1.23541	1.72962	2.1045	1.53814	1.02869	0.882289	1.08029	1.54858	2.0708	1.98816	1.58048	1.45347	2.00715	1.64522	1.25323	0.97859	1.40096	2.0711	2.34367	1.45781	1.54559	1.73979	1.90877	1.95235	2.00242	2.13999	2.53841	3.07647	2.93237	1.81798
0.243338			1.28413	1.17256	1.06857	1.20919	1.21655	0.834893	1.24405	1.18262	0.790984	1.44124	1.70995	1.8175	1.92156	2.53025	2.44853	1.5312	0.865499	0.919073	1.38718	1.93294	1.38242	0.847556	0.664271	1.00898	1.49664	2.02438	2.28482	2.07085	1.91462	2.11897	1.75034	1.35832	1.06123	1.3816	2.08085	2.42092	1.56845	1.19325	1.23917	1.64542	1.56303	1.77355	2.11154	2.3667	2.94959	3.02603	2.31388
0.249068			1.73252	2.22649	1.19178	0.769691	0.659244	0.771285	0.728923	0.93331	1.31266	1.27466	0.832004	0.62696	1.40126	2.25416	2.19957	1.16517	0.948538	0.671689	0.445024	0.485431	0.502714	0.603671	0.831026	1.45549	1.95559	2.3306	2.52719	2.74453	2.64746	1.97368	1.72347	1.42895	1.14529	1.36276	2.10271	2.65028	2.25818	1.7379	1.50857	1.59705	1.43911	1.92055	2.50108	2.34519	2.51175	2.71752	2.87954
0.254799			0.93718	1.57221	1.36369	1.29505	1.29834	1.35385	0.851828	0.630945	0.709131	0.900936	0.676567	0.587971	1.24527	1.96981	2.25932	2.02818	1.4539	1.18152	1.13738	1.30067	1.29261	1.35947	1.5841	1.98939	1.9106	1.58471	1.65666	1.61941	1.47805	1.2085	1.2357	1.09961	0.878844	1.17157	1.72536	2.22397	2.34834	2.10051	1.76703	1.40069	1.17536	1.52069	2.04365	2.18597	1.90774	1.80364	2.05529
0.26053			0.684667	1.06508	1.20486	1.42503	1.59194	1.61343	0.980957	0.642625	0.660094	1.09118	0.950452	0.799725	1.20088	1.77896	2.17071	2.28727	1.78352	1.53007	1.45069	1.49444	1.50397	1.56514	1.71038	2.14121	1.91094	1.34982	1.36207	1.28803	1.20379	1.14793	1.06525	0.924179	0.801931	1.16558	1.50947	1.83442	2.13392	2.06168	1.87541	1.62265	1.47516	1.72486	2.10703	2.25165	1.65118	1.29401	1.48286
0.26626			0.974809	0.705078	0.715461	1.15976	1.54011	1.55015	1.11635	0.968279	1.16534	1.84511	1.65344	1.26211	1.26807	1.6816	1.93377	1.9426	1.9374	1.71735	1.38508	1.06698	1.13702	1.22087	1.21007	1.9111	1.95665	1.62581	1.64329	1.75012	1.82438	1.7917	1.21203	0.902644	0.914528	1.34476	1.45499	1.48161	1.61505	1.62153	1.83371	2.26274	2.33833	2.53287	2.69101	2.54206	1.74197	1.18854	1.16219
0.271991			1.02967	0.894103	1.09613	1.15241	1.29593	1.68581	1.86908	1.57303	0.953288	1.04351	1.06512	1.14029	1.41351	1.66619	1.60126	1.21133	1.27671	1.30571	1.34345	1.47301	1.49102	1.4033	1.20272	2.21238	2.54212	2.40374	2.2728	1.95883	1.7508	1.83233	1.49593	1.38567	1.51337	1.78576	1.57653	1.3253	1.42987	1.33594	1.41841	1.77282	2.85922	2.91943	2.40666	1.79201	1.56708	1.40744	1.23427
0.277722			1.12984	1.04418	1.11424	1.02579	1.12602	1.66811	2.04168	1.84554	1.18923	0.837391	0.898728	1.14351	1.41356	1.52905	1.32154	0.802377	0.727886	0.871811	1.19273	1.70195	1.7955	1.57623	1.04346	2.22303	2.623	2.49298	2.40241	1.98226	1.70715	1.87124	1.89304	1.91882	1.96347	2.06744	1.51397	1.0115	1.24673	1.26457	1.2447	1.31452	2.80654	2.77729	1.99905	1.38124	1.57092	1.71542	1.57512
0.283452			1.27526	1.15531	0.769934	0.779967	1.03036	1.49705	1.6343	1.78587	1.87292	1.22653	1.15414	1.27173	1.26826	1.27022	1.09458	0.715651	0.29095	0.415702	0.932932	1.75382	2.05043	1.73962	0.732349	1.94314	2.19942	1.89375	2.03227	1.82046	1.6934	1.90839	2.40327	2.50203	2.26485	2.18981	1.26738	0.540277	1.06561	1.40734	1.31247	0.887881	2.1805	2.10665	1.46825	1.30964	1.75343	2.1124	2.18462
0.289183			1.06294	1.01178	0.715478	0.734545	0.86034	1.00108	1.01184	1.02156	1.04101	1.0841	1.29104	1.40737	1.14067	0.903324	0.782289	0.781113	0.678254	0.555852	0.578386	1.10221	1.50627	1.45873	0.81243	1.74893	1.81511	1.39535	1.50105	1.51395	1.51796	1.55619	1.92057	2.19315	2.32249	2.11657	1.20658	0.428453	0.620149	1.02509	1.13852	0.983378	1.93678	1.79658	1.24803	1.21827	1.54945	1.84525	1.99026
0.294914			0.885829	0.962804	0.759419	0.646663	0.635638	0.760677	0.833691	0.771404	0.65619	1.03628	1.26106	1.27923	0.956694	0.70634	0.686049	0.904241	0.976753	0.750822	0.521009	0.800789	1.12339	1.19904	0.915183	1.61701	1.63069	1.2328	1.12583	1.24572	1.4273	1.59709	1.62749	1.84899	2.17638	2.02456	1.4851	0.996229	0.990082	1.1062	1.10107	1.00703	1.75814	1.59647	1.09988	1.05465	1.22533	1.36589	1.40793
0.300644			0.743932	1.00835	0.901711	0.516336	0.356277	0.775746	1.0997	1.03525	0.718321	1.08305	1.06427	0.887402	0.716369	0.679231	0.805812	1.08503	1.18647	1.00059	0.760711	0.849471	0.901775	0.960552	1.04057	1.54734	1.64609	1.40599	0.906601	1.01575	1.42138	2.03089	1.52397	1.46955	1.82658	1.91379	2.10282	2.24333	2.17508	1.65048	1.20006	0.958859	1.64455	1.5063	1.02384	0.818897	0.781165	0.674407	0.437805
0.306375			0.94066	1.00474	0.771842	0.412961	0.254323	0.540099	1.11234	1.17398	0.831772	1.02113	0.957028	0.787386	0.619099	0.82408	1.13113	1.46814	1.35073	1.12194	0.971147	1.2666	1.11899	0.894823	0.696886	1.22975	1.48221	1.45004	1.00395	0.900113	1.04845	1.4651	1.10145	1.07261	1.37523	1.68661	2.12243	2.40165	2.1993	1.31141	0.893319	1.0953	1.48537	1.88227	2.10991	1.80139	1.10464	0.584703	0.422199
0.312106			0.875629	0.885333	0.697221	0.378546	0.19231	0.327408	0.998874	1.17056	0.902516	0.930101	0.850362	0.70667	0.517192	0.823533	1.18271	1.4957	1.31618	1.10096	1.06208	1.65393	1.49405	1.10672	0.624995	1.05375	1.31635	1.39361	1.14967	0.990545	0.923836	0.977432	0.904583	0.901187	1.02216	1.55297	1.98747	2.21166	2.03715	1.3465	1.09436	1.38179	1.53137	2.02118	2.48022	2.28833	1.41757	0.784725	0.670179
0.317836			0.548934	0.650175	0.677814	0.413073	0.170253	0.13771	0.759369	1.02505	0.930548	0.809948	0.744283	0.645269	0.410671	0.677651	0.960615	1.16781	1.08287	0.937717	1.03356	2.01144	2.02684	1.59613	0.824867	1.01935	1.14856	1.23679	1.34375	1.28696	1.04744	0.567879	0.933311	0.955243	0.767398	1.51281	1.69798	1.6735	1.68871	1.75562	1.80294	1.81818	1.78245	1.9231	2.13496	2.27975	1.7199	1.27432	1.18158
0.323567			0.445849	0.442857	0.432391	0.487072	0.536949	0.540121	0.926782	0.973473	0.711309	0.584494	0.734061	0.849684	0.605245	0.791072	0.830945	0.663378	0.829595	0.946775	1.16965	1.81897	1.82375	1.74189	1.72989	1.57705	1.58362	1.69397	1.77537	1.30292	0.762496	0.399579	1.19963	1.54834	1.41742	1.08059	1.16449	1.44027	1.76637	1.48	1.14931	0.905334	1.38795	1.62229	1.58041	1.08706	0.98055	0.815472	0.467576
0.329298			0.532068	0.594751	0.479395	0.585523	0.748634	0.888918	1.03696	0.880104	0.496897	0.471388	0.678649	0.83463	0.632766	0.763302	0.728052	0.484396	0.679445	0.98108	1.31087	1.54495	1.59084	1.73665	2.0788	1.93134	1.80478	1.73732	1.87321	1.28222	0.722546	0.61256	1.29369	1.63137	1.5584	0.97083	0.944788	1.19186	1.54573	1.45614	1.318	1.23574	1.83493	1.94755	1.66847	0.968843	0.790041	0.619646	0.321611
0.335028			0.807528	1.1057	0.818702	0.708395	0.805332	1.18407	1.0899	0.744955	0.287336	0.470621	0.578095	0.600217	0.493312	0.594416	0.651957	0.630784	0.632421	1.04062	1.45716	1.18938	1.32808	1.58043	1.87173	2.08222	1.8121	1.36702	1.63743	1.22495	0.927536	1.20663	1.21553	1.20449	1.19048	1.18341	1.03877	0.928308	1.02693	1.68396	2.30868	2.80884	3.12297	2.89853	2.39885	1.92469	1.14821	0.686784	0.743462
0.340759			1.01896	0.880298	0.623053	0.521524	0.561964	0.775325	0.758885	0.607544	0.421074	0.783871	0.971678	0.98135	0.738635	0.874869	0.991943	1.02526	0.973655	1.01622	1.0099	0.681311	0.776882	0.96181	1.14653	1.42385	1.66564	1.91547	2.31374	1.97627	1.36544	0.661135	0.863763	0.895465	0.767519	0.8829	0.985586	1.09198	1.21894	1.79157	1.9299	1.594	2.11404	1.92187	1.54198	1.74259	1.46516	1.00744	0.440444
0.34649			1.13365	0.771123	0.470697	0.445347	0.526708	0.646362	0.681796	0.615362	0.51104	0.77462	0.995928	1.11849	1.04604	1.21684	1.29128	1.20916	0.941076	0.82387	0.761303	0.610885	0.808049	0.880493	0.673774	0.934307	1.49682	2.23402	2.81659	2.60071	2.01043	1.17893	1.11141	0.930907	0.669285	0.800307	0.986206	1.11886	1.07592	1.58896	1.72366	1.38955	1.3397	1.27775	1.32413	1.72631	1.54866	1.17466	0.694798
0.35222			1.15161	0.778128	0.361625	0.479817	0.699471	0.797062	0.858532	0.768366	0.557288	0.443015	0.651	1.01174	1.41544	1.62023	1.54989	1.1825	0.534819	0.46365	0.711323	0.977997	1.42143	1.33634	0.453465	0.613569	1.30563	2.32268	3.14597	3.09822	2.86232	2.75946	1.9582	1.31069	0.895673	0.935535	1.04058	1.00898	0.59801	1.07627	1.68991	2.19504	0.799917	0.966091	1.74505	1.87572	1.39876	1.18849	1.50634
0.357951			0.769957	0.641245	0.277411	0.334979	0.470466	0.505966	0.656669	0.906527	1.1605	0.822095	0.930163	1.11884	1.05178	0.935964	0.815793	0.690128	0.439385	0.456316	0.80117	1.73458	2.23677	2.07645	1.10973	0.841474	1.12197	1.77142	2.37453	2.42321	2.03546	1.16283	1.36464	1.28972	0.932394	0.659458	0.740354	0.816776	0.549613	1.21766	1.52238	1.28593	0.812625	0.951641	1.23302	0.956306	0.863411	1.20912	2.09087
0.363682			0.615123	0.571383	0.289359	0.352267	0.451188	0.416778	0.498424	0.873521	1.37327	0.875101	1.11256	1.4589	1.3263	0.87375	0.63724	0.692256	0.759314	0.913104	1.17793	1.6489	2.01632	2.00001	1.47225	1.12338	1.05427	1.20086	1.44962	1.73408	1.63804	0.838334	1.00578	1.01789	0.832767	0.548362	0.683638	0.814134	0.538324	1.1866	1.42857	1.13176	1.26953	1.31234	1.21077	0.816352	0.830025	1.25579	2.11962
0.369412			0.687041	0.568539	0.397481	0.531637	0.64155	0.529434	0.383834	0.669458	1.19573	0.6022	1.19825	2.03182	2.23874	1.43334	1.01401	1.1887	1.49442	1.8338	1.84148	0.721261	0.760498	1.10733	1.54107	1.45924	1.10248	0.611041	0.371347	1.03087	1.66993	1.78551	0.88156	0.495332	0.596903	0.60224	0.870388	1.00101	0.564151	0.983168	1.40845	1.73223	2.17038	2.04801	1.67814	1.45562	1.29843	1.32848	1.59278
0.375143			0.830664	0.803663	1.04525	0.739483	0.472083	0.593395	0.960682	1.28487	1.4988	1.27688	1.75598	2.28283	2.21848	1.05349	0.616241	1.1431	1.37267	1.73959	1.83333	0.806378	0.790328	1.01525	1.27758	1.14766	0.911828	0.617403	0.389369	0.884039	1.42358	1.65269	0.8264	0.767764	1.3334	1.21349	1.35097	1.36282	0.839979	1.06731	1.19572	1.14246	1.48994	1.88683	2.16173	1.97759	1.51879	1.2264	1.2392
0.380874			0.856287	0.949777	1.27643	0.835877	0.459262	0.646298	0.936148	1.12418	1.21914	1.34493	1.76442	2.13247	2.08092	1.26214	0.991781	1.41193	1.18595	1.42642	1.58223	0.649131	0.848679	1.1485	1.25048	1.03568	0.799886	0.581783	0.510305	0.909593	1.31672	1.48318	0.841191	0.882819	1.45125	1.24848	1.34362	1.42633	1.19962	1.2673	1.20116	0.983288	1.25015	1.7612	2.22709	2.15427	1.78058	1.4393	1.22957
0.386604			0.763957	1.00691	1.09113	0.820859	0.603036	0.688129	0.310456	0.187717	0.357003	0.806558	1.22374	1.58087	1.8261	2.05901	2.14027	1.99502	0.934279	0.894368	1.08823	0.24962	0.935527	1.507	1.45966	1.12324	0.76665	0.50423	0.734149	1.10749	1.34931	1.27696	0.92589	0.840533	0.950639	0.707398	0.848495	1.19163	1.64302	1.58303	1.42467	1.25457	1.45091	1.67113	1.87433	1.98572	2.08371	1.96702	1.56375
0.392335			0.837996	1.13514	1.08882	0.885318	0.668804	0.519362	0.325304	0.416196	0.740514	0.880363	0.997341	1.12988	1.32292	1.42278	1.41862	1.27217	0.503556	0.368978	0.470212	0.222231	0.817156	1.255	1.2184	1.17043	1.03113	0.931515	1.3001	1.34722	1.14667	0.674696	0.688677	0.646746	0.533903	0.434643	0.753688	1.18905	1.50118	1.13149	1.05589	1.39969	1.8169	1.68287	1.32369	1.16611	1.51045	1.67577	1.46233
0.398066			0.782223	1.07977	1.0644	0.8483	0.601806	0.4154	0.325837	0.423288	0.650419	0.633502	0.659476	0.718573	0.814171	0.799185	0.763947	0.704848	0.36618	0.331288	0.450799	0.53649	0.934273	1.19352	1.16404	1.37634	1.45717	1.48095	1.65861	1.40492	0.997473	0.546908	0.686715	0.646194	0.457048	0.535927	0.742738	0.960058	1.08137	0.817911	0.897511	1.39941	1.83226	1.59406	1.07802	0.795713	1.28619	1.57337	1.37498
0.403796			0.596748	0.840935	1.01785	0.709837	0.402114	0.376256	0.312102	0.209114	0.0869298	0.0661315	0.210217	0.346949	0.299909	0.188292	0.176307	0.293071	0.522071	0.781131	1.02977	1.19224	1.28678	1.32246	1.2965	1.74084	2.04463	2.15239	1.80969	1.28066	0.90169	0.893449	0.91993	0.838821	0.719981	1.01112	0.815651	0.504825	0.383752	0.642296	0.94947	1.25376	1.4971	1.40475	1.13723	0.874422	1.41083	1.65975	1.30168
0.409527			1.39141	1.33528	0.695649	0.604708	0.688468	0.777859	0.859489	0.764282	0.52126	0.354586	0.240734	0.241396	0.464407	0.573644	0.593867	0.546535	0.742621	0.908792	1.02792	1.04775	1.15804	1.15621	0.969477	1.06642	1.20414	1.314	1.16876	0.963114	0.89476	1.10601	1.09428	1.06332	1.05067	1.20832	1.29361	1.27024	1.06214	1.15471	1.08279	0.835226	1.21933	1.37315	1.34958	1.15177	1.49651	1.53608	1.01534
0.415258			1.57303	1.40341	0.524346	0.590693	0.864063	0.972838	0.94706	0.842464	0.676468	0.520625	0.345909	0.321705	0.678688	0.81719	0.794585	0.651271	0.943435	1.1589	1.26616	1.15887	1.02472	0.898242	0.790677	0.691911	0.730039	0.837842	0.832207	0.86097	1.00126	1.32352	1.14173	1.08558	1.1626	1.23076	1.50909	1.7364	1.64712	1.51293	1.10613	0.483786	0.930784	1.23343	1.37267	1.24074	1.40717	1.31522	0.79398
[truncated: 148 more columns]

## Sheet: Fig2f
	1.2541	1.25881	1.26352	1.26823	1.27294	1.27765	1.28236	1.28707	1.29178	1.29649	1.3012	1.30591	1.31062	1.31533	1.32004	1.32475	1.32946	1.33417	1.33888	1.34359	1.3483	1.35301	1.35772	1.36243	1.36714	1.37185	1.37656	1.38127	1.38598	1.39069	1.3954	1.40011	1.40482	1.40953	1.41424	1.41895	1.42366	1.42837	1.43308	1.43779	1.4425	1.44721	1.45192	1.45663	1.46134	1.46605	1.47076	1.47547	1.48018
-0.404228
-0.398497
-0.392767
-0.387036
-0.381305
-0.375575			1.39223	1.47679	0.933664	1.01945	1.18729	1.14242	1.00937	1.41906
-0.369844			1.98063	1.52462	1.32148	1.25822	1.29764	1.44634	0.951722	0.54095	0.330781	0.790284	1.14955	1.50175	1.93792	1.64725	1.83499	2.55323	1.43605	1.14018	1.24386	1.19839	1.36863	1.56524	1.73536	2.17457	2.46018	2.35768	0.970924	1.02418	1.59222	2.30674	3.61159	3.87834	3.08644	1.4005	0.569167	0.418191	1.04569	1.1709	1.09925	0.889975	0.808403	1.0044	1.36011	1.75802	1.79288	2.04869	2.69999
-0.364113			1.96696	1.84807	1.31026	1.00008	0.961118	1.29302	1.16343	1.00449	0.864353	0.862981	1.07178	1.42557	1.91656	1.47282	1.2945	1.52332	1.25667	1.65027	2.04919	1.31023	1.65059	1.73158	1.1241	1.03493	1.0767	1.23553	1.51544	1.87539	2.29246	2.76894	2.79879	2.66345	2.35501	1.68026	1.22627	0.916343	0.733811	1.35911	1.83725	2.02871	1.9968	1.70428	1.33468	1.15145	1.24797	1.76381	2.76269
-0.358383			1.60956	1.77091	1.30238	1.03142	0.995954	1.28255	1.30123	1.27936	1.21743	1.00844	1.11051	1.33371	1.53503	1.30867	1.18195	1.24065	1.44601	1.88879	2.16227	1.4747	1.76829	1.82137	1.24141	0.949332	0.821981	0.934044	1.61812	2.19012	2.53032	2.5143	1.92272	1.59088	1.53981	1.67397	1.42379	1.06023	0.794753	1.42496	1.90509	2.09721	2.26005	2.04931	1.59551	0.997707	1.26458	1.78893	2.41598
-0.352652			0.908587	1.29331	1.29783	1.35211	1.40201	1.4149	1.36511	1.3656	1.39005	1.22663	1.26573	1.22621	0.793566	1.15486	1.49722	1.70497	2.00396	1.85588	1.58333	1.69175	1.7218	1.83471	2.08713	1.91747	1.69566	1.45294	1.27916	1.96854	2.30592	1.5431	0.983571	0.660823	0.641019	1.3818	1.16195	0.850034	1.22838	1.36849	1.30301	1.0959	1.59847	2.03957	2.14246	1.29664	1.8425	2.12394	1.66007
-0.346921			1.16976	1.33942	1.01611	1.13701	1.35672	1.50198	1.24008	1.19706	1.36979	1.51311	1.6511	1.74509	1.73853	1.73159	1.74632	1.82471	2.52323	2.21302	1.50292	1.26874	1.9498	2.75942	3.47347	2.86713	2.0728	1.37916	1.73563	1.86085	1.84618	1.70511	2.76537	2.74165	1.89382	2.32018	2.22941	1.86897	1.36796	1.27349	1.3504	1.52939	1.28933	1.65188	2.0383	1.51492	2.02082	2.36911	2.21295
-0.341191			1.34199	1.35062	0.985314	1.01264	1.21563	1.51658	1.44849	1.49265	1.64426	1.68549	1.72294	1.76179	1.80781	1.72044	1.78158	2.04781	2.60162	2.20607	1.43531	1.11616	1.74751	2.49341	3.11408	2.66931	2.05989	1.50186	1.69602	1.72749	1.66528	1.52265	2.62258	2.84918	2.34952	2.53043	2.37903	2.02109	1.49543	1.29129	1.42796	1.82466	1.25848	1.57789	2.07319	1.6683	1.98703	2.29099	2.36792
-0.33546			1.4253	1.32695	1.20535	0.978966	0.978747	1.45872	1.99016	2.25215	2.21326	1.74378	1.48134	1.2765	1.0017	1.12166	1.6031	2.37422	2.23931	1.83517	1.38047	1.23391	1.11513	1.03719	1.00969	1.32449	1.65709	1.82098	1.16053	1.56848	1.76311	0.995882	0.555975	0.984202	2.00843	2.01279	1.61114	1.30671	1.61084	1.42192	1.53574	1.98179	1.50587	1.81751	2.2471	1.75684	1.74128	1.88976	2.12515
-0.329729			1.55893	1.54105	1.35092	0.966469	0.783433	1.08661	1.45905	1.57578	1.47507	1.49233	1.29227	1.08281	1.06961	1.45981	1.90918	2.34394	2.45354	1.87587	1.14065	1.09998	1.62877	2.012	2.01847	1.86851	2.04765	2.20473	1.22583	1.2605	1.41099	1.22122	1.36464	1.79656	2.33472	1.96015	1.52668	1.48533	2.41189	2.4006	2.4877	2.76351	2.38718	2.31925	2.32812	2.07172	2.31356	2.54959	2.63625
-0.323999			1.60357	1.61605	1.75331	1.4829	1.18863	1.08664	1.0385	1.01922	1.05838	1.36912	1.30277	1.1553	1.19247	1.48901	1.70566	1.81514	2.2646	1.80941	1.06556	0.974031	1.58387	2.05819	2.12987	1.81782	1.84605	1.91885	1.12381	1.28609	1.57745	1.58287	1.63451	1.78363	1.96261	1.7668	1.45117	1.55055	2.72854	2.55103	2.42037	2.51512	2.46539	2.45456	2.46199	2.46257	2.83693	3.05806	2.96253
-0.318268			1.5592	1.55195	2.4124	2.52801	2.19409	1.4587	0.728533	0.582496	0.963095	1.37409	1.51274	1.49388	1.3703	1.2094	0.992769	0.788038	1.67267	1.63583	1.15515	0.856119	0.980683	1.17614	1.34422	1.17266	1.05259	0.963669	0.854575	1.64511	2.26226	2.08073	1.36578	0.94575	0.89242	1.4328	1.38459	1.50243	2.56093	1.87346	1.33411	1.23705	1.74077	2.22352	2.64864	2.92926	3.31127	3.41515	3.10404
-0.312537			1.09534	1.10637	2.21793	2.51965	2.34453	1.75504	1.23613	0.922851	0.824191	0.988845	1.33088	1.75791	2.2108	1.85747	1.446	1.14246	1.66582	1.59169	1.31894	1.45135	1.67306	1.63653	1.20979	1.45429	1.72104	1.83468	1.1811	1.47913	1.87761	1.9417	1.70216	1.49678	1.35496	1.34634	1.45815	1.73382	2.27742	1.58941	1.25697	1.45935	1.36234	1.56419	1.85807	1.94948	2.27257	2.65457	3.04903
-0.306807			0.973528	1.05052	1.88309	2.08245	1.94149	1.53682	1.62611	1.43552	1.01907	1.00885	1.2813	1.76485	2.47164	2.14542	1.68148	1.26069	1.51835	1.51546	1.52298	2.01987	2.25795	2.06839	1.3544	1.79428	2.23107	2.43739	1.60376	1.70437	1.97835	2.05854	2.04299	1.89573	1.62205	1.23073	1.46859	1.9073	2.22089	1.79062	1.73066	2.11242	1.59354	1.52658	1.68886	1.82435	2.32392	2.81276	3.17974
-0.301076			1.19366	1.38431	1.40799	1.21662	0.9852	0.804256	1.89845	2.12035	1.54758	1.43392	1.36394	1.51479	2.15299	2.07333	1.69926	1.1428	1.23034	1.40714	1.76717	2.56155	2.73527	2.47163	1.77793	2.19253	2.58266	2.77177	2.12248	2.32063	2.56428	2.43112	2.38826	2.14267	1.6938	1.08604	1.416	2.02292	2.39135	2.47697	2.75498	3.196	2.43413	2.1105	2.14082	2.55357	3.46489	3.88931	3.496
-0.295345			1.47139	1.86662	1.79385	1.39215	1.03259	0.941988	1.43302	1.47848	1.13295	1.10474	1.31905	1.63012	1.92981	1.71282	1.47852	1.29862	1.06066	0.97485	1.02831	1.2645	1.50454	1.62288	1.56824	1.63605	1.71217	1.7953	1.88414	1.87731	1.92622	2.12714	2.69145	2.83619	2.54297	1.86099	1.95194	2.56096	3.64775	3.32605	2.94487	2.68637	2.37093	2.51897	2.80831	2.77921	3.25505	3.18435	2.22681
-0.289615			1.71737	2.29981	2.06971	1.59273	1.19312	1.08021	1.35779	1.35892	1.10482	0.964531	1.41653	1.9069	1.89298	1.58942	1.41718	1.4185	1.14385	0.897789	0.717873	0.701089	0.872508	1.05383	1.19265	1.26241	1.29607	1.34373	1.56876	1.52314	1.50613	1.68703	2.45677	2.94958	3.09235	2.66829	2.50423	2.79173	3.88522	3.42704	2.95056	2.6771	2.56904	2.80807	2.99769	2.46744	2.49139	2.30614	1.68789
-0.283884			1.93155	2.68383	2.23556	1.81833	1.46676	1.21898	1.67264	1.76149	1.46304	1.01323	1.65638	2.34507	2.04249	1.70307	1.51518	1.50246	1.4798	1.17587	0.835754	0.871132	0.839077	0.764461	0.651271	1.07161	1.33425	1.41694	1.17638	1.2581	1.30396	1.1109	1.68444	2.48303	3.34198	3.50784	3.07283	2.71535	3.10409	2.78021	2.77214	3.168	3.02835	2.97777	2.70908	1.61849	1.17417	1.25484	1.87905
-0.278153			1.44645	2.17909	2.08094	1.78095	1.71505	2.20034	2.18563	1.85597	1.31358	1.07636	2.02127	2.94535	2.62866	1.98282	1.61402	1.61755	1.80506	1.65015	1.40531	1.46966	1.7237	1.63575	1.00979	1.3366	1.66948	1.83298	1.20602	1.2401	1.37472	1.33242	1.77133	2.25219	2.7472	3.25327	3.15647	2.88941	2.79384	2.79826	2.97263	3.26356	2.77562	2.47768	2.16953	1.51951	1.27634	1.48989	2.21603
-0.272423			1.43647	1.77081	2.13804	1.87823	1.80632	2.44661	2.23184	1.79572	1.24898	0.989542	1.77632	2.62773	2.58085	1.88269	1.47275	1.49666	1.71462	1.75602	1.75173	1.90911	2.11093	2.02507	1.52107	1.82238	2.07505	2.14767	1.55341	1.70801	1.8291	1.48465	1.81709	2.16482	2.51291	3.0082	3.05212	2.85799	2.53494	2.74537	2.96723	3.08692	2.61643	2.27043	1.99843	1.75267	1.75487	2.0122	2.54763
-0.266692			1.90143	1.45894	2.40674	2.11011	1.74062	1.95801	1.81138	1.58078	1.26921	0.752855	0.921816	1.39258	1.89928	1.40283	1.09148	1.1399	1.20864	1.49356	1.87501	2.18944	2.00088	1.93254	2.18502	2.52885	2.55091	2.36102	2.21843	2.66163	2.66692	1.56761	1.82174	2.22089	2.63901	2.77267	2.75987	2.62118	2.32739	2.62153	2.75601	2.63818	2.55077	2.35594	2.19564	2.31786	2.60964	2.82164	2.87384
-0.260961			1.47732	1.06005	2.08551	1.9038	1.53418	1.51644	1.46071	1.39918	1.32148	1.14363	1.31515	1.64261	1.99345	1.66869	1.36178	1.18743	1.18924	1.08732	1.01725	1.2313	1.24035	1.49711	2.16524	2.66486	2.61087	2.27515	2.39833	2.70793	2.64151	1.79792	2.08405	2.52876	2.97017	2.80575	2.89466	2.84428	2.23126	2.19952	2.30115	2.46676	2.5955	2.27932	2.005	2.58686	2.93005	3.07362	3.00797
-0.255231			1.23497	0.845694	1.59687	1.42412	1.17354	1.31465	1.41217	1.47531	1.49333	1.38313	1.51625	1.79691	2.18753	1.86842	1.60882	1.52417	1.46475	1.24942	1.04075	1.12627	1.42056	1.82629	2.32744	2.89828	2.8514	2.4804	2.57701	2.59078	2.42384	1.97674	2.29042	2.60853	2.85013	2.78916	3.07243	3.12176	2.30263	1.92838	1.96459	2.36742	2.47137	2.17935	2.0084	2.85943	3.11745	3.19719	3.19824
-0.2495			1.17433	0.815835	0.940963	0.67125	0.658815	1.35254	1.6656	1.80901	1.78465	1.47137	1.52518	1.85551	2.48144	2.00198	1.83254	2.14995	2.035	1.97962	1.94519	1.87405	2.54118	2.91979	2.67155	3.22904	3.27239	2.97666	2.75448	2.31025	2.014	2.10408	2.44089	2.46034	2.27914	2.72295	3.29313	3.45354	2.54139	1.80808	1.7463	2.34009	2.17843	2.05603	2.20577	3.1355	3.17186	3.1924	3.44463
-0.243769			1.48096	1.22269	1.32226	1.11369	0.971252	1.13019	0.93863	0.929681	1.09297	1.16793	1.65476	2.13009	2.16293	1.53035	1.30171	1.59594	1.40204	1.47057	1.72945	2.14268	2.85336	3.1381	2.73279	2.9118	3.1332	3.30719	3.13194	2.48125	2.09644	2.44709	2.97419	3.32473	3.44946	3.12376	2.96749	2.7285	2.13749	2.11989	2.01296	1.75352	1.81875	1.82292	1.91852	2.39744	2.74904	3.12913	3.58204
-0.238039			1.98725	2.06433	1.48808	1.37114	1.32408	1.14012	0.989223	0.964977	1.05811	1.19623	1.6413	1.98376	1.77007	1.47824	1.4658	1.74169	1.42709	1.53981	1.89668	2.29281	2.67927	2.67125	2.10991	2.24321	2.55878	2.872	2.60103	2.28498	2.17299	2.45237	2.85886	3.26823	3.56753	3.11108	2.7485	2.47242	2.3092	2.40901	2.08631	1.34016	1.63297	1.64521	1.59252	1.79644	2.60433	3.29517	3.65155
-0.232308			2.69302	3.34045	1.4385	1.44364	1.71723	1.38224	1.81705	1.91451	1.6798	1.55613	1.4849	1.41672	1.30305	1.84557	2.32455	2.58688	2.10991	2.18714	2.44673	2.32451	2.01911	1.51957	0.803241	1.22345	1.54933	1.67141	1.16212	1.72156	2.24362	2.1201	2.09516	2.29118	2.63369	2.685	2.63609	2.68508	3.05625	2.67545	1.96646	1.10008	1.62111	1.52297	1.22782	1.3325	2.73759	3.69036	3.65313
-0.226577			1.73338	2.02921	1.26079	1.43094	1.5911	1.18823	1.16613	1.19947	1.29103	1.61608	1.83922	2.15354	2.78988	2.70894	2.38669	1.94596	2.21772	2.42049	2.56808	2.65851	2.50232	1.98089	1.01965	1.2124	1.50509	1.69901	1.12869	1.20334	1.70788	2.6365	2.32802	2.08526	1.99419	2.13783	1.99181	1.96671	2.49579	2.75712	2.7613	2.55524	2.83049	2.2588	1.46227	1.35104	1.91063	2.54668	3.10016
-0.220847			1.22418	1.41495	1.34107	1.49446	1.52385	1.19145	0.958198	0.893729	1.00409	1.33857	1.83766	2.47909	3.29718	2.79906	2.24313	1.86469	2.19673	2.28455	2.2665	2.33448	2.54819	2.28886	1.31963	1.43423	1.72093	1.95926	1.43578	1.35523	1.60916	2.22493	2.1504	2.25421	2.51728	2.56475	2.20723	1.99448	2.49997	2.90514	3.20492	3.37955	3.22213	2.56247	1.91142	2.10707	2.38189	2.55151	2.56191
-0.215116			1.16526	1.49744	1.67921	1.63415	1.51546	1.39187	1.19319	0.997244	0.81904	0.72381	1.4804	2.39351	2.82529	2.1162	1.89396	2.34283	2.04698	1.77947	1.54218	1.35273	2.15692	2.44356	1.70321	1.8889	2.19679	2.45209	2.08327	2.17699	1.94737	0.885901	1.56249	2.79788	4.20244	3.9653	3.282	2.76811	3.06854	3.11942	3.29736	3.5731	2.79626	2.43408	2.57516	3.60024	4.1508	3.70442	2.03847
-0.209385			1.05142	1.18217	1.20659	1.20499	1.39589	1.95887	2.11611	2.14903	2.04446	1.56139	1.9665	2.58291	2.81312	2.02706	1.59658	1.71439	1.77303	1.82169	1.91765	2.18342	2.87319	3.18161	2.82434	2.71728	2.68363	2.63583	2.29259	2.63045	2.91026	2.71708	2.23062	2.4924	3.26984	2.97892	2.8925	2.80457	2.52054	2.34353	2.31879	2.42778	2.2831	2.29488	2.49407	3.01909	3.39354	3.38423	2.89389
-0.203655			1.20348	1.18829	0.886876	0.893693	1.21394	1.93656	2.2231	2.36156	2.32403	1.76361	1.93844	2.42889	2.93822	2.2437	1.74525	1.67204	1.98298	2.01201	2.04428	2.58016	3.25318	3.57017	3.34175	2.88312	2.59783	2.36902	1.85195	2.35343	2.9117	3.0209	2.37908	2.4869	3.11912	2.57447	3.03945	3.47349	2.88486	2.27687	2.02891	2.17485	2.29101	2.39043	2.50742	2.70628	2.97864	3.10024	2.99663
-0.197924			1.62129	1.51565	0.720046	0.700295	0.969705	1.32521	1.51445	1.63515	1.65808	1.33072	1.39643	1.93158	3.20045	2.76592	2.33975	2.21554	2.67662	2.35034	1.92217	2.54304	3.29697	3.60929	3.25558	2.38668	1.93969	1.65191	0.76169	1.34628	1.9521	1.79792	2.00808	2.78129	3.74995	2.75179	3.72261	4.77451	4.16109	2.91917	2.42748	2.81397	2.81981	2.72066	2.61523	2.66173	2.90599	2.85242	2.34693
-0.192193			1.37176	1.2371	0.898849	1.32772	1.81137	1.95157	1.57764	1.43766	1.57094	1.96182	1.76057	1.56358	1.9732	1.74511	1.65484	1.84013	2.42107	2.19276	1.78119	2.19469	2.91646	3.11641	2.48896	2.99614	3.04628	2.66983	1.78861	2.27841	2.70264	2.26698	2.32994	2.7767	3.40089	3.0872	3.3793	3.65596	3.32628	2.58055	2.2328	2.40006	2.89761	3.10331	3.04342	2.63624	2.6376	2.47191	1.97743
-0.186463			1.59868	1.25099	1.01198	1.57422	2.15537	2.30673	1.85842	1.52175	1.4242	2.11915	1.90996	1.51045	1.56367	1.47791	1.51502	1.73049	2.2528	2.06552	1.70216	2.01265	2.58161	2.70463	2.12305	2.87666	3.07017	2.86486	2.60553	3.0853	3.35004	2.82808	2.65704	2.74146	2.99831	3.02416	3.13341	3.16237	2.92598	2.38084	2.13074	2.29847	3.21591	3.42436	3.23428	2.96552	2.72649	2.45168	2.13159
-0.180732			2.30184	1.55718	1.05946	1.43994	2.00186	2.39076	2.35671	1.88734	1.21791	1.80286	1.84462	1.77208	1.97161	1.96406	1.9201	1.88649	2.17177	1.96864	1.68511	1.9969	2.29244	2.37395	2.15773	2.02853	2.01177	2.2373	3.21245	3.76687	3.89418	3.48105	2.98932	2.67557	2.54228	2.56284	2.98494	3.29359	2.96017	2.32005	2.12129	2.50908	3.77456	3.68382	3.18791	3.64948	3.1726	2.79168	2.80927
-0.175001			1.94885	1.36475	1.35086	1.74918	2.17243	2.40273	2.59683	2.34962	1.77265	1.67607	1.55699	1.5843	1.98653	1.92958	1.76599	1.59096	2.03993	2.26708	2.30411	2.11643	2.21336	2.2638	2.16348	2.12935	2.1619	2.36342	3.12464	2.89145	2.4451	2.15352	2.47738	2.73998	2.87244	2.67608	3.31251	4.05061	4.24112	2.98428	2.26678	2.38736	3.23426	3.54136	3.66468	4.09924	4.10769	3.88772	3.47893
-0.169271			1.72423	1.22917	1.49045	1.80666	2.09182	2.28754	2.53727	2.42583	2.00122	1.67779	1.57707	1.69153	2.09944	2.04525	1.83077	1.56137	2.1748	2.5069	2.48537	1.81627	1.84433	2.0861	2.42027	2.24458	2.24317	2.50405	3.41104	2.77216	1.97831	1.74236	2.33159	2.91407	3.33881	2.9752	3.51658	4.26349	4.63654	3.55382	2.84096	2.78144	3.43804	4.14693	4.63513	4.35342	4.7129	4.78322	4.28078
-0.16354			1.62793	1.15045	1.47827	1.61244	1.76012	2.04523	2.17817	2.11613	1.90373	1.80798	1.90476	2.09366	2.31027	2.31099	2.11435	1.79763	2.57626	2.68806	2.22898	1.09663	1.18548	1.84088	2.92797	2.3742	2.25563	2.65922	4.07151	3.40873	2.49351	2.24727	2.55188	3.19787	3.94142	3.46017	3.59717	3.93238	4.14668	4.0286	3.84361	3.69111	4.3856	5.5002	6.09898	4.41206	4.98824	5.47809	5.21459
-0.157809			1.42615	1.18835	1.3632	1.56935	1.72452	1.76701	2.27318	2.30784	1.9241	1.7736	1.9726	2.13572	1.8605	1.88188	1.8769	1.84105	2.48893	2.23528	1.59974	1.31061	1.38794	1.86625	2.79863	2.40737	2.7213	3.50865	4.2332	3.615	2.79109	2.32391	3.36626	4.43727	5.17862	3.93161	3.64322	3.59175	3.18895	3.40157	3.58779	3.68668	4.14034	5.06702	5.63098	4.29768	4.14125	4.02549	3.64211
-0.152079			1.49599	1.26265	1.44187	1.71662	1.84947	1.66373	2.22625	2.24904	1.79642	1.73373	1.98047	2.19175	2.00604	2.0138	1.96525	1.85176	2.17063	1.82113	1.30866	1.44018	1.60832	2.07111	2.93659	2.61865	2.78795	3.26	3.5778	3.36311	3.01144	2.70161	3.89017	4.92282	5.52062	4.52064	3.95732	3.49526	2.85764	3.38264	3.92017	4.27028	4.0188	4.28376	4.56873	4.07266	3.75038	3.61054	3.67642
-0.146348			1.8373	1.37332	1.71424	2.0542	2.13488	1.73532	2.03742	1.93983	1.52079	1.6884	1.92842	2.26175	2.74668	2.70657	2.37933	1.8298	1.62153	1.4457	1.35565	1.48538	1.84659	2.45536	3.34174	3.00796	2.45571	1.91368	2.1057	2.65328	3.15459	3.38022	4.12363	4.65468	4.96763	5.22715	4.53938	3.64286	3.15258	3.97159	4.84047	5.44155	4.02092	3.1506	2.91251	3.73697	3.81546	4.23288	5.31696
-0.140617			1.54557	1.41148	2.09455	2.19702	1.99186	1.55309	1.59605	1.76149	1.99515	2.12696	2.20847	2.40976	2.94997	3.18139	3.02189	2.49929	2.44895	2.1249	1.81361	2.02221	1.93698	2.16978	2.93787	2.76559	2.27081	1.83668	2.69363	3.06729	3.22514	3.25642	3.43657	3.55951	3.7379	4.71743	4.5167	3.89587	3.40886	3.95785	4.30048	4.23043	3.51254	2.95415	2.62733	2.75839	3.11574	4.01432	5.58448
-0.134887			1.49067	1.53341	2.34968	2.2569	1.89312	1.55423	1.37781	1.63095	2.22378	2.54735	2.33759	2.17592	2.66719	3.19337	3.27874	2.89044	2.9272	2.46903	1.99871	2.35509	2.01736	1.98157	2.57909	2.6032	2.39599	2.30796	3.49052	3.77215	3.6607	3.32992	3.0966	2.91578	2.92083	3.95735	4.12774	3.90991	3.60429	4.03698	4.24258	4.10547	4.05147	3.69124	3.15577	2.57663	3.31434	4.47724	5.85296
-0.129156			1.67252	1.73904	2.47962	2.23382	1.83864	1.73871	1.38267	1.54823	2.20674	2.94952	2.31581	1.56039	1.89855	2.74265	3.15003	3.00339	3.05646	2.47823	1.91109	2.48408	2.08776	1.89076	2.26545	2.52078	2.83115	3.32728	4.49624	4.76765	4.46104	3.6006	3.10361	2.72339	2.51641	2.94709	3.37265	3.68504	3.73888	4.20896	4.66667	5.06638	5.6373	5.36151	4.49752	3.19145	4.41095	5.62141	6.12243
-0.123425			2.12028	1.48244	1.70082	1.62686	1.80507	2.62048	2.22161	1.98113	2.01327	2.50289	2.21923	1.81866	1.91558	2.77031	3.49484	3.93218	3.93986	3.241	2.4612	2.65658	2.5175	2.42614	2.50286	2.75981	3.097	3.53608	4.18668	4.02783	3.59967	3.12524	2.80825	3.01655	3.5745	3.42309	3.27864	3.33387	3.84719	4.70362	5.50792	6.1532	6.02166	5.61965	4.87927	3.53097	4.99258	6.35985	6.8178
-0.117694			2.30745	1.34126	1.21972	1.26555	1.67756	2.67151	2.19202	2.10777	2.45368	2.72836	2.38485	2.02504	2.24865	3.0164	3.72333	4.24318	4.17678	3.44836	2.61042	2.57771	2.46187	2.39454	2.42138	2.69231	3.06433	3.44837	3.56907	3.1896	2.8538	2.86723	2.86257	3.46394	4.37335	3.71549	3.29795	3.29797	4.04339	4.85145	5.65293	6.39348	6.49967	6.1195	5.3421	4.12668	5.32968	6.4982	6.94387
-0.111964			2.23408	1.31548	1.03629	1.14988	1.45622	1.89211	1.29432	1.92833	3.52768	3.62562	2.81251	2.17951	2.89755	3.48076	3.83545	3.93648	3.76741	3.10048	2.35888	2.24754	1.92104	1.79618	2.02118	2.31842	2.73323	3.06422	2.64354	2.25312	2.22354	2.82655	3.26642	4.06545	4.91299	3.82433	3.43051	3.5772	4.3274	4.65251	5.10188	5.78749	7.07123	6.86089	5.88591	4.97847	5.42232	6.0366	6.50069
-0.106233			1.69839	1.49534	1.51015	2.0106	2.32538	2.0141	2.39911	2.78262	3.0669	2.91502	2.25416	1.71998	2.00331	2.66657	2.78897	2.33505	3.27907	2.81345	1.88635	1.93809	1.82469	2.0351	2.75073	2.61503	2.5222	2.44746	2.32017	2.86845	3.27208	3.04994	3.0505	3.77584	4.82016	3.7251	3.14115	3.12701	3.95757	3.90408	4.24538	5.16401	6.44237	6.22364	5.4314	5.30439	5.22237	5.05844	4.77956
-0.100502			1.47373	1.5351	1.67239	2.34065	2.66449	2.0416	2.89921	3.08155	2.5812	2.14146	1.73454	1.56178	1.91945	2.48382	2.34192	1.50634	2.74094	2.56563	1.93014	2.27808	2.47567	2.81376	3.39253	2.84926	2.36744	2.03515	2.19049	3.03373	3.62677	3.39753	3.23136	3.5443	4.12743	3.68835	3.48569	3.56069	4.05923	4.05122	4.11457	4.38793	5.54709	5.81508	5.61593	5.42277	5.3214	5.25159	5.21287
-0.0947718			1.56002	1.43485	1.52309	2.14016	2.47371	1.97471	2.79483	2.82529	2.07063	1.30505	1.25372	1.70485	2.64565	2.93231	2.49414	1.45015	2.15313	2.35713	2.49013	3.26728	3.87366	4.13186	3.94648	3.02112	2.26899	1.82732	2.25453	2.74918	3.28786	3.86925	3.80882	3.37086	2.83508	3.71404	4.46381	4.87782	4.63218	5.09362	4.70921	3.45937	4.38553	5.63508	6.43919	5.33371	5.71941	6.61573	7.79988
-0.0890411			1.89381	1.94504	1.46884	1.76686	2.37368	3.10395	3.18345	2.79606	2.05364	1.50187	1.82124	2.37219	2.60296	2.99724	2.73381	1.83108	2.89263	3.46433	3.70656	3.74392	3.77458	3.54337	2.94577	3.11377	3.1499	3.12998	3.26969	3.62344	3.86833	3.80162	3.77552	3.52581	3.16304	3.39474	3.70732	4.13295	4.74547	5.36551	4.92571	3.4649	3.94144	4.84939	5.67675	5.54986	7.00347	8.35447	9.12844
-0.0833105			1.74703	2.04418	1.40286	1.63625	2.23058	2.98675	2.70538	2.3318	1.96241	1.79353	2.34595	2.88467	2.66387	3.01744	2.85635	2.13816	3.11737	3.57768	3.66164	3.44051	3.02917	2.70172	2.55245	3.3495	3.64143	3.54759	3.28627	3.64403	3.92852	3.74615	3.54235	3.44948	3.4839	3.72935	3.74761	4.06878	5.30875	5.72621	5.33273	4.24316	4.24854	4.83797	5.69617	6.43454	8.00167	9.20825	9.69209
-0.0775798			1.1199	1.7324	1.32513	1.74823	2.04444	1.6236	1.36105	1.43279	1.79705	2.18001	2.82786	3.24232	2.82836	2.99291	2.86175	2.37139	2.82752	2.69755	2.35589	2.35741	1.63783	1.60715	2.76635	3.72824	3.74369	3.08051	2.30469	2.81138	3.46871	3.70288	3.10945	3.14196	3.79763	4.71761	4.58443	4.68516	6.32184	6.17572	5.9302	5.79377	5.30656	5.60064	6.49731	7.98753	8.71401	9.17724	9.49102
-0.0718491			1.21439	1.87315	1.25877	1.60225	2.08035	2.2524	2.39774	2.65431	2.93443	2.62493	3.0088	3.39097	3.07066	2.52506	2.31941	2.52831	2.71754	2.84155	2.91463	2.93766	3.01407	2.96492	2.72545	3.67881	4.21807	4.26084	3.34559	4.08058	4.70624	4.24217	3.50399	3.40934	3.93712	4.8107	5.53636	6.12233	6.52258	6.64377	6.19178	5.26082	5.86416	6.98745	8.28766	9.28775	8.53648	8.11816	8.65531
-0.0661185			1.61284	2.32914	1.62904	1.78036	2.15442	2.44759	2.5605	2.79638	3.08719	2.87914	3.10673	3.32782	3.0945	2.45896	2.31706	2.79209	3.29686	3.33639	3.16494	3.12744	3.41914	3.45535	3.03473	3.755	4.47691	4.85343	3.65172	4.1334	4.74911	4.69483	4.53977	4.66068	5.02373	5.36474	6.0823	6.72566	6.84179	6.99207	6.44876	5.26709	5.82735	7.26222	8.72973	8.87063	8.0286	7.73836	8.4932
-0.0603878			2.31508	3.10009	2.43567	2.2824	2.26666	2.20939	1.84966	1.85935	2.25561	2.9426	3.12161	3.05294	2.89993	2.79444	2.85448	3.16265	4.56511	4.18186	3.10695	2.92692	2.85346	3.07881	3.69409	3.95685	4.52038	4.85844	3.22333	2.97028	3.59772	5.06077	6.21636	6.89539	7.0569	6.37937	6.22226	6.49531	7.27934	7.22061	6.70112	5.81236	5.19638	6.42532	7.82391	6.73678	7.19047	8.03758	9.00451
-0.0546571			1.88206	1.60159	1.50769	2.036	2.71019	3.29389	2.31276	1.57955	1.27119	1.81314	2.35321	2.74101	2.76431	2.35338	2.37456	2.94836	3.55233	3.54504	3.35234	3.6315	3.97721	4.23206	4.34079	5.30076	5.59069	5.14258	3.44158	3.01053	3.29671	4.1855	4.63425	4.95443	5.10243	4.66624	4.7086	5.24324	6.47284	6.89963	6.59603	5.66343	5.56963	6.25787	6.92544	6.25214	6.48226	7.5327	9.4486
-0.0489265			1.74096	1.25147	1.45728	2.1367	2.92941	3.6574	2.47083	1.60794	1.27971	1.96601	2.40887	2.63221	2.57254	2.13824	1.98439	2.21694	2.68716	3.13282	3.5521	3.92935	4.30438	4.48633	4.39809	5.15396	5.15683	4.51887	3.33174	2.77209	2.73428	3.29542	3.68938	4.04016	4.31519	4.25971	4.55451	5.03184	5.60411	6.16562	6.01449	5.17953	5.65506	6.40349	6.94171	6.38244	6.52544	7.6245	9.82042
-0.0431958			1.8917	2.04936	2.2841	2.58431	2.92432	3.30016	2.32397	1.94443	2.2808	3.40072	3.28824	2.72641	2.32461	2.14894	1.68402	0.968724	1.96964	2.94511	3.70612	3.82049	3.83517	3.84189	3.86617	3.51696	3.21935	2.98768	2.89396	2.25508	1.9106	2.39062	3.38162	4.15225	4.69471	5.15929	5.75943	5.86067	4.67329	5.01882	4.95674	4.36087	5.45281	6.86204	7.87236	7.12742	7.31977	8.31277	10.1199
-0.0374651			2.2752	2.44124	1.96549	1.83495	2.12737	3.00384	2.56295	2.26108	2.24743	2.89598	2.62913	2.12549	1.97414	2.20198	2.26112	2.09864	2.3284	2.27609	2.14497	2.25336	2.76921	3.27613	3.64508	2.76921	2.45605	2.59473	3.02068	2.47139	2.2206	3.03444	3.90224	3.96774	3.54665	4.65064	4.85426	4.9192	5.50925	5.54088	5.36979	5.1137	5.70691	6.59546	7.2987	6.94502	7.55544	8.33712	9.09083
-0.0317344			2.63484	2.65273	2.02741	1.71072	1.89656	2.83525	2.63907	2.46446	2.3973	2.4982	2.329	2.0668	1.85283	2.16137	2.52916	2.87461	3.05418	2.56184	1.92694	2.008	2.81432	3.32903	3.21192	2.28409	2.0732	2.45263	3.26455	2.99104	2.94508	3.89579	4.64716	4.30491	3.33451	4.5965	4.557	4.57524	5.95333	5.9518	5.68566	5.40481	6.33966	6.93765	7.23203	7.13464	7.86527	8.53802	8.92136
-0.0260038			2.97054	2.68384	2.46969	2.21136	2.23169	2.79436	2.55239	2.55463	2.73037	2.20736	2.38778	2.55016	1.96065	2.02723	2.48825	3.29673	4.14676	3.80197	3.05153	3.08395	3.97015	4.00044	2.56687	2.06155	2.07074	2.56136	3.62552	3.81389	4.08384	4.9745	5.6162	5.16351	4.05801	4.9967	4.8675	4.82865	6.00564	6.25155	5.90433	5.23431	7.35082	7.88831	7.67212	7.69614	8.24924	8.91539	9.61112
-0.0202731			2.33366	2.28598	1.97886	1.93112	2.16826	2.78316	2.87308	3.00084	3.08295	2.32872	2.56913	2.94339	2.63789	2.72102	3.02262	3.50796	3.93863	3.42975	2.7613	3.22227	4.55819	4.84154	3.37519	2.37571	2.56177	3.48026	4.00391	4.03299	4.14967	4.69152	5.02926	4.86988	4.43274	5.02556	5.33469	5.51973	5.68313	5.62081	5.317	4.92128	6.50768	6.96119	7.03154	7.76303	8.70654	9.11522	8.75243
-0.0145424			1.92747	2.09075	1.8739	1.87836	2.06727	2.46984	2.71852	2.80674	2.70848	2.21653	2.60124	3.05777	2.8041	2.93061	3.15967	3.43221	3.47213	2.91426	2.40035	3.07389	4.44611	4.83916	3.63854	2.7032	3.05647	4.08929	4.16219	4.03371	4.07944	4.54744	4.68574	4.84543	5.0372	5.20804	5.75284	6.08569	5.57325	5.19717	5.04739	5.18996	6.22577	6.71349	7.1111	8.12404	9.13198	9.51613	9.05756
-0.00881177			1.7519	2.09811	2.1547	2.05301	1.92876	1.85453	2.08886	1.97258	1.60723	1.87083	2.4841	2.89336	2.45948	2.65619	2.89956	3.06961	2.74746	2.25568	1.96879	2.63895	3.63417	3.9936	3.35713	3.04404	3.55484	4.38856	4.10049	3.81618	3.87324	4.54224	4.58554	5.09003	5.87121	5.54403	6.12187	6.5265	5.67589	4.9805	5.09532	6.0401	6.50492	7.14497	7.91049	8.77907	9.52554	10.1179	10.5259
-0.0030811			1.51464	2.1043	2.44454	2.26004	1.93091	1.63802	1.81136	1.72016	1.40369	1.38125	1.82443	2.35314	2.61865	2.99289	3.21516	3.27614	3.74506	3.27618	2.62114	3.00677	3.65505	3.96076	3.704	3.73257	4.23733	4.92551	4.95056	4.53822	4.33759	4.75442	4.36724	4.6194	5.31304	4.90419	5.56092	6.05518	5.16799	4.10745	4.3477	5.97392	6.77322	7.12426	7.56037	8.99216	9.3575	9.22166	8.70543
0.00264957			1.43377	2.10404	2.66536	2.39694	1.9414	1.62026	1.65311	1.64118	1.56285	1.44097	1.60761	1.99967	2.64357	3.15955	3.24166	2.93805	3.94033	3.51524	2.66178	2.92487	3.42684	3.8675	4.14892	4.04161	4.49496	5.20456	5.31703	4.89789	4.57538	4.71437	3.98375	4.08069	4.78789	4.40467	4.85669	5.31612	5.00631	4.2543	4.52221	5.94162	7.03647	7.09735	7.09458	8.58241	9.00231	8.82195	8.1339
0.00838024			1.50927	2.09734	2.81716	2.46369	1.96021	1.8012	1.61413	1.73565	2.08459	2.04982	1.83351	1.83292	2.53426	3.15615	2.97912	2.05556	3.3335	2.9731	2.09095	2.39342	2.9496	3.71381	4.69176	3.97125	4.32782	5.22574	5.19999	4.89527	4.58671	4.4222	3.43525	3.47406	4.29586	4.0455	4.00932	4.30953	5.19081	5.42066	5.61848	5.94313	7.29457	7.0642	6.51319	7.55005	8.46011	8.91878	8.81106
0.0141109			1.91741	2.00404	2.50602	2.1176	1.78473	2.07144	2.26623	2.47053	2.63493	2.39055	2.19471	2.12697	2.31862	2.37803	2.32515	2.21732	2.92147	2.7648	2.24986	2.08615	2.33335	2.95275	3.97184	3.55612	3.86519	4.47512	4.17457	4.4481	4.79039	4.94567	4.58565	4.89251	5.56062	4.48731	4.54121	5.12746	5.8911	5.66337	5.41294	5.35959	6.52651	6.63321	6.49544	7.33029	9.12781	10.4006	10.6903
0.0198416			1.99586	1.83254	2.05573	2.02115	2.00989	2.19139	2.52501	2.86888	3.10703	2.53914	2.21444	2.15067	2.4699	2.58836	2.67457	2.74875	2.72975	2.73549	2.60565	1.99561	2.01055	2.49245	3.44468	3.17498	3.22992	3.44759	3.38479	3.88669	4.43037	4.74361	4.89684	5.50209	6.20313	4.73047	4.66153	5.26891	6.12834	5.66745	5.26856	5.19995	6.29348	6.91683	7.44915	8.46679	9.82866	10.8087	11.1635
0.0255722			1.74472	1.58291	1.46639	2.17429	2.63554	2.1611	2.39059	2.93075	3.50081	2.49561	1.89277	1.90408	2.98795	3.78674	4.02692	3.6496	2.75827	2.8851	3.15826	2.12181	1.9812	2.33294	3.11035	2.82787	2.42215	2.14339	2.83064	3.21108	3.50682	3.81626	4.36905	5.30298	6.22347	4.77502	4.37044	4.73412	5.90262	5.43293	5.18529	5.46405	6.59532	7.91482	9.37396	10.9589	10.5625	10.1433	10.2309
0.0313029			1.55464	1.58832	1.79416	2.61804	3.0218	2.28793	2.23583	2.47929	2.78424	1.84699	1.31258	1.50097	3.02287	3.39976	3.21028	2.58642	2.44137	2.89886	3.41298	3.05553	3.08204	3.43535	4.13107	2.98291	2.72586	3.03204	3.09937	2.7743	2.67379	3.1895	3.77596	4.33652	4.79792	4.73947	4.65556	4.75249	5.29419	4.61903	4.53401	5.31442	6.8663	8.63549	10.0947	10.238	9.69362	9.41201	9.6868
0.0370336			1.31013	1.5221	2.00744	2.89975	3.18871	2.12271	2.09342	2.26356	2.41824	1.55691	1.01963	1.19109	2.74163	2.92961	2.61418	2.00714	2.50096	3.02831	3.44733	3.45858	3.47121	3.79216	4.5442	3.59059	3.36636	3.54309	3.25075	2.75098	2.46762	2.68575	3.05088	3.65542	4.45273	5.19084	5.22941	5.18782	5.61838	5.0278	4.81907	5.22574	6.4628	8.16239	9.61593	9.55118	9.6158	9.56213	9.32825
0.0427643			1.01128	1.38431	2.10629	3.01945	3.13631	1.66561	1.96336	2.28345	2.40268	1.62529	1.01389	0.974521	2.14438	2.37632	2.23856	1.91162	2.93692	3.27339	3.26133	3.33104	3.14891	3.40359	4.34987	4.65067	4.34353	3.67674	3.28492	3.14101	2.88813	2.30511	2.19395	3.25959	5.18742	6.12881	6.09175	6.03986	6.8748	6.65872	6.0401	5.19802	5.38513	6.496	7.9379	8.89843	10.3286	10.5932	9.15519
0.0484949			1.77855	1.95116	2.44967	2.88338	2.87595	2.08806	1.74644	1.80031	2.12091	1.97488	1.97666	2.10226	2.3769	1.78226	1.57878	1.97857	2.9046	2.88483	2.45285	2.34699	2.47213	2.85042	3.51826	4.37332	4.89381	5.03017	4.46985	3.98827	3.62224	3.4214	2.86827	3.06518	3.88327	4.35146	4.77158	5.43737	6.72011	6.29119	5.82426	5.5893	5.92278	6.40695	6.94674	7.41301	7.79513	8.17214	8.58812
0.0542256			1.61071	1.62695	1.991	2.2852	2.46559	2.47546	1.94962	2.01786	2.58515	2.66642	2.63721	2.54208	2.39966	1.7775	1.56698	1.94027	3.0919	2.92291	2.24186	2.22083	2.26716	2.49541	2.96308	4.22099	5.04606	5.30257	4.33164	4.07475	4.06132	4.09932	3.0952	2.79182	3.13381	3.35932	3.82279	4.62506	5.99167	5.73477	5.47639	5.47829	6.05392	5.96527	5.76706	6.31349	7.07154	7.74526	8.26882
0.0599563			0.508169	0.412075	0.730636	1.22511	1.90528	2.82772	2.57271	2.93576	3.79502	3.69968	2.99554	2.29422	2.21287	2.3619	2.20294	1.79674	3.49865	3.38748	2.62828	2.95241	2.53392	2.33855	2.68424	4.19364	4.80043	4.49432	2.87083	3.40078	4.2055	4.33895	2.8749	2.43962	2.93902	3.15233	3.24548	3.60323	4.68982	4.98956	4.99652	4.86512	5.77858	5.17111	4.39912	5.59991	8.1572	9.31181	8.19738
0.0656869			1.22904	1.30862	1.24012	1.43968	1.70542	1.93838	1.96356	2.32756	2.92129	2.86399	2.50172	2.58059	4.02815	3.36753	2.50312	1.81246	2.48807	3.29033	4.11879	4.81007	3.67012	2.61906	2.24797	4.17899	4.79789	4.42177	3.64284	4.45938	4.96419	4.04494	3.26121	3.4712	4.47327	5.00482	5.63398	6.02681	5.77778	4.8118	4.18842	4.06049	4.26274	4.94792	5.96098	7.20254	7.82643	8.75406	10.2584
0.0714176			1.61966	1.59793	1.5037	1.44329	1.53677	1.89603	2.07257	2.3706	2.73366	2.68347	2.35545	2.53402	4.21142	3.5416	2.76295	2.26232	2.52297	3.29882	4.31745	5.21721	3.74876	2.43791	2.06401	3.67068	4.00086	3.5129	3.31552	4.35233	4.86358	3.7617	3.7009	4.16996	4.98595	5.35699	6.12302	6.7228	6.5638	5.30059	4.42978	4.20748	4.9598	6.21972	7.48506	7.9386	7.43567	8.00142	10.2824
0.0771483			1.6801	1.28022	1.52154	1.2361	1.39937	2.70034	2.89945	3.06464	3.23182	3.15779	2.55654	2.1546	2.76328	2.88442	2.98239	3.14604	3.60288	3.41282	3.22463	4.17419	2.77021	1.79536	2.13236	2.66897	2.40974	1.76816	1.88944	3.08017	3.90405	3.48933	4.19391	4.53601	4.4775	4.20943	4.7133	5.6918	7.04789	6.45564	5.7202	5.30566	7.86877	8.9857	8.97121	7.80838	6.98509	7.05415	8.27033
0.0828789			1.24322	1.42852	2.66486	2.33519	1.94585	2.35444	2.90456	2.84233	2.23099	1.6755	1.38794	1.67937	3.09415	3.05595	2.63727	2.05213	2.14832	2.04827	2.00099	2.46707	2.91979	3.10577	2.91959	3.19106	3.06617	2.9075	3.84217	4.56085	4.78948	4.25364	4.34883	5.0836	6.06648	5.07763	5.21046	5.79953	6.39407	6.24275	5.52488	4.46521	5.8717	7.05147	7.94119	8.30137	8.54835	8.83493	9.20818
0.0886096			1.07514	1.45792	3.09461	2.68143	2.04366	2.1787	2.57059	2.42056	1.78431	1.25356	1.22556	1.82399	3.42338	3.12342	2.50651	1.85846	1.84423	1.79034	1.89833	2.5974	3.1124	3.30293	3.09002	3.08208	3.11221	3.36795	4.53145	4.9683	5.03082	4.81339	4.58453	4.93937	5.62064	5.00615	5.23252	5.56844	5.36752	5.73202	5.4951	4.62707	5.20471	6.16294	7.21888	7.95661	8.67098	9.22458	9.5544
0.0943403			1.17581	1.36853	2.81099	2.27505	1.69296	2.17306	1.89772	1.7995	1.89167	1.89159	2.06901	2.58816	3.75085	3.08685	2.59007	2.56477	2.69025	2.63866	2.91625	4.56445	3.34796	2.38723	2.64389	2.3423	2.54809	3.14973	3.95764	4.30279	4.62818	5.16849	4.90091	4.1036	3.14085	3.99542	4.77969	4.99868	3.96842	4.92358	5.63078	5.79082	5.86729	6.31966	6.80412	6.77443	7.35351	8.22359	9.30918
0.100071			1.55984	2.03407	2.65255	2.18287	1.76951	2.09192	2.21599	2.40771	2.5379	1.6526	1.37666	1.65174	2.63899	2.62455	2.79515	3.28754	3.20412	3.03079	2.98577	3.51157	2.72024	2.31329	2.84242	2.70537	2.82081	3.10032	3.33251	3.18992	3.14145	3.46509	3.86092	4.1964	4.50247	4.99844	5.26434	5.03492	3.86956	4.70338	5.2837	5.28643	4.89012	4.77318	5.11777	6.4378	7.39147	8.34159	9.38165
0.105802			1.81273	2.2292	2.35434	1.97371	1.61836	1.60335	2.05586	2.49186	2.72668	1.75153	1.57233	1.79044	2.16287	2.26606	2.68192	3.41495	2.96913	2.68028	2.61046	2.97194	2.66107	2.60264	3.10062	2.90843	2.87245	2.94697	3.03321	2.663	2.47583	2.8649	3.40462	4.07806	4.81749	5.25175	5.34513	5.03494	4.10663	4.58444	5.06892	5.31945	4.8705	4.42826	4.49753	6.14232	7.17905	8.08008	8.95994
0.111532			1.93454	1.95409	1.91649	1.64767	1.23964	0.707627	1.41758	2.05218	2.45813	2.18828	2.65569	3.0038	2.32225	2.01135	2.25049	2.94717	1.98556	1.58744	1.79052	2.94538	3.17026	3.25514	3.41844	2.95155	2.7031	2.68972	3.05955	2.72182	2.6311	3.36758	3.53186	3.74866	4.08625	4.75553	5.02216	4.99874	4.67951	4.56676	4.98645	5.88965	5.80804	5.28457	4.9432	5.88807	6.71635	7.43916	8.04414
0.117263			2.19231	2.34001	2.54826	2.28862	1.95552	1.75764	2.31971	2.53021	2.41743	2.57562	2.60198	2.35162	1.5682	1.68547	2.10366	2.65489	2.09964	1.72948	1.74671	2.68864	3.27579	3.46012	3.18172	3.29069	2.96506	2.39779	2.09759	2.35549	2.87357	3.55754	3.75456	3.76378	3.66288	3.76946	4.38234	4.95643	4.96353	5.23316	5.33335	5.22144	5.23252	5.99428	6.86277	6.83673	6.75503	6.64016	6.50794
0.122994			1.97031	2.11679	2.36519	2.36	2.36169	2.52326	2.96285	2.95898	2.59352	2.62021	2.30727	1.84358	1.35925	1.60697	2.08939	2.66774	2.32966	1.96333	1.87248	2.71885	3.23289	3.23378	2.6113	3.15884	2.98286	2.37462	2.07439	2.60947	3.29591	3.8025	4.04207	4.09767	3.98946	3.76065	4.41539	5.19007	5.41191	5.69663	5.57525	5.06838	5.49904	6.49249	7.3843	7.04205	6.78534	6.43028	5.93542
0.128724			1.26872	1.28464	1.36759	1.86202	2.45823	3.0045	3.34702	3.33842	2.98628	2.32214	1.77166	1.47967	1.69518	1.77578	2.20763	2.98559	2.67555	2.28895	2.16776	3.03589	3.0416	2.57631	1.70737	2.5562	2.75661	2.62014	2.98968	3.48357	3.89802	4.10232	4.39426	4.75018	5.06569	4.72878	5.12105	5.69947	6.02451	5.95719	5.7122	5.4304	6.6073	6.7792	6.50821	6.50427	6.80722	6.80926	6.32623
0.134455			1.30386	1.2809	1.60695	1.90037	2.26607	2.78473	2.93361	2.85185	2.56788	2.15292	1.87226	1.654	1.45065	1.81437	2.21258	2.53173	2.33348	2.13919	2.08946	2.49873	2.74003	2.66418	2.19258	2.70332	2.87686	3.00001	3.95466	4.1179	3.72891	2.77507	3.4043	4.30882	5.23133	5.13713	4.74428	4.58903	5.26791	5.65957	6.11541	6.66527	7.00165	6.35971	5.65965	6.37648	6.19998	5.92775	5.78141
0.140186			1.3988	1.44449	2.05451	1.93927	1.82356	2.12774	2.23366	2.19722	2.04537	1.89731	1.96738	1.98058	1.63724	2.05035	2.27049	2.16063	2.05572	1.86674	1.75723	2.05088	2.54273	2.87221	2.91208	2.74157	2.7592	3.0932	4.276	4.39508	3.79866	2.4911	3.17508	4.16849	5.17447	5.05828	4.42169	4.08856	4.95161	5.19432	5.73843	6.64158	6.77666	6.23708	5.69916	6.2678	5.9256	5.57126	5.45893
0.145916			1.55354	1.77535	2.71017	1.97878	1.13094	1.03382	1.24734	1.37464	1.41884	1.5554	2.05704	2.45932	2.25479	2.48364	2.38137	1.8723	1.84222	1.47166	1.1712	1.69236	2.44972	3.20037	3.86572	2.67097	2.40373	2.89983	3.95387	4.31517	4.10713	3.25007	3.7064	4.32913	4.89521	4.49243	4.15329	4.19786	5.07543	4.5615	4.58151	5.35973	5.93251	6.41116	6.62638	6.17816	5.98394	5.73967	5.35876
0.151647			1.9781	2.07418	3.00827	2.80196	2.35351	2.11766	1.76139	1.60499	1.66458	1.95236	2.29753	2.5251	2.41191	2.74718	2.63888	1.97759	1.51775	1.24629	1.28359	1.98644	2.92357	3.5923	3.80803	2.87383	2.65801	2.98311	3.51131	3.59261	3.57524	3.62229	4.68807	5.14838	4.96214	4.28606	4.01694	4.05822	4.43859	3.8519	3.9545	4.89103	5.11332	5.84056	6.35233	5.37143	5.82629	6.11374	5.78185
0.157378			2.37796	2.31772	3.10846	3.2365	3.06406	2.71887	2.00982	1.7731	1.95881	1.9803	2.22602	2.51912	2.70037	3.10688	2.93301	2.07884	1.31423	1.0783	1.32299	2.19179	3.20028	3.74812	3.60094	2.91924	2.68421	2.76853	2.90167	3.01698	3.23177	3.6351	4.87653	5.1086	4.47957	4.27135	4.05869	3.94887	4.08252	3.68053	3.82775	4.59701	4.65074	5.51151	6.21238	5.09974	5.97736	6.6416	6.46928
0.163108			2.75309	2.50597	3.01083	3.28251	3.2627	2.8376	1.99273	1.87898	2.30148	1.63932	1.84261	2.44139	3.1201	3.56266	3.26371	2.176	1.23165	0.967717	1.28948	2.30847	3.27987	3.6678	3.24441	2.80718	2.48241	2.25623	2.1251	2.58833	3.07672	3.28872	4.272	4.21	3.44768	4.44814	4.2784	3.86977	4.00711	4.04719	4.20105	4.47757	4.54465	5.42391	6.20643	5.36295	6.43704	7.32308	7.42084
0.168839			2.65867	2.71478	3.14105	3.24499	3.11343	2.73219	2.17172	1.99979	2.07294	1.28585	1.46833	2.1818	3.19638	3.39177	2.84239	1.63867	1.37824	1.48312	1.97996	3.10093	2.96085	2.50715	1.98818	1.9027	2.11201	2.47569	2.61477	3.27124	3.91955	4.27317	3.6539	3.00776	2.57776	3.50724	3.45731	3.24074	3.55865	3.70028	3.76646	3.79709	4.14872	4.83737	5.56522	5.86442	6.26525	6.53791	6.59971
0.17457			2.32641	2.42147	2.87091	2.97168	2.89378	2.68684	2.58926	2.55188	2.43677	1.36984	1.4521	2.11225	3.00547	3.09056	2.55473	1.51856	1.68627	1.95328	2.45207	3.52415	2.89787	2.16922	1.80425	1.59188	1.71192	2.07875	2.52358	3.37931	4.2504	4.92672	3.74401	2.74601	2.17464	2.8367	3.33843	3.68649	3.82793	3.69237	3.6248	3.69087	4.06113	4.60983	5.09839	5.10904	5.58572	5.93108	5.96081
0.1803			1.75644	1.62623	2.2006	2.46271	2.60377	2.7015	3.24518	3.53498	3.39271	1.89114	1.79381	2.23271	2.5475	2.6591	2.4007	1.81557	2.15569	2.37819	2.70586	3.5782	3.09084	2.65378	2.69234	1.87462	1.28225	1.06571	1.85177	2.91269	4.06931	5.24929	4.54197	3.4244	2.23819	2.43645	3.92142	5.20644	4.81457	4.0233	3.77592	4.15868	4.28179	4.74121	4.80596	3.0975	4.39886	5.50267	5.50415
0.186031			1.60586	1.72567	2.17952	2.33198	2.33499	2.23573	2.42325	2.71878	2.96417	2.22043	2.25709	2.58236	2.81601	2.47511	2.25081	2.24778	2.30859	2.60026	2.90143	2.82925	2.87789	3.1932	3.84511	2.85044	2.27196	2.05406	2.1687	2.20483	2.45484	3.13201	3.29014	3.05062	2.55114	2.48103	2.76516	3.19423	3.62703	3.3635	3.2213	3.36833	4.38396	5.17941	5.65143	5.47978	6.50702	6.86509	5.97912
0.191762			1.42567	1.85247	2.20718	2.29716	2.26936	2.17674	2.44578	2.78239	3.04201	2.41666	2.48749	2.82284	3.09347	2.52475	2.2841	2.51499	2.38179	2.58694	2.74756	2.17283	2.38777	2.92967	3.69341	2.81429	2.51232	2.57981	2.51387	2.0054	1.73892	2.14714	2.72453	2.90582	2.75108	2.71854	2.33738	2.25888	3.21297	3.50308	3.36017	2.9458	4.09303	4.98416	5.71444	6.36396	7.07431	6.86113	5.37793
0.197492			1.2159	2.0066	2.28354	2.35818	2.40675	2.52439	3.31242	3.72544	3.62598	2.47978	2.48498	2.9541	3.37981	2.80794	2.50052	2.61725	2.37531	2.33825	2.24438	1.60899	1.62068	1.86359	2.23775	1.7666	2.00358	2.64304	2.88721	2.31423	1.9213	2.29443	2.84495	2.98989	2.83802	3.14889	2.63785	2.40009	3.57214	4.44171	4.19226	2.89095	3.40918	4.15571	4.99523	5.75046	6.10114	5.49121	3.70103
0.203223			1.449	1.88103	2.06026	1.76281	1.82648	2.83638	2.92737	2.89536	2.6699	1.40494	1.25823	1.72694	2.55021	3.01754	3.13537	2.87559	2.01154	1.7345	1.84926	2.1998	2.67178	2.92718	2.83883	2.39029	2.0298	1.85511	2.24956	2.28798	2.55329	3.41934	3.06696	2.70217	2.46889	2.81704	2.64127	2.63515	3.51715	4.19391	3.83479	2.53539	3.53292	4.1454	4.49832	4.67476	4.63122	4.31568	3.71061
0.208954			1.882	2.29246	2.09162	1.72722	1.79167	2.74627	2.4401	2.26419	2.15649	1.12341	0.986795	1.37059	2.10369	2.85467	3.00561	2.46929	1.77047	1.73979	2.07463	2.41863	3.09284	3.36395	2.96553	2.42024	1.81689	1.4088	2.07274	2.36369	2.68506	3.26295	2.85946	2.62581	2.6388	3.00747	2.86255	2.79764	3.40253	3.86681	3.51669	2.46461	3.78074	4.73253	5.21363	4.82953	4.22659	3.85521	3.88333
0.214684			2.51483	3.24068	2.37759	2.25122	2.30208	2.25416	1.85066	1.83192	2.08563	1.63494	1.67039	1.88479	2.04015	2.31947	2.11155	1.39864	1.65211	2.35393	2.92025	2.26561	2.88401	3.17403	2.618	1.85673	1.36503	1.30408	2.35664	2.54136	2.31679	1.82577	2.22261	2.76072	3.34754	3.71989	3.30156	2.88759	3.2283	3.46044	3.23803	2.67862	4.15255	5.91671	7.14046	6.21423	4.88686	4.10962	4.21918
0.220415			2.82862	3.42415	3.35745	2.52336	1.79022	1.6895	1.80572	1.94493	2.06309	1.96072	2.1236	2.24128	1.98301	2.37002	2.35566	1.85388	2.30709	2.89393	3.17024	2.21203	2.07164	2.11472	2.17437	2.83415	2.71827	2.31057	3.01459	2.84964	2.52842	2.39644	2.17285	2.56014	3.32033	2.91843	2.95419	3.08177	3.01093	3.51249	4.01795	4.39929	4.07226	4.19143	4.56085	4.97804	4.79763	4.7747	5.13275
0.226146			2.4071	2.7694	3.16156	2.37799	1.52556	1.22751	1.61503	1.91562	2.08976	2.19736	2.46464	2.57128	2.13052	2.70188	2.82025	2.30936	2.29775	2.76943	3.12006	2.23512	1.87621	1.96753	2.53947	3.46628	3.67001	3.46576	3.67871	2.96484	2.30404	2.24023	2.10989	2.60485	3.4226	2.64149	2.70588	2.86349	2.44187	3.444	4.28457	4.65571	3.63631	3.28707	3.48373	4.27949	4.59961	4.96651	5.5198
0.231876			1.25055	1.27675	1.79029	1.81523	1.50799	0.868243	1.27874	1.7441	2.16559	2.34485	2.69352	2.87479	2.48258	3.31481	3.5051	2.76498	1.62445	1.9808	2.76987	2.33487	2.29751	2.73211	3.71294	3.75315	4.22026	4.76939	4.34882	2.88701	1.64386	1.35746	2.03379	2.89477	3.65423	2.8889	2.55664	2.23293	1.52134	3.25502	4.03801	3.44839	2.84486	3.20341	3.90863	4.11846	4.29288	4.68522	5.38053
0.237607			0.824822	0.825803	0.923146	1.10562	1.3144	1.52258	2.43431	2.53064	1.95318	2.1138	2.60107	2.8202	2.0651	1.84173	1.84556	2.07873	3.16198	3.5446	3.33124	2.42281	2.3567	2.64626	3.18599	3.34077	3.36259	3.23015	2.81364	2.52655	2.25806	1.95297	2.7107	2.99147	2.84026	2.94521	2.8191	2.52883	2.07409	3.17954	3.68368	3.30531	2.74275	3.15103	3.99159	4.58792	4.4502	4.70935	5.70002
0.243338			0.669302	0.582755	0.615935	0.820607	1.11895	1.49149	2.27691	2.54228	2.34536	2.35599	2.37004	2.16078	1.41069	1.03893	1.21755	1.99782	3.40893	3.66996	3.16168	2.18601	2.1318	2.30964	2.54025	2.82678	2.74393	2.43967	2.28935	2.46068	2.49279	2.10047	2.87392	2.94708	2.46989	2.82592	2.87081	2.77866	2.6606	3.16429	3.45377	3.39048	2.84883	3.02198	3.61	4.31788	4.38912	4.75537	5.68523
0.249068			0.784006	0.547653	0.868545	0.96011	0.921671	0.775203	0.807052	1.77929	3.34183	3.07117	2.00049	0.896818	0.519555	0.906226	1.62068	2.52195	2.3657	2.35735	2.26144	1.62458	1.62292	1.72235	1.77583	2.21129	2.3643	2.39777	2.77564	2.68929	2.34818	1.80009	2.5236	2.76168	2.54308	2.53116	2.71184	2.98241	3.28075	3.2092	3.34822	3.70379	3.16297	2.81623	2.76405	3.30862	4.1098	4.82335	5.33632
0.254799			2.13698	2.01891	1.82828	1.5896	1.18884	0.515391	0.81804	1.54659	2.45833	2.29607	1.71202	1.17782	1.18842	0.916199	0.97	1.41014	1.49546	1.77188	1.93116	1.37864	1.40327	1.62644	1.95936	2.83094	3.02636	2.81892	2.90443	2.6909	2.17594	1.28068	2.14053	3.07751	3.78055	2.96281	2.68273	2.62401	2.57418	2.67151	2.90514	3.18995	2.38417	2.09708	2.36617	3.51353	5.09759	6.0233	5.9141
0.26053			2.315	2.30315	2.03427	1.77314	1.3562	0.645861	0.976328	1.5655	2.21601	2.03269	1.66299	1.38826	1.5298	1.04618	0.760108	0.791443	0.848507	1.38356	1.88159	1.42409	1.36015	1.61253	2.19649	3.43093	3.55018	2.9596	2.64544	2.28249	1.78021	1.05373	1.85136	2.76146	3.49684	2.83214	2.54268	2.37706	2.14632	2.40045	2.62001	2.68242	1.99609	1.8036	2.15772	3.40102	4.98703	5.81718	5.50386
0.26626			1.31852	1.40079	1.4868	1.51089	1.42381	1.16651	1.28192	1.83597	2.61465	2.28087	1.85331	1.52814	1.5438	1.29614	0.990887	0.665737	0.424819	1.19235	2.1126	1.76082	1.49357	1.68064	2.48719	4.01116	3.93568	2.81984	1.99879	1.46424	1.16112	1.11917	1.6561	1.81381	1.69252	2.13932	2.29171	2.24152	1.99713	2.39598	2.4928	2.18123	1.99859	1.93565	2.13866	2.97117	3.77847	4.20543	4.10589
0.271991			1.71181	1.32553	1.68901	1.82463	1.8498	1.80237	2.19055	2.5222	2.69159	2.20501	1.88817	1.6699	1.51788	1.65049	1.38417	0.674622	0.719884	1.25384	1.83772	1.72757	2.06787	2.47394	2.83761	2.94965	2.52129	1.81676	1.55501	1.54164	1.51543	1.33168	2.00801	1.96157	1.36598	1.64322	1.74295	1.87096	2.23194	2.94835	2.89644	1.99121	1.57137	1.74034	2.17204	2.45741	2.74667	2.909	2.89165
0.277722			1.72613	1.49726	2.12198	2.22141	2.15935	2.1026	2.3864	2.48584	2.36677	1.99199	1.81812	1.65958	1.33556	1.67648	1.64571	1.13944	1.29582	1.41029	1.50689	1.61923	2.38671	2.81202	2.55655	2.06125	1.64949	1.37217	1.44435	1.74331	1.8637	1.54019	2.34649	2.28404	1.51479	1.49641	1.4678	1.7096	2.59031	3.30214	3.14076	2.09551	1.71366	2.0077	2.4902	2.45378	2.73795	2.96552	3.02552
0.283452			1.36164	1.9159	2.78556	2.70114	2.35247	2.06729	1.86971	1.72715	1.64035	1.64187	1.64323	1.49727	0.996946	1.37425	1.77555	2.06001	2.1525	1.66167	1.12016	1.43581	2.45011	2.69498	1.64429	1.34599	1.32017	1.48591	1.66667	2.06916	2.20591	1.74471	2.67155	2.7811	2.13873	1.69879	1.4662	1.75738	3.07213	3.45734	3.22576	2.49402	2.42523	2.73755	3.09302	2.96009	3.75187	4.37443	4.50701
0.289183			1.62877	2.4814	2.35659	2.1655	2.02818	2.02903	1.6425	1.48275	1.56479	1.77011	1.93366	1.9058	1.45939	1.67942	1.96816	2.222	2.28449	1.66951	0.985398	1.26365	2.02764	2.30382	1.74598	1.72456	1.67129	1.57588	1.38879	1.74071	2.10793	2.21099	2.69772	2.44822	1.68196	1.93386	1.7067	1.69295	2.62692	2.81679	2.76704	2.56737	2.51646	2.74446	2.97393	2.75262	3.02519	3.59594	4.43242
0.294914			1.55033	2.34728	1.83903	1.65326	1.65166	1.80453	1.69014	1.79004	2.07357	2.17661	2.13535	1.99256	1.75083	1.82771	1.92601	2.00378	2.13192	1.53887	0.876782	1.25388	1.86617	2.18441	2.01641	1.90043	1.7496	1.56856	1.35958	1.71935	2.16418	2.45416	2.65124	2.34479	1.75066	2.19493	2.05589	1.96173	2.52125	2.48189	2.36341	2.25569	2.36811	2.76317	3.05594	2.56999	2.47211	2.87929	3.86269
0.300644			1.12644	1.51381	1.23295	1.16444	1.22298	1.39392	2.01254	2.64877	3.16644	2.86125	2.24829	1.75765	1.87131	1.81914	1.6492	1.40552	1.69493	1.26981	0.794312	1.40645	1.96563	2.33669	2.45549	1.87367	1.55525	1.46407	1.57899	2.00502	2.37458	2.47423	2.53209	2.4707	2.34462	2.48195	2.51372	2.5636	2.75501	2.45256	2.01492	1.55924	1.98036	2.79368	3.33888	2.41219	2.0926	2.2245	2.79807
0.306375			1.01942	1.31135	1.28386	1.26468	1.39432	1.79513	2.1761	2.58444	2.94003	2.69957	2.13626	1.65488	1.69585	1.55723	1.472	1.49777	1.90365	1.4001	0.764524	1.2944	2.03565	2.41704	2.2258	1.95125	2.13375	2.49325	2.22074	2.33036	2.34262	1.97299	1.88696	1.97259	2.21157	2.57868	2.82056	2.83532	2.43949	2.38308	2.51713	2.79625	2.83935	2.71749	2.46721	2.08795	1.9424	2.25834	3.13364
0.312106			1.09901	1.19628	1.18999	1.2978	1.56552	2.06358	1.99828	2.06765	2.26942	2.31207	2.16985	1.95441	1.74902	1.41836	1.46388	1.93183	2.09864	1.63928	1.0989	1.39285	1.99322	2.2475	1.92131	1.91865	2.45364	3.08362	2.4545	2.49554	2.50662	2.10114	1.87561	1.89149	2.13315	2.54975	2.68163	2.50896	1.89566	2.37717	2.78905	2.95825	2.88078	2.75208	2.58367	2.37568	2.84361	3.12159	2.95118
0.317836			1.36518	1.1686	0.951393	1.26382	1.73656	2.19928	1.47924	1.09863	1.15488	1.69886	2.34897	2.65602	2.03073	1.40253	1.62477	2.70753	2.27986	1.98726	1.79728	1.7017	1.83835	1.82814	1.54209	1.7759	2.51495	3.23525	2.28043	2.5006	2.86643	2.85837	2.49778	2.22723	2.10934	2.39518	2.0971	1.58476	1.12368	2.43477	2.83068	2.04555	2.10488	2.89736	3.68781	3.27506	4.79569	4.81381	2.25092
0.323567			1.7326	1.613	1.15143	1.20636	1.5045	1.95399	1.54048	1.48961	1.78342	1.8478	2.03468	2.18307	2.11542	1.64149	1.68456	2.29372	1.7045	1.60324	1.69525	1.55653	1.35707	1.4008	1.80558	1.77144	2.0736	2.5415	2.70598	2.397	2.07521	1.98664	1.94509	1.96785	2.03653	2.05039	1.72554	1.48147	1.74432	2.03534	1.91897	1.39866	1.51064	1.97587	2.39795	2.10953	3.33533	3.78845	2.76413
0.329298			1.67367	1.66421	1.07415	1.00408	1.24754	1.77075	1.58488	1.70712	2.05316	1.69028	1.614	1.6999	1.88738	1.62691	1.65146	1.99896	1.32676	1.24781	1.42345	1.38179	1.34499	1.70977	2.63809	2.40315	2.2103	2.18014	2.7585	2.20216	1.64326	1.69384	1.50476	1.42431	1.45825	1.54863	1.48933	1.49512	1.79328	1.62729	1.3454	1.03988	1.29352	1.80303	2.26579	2.16579	2.68357	3.07092	3.10166
0.335028			1.18853	1.32236	0.719652	0.657066	0.965751	1.64955	1.61246	1.75121	1.96423	1.22651	1.08704	1.20656	1.3467	1.35888	1.52551	1.82326	1.14662	0.920996	0.981959	1.1775	1.80193	2.75473	4.03927	3.67065	2.92473	2.15104	2.43809	1.91612	1.57047	1.97973	1.17677	0.596785	0.374791	0.89	1.38844	1.62566	1.27082	1.2107	1.10993	0.969169	1.45333	2.3785	3.29082	3.44334	2.84018	2.66117	3.26352
0.340759			0.932211	0.998246	0.746401	0.966969	1.28823	1.52216	1.82051	2.11016	2.32047	2.01535	1.70784	1.3495	0.871289	0.94513	1.32046	1.89664	1.60163	1.16265	0.839485	1.14141	1.76449	2.4099	2.98733	2.30503	1.96907	1.91345	2.04485	1.71464	1.3503	1.17437	0.950383	1.01079	1.24366	0.925483	1.13676	1.54769	1.92464	1.85662	1.65362	1.34605	0.790745	1.12434	2.00209	3.11648	3.02973	2.78342	2.65389
0.34649			0.920812	1.17823	1.21499	1.45738	1.65417	1.64712	1.95502	2.13271	2.1734	2.19799	1.82063	1.27178	0.715175	0.969934	1.4918	2.13181	1.81879	1.35157	1.01688	1.37909	1.76875	2.14249	2.48246	1.7228	1.42851	1.49144	1.71679	1.65168	1.42579	1.06793	1.35353	1.83635	2.32257	1.83959	2.0145	2.30823	2.25893	1.97275	1.73544	1.5378	0.694732	0.633039	1.29309	2.91612	3.14043	2.846	2.23453
0.35222			1.15426	1.86213	2.1253	2.12822	2.0635	2.02435	2.01599	1.81894	1.52318	1.7746	1.42558	0.973517	0.87828	1.43315	2.0394	2.52865	1.79821	1.48778	1.514	1.89037	1.8146	1.9524	2.52441	1.92366	1.30295	0.885094	1.45389	1.72716	1.79682	1.66022	2.38598	3.0732	3.61125	3.63182	4.02106	3.90679	2.27371	1.55923	1.35557	1.5445	1.16515	0.904422	1.1637	2.84222	3.17232	2.84897	2.00545
0.357951			1.25138	2.11991	3.04777	2.491	1.8704	1.99273	1.78934	1.47705	1.15452	1.35107	1.19605	1.04179	1.2435	1.8258	2.16607	2.18653	2.35366	1.94568	1.31417	0.968326	0.795985	0.893363	1.31962	1.44393	1.20938	0.893933	1.33922	1.34089	1.58684	2.51222	2.67051	2.54909	2.27056	2.33503	2.37399	2.12664	1.23705	1.13916	1.41383	1.95476	2.03154	1.73356	1.61585	2.66911	3.349	3.44495	2.83663
0.363682			1.30083	2.22472	3.09265	2.32464	1.61645	1.96831	1.83273	1.62803	1.41694	1.41215	1.2237	1.08942	1.27052	1.89271	2.21309	2.1458	2.3581	1.96281	1.26023	0.630213	0.641613	0.819036	1.04008	1.48565	1.55036	1.36986	1.271	1.19511	1.58794	2.81136	2.90535	2.54025	1.91506	1.8829	1.71405	1.38214	0.799529	1.09396	1.53739	2.02242	2.482	2.25925	1.95148	2.49397	3.13309	3.3205	2.85336
0.369412			1.3026	2.17658	2.26022	1.62932	1.30172	1.95108	2.146	2.27159	2.31009	1.95764	1.50844	1.11642	0.959471	1.634	2.18045	2.40631	1.81173	1.53933	1.35212	0.875835	1.35114	1.72901	1.68546	2.04858	2.32564	2.31262	1.24921	1.28974	1.80005	2.55781	3.09043	3.04641	2.54438	2.27518	2.04093	1.67297	0.960967	1.42352	1.72621	1.7476	2.51662	2.48153	2.17058	2.31683	2.52476	2.47589	2.05589
0.375143			1.32628	1.68458	1.41209	1.32246	1.46877	1.94652	1.53144	1.21478	1.13234	1.76562	1.64129	1.29672	1.18533	1.63491	1.87174	1.79295	1.83415	1.71294	1.42006	0.858034	0.865116	1.03859	1.27641	1.21539	1.41851	1.64193	1.12667	1.19663	1.6392	2.43521	2.39417	2.19784	2.00475	2.5001	2.46099	2.0035	1.0757	1.50331	1.85835	1.9514	2.07021	2.01431	1.97558	2.27536	2.53403	2.3825	1.68294
0.380874			1.38976	1.50237	1.3146	1.37005	1.4849	1.56877	1.07493	0.724798	0.649265	1.42754	1.55364	1.37849	1.13536	1.36505	1.48661	1.43278	1.64855	1.61709	1.40562	1.04655	0.877233	0.93008	1.23861	0.865007	0.92328	1.20323	1.13378	1.26287	1.6006	2.2061	2.14807	1.98033	1.82401	2.1934	2.2829	2.10604	1.57296	1.84933	2.13972	2.30363	2.02393	1.86429	1.8612	2.14766	2.64444	2.69138	2.06414
0.386604			1.49305	1.6299	1.96748	1.77194	1.35014	0.818066	0.776564	0.801583	0.860725	0.943458	1.24554	1.36173	0.809682	0.824539	1.02507	1.3257	1.25498	1.25184	1.30882	1.44129	1.3873	1.40326	1.57193	0.997313	0.83987	0.996446	1.27045	1.48838	1.68419	1.87056	2.35194	2.39361	2.00199	1.35533	1.50692	1.9807	2.45258	2.46143	2.57022	2.80418	2.3776	2.03135	1.82741	1.93373	2.85593	3.40234	3.19917
0.392335			1.81626	2.51322	1.8331	1.12176	0.91925	1.67842	2.42045	2.43601	1.75524	0.717692	0.645076	0.860376	0.796571	0.638026	0.658711	0.866231	0.618868	0.740814	1.03201	1.22257	1.24275	1.26029	1.32489	1.33388	1.20361	0.99804	0.887726	1.01458	1.32843	1.85023	1.9613	1.78289	1.4545	1.70612	2.07489	2.34029	2.25489	2.36608	2.37106	2.22868	2.02287	1.88092	1.74642	1.53076	2.37745	3.01397	3.05837
0.398066			1.64707	2.29857	1.46075	0.891763	0.89355	1.7978	2.35376	2.30653	1.68717	0.669627	0.437467	0.578109	0.824759	0.765922	0.789759	0.922154	0.577708	0.567312	0.784081	1.14857	1.33794	1.51937	1.74207	2.01015	1.90101	1.52574	1.12538	1.06237	1.25167	1.71218	1.58492	1.37259	1.21712	1.78482	2.14979	2.25813	1.96015	2.01387	1.92543	1.65044	1.60938	1.60358	1.51334	1.10369	1.82325	2.45984	2.662
0.403796			0.985676	0.986357	0.850551	1.08182	1.2729	1.17649	0.577157	0.413854	0.656909	0.799222	0.622616	0.514919	0.894256	1.20811	1.41802	1.4933	1.1313	0.731227	0.565041	1.21922	1.67275	2.18033	2.82321	3.02594	2.93189	2.57932	1.9832	1.63161	1.45389	1.45653	1.22289	1.16268	1.28974	1.59148	1.73176	1.73432	1.56844	1.40493	1.23347	1.06951	1.13722	1.19941	1.12825	0.652552	1.19344	1.7401	2.0102
0.409527			1.15987	0.979491	1.06565	1.17987	1.37276	1.69526	0.964966	0.829755	1.21551	1.04631	1.05048	1.14217	1.26979	1.25996	1.4612	1.86037	1.31329	0.728799	0.377249	0.841845	1.38251	2.09668	3.03092	2.99558	2.8803	2.67085	2.28404	2.32884	2.49687	2.65295	2.03822	1.57788	1.3207	1.28017	1.14893	1.17103	1.63541	1.55075	1.35974	1.16319	1.4706	1.40573	1.14086	0.863435	1.73947	2.36092	2.30988
0.415258			1.11634	0.808128	0.893865	0.965011	1.14523	1.53618	1.07046	1.06945	1.45854	1.27188	1.3902	1.56118	1.55171	1.32717	1.3829	1.7369	1.31758	0.805242	0.462628	0.829709	1.20334	1.77217	2.61276	2.56034	2.54957	2.56041	2.53866	2.63562	2.88438	3.34192	2.44871	1.76387	1.36681	1.24901	1.05391	1.03506	1.49916	1.50659	1.36805	1.17994	1.66194	1.54589	1.24366	1.34032	2.16115	2.59582	2.29988
[truncated: 148 more columns]

## Sheet: Fig2g
	-1.55232	-1.54393	-1.53554	-1.52715	-1.51876	-1.51037	-1.50198	-1.49359	-1.4852	-1.47681	-1.46842	-1.46003	-1.45164	-1.44325	-1.43486	-1.42647	-1.41808	-1.40969	-1.4013	-1.39291	-1.38452	-1.37613	-1.36774	-1.35935	-1.35096	-1.34257	-1.33418	-1.32579	-1.3174	-1.30901	-1.30062	-1.29223	-1.28384	-1.27545	-1.26706	-1.25867	-1.25028	-1.24189	-1.2335	-1.22511	-1.21672	-1.20833	-1.19994	-1.19155	-1.18316	-1.17477	-1.16638	-1.15799	-1.1496
0.25292
0.258958
0.264996
0.271034
0.277072
0.28311
0.289148
0.295186
0.301224
0.307262
0.3133
0.319338
0.325376
0.331414
0.337452
0.34349
0.349528
0.355566
0.361604
0.367642
0.37368
0.379718
0.385756	16.0671	15.3052	14.2528	14.316	12.4033	11.3357	11.1367	12.5112	11.5375	10.4047	10.4228	8.85274	9.39035	8.15782	9.04487	7.30364	7.7281	8.50891	8.77021	9.40194	11.7737	11.2485	8.2849	5.60013	7.67774	8.45916	7.84073	7.05031	6.88932	6.9677	7.39681	6.94444	7.62089	3.93757	5.55065	5.76556	7.04766	8.22795	9.21459	7.07781	5.67527	6.7912	8.21962	5.11688	3.5914	4.24834	4.93004	4.42155	5.84304
0.391794	18.8498	18.5545	16.4305	16.0645	14.8181	11.6672	13.0756	16.8881	14.3109	13.4583	13.7818	11.0547	8.95294	6.8374	8.43582	7.58587	8.48217	10.4334	9.68609	9.29022	11.9446	11.7979	9.18165	9.26235	7.82644	8.13151	6.95811	7.32702	8.41062	5.60892	5.13929	6.13824	7.66313	4.77862	7.60981	9.49441	11.3825	9.34101	6.34339	5.75791	5.36418	6.61411	10.7567	6.3732	3.9769	4.55834	6.22875	5.87472	7.12945
0.397832	19.1861	19.7035	15.9603	14.4648	14.0807	10.4769	13.2623	14.2546	12.9176	11.5475	11.2811	10.2571	8.85272	8.34891	10.9831	11.7497	13.7413	12.8126	12.0809	8.22288	9.70983	9.50924	10.3315	11.0614	9.81924	8.92229	8.16027	6.82098	8.26832	8.27408	7.29201	6.21537	6.29902	7.15639	8.06912	8.92015	9.41433	7.90345	5.96253	5.07308	6.158	8.62459	8.70765	6.30476	6.40623	6.20138	6.58888	5.57755	5.34396
0.40387	20.2679	20.254	17.2059	16.8091	16.27	12.7854	14.8379	13.8757	15.1284	12.5622	11.9537	10.5259	8.85835	9.522	11.7087	13.0337	15.1005	12.393	11.9987	7.6498	9.26028	8.75415	10.5168	10.5871	10.4113	9.65926	8.68966	8.48103	9.92887	10.7014	8.59873	8.33718	7.50514	8.20809	7.69872	7.21306	7.22507	6.42836	4.748	5.07371	7.75796	9.34438	7.72988	6.18527	6.74389	6.33581	7.15301	6.22389	6.20535
0.409908	22.6874	18.5786	17.2579	18.7202	17.0484	13.7656	13.3246	16.4674	19.0905	15.3253	16.534	12.4303	11.6252	9.46701	9.05951	10.7715	12.1758	11.9858	11.0897	9.14786	10.6581	9.93585	10.09	9.17354	9.79352	10.4131	11.4632	11.8076	12.871	11.8647	9.85544	12.7321	12.3735	10.3094	8.30778	6.1629	5.70212	4.62961	2.84903	6.06159	8.13651	8.1208	6.92663	4.87476	5.30912	6.14324	6.54136	6.20214	6.90742
0.415946	26.2598	24.3544	20.0794	20.5521	19.8986	15.8337	14.7305	19.032	20.4197	18.4111	17.8889	14.7735	14.2319	11.9371	10.9461	11.9536	11.9134	11.9146	11.2459	10.8044	12.6386	11.4318	10.7295	9.05895	10.003	11.0526	13.6926	12.6382	12.1624	10.5671	10.8912	14.1917	12.8123	10.5489	8.95542	6.17016	5.82175	4.27688	3.53715	5.8615	7.65921	7.37687	7.72468	5.43152	5.92542	6.87299	5.69193	5.84963	6.81144
0.421984	29.8148	29.4204	24.9711	22.1188	22.3907	20.4363	18.344	19.3252	20.3366	20.2391	19.2933	18.2051	17.4097	16.3197	14.9344	14.0268	12.967	12.0321	13.0205	11.7963	12.0888	10.6904	9.4259	8.62276	9.00152	10.2338	12.7017	11.8585	11.1139	9.5431	10.3387	12.3865	10.6763	10.3905	11.1495	8.44615	6.94522	5.24094	6.11022	5.08413	6.41478	6.78187	8.31713	6.58899	6.51495	6.85926	5.66574	5.08808	6.73648
0.428022	34.5345	30.933	28.9326	26.8755	24.9225	24.3215	23.1135	20.1195	20.1036	20.9188	22.4878	21.9876	21.6757	21.3979	18.3472	14.0375	13.098	12.3275	14.675	12.4085	12.7502	12.3903	9.22633	9.10613	9.2541	10.131	10.4791	11.5247	11.5176	10.3821	11.4809	10.5302	10.3303	9.8558	12.4166	10.932	8.7806	7.87564	8.87988	6.21279	5.83889	6.2217	7.25895	7.22116	7.17596	6.19852	5.55677	5.49092	7.59926
0.43406	36.3102	33.3698	33.2665	32.0305	28.6093	26.181	27.4392	23.524	22.031	22.2974	24.3354	24.6126	25.9451	26.2836	23.0747	16.6323	15.131	14.9954	16.1188	15.5074	14.855	14.6464	10.2687	12.5935	13.1241	13.4785	12.0034	12.067	11.8508	11.1001	13.7932	10.6194	11.1212	10.0343	11.832	12.5112	10.796	10.2789	11.6827	9.39515	7.4256	6.78932	7.00346	9.2678	9.80643	7.77494	7.98937	7.52236	9.31506
0.440098	40.0375	40.2367	37.8275	34.2267	30.3709	29.7356	32.6645	28.8872	24.6075	23.7974	26.6939	27.9174	28.4737	28.2682	27.3056	23.6284	19.9435	20.4083	18.1577	18.2086	17.3336	17.2485	14.5254	16.8686	19.5514	19.3274	17.513	13.8968	11.8252	12.0558	14.9989	12.9731	12.9172	11.8093	13.0477	14.0994	13.2273	13.4145	13.6814	10.5241	7.84206	7.43923	8.52335	10.4512	12.6856	10.5251	9.5917	8.49378	9.35427
0.446136	46.003	45.3179	40.9963	39.5197	33.843	34.732	37.6767	34.7529	29.165	28.5469	30.5137	30.8079	33.6796	32.9465	31.5424	28.9823	26.7798	28.3707	22.9312	19.1884	17.4901	20.2442	21.291	21.2925	22.9737	22.116	21.1145	17.0523	14.8755	13.9732	13.5665	13.65	14.6365	13.3304	15.4155	15.6724	13.5751	12.8956	12.3117	10.3545	8.22366	8.72678	10.4195	10.8105	12.9274	12.4517	9.12469	8.02022	9.13197
0.452174	47.0073	48.283	43.9125	45.2084	38.8593	38.8879	40.8393	39.6843	32.1432	37.708	36.3827	36.0145	40.6088	37.0933	35.7067	31.1256	29.7084	29.531	25.7666	22.278	20.4107	24.3595	27.5509	22.8012	22.9386	22.8464	23.2848	19.8942	18.4276	16.4758	14.1356	13.3521	16.0599	16.0488	18.6547	17.8646	14.3438	10.1867	10.154	8.96581	8.90513	9.78264	11.3078	11.0651	13.6339	13.8073	10.7705	9.05615	9.33248
0.458212	49.4651	53.1673	50.6977	51.1687	46.6042	42.4615	44.9258	42.6133	39.4148	43.6195	42.9186	39.0108	39.2557	35.6782	35.7278	31.8695	32.0716	31.1443	27.2034	26.5133	27.4663	28.0736	31.0108	23.0455	21.5091	21.0941	24.4244	22.5189	19.9033	17.7439	14.3119	13.3002	14.9069	16.6843	18.2747	18.6768	19.5131	15.39	13.9404	12.3337	12.8064	13.488	12.3382	11.1514	14.4627	13.8318	15.3601	12.9964	9.28622
0.46425	55.9411	60.4976	59.9966	56.0495	52.1386	48.6993	50.1241	46.2294	45.1505	44.1241	46.1779	42.9189	41.2205	37.3825	38.655	36.4985	38.9112	34.7157	31.1497	30.3194	30.5244	28.3577	31.1658	26.7402	24.8206	24.4733	28.8388	27.3798	23.8202	21.5236	18.81	16.9621	17.039	18.0812	18.0288	18.7146	21.083	19.3213	17.3534	16.0781	15.3336	15.9145	13.3129	11.7748	14.2801	13.8847	16.214	13.3121	8.92139
0.470288	63.1666	65.2088	62.0266	57.3969	59.1813	62.0297	59.9201	54.1719	51.4888	47.7365	50.1039	49.3707	48.9011	42.0591	41.1134	41.1566	43.0879	37.2699	35.5516	32.2934	29.8504	25.4114	28.2935	30.1927	27.5543	29.4145	30.04	30.9371	28.4923	30.0234	27.3206	23.8215	22.4105	19.5875	17.9158	18.4496	20.5997	22.755	21.3771	21.4318	17.4852	16.8288	13.4973	11.8089	13.3163	13.5922	14.1059	11.4548	10.6999
0.476326	67.2277	67.4711	61.997	60.585	62.605	65.8095	66.7324	62.6497	54.4494	53.698	53.7588	52.893	53.1854	45.4455	44.7199	43.9367	44.1029	43.3774	44.2745	38.6567	37.0422	35.5096	33.9697	36.6516	33.6667	34.9328	34.8785	36.5785	35.8579	34.2906	28.8982	26.2704	27.8075	23.8111	19.8076	18.4545	21.451	23.2718	22.8225	21.5599	17.6332	15.5068	14.19	13.204	15.2203	14.9391	13.8757	14.3885	13.7717
0.482364	70.5025	70.1064	66.2631	67.1807	66.7997	70.3509	71.9503	68.0095	56.9335	55.8711	56.4792	55.5615	56.7201	50.8072	49.9041	46.5135	48.7952	52.0651	51.5722	43.799	41.9645	41.2722	39.789	41.6883	42.839	36.9697	38.6978	39.3768	41.0942	33.9696	29.1502	29.3814	29.1213	27.235	22.3542	22.4019	27.324	24.6476	23.2468	20.505	17.703	15.9691	16.5925	14.7975	15.8234	16.3555	14.9961	16.3173	15.1351
0.488402	79.212	78.7384	72.9617	70.7335	64.1793	69.0628	70.8748	68.5019	61.0381	54.5683	57.0439	58.5001	59.1991	56.7212	53.2072	51.4626	52.5951	56.7989	52.9969	48.9527	45.5087	44.6009	43.2333	42.8384	46.8564	40.1013	40.1339	38.6869	36.9064	33.0692	30.252	32.8647	27.375	27.5607	24.5295	26.307	30.2671	29.1259	24.7912	19.6431	19.0633	19.679	21.3929	18.2926	16.6838	17.3591	19.2993	18.6832	17.4558
0.49444	88.8146	87.1979	78.5069	72.8934	62.7216	68.1848	72.944	70.8304	63.7079	58.6472	58.407	62.4388	62.3038	62.4309	60.9366	55.0663	53.9158	59.6083	54.7731	53.5147	47.6166	47.8327	47.5408	47.2892	47.3902	47.661	46.4599	42.6832	34.5226	35.2183	33.9074	36.3309	33.0576	32.7376	30.6091	29.281	29.7277	29.3815	26.0913	22.1094	23.2207	25.2179	26.1099	22.9286	19.3291	19.8209	23.1705	22.9397	21.3865
0.500478	100.872	100.372	93.3734	83.9695	73.0887	74.6774	76.4174	74.8972	68.0238	66.1185	63.2957	63.6836	67.1416	66.0082	65.6831	58.4168	54.8747	58.7325	54.5099	58.2036	54.1801	57.9244	56.9813	53.3213	51.9592	51.2241	49.7388	47.5951	39.5974	38.0717	41.6456	43.5376	43.147	40.9642	36.197	31.2911	31.4089	30.3284	29.0436	27.5198	28.6207	26.6624	26.1868	25.9657	22.5025	21.7539	22.8456	24.1097	21.6499
0.506516	116.665	115.289	110.717	100.902	95.0227	90.4283	83.5936	80.4941	82.3747	79.399	77.6785	71.8748	70.8704	63.9609	64.5893	64.2086	62.5409	59.6591	58.033	62.9662	64.1089	70.7039	66.8387	62.5868	58.2283	51.0095	48.4151	49.9755	49.5082	48.9433	48.6848	48.0277	47.4273	44.5846	40.3098	37.1499	37.8703	35.5461	30.9732	30.8813	30.7546	30.0146	29.6968	30.8511	26.5809	25.2067	23.8347	25.3969	23.7497
0.512554	142.446	137.693	130.784	118.194	114.341	111.423	98.5871	94.2255	94.6915	91.02	93.6949	86.8348	80.0838	70.7355	73.433	75.7803	74.3681	63.1458	64.1138	66.5257	69.0428	73.5983	71.0441	65.9707	58.6558	53.7803	51.0878	54.3278	60.0703	57.6583	52.2213	50.6259	47.4119	44.4936	44.4473	43.6902	42.846	39.8713	34.6463	31.687	30.0019	34.0267	36.9793	36.2991	33.08	32.6473	28.6469	27.712	26.8133
0.518592	174.961	159.544	152.295	142.635	139.022	130.239	122.831	114.321	102.548	98.7751	101.864	103.757	94.4854	88.1828	92.3815	92.8658	87.8289	75.2356	70.5579	68.5051	64.2368	66.012	67.0782	66.4026	61.0195	60.7135	54.4952	53.4176	54.6386	52.2718	48.9642	47.2802	47.4042	46.5609	50.9801	48.3591	46.3262	43.7854	46.2479	43.9374	39.2058	40.8092	43.0978	39.4931	36.8869	37.945	33.7105	31.5742	34.2892
0.52463	205.909	184.531	177.961	168.153	163.3	151.463	144.241	137.545	119.54	112.573	115.349	120.895	111.412	107.131	109.358	105.452	102.909	94.3379	83.564	76.6535	72.7768	71.6807	73.149	71.6887	66.7474	68.9781	62.6457	60.8926	57.9318	55.1869	53.5174	51.0892	52.2404	51.3603	55.9468	55.849	56.5373	52.0471	54.8948	51.9444	46.1265	44.7092	44.6905	44.2964	42.7181	42.2074	39.1445	40.6761	39.07
0.530668	235.808	227.928	210.702	191.234	177.555	171.765	176.482	170.851	152.21	140.852	140.614	140.734	136.369	126.779	118.22	111.857	110.443	119.182	103.213	101.316	96.9979	85.3699	83.1355	80.7205	79.3486	75.9096	74.0599	73.049	73.1397	64.2087	65.1588	66.1592	58.6382	53.312	57.6326	64.8789	64.2914	65.7886	65.1672	58.4351	57.7302	48.4875	46.9904	46.7372	47.6157	52.9796	59.2488	58.0387	47.3765
0.536706	225.59	227.411	228.847	218.496	208.711	201.521	204.085	199.558	183.855	181.607	173.643	171.816	166.187	148.408	132.18	135.776	136.059	129.592	121.828	116.237	113.175	101.052	85.0707	84.3729	86.9538	78.1521	78.6939	81.1413	77.6657	69.4152	68.0314	71.574	65.9578	62.5329	62.8064	63.8374	67.3693	74.77	67.7736	59.9841	55.6809	53.9152	56.1205	49.2657	52.461	56.8208	60.8385	57.7814	46.6013
0.542744	218.551	227.895	239.399	234.597	229.547	227.209	228.68	230.674	217.677	213.469	207.169	206.17	192.017	173.737	162.417	170.42	161.518	155.005	145.492	139.191	129.84	117.151	98.9544	93.1945	92.1745	89.7702	88.3204	88.712	82.0716	83.0459	82.199	82.9072	77.4559	71.9856	70.3081	65.1933	69.9007	74.9066	68.7847	63.3082	59.0391	57.2473	59.1539	54.7929	54.513	58.1341	57.3589	58.0931	52.9706
0.548782	217.583	228.083	230.73	231.266	223.408	233.099	243.178	247.42	236.972	227.637	232.078	233.463	219.004	192.968	177.316	180.929	172.393	179.253	169.744	160.985	148.65	143.753	138.69	123.264	114.386	113.77	100.528	96.617	92.425	92.9643	94.8292	87.8151	88.8465	80.9324	80.8896	73.5675	73.2174	74.3143	71.3879	71.0529	71.4306	66.6578	66.0696	59.1998	55.6656	54.6372	55.3549	64.1967	67.2856
0.55482	198.463	214.684	223.913	224.905	212.5	220.884	228.501	233.987	231.468	225.798	231.07	241.514	239.851	223.89	213.09	210.088	200.611	203.343	186.486	177.765	175.063	178.456	176.369	158.629	144.053	132.545	120.426	113.749	112.122	112.062	114.816	102.459	104.93	99.934	92.7907	85.0409	86.3973	82.3783	79.4001	80.7189	77.2851	77.6149	75.2113	71.5547	67.0654	63.1142	63.8314	66.2956	66.3065
0.560858	183.482	193.859	206.928	212.39	204.185	205.39	214.22	218.982	221.174	215.622	221.764	235.878	240.544	239.335	232.69	233.648	228.423	224.728	209.022	199.398	202.451	204.79	206.415	190.585	177.456	162.515	147.816	145.055	139.086	137.483	133.386	124.288	120.639	120.35	113.392	103.614	103.114	94.3659	90.4132	91.9381	84.3511	83.1626	77.8162	78.1256	71.6444	72.2869	65.2112	62.2436	60.2847
0.566896	182.543	184.991	186.904	190.267	189.77	190.624	203.477	208.768	211.412	205.59	212.909	218.415	226.64	228.821	230.706	240.826	247.459	246.357	230.662	222.496	230.789	223.681	228.935	228.504	213.811	204.823	189.731	181.806	169.529	160.46	147.556	140.964	133.509	132.411	131.955	120.568	117.756	104.746	103.68	100.909	95.8267	89.8102	82.6546	81.1866	70.6125	72.7652	65.866	65.136	63.6624
0.572934	196.044	195.713	189.67	185.985	188.51	187.457	196.888	202.902	203.774	197.503	205.958	205.624	211.283	214.48	221	231.377	246.392	252.869	242.057	236.803	244.586	238.077	245.093	253.853	236.036	234.782	224.043	211.557	200.13	188.199	171.162	166.408	157.735	151.41	151.696	140.969	139.177	123.489	114.197	107.904	106.133	103.395	94.0551	91.6451	78.412	79.9796	77.2738	74.606	76.4753
0.578972	219.094	217.36	212.503	198.9	198.949	193.791	198.717	206.325	208.924	205.82	210.408	208.154	202.096	202.558	206.272	214.437	226.102	239.116	238.598	243.444	243.069	241.309	245.575	252.295	248.004	246.268	246.109	236.333	225.873	219.601	212.417	200.452	188.967	181.12	175.102	171.124	163.787	152.744	138.728	131.963	128.064	128.513	121.865	113.803	102.526	104.937	104.235	99.1855	97.4561
0.58501	235.398	234.838	227.194	210.445	203.481	197.946	200.482	207.659	209.289	209.391	208.934	210.509	201.345	196.414	195.141	203.441	212.326	220.046	223.414	231.448	232.026	232.154	238.962	241.767	249.759	251.351	257.776	250.591	244.139	244.223	242.967	230.666	220.495	214.322	201.413	200.542	194.153	185.863	173.41	168.66	162.183	162.927	158.234	141.932	127.908	126.549	129.576	120.846	115.004
0.591048	249.195	249.013	235.472	221.992	214.846	205.574	205.256	207.663	206.495	210.024	209.571	216.797	209.73	196.985	196.336	207.15	214.602	208.789	206.796	216.358	217.932	219.709	231.327	220.702	231.105	234.441	248.837	249.361	254.134	258.982	258.11	253.475	243.685	235.871	225.264	225.486	219.811	211.124	202.363	200.159	198.755	200.685	194.978	175.102	157.959	154.631	155.644	144.585	133.905
0.597086	261.244	267.802	260.585	250.472	239.443	229.389	228.192	229.468	223.559	222.936	221.69	225.46	214.544	202.741	197.813	205.587	214.259	208.682	204.036	212.576	212.34	210.575	213.119	200.232	205.577	210.036	225.045	233.653	237.432	237.679	239.004	249.289	243.209	238.115	232.705	234.463	227.001	224.859	224.881	229.71	235.516	235.822	224.248	204.822	190.727	188.681	182.643	177.526	167.729
0.603124	260.047	270.498	275.182	274.282	258.963	253.914	251.826	255.065	250.239	244.681	240.163	246.104	227.846	224.178	214.678	218.661	224.696	215.744	205.114	211.481	206.46	204.664	204.527	200.458	200.894	201.533	213.02	216.656	217.456	215.218	217.727	235.169	237.92	240.87	234.715	238.38	231.442	227.357	236.379	245.704	253.274	259.935	252.208	238.923	226.466	218.746	208.285	208.22	194.616
0.609162	253.896	267.651	266.098	277.654	267.447	269.613	273.224	279.362	274.367	267.575	262.043	271.379	251.919	246.521	238.427	240.946	237.698	230.829	217.019	214.729	207.348	206.205	210.216	210.598	207.774	203.034	205.755	199.083	200.05	199.101	198.361	212.735	220.041	228.183	227.422	233.485	231.793	221.65	229.153	237.173	248.602	265.641	259.941	260.104	253.515	239.442	234.178	243.999	228.834
0.6152	252.762	258.553	248.064	257.88	258.929	256.825	268.767	275.478	278.407	273.929	278.525	283.106	273.092	257.97	246.028	251.721	244.766	248.326	243.169	232.946	223.175	220.031	225.006	223.16	216.839	209.733	207.795	202.727	202.954	194.549	194.553	200.942	207.519	210.708	212.293	221.944	225.179	221.265	224.075	228.737	236.831	249.65	247.933	260.092	255.933	252.383	260.694	265.246	256.4
0.621238	245.139	245.607	234.561	240.688	243.625	241.939	254.452	259.772	265.578	268.581	279.799	282.288	275.998	263.789	250.241	258.429	254.618	262.821	261.639	252.735	244.917	239.194	241.06	236.938	228.592	220.574	215.424	218.13	215.3	202.691	202.542	203.106	205.633	205.419	203.641	213.287	217.335	223.35	223.657	225.675	222.032	228.417	232.192	246.876	245.671	248.653	267.447	272.051	266.404
0.627276	229.357	229.814	226.954	223.541	225.082	229.162	233.868	240.897	235.598	252.427	266.184	266.81	260.892	257.868	254.327	260.825	255.623	260.061	259.458	257.414	257.491	257.02	258.161	254.681	235.914	230.566	227.619	241.32	234.037	225.563	218.63	220.294	216.943	218.194	211.973	206.655	210.695	221.296	223.007	220.982	213.51	212.082	215.971	218.638	223.238	228.061	254.132	258.627	260.006
0.633314	223.118	225.108	221.612	210.461	208.536	212.774	212.299	218.713	210.758	227.826	242.396	246.222	247.526	248.066	253.491	260.788	253.987	249.874	247.746	248.222	258.542	268.818	271.146	266.735	249.726	247.202	245.537	267.124	256.395	248.191	245.782	245.15	237.376	236.114	230.21	215.589	214.654	218.761	218.106	215.603	208.031	210.423	211.426	208.895	208.826	212.919	235.729	240.036	243.426
0.639352	220.31	219.247	213.609	204.558	203.351	205.41	199.811	206.21	198.957	210.364	219.495	233.83	238.054	239.879	246.294	252.62	248.498	240.717	235.861	231.74	250.387	264.479	270.633	266.308	257.101	260.875	259.443	278.276	268.391	262.332	271.701	265.477	255.859	250.065	248.53	241.391	232.771	224.591	219.376	215.216	216.866	221.378	227.646	225.387	210.197	211.096	220.207	227.182	228.145
0.64539	217.656	206.858	203.634	201.105	205.205	199.872	194.993	200.59	195.553	206.664	208.711	228.421	230	231.789	233.623	235.433	235.118	230.819	220.152	221.101	241.568	254.006	257.987	260.197	250.736	264.88	266.426	277.621	269.364	268.188	277.808	275.353	274.168	265.659	267.525	261.606	255.38	242.688	232.529	231.793	240.463	238.133	240.64	234.655	216.762	211.592	219.635	226.319	223.906
0.651428	222.157	198.392	194.78	195.21	199.277	191.796	195.491	202.773	202.346	212	207.968	228.468	220.823	222.282	215.157	218.224	225.404	220.872	210.306	216.88	229.156	234.632	231.389	241.408	238.858	256.842	261.85	266.797	261.585	260.915	270.579	282.458	293.23	284.248	281.254	280.237	274.497	266.359	258.1	258.161	267.913	261.698	261.692	252.603	247.402	229.884	228.797	234.619	229.638
0.657466	215.994	206.677	202.897	195.304	195.827	192.381	206.568	217.016	206.59	201.199	192.459	210.336	212.256	216.03	208.776	209.729	213.607	211.031	208.315	208.709	219.633	221.797	219.755	227.457	229.828	240.025	242.247	247.927	248.297	250.357	255.504	270.481	283.551	278.301	275.561	291.154	293.242	290.243	287.502	285.625	276.031	272.516	284.362	282.65	281.937	263.453	239.664	241.515	231.263
0.663504	216.058	220.497	211.773	200.549	197.167	207.596	213.873	215.778	204.093	194.963	194.837	210.284	211.12	211.073	205.887	206.3	212.807	212.338	214.898	217.802	222.781	219.766	220.979	221.473	222.236	231.364	229.156	234.265	244.251	246.234	249.713	263.513	270.574	270.015	273.335	282.715	291.769	288.697	292.333	290.158	279.617	279.65	281.689	287.331	293.168	287.182	257.311	254.715	252.85
0.669542	216.15	222.391	220.401	205.941	199.637	215.004	212.66	210.262	200.307	205.263	218.371	232.703	217.09	210.143	204.058	209.471	213.842	216.074	213.226	224.922	227.421	222.762	217.959	215.931	214.674	230.246	227.069	225.456	234.092	242.377	249.303	259.912	261.328	260.835	260.568	268.28	268.768	272.104	281.864	283.435	277.09	290.103	274.757	284.513	299.13	298.235	285.008	279.391	286.807
0.67558	187.526	200.211	205.038	204.011	205.557	211.112	215.524	216.417	208.787	208.152	212.336	219.602	205.261	205.372	202.292	210.839	207.095	218.078	222.129	222.031	216.403	219.785	221.687	216.059	217.949	219.845	212.426	213.893	212.938	214.324	222.908	229.559	233.248	232.993	230.172	243.357	246.601	251.027	255.703	256.344	255.793	265.426	274.922	281.02	282.052	288.927	291.554	289.148	292.928
0.681618	156.898	167.547	174.777	180.303	190.454	201.489	206.785	205.775	196.452	196.462	199.275	202.748	201.904	205.145	207.391	211.493	204.226	210.409	215.511	212.469	205.84	217.944	224.621	213.648	222.048	217.06	208.013	213.255	213.932	208.041	209.798	216.132	224.941	226.801	220.799	227.761	229.314	229.324	228.889	231.566	233.787	238.167	262.558	266.419	267.051	276.215	284.849	284.959	290.286
0.687656	134.756	142.318	147.204	144.68	155.23	167.238	177.302	174.577	163.785	174.18	176.474	185.338	206.923	216.182	224.436	216.004	203.875	207.336	200.837	202.345	194.811	212.475	217.273	214.383	220.252	225.993	218.658	224.737	224.345	215.214	217.438	226.401	237.595	241.86	240.99	224.933	222.901	212.184	209.99	210.557	211.757	220.963	237.851	241.636	242.347	247.399	255.775	265.42	258.812
0.693694	133.589	136.105	145.464	135.943	138.883	146.713	157.85	161.189	163.108	168.965	168.899	173.253	192.099	205.163	209.419	205.593	204.68	208.746	201.966	206.356	194.407	208.392	207.587	208.691	212.691	223.941	220.075	227.449	221.225	218.593	220.135	232.38	241.099	244.359	236.076	220.493	222.417	214.262	209.083	205.613	204.463	213.335	221.439	222.352	217.857	217.901	226.218	240.356	229.565
0.699732	130.307	134.94	141.07	128.806	127.361	128.438	137.76	151.148	156.754	161.187	167.225	160.054	167.765	172.214	173.785	179.089	192.694	206.189	206.392	202.816	198.76	197.7	198.11	200.788	206.88	214.774	214.057	223.7	220.973	218.728	220.583	228.143	230.161	232.787	223.539	220.797	222.019	224.797	219.535	212.268	205.879	216.3	220.884	218.752	208.032	202.59	212.187	225.146	223.328
0.70577	113.17	122.723	119.656	111.049	111.719	107.228	112.624	127.573	130.142	136.055	142.633	137.594	149.792	150.843	154.225	160.92	175.28	187.04	186.544	181.139	185.999	190.626	193.27	205.048	207.748	209.981	202.81	215.208	216.605	214.623	217.076	216.47	209.7	218.043	217.711	218.339	216.879	224.386	220.557	215.868	207.567	220.735	228.102	223.981	217.917	210.135	211.076	215.821	211.871
0.711808	95.4727	105.138	103.207	95.4434	95.8961	99.389	101.756	111.988	117.266	117.308	121.372	127.045	139.349	142.133	140.322	152.657	161.079	159.079	153.316	153.428	163.789	180.183	190.63	203.972	198.951	194.462	190.246	200.45	203.671	206.761	209.718	200.257	192.861	204.886	208.991	212.078	208.955	218.273	216.311	215.54	207.34	218.392	233.612	230.746	241.334	227.917	216.972	213.464	210.948
0.717846	81.794	91.2431	93.5336	88.2886	89.9815	98.2369	98.9152	104.898	111.882	107.812	110.027	114.107	124.563	128.765	128.759	141.741	145.08	138.62	134.409	138.109	142.944	159.418	175.063	181.99	178.696	174.206	178.407	189.65	194.948	197.509	197.847	193.524	195.693	196.118	203.98	207.671	203.414	215.161	207.683	211.923	207.706	212.009	225.696	229.669	244.93	230.717	223.551	225.225	227.943
0.723884	70.8394	79.2374	82.2328	81.4054	87.2582	93.7313	90.338	95.8279	103.153	96.7335	93.3102	99.442	109.081	114.463	117.713	129.045	126.14	123.098	122.672	123.508	123.639	137.618	152.342	159.31	164.819	159.578	161.37	173.039	180.695	182.288	178.745	188.723	189.401	192.412	198.495	203.481	200.835	205.422	193.782	199.867	203.251	209.267	217.262	226.575	232.463	230.531	225.695	222.321	221.973
0.729922	66.6947	72.8962	74.6177	74.25	81.6374	85.5893	81.6336	84.9032	92.4656	90.2049	82.5059	88.9221	94.6945	103.187	105.032	118.229	110.357	110.612	113.207	110.048	110.371	118.962	130.411	137.929	142.849	136.39	139.494	148.384	155.886	160.911	166.231	182.159	181.892	186.342	189.433	196.374	199.759	196.97	184.77	194.333	201.279	211.881	211.705	218.085	221.63	230.803	229.91	225.157	219.183
0.73596	63.4838	68.8396	70.8084	70.3958	72.0334	76.2561	77.5996	83.9741	86.1587	81.7309	78.9831	84.3584	90.9882	92.9522	98.2342	105.128	102.279	106.171	110.61	106.442	107.028	111.322	116.406	123.38	122.806	123.713	132.961	136.185	139.158	139.357	137.784	150.574	161.12	161.488	173.601	181.83	184.902	184.413	184.049	187.485	196.546	206.56	213.294	213.994	215.219	216.217	219.186	221.48	219.967
0.741998	59.0861	63.367	64.6106	65.6739	63.4133	66.7095	70.4075	75.5813	78.9319	75.9879	77.0889	77.7556	85.1266	84.6919	88.4255	95.9639	97.5993	101.26	107.585	104.133	100.191	97.2777	100.118	106.78	108.391	109.442	118.436	118.696	118.997	120.1	118.207	127.071	141.196	140.256	152.27	157.792	161.735	168.424	173.308	175.291	183.955	193.342	199.046	204.631	204.725	199.577	207.874	213.988	213.287
0.748036	56.9017	59.2537	57.2956	60.5527	60.1355	60.6615	61.5513	66.3794	69.2806	70.0032	74.4192	70.0515	75.2788	74.2501	77.5757	85.4935	90.8709	93.6806	97.0651	92.9302	91.3107	87.1245	93.2396	95.7871	95.5797	92.9758	99.142	104.919	106.369	110.101	110.076	115.343	127.153	130.883	133.677	129.046	137.603	146.903	155.848	155.738	162.089	174.222	182.643	190.6	193.138	187.779	192.896	201.271	207.326
0.754074	52.1399	55.4511	53.1998	56.1546	57.3183	57.4067	57.6143	62.1518	60.5646	62.0943	68.1294	64.8043	69.5419	68.9079	74.0888	74.8643	79.1253	82.2266	83.5075	80.935	83.1554	82.3134	89.4251	89.4731	85.9171	82.0275	90.7659	100.902	106.437	108.022	107.643	110.076	115.469	120.524	119.974	115.519	126.201	131.463	138.427	135.391	139.936	153.666	158.448	164.774	171.311	167.908	171.628	180.855	185.024
0.760112	45.0378	52.4663	48.9735	55.1903	52.9894	55.1352	57.5108	57.345	54.7869	54.302	58.7381	57.3115	60.2911	64.0175	68.9817	66.3055	70.0022	71.9099	74.7448	72.5213	71.7962	71.6587	82.2371	80.9619	80.8392	79.1986	90.8711	98.4043	100.495	97.1235	99.0022	101.441	109.084	111.133	109.08	108.18	113.335	116.09	117.092	117.482	119.618	132.059	135.486	139.313	143.955	142.147	148.536	154.237	158.657
0.76615	44.0777	51.0964	49.8278	53.3865	50.3301	49.6443	52.8538	48.5086	47.9455	45.6143	46.6412	47.2713	55.3969	60.3292	60.4869	61.0097	63.6637	68.2394	69.6411	65.1292	60.6286	58.2243	69.6847	69.4561	72.3867	70.7649	77.8854	84.8232	84.7834	79.2159	82.7901	87.9742	99.0349	102.029	96.3563	95.5291	99.5789	99.4573	100.729	103.305	104.644	110.828	120.008	125.525	122.262	120.9	127.188	136.589	142.504
0.772188	44.3091	50.0427	51.3166	49.8922	47.6684	45.4446	47.0646	45.0701	42.3084	39.6896	40.6591	44.3616	56.0882	58.5662	54.3691	57.2695	55.7157	60.6648	59.0028	56.1797	52.5933	51.5593	57.7459	60.6211	60.0133	62.5049	62.3859	70.3604	67.7357	70.8052	69.7316	76.7272	85.8467	89.8669	82.2161	85.4326	92.8295	91.4559	94.8262	87.92	93.6163	89.5876	102.708	112.958	108.826	106.068	111.406	125.208	127.288
0.778226	40.1876	43.8427	44.6975	44.4099	41.9644	44.4729	47.7006	45.2262	38.8825	39.1776	40.6843	42.1664	48.0087	51.7992	51.2422	55.389	54.737	58.4244	55.0429	52.8523	48.0777	50.391	54.8019	58.7559	55.8932	62.0265	59.83	62.9592	63.1476	67.5456	64.7511	74.3008	77.9149	79.6185	75.862	77.0481	86.451	89.7228	90.5016	82.8433	85.1729	79.802	89.2874	98.8368	99.4345	97.4256	103.094	111.37	110.505
0.784264	33.7707	36.0465	39.6814	38.6376	35.9378	37.4729	39.7684	37.5828	37.2318	40.5073	41.8244	37.365	35.8073	40.4845	45.8019	51.8995	54.012	54.8406	53.1287	52.8162	46.0445	48.4325	55.4042	57.9103	57.2393	59.9634	62.5982	57.9401	62.6114	65.2461	65.9531	71.7684	69.9668	65.4853	67.8186	72.6573	79.502	80.0186	80.9055	75.2801	79.1374	77.0514	84.2914	90.3233	90.3324	90.9447	95.7024	101.295	99.5799
0.790302	32.6939	33.5218	38.7091	34.4402	32.03	32.1986	34.0959	32.2699	36.3924	41.6675	43.1675	36.4009	34.032	35.1856	41.5412	46.8171	51.1364	51.2968	49.7386	46.0565	42.4836	42.1827	49.9112	54.1586	55.9739	54.812	59.9977	52.5636	53.1242	58.9219	61.9245	62.8741	63.4947	55.0261	59.8852	64.9223	70.276	62.4949	64.086	62.8792	69.5531	66.1358	76.3794	80.1826	78.2002	78.055	81.6024	89.6903	92.9438
0.79634	35.1687	35.7078	35.3301	32.2083	30.6676	34.2943	35.9916	37.3428	35.2157	34.9137	36.2405	38.9254	41.5489	38.5978	36.5696	36.8102	46.1581	45.4881	42.5742	42.5494	40.819	39.4508	39.0578	40.7234	39.9571	45.5049	52.4654	52.5101	45.2333	48.9027	50.5448	53.2876	55.6715	53.0379	57.3617	57.5359	60.8891	53.0779	50.5876	53.6353	62.6373	62.8791	65.4306	69.5145	69.7654	75.181	79.0772	81.3781	86.4511
0.802378	31.0552	31.8766	33.4594	31.9908	30.8165	32.4251	32.8011	34.2389	33.4545	32.137	32.7563	37.2594	42.5801	41.5186	34.4624	34.6063	43.626	40.8004	38.599	40.9075	37.3285	37.4464	35.3973	36.3916	38.5845	44.6526	48.6599	50.5282	45.126	48.291	45.1894	46.1097	48.8645	50.6872	57.8459	57.9237	57.4665	49.2094	46.375	48.4247	54.2651	53.8588	58.108	64.2847	65.0906	70.8453	75.0163	72.4531	76.9497
0.808416	25.9091	30.8672	30.1319	30.8537	25.5493	26.1931	29.3672	31.0511	28.7432	35.9591	29.007	32.3981	40.4882	41.6603	34.2253	33.6208	34.7774	37.9352	34.9847	34.154	32.4413	34.876	33.0624	37.8811	48.7333	49.7869	48.5525	43.2267	44.5486	47.0089	39.9755	37.6375	45.0441	51.3606	60.5615	58.204	53.5691	51.6657	53.1422	45.3397	43.9311	43.2841	53.1854	66.8725	65.0664	65.29	56.1501	56.0177	63.3602
0.814454	28.9072	31.6192	31.92	29.43	28.8227	30.45	35.4884	35.6867	31.8781	30.5859	28.2921	31.2887	36.3118	37.0755	31.8794	33.0976	31.4247	33.7701	32.4071	33.0918	35.5248	35.2937	37.4371	35.7039	40.9953	47.1091	45.8646	43.1709	44.0739	44.8394	40.2054	41.9035	49.3383	51.5864	55.4751	53.375	50.2245	49.5815	54.6191	47.009	43.7486	42.9855	50.404	63.6456	58.9636	62.7878	54.5556	50.3235	57.9947
0.820492	28.6646	28.9865	30.6807	27.9394	27.8889	31.3444	33.9907	35.0273	31.0893	28.7137	27.7615	30.119	32.1374	34.9394	30.7993	33.4599	32.7781	31.699	30.7951	31.1099	36.5433	34.1307	39.4988	35.6488	37.782	40.2222	42.5967	44.6361	43.8762	44.0359	41.1833	43.2885	49.7182	51.5284	51.4389	49.9808	49.6436	48.313	52.9209	51.076	47.2377	46.3341	46.7306	53.2314	51.8806	55.1839	50.3146	49.276	53.9763
0.82653	29.6012	27.2593	27.0313	23.8822	26.1393	32.0699	34.4118	37.5053	32.6494	29.6778	28.133	32.114	31.169	32.8785	30.1934	32.1755	33.8886	32.1268	33.2002	34.2564	37.5459	33.7759	36.0076	32.116	31.5251	32.547	36.7183	39.819	36.817	36.9474	36.3325	38.6493	49.0814	51.2368	47.4217	43.1423	44.0815	45.1236	50.0941	48.9659	50.1269	46.404	43.8197	44.7419	41.9094	44.8235	40.9486	44.8367	48.3817
0.832568	27.4101	26.6596	25.2463	23.1415	25.1513	28.0795	31.8192	34.6512	32.3729	28.9343	27.2318	30.9296	30.9729	32.3011	32.5672	33.2057	33.9401	32.1194	35.5034	34.5945	36.658	33.9448	34.1416	31.1527	30.3008	30.5789	36.0398	38.2843	34.8271	33.7311	34.0947	34.5642	42.7588	45.1515	42.738	39.2322	40.4902	41.6916	42.4003	44.0358	48.07	45.8168	44.7207	42.0002	37.0559	38.7544	38.8775	44.8723	49.6781
0.838606	23.4744	26.9727	26.8961	27.6474	26.4266	26.4388	27.6958	27.3787	27.562	26.8334	28.9965	30.7014	30.4396	30.6028	32.9394	32.8782	30.5122	30.4511	34.9499	32.0251	32.6586	33.2405	32.1942	30.8686	31.9577	33.0013	37.2813	38.1162	34.4313	30.6216	33.5289	34.0174	37.1878	40.1193	38.6137	36.6796	38.6846	37.2482	34.7602	38.6967	44.8298	44.3175	43.3134	42.4455	39.2463	38.697	38.3635	45.8211	50.6465
0.844644	21.3982	24.2274	25.421	27.9079	27.7283	26.1206	24.9046	26.3741	27.6826	30.1979	32.4493	32.1726	27.6539	27.9976	31.8159	31.1027	27.6716	28.8779	32.0616	32.1557	29.1479	31.5804	32.4882	34.0098	34.5438	36.6287	35.7797	34.9682	34.9588	28.1129	29.716	32.2901	34.6593	34.9068	34.6597	34.3514	38.2683	35.5966	34.2589	33.3678	40.5386	40.1854	39.5969	42.5643	42.7219	42.8359	40.4501	44.1158	45.6552
0.850682	20.1304	22.0874	23.9283	24.922	25.6254	26.0201	26.2688	28.3813	29.1184	31.7943	32.9517	31.9198	26.9867	26.2532	29.3558	30.5815	26.541	27.5798	30.3069	31.699	28.7836	29.493	31.6049	34.3495	33.2789	35.0036	33.8017	34.7492	36.0546	28.5856	30.1099	32.0732	34.8519	34.1247	32.4323	31.9145	36.9665	37.6289	36.2312	34.0949	36.836	37.8863	39.5329	42.0057	43.1012	44.3156	42.544	44.8368	42.2128
0.85672	22.5043	21.4232	23.569	22.391	22.0181	26.9137	27.277	26.8063	25.0975	28.6515	33.2964	29.0101	26.1954	25.97	29.6552	32.9926	31.3054	31.2558	28.9017	28.1556	32.1135	30.7135	30.3002	30.9239	28.8587	31.6154	31.7415	35.5624	36.2327	31.2185	33.4204	33.362	39.8311	38.6421	32.4754	29.4811	33.9628	36.7582	37.9856	37.7392	33.0345	35.399	37.287	40.3754	39.8507	46.32	46.78	52.2331	46.9498
0.862758	23.9531	22.9601	22.527	21.8855	20.2595	23.7749	22.7696	24.0269	23.5367	26.3432	30.6314	27.6973	25.4863	27.9038	31.3227	32.4688	33.3103	31.2699	25.4252	25.2429	32.379	32.3162	30.4748	28.9069	26.4759	32.5374	30.9079	36.0509	34.3013	32.1993	35.0161	36.4187	43.4561	40.5538	33.1387	29.3437	32.8241	35.6576	37.4299	38.9667	35.1165	36.2309	35.1729	36.5802	38.0845	47.1622	50.4871	56.4575	51.6623
0.868796	25.2597	28.5054	24.8126	24.4788	21.3482	19.1989	20.5929	25.3949	25.2847	23.4726	24.5125	22.8547	23.7522	27.4626	28.4922	25.8283	29.5172	30.4149	24.6282	25.9985	29.2916	33.0604	32.4996	28.135	24.3874	32.9013	31.9397	36.7807	36.2655	35.7045	38.0834	38.9032	42.5861	40.1568	33.4271	31.2816	33.1016	38.0506	35.7622	40.2321	40.6145	38.241	34.3798	34.6468	36.145	41.5572	50.4969	55.199	51.5933
0.874834	24.1362	24.7282	26.9083	25.2006	19.2593	16.692	20.1013	24.9686	25.5611	20.7473	21.0052	20.0388	22.0025	25.2319	23.7884	22.4071	26.7581	30.8099	29.1974	27.9191	29.4226	32.9434	36.9556	32.2805	27.6384	31.9691	32.2214	36.2037	36.4011	37.644	35.2292	35.6929	39.7141	37.4937	33.2717	32.5353	35.5609	39.718	37.7038	41.7595	44.2271	40.9799	38.0665	41.0707	42.9565	41.3713	46.1673	48.7027	45.2245
0.880872	24.44	24.2971	26.6889	24.2414	20.8342	18.7456	21.3823	22.5	26.4063	20.8668	19.9694	22.1468	24.7318	25.8932	23.3854	25.5199	28.3751	29.3145	29.8544	27.6888	29.6213	33.6916	37.7458	35.9621	30.327	34.044	36.0349	36.8181	35.3144	38.417	33.6604	36.5242	36.533	39.115	36.9259	35.0708	38.7837	38.249	37.2652	39.6213	41.9514	40.5536	40.0323	42.4033	45.4205	43.7108	44.2897	43.8738	43.0497
0.88691	24.3322	25.8832	25.9095	23.3447	24.3797	22.6804	23.1387	21.7375	28.7828	24.0705	22.383	25.0846	26.6079	28.9656	26.1513	31.5902	34.1281	32.9693	31.5841	30.5204	33.6613	39.2597	40.4283	35.2084	30.89	33.4031	37.1262	36.5875	35.3104	38.6677	36.253	39.0352	34.1288	43.6474	43.6824	45.2136	41.3925	37.0684	35.6063	37.0959	36.6692	37.1727	35.0138	36.7501	41.0735	43.3243	43.9164	45.7281	48.5912
0.892948	25.2552	26.9088	29.179	25.4196	24.9468	23.1069	23.4904	26.9119	29.2359	28.3679	28.7893	26.8889	26.5722	27.9707	28.6141	31.9423	30.3504	32.6371	30.4821	34.7201	38.4986	43.3767	34.9179	30.7623	31.0461	31.9646	34.0916	34.9676	37.8881	39.7096	36.6099	38.3159	36.4331	41.2326	44.9398	46.3913	42.6553	39.0903	38.2612	40.455	39.0746	41.3891	39.1424	39.947	42.2587	45.0432	44.2301	41.8817	45.5793
0.898986	26.3906	27.3014	30.1047	27.9545	26.2031	24.5332	23.8849	26.2925	27.8495	28.1473	29.8629	28.8497	27.8022	29.5591	31.0859	33.2774	28.3819	31.3176	30.7426	38.5105	39.3355	43.8793	31.4189	28.4775	32.2415	35.5284	36.4887	39.2645	41.3587	40.7368	36.1115	33.6646	35.1934	38.0609	40.6196	41.7644	39.1127	41.0508	40.0714	43.6614	44.3014	47.3737	45.1564	45.5615	47.5092	46.9378	47.3051	44.4942	46.611
0.905024	24.7707	23.3565	26.8979	31.4368	28.1024	27.0586	23.3922	20.0574	23.233	27.2964	27.1598	31.971	32.949	33.4142	34.9295	37.7945	34.0789	33.4713	33.3586	39.7137	36.779	40.4656	36.8407	32.0603	36.7883	41.4177	44.3198	44.7238	42.9853	44.4208	37.6985	34.6857	33.4866	35.6594	36.8589	39.0198	41.0813	41.5375	42.9123	47.3828	48.5087	49.9021	49.6138	51.8685	56.7027	50.8666	51.3705	56.0433	58.091
0.911062	21.5389	20.5377	23.3821	29.5761	27.8409	27.9865	21.3981	19.2212	22.4531	27.5419	28.7959	32.2394	33.5817	34.3175	35.3067	38.7011	34.8953	33.3082	32.5551	37.4641	35.5289	37.4698	43.6542	40.7939	42.8365	43.2929	44.3164	45.0758	43.7536	46.4959	40.0558	39.3682	38.3539	40.832	39.5665	41.6903	46.043	46.9597	48.5857	52.8408	52.3667	52.8853	52.9301	55.9047	60.2023	54.7754	54.7139	60.7633	59.9501
0.9171	21.2844	23.8648	24.4466	27.4225	26.6542	30.7104	25.3151	24.4403	26.024	26.0213	30.3874	33.8113	36.9625	38.1162	38.966	37.6055	32.3075	31.2778	33.9552	40.5073	39.863	41.692	49.7435	49.728	48.1677	41.824	41.0182	39.9828	39.3322	40.989	39.3721	38.6504	43.623	43.3051	40.9904	40.4238	45.0709	57.1983	57.841	61.1597	59.057	57.7842	57.1589	57.9125	56.0701	57.7606	57.2302	64.2935	60.8525
0.923138	24.3852	25.5786	26.0748	27.5476	27.8862	31.6975	30.3496	28.4006	32.1927	30.906	31.1096	37.5065	40.9192	42.6783	42.0878	38.8045	36.6951	36.7421	38.4276	41.4779	39.5037	43.5153	51.5009	53.5289	50.4158	45.1101	44.7065	38.2354	39.7455	42.2566	41.4775	41.8006	46.1645	43.27	41.611	43.907	48.5386	56.3837	57.5172	59.7528	60.4755	58.7195	55.8964	56.449	53.556	54.8619	58.5095	68.228	68.058
0.929176	26.7282	27.0295	28.1052	30.0913	31.012	29.2303	33.095	34.0303	38.3052	36.9835	29.5702	34.3068	38.8895	40.5614	36.8134	38.0603	41.5831	42.7351	40.0781	37.5984	33.8338	38.1237	43.7531	46.6543	47.3468	55.2808	54.3756	45.6852	48.3024	46.9885	46.9525	48.8874	47.2545	41.0343	41.5265	52.3049	57.5689	56.5533	54.2076	51.1812	55.097	58.6681	63.2618	59.6545	60.0491	56.6775	57.4795	65.7983	73.892
0.935214	26.3044	30.1905	31.3162	35.1746	35.1823	34.1301	37.3012	37.9581	40.8531	40.5563	36.1663	35.9752	39.3261	38.1418	35.3218	38.7766	42.4055	40.1066	39.7824	38.7726	33.1241	33.7711	36.4858	40.6078	42.2043	52.816	55.4699	51.0436	49.8159	46.5328	47.9884	55.3392	52.8474	47.1653	45.4833	54.4739	58.6354	60.9403	60.7764	56.022	55.5577	62.8491	69.6264	69.0684	70.3391	71.5535	68.3895	70.585	71.5309
0.941252	27.98	31.9117	32.4091	39.5438	37.5103	34.3796	38.6336	38.9157	42.5841	44.4333	40.476	39.3898	41.9997	40.929	41.2123	41.3693	37.9416	36.426	41.2061	42.0204	41.5482	39.7895	39.339	43.3501	41.4516	48.4366	51.4236	53.2687	49.3323	47.9529	51.3615	59.5798	60.0463	53.6923	53.3282	60.9717	64.1549	67.1996	70.1447	63.9886	63.4857	66.9518	67.987	70.3647	74.7794	77.9583	77.8897	79.0127	75.9579
0.94729	31.6698	33.1504	35.8611	42.1463	38.4786	34.9194	39.6797	42.1313	44.6554	48.8692	43.7982	44.0702	44.9335	44.6764	40.2275	41.6951	37.1546	42.5258	46.6944	47.3156	46.8863	44.3209	42.8864	45.8548	44.1591	44.9304	45.8779	51.3534	48.9218	52.8131	59.2772	66.3213	72.9358	63.7009	62.2631	69.559	71.0495	75.1251	83.615	81.5896	85.0112	81.0001	77.2278	78.1069	75.4368	81.1152	80.8282	83.477	79.0701
0.953328	36.8026	35.6326	37.5924	41.6833	39.0322	36.7686	37.1459	41.7362	43.5954	46.0113	41.4413	44.7139	49.2057	50.2886	48.6374	47.9909	44.3375	46.7584	47.1151	49.146	47.661	48.1378	53.634	56.6409	54.6047	48.6693	50.4521	49.0951	56.3829	63.091	69.778	76.3879	81.5766	76.0344	68.4997	72.9278	72.0845	77.0188	81.9247	86.2869	89.7287	86.3831	85.4105	79.8894	74.5007	73.4004	74.4962	78.1012	79.4316
0.959366	38.8613	38.3848	39.885	42.1401	40.38	38.5762	40.1555	44.2318	46.1347	44.4483	40.4507	45.5417	50.4218	53.4734	55.3824	54.9462	51.3766	50.1175	48.2708	49.2792	48.8905	49.6166	57.578	60.5757	61.6154	57.7102	60.8381	58.2707	66.4176	72.5126	75.3893	80.8255	84.485	83.4027	77.2937	78.8361	76.9021	78.068	82.4384	85.5013	85.1284	85.0382	88.5324	83.5374	77.4741	71.0871	74.7584	76.8978	80.7616
0.965404	39.9428	42.7908	45.4485	43.5028	45.9712	45.7341	46.2475	49.035	51.7797	46.8843	46.5244	48.828	50.8205	54.3186	57.9745	57.5803	56.3992	53.1466	50.1664	52.7548	55.4438	53.7473	59.1362	64.3323	66.1584	68.2201	71.1877	70.7747	69.9995	75.5022	73.8226	78.6933	80.454	85.0665	83.1672	82.101	79.4658	78.1765	83.0207	83.1571	79.1079	81.0591	89.6705	90.5216	81.4823	72.4672	77.2084	77.3171	79.2405
0.971442	43.5277	48.0385	52.7889	50.0478	51.0092	52.031	54.0703	54.8923	55.6011	54.1453	53.9892	55.0777	52.9371	56.849	60.258	59.1832	61.0503	63.1288	56.6054	58.492	60.6694	59.0804	67.4753	73.0344	70.634	71.2888	72.9351	74.3165	72.3773	76.8725	70.9813	74.2093	78.9275	86.1786	84.5125	80.039	75.8435	79.0793	85.7953	83.4577	81.8386	83.5577	86.8061	89.4665	82.7366	82.0516	84.0771	78.2922	77.6423
0.97748	48.1497	51.4449	58.5071	57.7139	51.6404	52.8506	58.203	60.3344	59.8989	64.2119	58.172	64.2243	61.3523	64.9292	66.4399	64.6198	67.8364	70.2102	64.4388	66.2105	66.5049	68.7757	73.7555	75.4839	75.6204	70.9588	76.51	78.957	80.9383	82.3304	74.1167	72.4421	77.6648	79.1936	78.2698	72.6652	71.4381	79.0272	87.4184	81.3409	80.8139	80.1776	80.095	84.5033	83.0787	97.0657	89.86	76.9625	75.9783
0.983518	51.6666	55.6958	62.835	61.1205	55.9576	51.9187	60.6139	64.1545	67.2838	71.0938	63.1943	70.688	70.1094	72.8182	70.4864	70.3692	70.4766	72.6099	68.9049	74.8005	74.5487	76.8104	75.8214	76.5124	75.3485	69.9734	78.7512	82.3347	83.5916	81.3245	75.8992	72.1716	73.6647	74.0228	75.3472	70.3309	73.5935	81.3871	82.2543	76.2025	78.1133	75.8448	75.2446	80.4577	82.6562	95.4796	86.1412	74.3993	73.9373
0.989556	55.1737	60.573	65.5327	64.4192	58.9805	53.7403	63.1803	68.404	73.3225	75.322	68.1581	70.7336	68.5311	74.3414	70.8765	68.2004	71.051	72.4747	73.371	76.5392	79.106	80.0259	80.1714	82.4486	76.2143	67.7888	73.4287	80.1166	76.8583	76.6989	79.9754	69.5307	72.3794	72.7466	78.7152	74.3966	75.3997	79.8636	73.3057	72.3611	77.4831	74.4882	73.8743	80.0947	81.1263	80.0706	76.352	75.2868	78.8412
0.995594	58.5399	62.0918	68.1038	68.0103	61.9759	55.8665	63.2456	70.1793	74.2846	76.3496	72.3852	73.2548	66.8269	71.5757	68.7842	63.6668	67.5067	66.5977	68.1886	69.7261	74.956	80.4757	82.3806	85.2503	77.8902	71.6533	69.1648	75.0664	70.9921	70.3538	83.1735	69.2004	72.3065	69.1089	74.5384	70.6836	68.4745	74.529	75.7951	75.2227	80.4127	75.7711	78.7904	82.5635	81.7708	76.7248	70.1069	71.8219	76.3673
1.00163	60.5582	60.1154	64.4815	62.8737	66.0696	64.3154	69.5291	74.5452	73.0828	77.0351	72.4142	74.1682	69.044	68.7894	68.5973	67.0584	68.7481	69.7428	70.9782	73.9264	72.767	75.167	78.8464	80.8442	77.2155	72.634	66.6593	69.6303	64.3093	60.9756	72.3405	66.3741	70.9134	73.7397	68.4149	66.8556	67.4096	72.1887	69.4673	66.8905	74.5377	77.6594	80.4715	81.9574	81.9172	71.9811	64.953	68.6807	68.791
1.00767	67.582	66.636	69.0941	62.9816	72.103	70.7126	77.7809	79.6723	71.3416	76.0885	69.3891	66.8795	64.0488	61.4707	63.2201	67.5689	73.2137	76.5449	78.5658	81.1928	74.6844	71.4329	70.2324	70.9771	73.7233	66.8779	63.6747	64.6766	61.821	58.4664	65.598	65.0558	67.9626	70.2981	64.9388	69.3366	71.5154	70.4217	61.2727	54.5604	61.5976	72.6738	75.2336	68.7275	70.7816	61.1184	59.1819	62.6636	58.9393
1.01371	67.373	70.1254	71.3773	69.3606	71.298	70.0928	71.85	74.6716	74.1731	70.8528	64.1982	61.4815	63.9164	63.7946	69.3807	67.3296	68.8971	68.7413	71.5936	74.8468	67.6635	67.7188	66.831	66.5387	65.6922	68.9072	64.6161	65.8202	70.541	71.9247	74.1301	70.8541	68.901	72.2911	75.3138	71.9581	73.6826	67.951	66.1609	64.0145	64.6421	67.8224	70.797	67.8126	69.304	62.4006	59.2405	57.9042	60.7542
1.01975	64.1956	66.3628	66.5637	66.9101	69.2842	67.0029	68.2318	71.5144	72.1884	69.6255	65.2621	63.1123	63.2555	60.7684	69.1324	68.3891	67.6967	65.0011	65.0906	71.588	64.4036	63.5555	64.5353	66.3771	65.465	71.4454	66.526	73.5932	75.346	76.3234	77.222	74.3001	71.8817	71.3854	78.8022	74.5299	72.6864	64.2104	67.9637	69.0836	65.9132	64.8601	69.7315	66.9734	68.5966	61.838	59.2566	59.6675	60.3142
1.02578	61.5014	61.9595	58.4181	70.7168	68.8582	66.3789	64.7558	70.6256	69.16	66.2071	68.9268	74.2667	67.5326	63.5815	67.1626	69.5082	59.3651	53.1166	53.252	62.5362	59.0417	58.8548	68.0272	75.3937	78.1439	77.0015	70.8802	75.308	78.0499	80.6008	88.0325	80.4441	72.8936	70.3278	76.2292	75.6129	69.1295	65.7355	71.8929	73.6331	72.7725	69.2039	70.2464	59.9854	56.8103	54.5687	56.2356	56.3365	55.2346
1.03182	63.7638	63.8722	61.8466	68.6524	70.2079	67.264	62.2604	66.977	64.2295	62.9817	68.1265	67.3503	62.4796	61.9216	63.6679	63.2114	52.9411	52.971	55.7779	62.2084	61.4877	63.0316	68.902	71.2377	72.7316	68.2071	61.2552	62.125	71.0113	77.3882	80.9055	74.9187	66.6769	63.9755	69.4372	70.1214	63.7584	64.1005	67.2483	68.0551	67.9964	66.0508	65.9051	58.0475	52.5194	51.6897	50.5412	51.3914	53.6522
1.03786	60.7046	59.4922	59.8835	63.3716	67.8872	63.4316	59.356	59.7029	57.0426	58.9944	60.5429	54.4997	54.3403	60.5742	60.7692	57.2994	55.6051	58.1861	59.4261	61.662	63.6098	65.6423	66.5008	63.6983	63.1816	58.0279	52.2991	54.5377	65.1186	70.1804	69.2469	67.2667	63.2834	59.2265	60.9332	59.1175	56.7976	55.3552	60.1342	65.085	57.8833	59.7032	58.0065	56.8354	49.0871	51.816	48.3866	50.5564	51.734
1.0439	54.4002	54.1123	55.8384	59.0661	60.305	56.8612	55.4475	56.3744	55.6364	56.8437	53.048	47.793	50.8135	56.9246	57.5551	54.2034	55.5444	58.2323	58.735	56.6841	57.6927	61.098	62.4803	60.9557	59.4194	54.5346	50.6163	53.392	60.1384	61.1183	63.2923	61.4608	61.6452	61.3654	57.3545	52.1966	51.4832	51.1396	57.8459	61.5015	52.5652	51.6196	49.2277	48.5927	44.9641	47.4533	45.5471	46.3447	46.3841
1.04994	54.3709	54.9127	54.7171	54.1453	51.6462	52.9143	54.9485	56.9927	55.7514	56.3782	52.2316	47.7289	49.8495	54.9502	55.6312	58.0397	59.5213	57.9862	55.9748	54.9365	52.4759	53.2221	56.1853	55.5139	56.8681	54.2361	55.0119	55.7563	56.491	53.6206	56.5336	54.2564	56.7251	56.3222	53.564	48.1667	47.7927	53.1202	54.793	52.8642	44.5664	43.1305	42.2761	40.8251	42.0303	40.4117	38.7064	40.6093	41.7974
1.05597	56.412	56.6944	56.1124	50.8819	48.5192	51.6305	52.4852	53.9959	56.5938	55.3625	52.1397	47.983	47.0214	53.0936	54.5495	56.7043	57.2791	56.2422	55.8002	57.104	51.5423	50.7259	53.4426	51.5219	55.5529	54.5406	54.5592	53.0795	53.5594	49.4897	49.8706	49.8494	52.9727	49.3245	50.7933	45.7412	45.6151	49.6206	48.3448	45.7461	41.8564	41.5565	40.9205	39.4842	42.5183	38.9278	35.4193	36.7475	37.8292
1.06201	55.1764	55.0841	53.058	47.6139	49.22	52.4903	53.1435	55.9708	57.7028	55.9376	53.3214	48.9648	47.4232	50.1857	52.7486	48.1065	47.0674	48.5329	52.6353	58.0884	53.6844	52.5116	52.7505	48.5645	54.2439	52.9284	49.6835	49.1108	49.7061	49.3363	50.1718	48.6405	52.0118	48.7119	49.6222	43.6311	44.2367	47.9653	45.0893	43.5951	44.703	43.4816	42.6752	39.9882	42.4379	40.4122	38.5746	38.3995	35.305
1.06805	52.8982	50.989	49.891	46.3795	50.2745	53.4449	53.0958	56.0153	55.7247	55.2514	53.3199	50.9716	54.3406	52.382	49.887	43.2222	39.0116	42.2081	47.1269	56.3807	55.6053	52.9194	52.0212	51.174	54.4237	47.8007	46.8903	47.7547	47.1496	47.9934	47.3524	43.504	49.5014	47.8423	49.9385	45.0247	44.8963	47.0497	43.7386	42.6445	43.9153	42.3202	43.6082	41.6223	40.0766	37.8845	38.1368	38.855	35.4029
1.07409	50.3745	51.3153	50.6222	49.2885	50.5287	50.4693	49.3879	53.5009	53.9233	54.8993	52.1749	52.9367	55.7453	52.3642	47.9887	42.4149	34.9444	36.6742	40.2765	44.7066	49.8192	49.2498	49.092	52.322	55.103	43.0483	42.1527	42.4914	40.0855	41.0208	40.7155	41.3938	41.6409	40.9821	45.5631	43.5279	42.6456	39.043	39.7111	39.7257	37.6074	36.3987	38.2408	42.0779	38.1802	35.1527	36.9334	37.717	39.2595
1.08013	47.9954	52.9581	49.0091	50.1359	50.8549	51.1795	48.7024	50.8462	51.2859	50.4885	48.1877	50.6471	49.9627	49.6793	47.5273	41.8091	37.9543	34.6249	37.8849	38.1983	43.6402	43.7227	44.1919	46.0886	46.8165	38.1182	38.1881	38.6965	38.1743	36.7364	34.7432	38.6831	34.6376	37.2148	42.2371	39.7678	40.2839	36.6649	37.9565	37.1805	35.7384	33.3883	35.5622	37.9743	35.6552	32.5657	33.8263	34.8111	37.9823
1.08616	46.0586	44.6296	44.0183	45.9207	51.2915	53.3978	52.9755	47.9515	45.1658	39.7983	38.4303	40.588	39.2503	40.6739	42.552	41.3445	42.2357	39.0451	43.0435	39.4864	37.541	35.8846	36.8756	39.8919	38.9975	35.618	35.9634	35.9575	38.3427	36.0468	32.9934	35.9026	34.5909	39.3637	38.4082	31.1475	34.6394	33.4985	33.5813	34.8761	37.8534	34.2214	34.8651	33.5383	30.1071	29.863	30.8776	33.677	33.3523
1.0922	46.0206	45.0249	43.7152	44.1689	47.5559	47.8946	44.9484	43.4006	40.56	39.6529	37.2992	37.6758	38.3809	36.5338	38.2704	39.1897	38.1414	37.9013	40.5721	39.8171	35.8495	34.3516	34.3808	40.9282	42.0267	42.0096	38.1079	36.7152	36.7142	32.4982	30.0594	33.6961	34.0531	37.2714	35.5511	29.2234	31.7644	30.8469	28.9364	32.2177	32.3997	28.4811	27.7428	27.7043	26.0757	25.5033	26.5351	26.6858	28.7507
1.09824	49.7181	46.1283	43.7379	44.355	46.8834	44.0421	37.0079	37.9646	40.8872	40.8433	38.6716	39.2748	41.2407	35.7304	36.9748	38.2034	37.0367	37.8962	38.6994	37.5762	35.0585	37.2498	36.8589	40.4977	41.8824	40.0496	36.8361	34.3087	35.3591	30.0414	30.5863	30.8026	34.4492	37.015	31.2931	28.4811	30.0544	27.2108	25.4943	26.8245	26.619	26.0722	23.1695	22.3018	22.7618	22.0792	24.2799	22.2369	22.0303
1.10428	40.5063	38.0819	36.4255	38.6048	39.1746	40.008	36.4459	33.492	34.0789	35.8938	38.1006	39.6445	42.2567	39.7819	39.4742	39.7373	35.7562	35.7729	38.3355	34.1231	38.0099	36.4868	36.5985	37.0861	35.6014	34.5678	37.7541	32.7864	33.4712	29.5587	29.9796	30.451	32.1761	32.3493	24.8024	25.1334	24.8186	21.994	19.2753	20.1179	24.141	25.6392	22.0833	15.8056	17.3502	21.5369	23.6587	20.3521	18.4797
1.11032	32.6976	35.0076	35.9404	37.2214	36.5942	34.1087	34.0478	29.8055	31.5148	34.3141	40.214	40.9808	39.6425	37.4978	39.093	35.7674	31.4769	31.4973	36.2589	36.5287	36.1886	33.9052	32.6036	30.9984	29.6172	27.1571	26.8606	27.2518	25.0481	25.3227	25.2736	29.9475	26.4382	26.6937	24.2826	24.5443	20.8922	20.143	20.3456	18.642	19.757	19.7268	18.1554	13.4893	12.7893	14.3709	16.8861	15.792	14.4695
1.11635	33.1291	37.0375	37.3641	35.4066	31.9853	31.4666	30.0105	26.8075	29.4447	30.6325	36.1009	38.6666	34.5256	31.1569	34.7848	31.0138	27.7364	28.5637	34.39	36.2009	33.3188	30.9404	28.9545	26.786	25.5568	24.2516	22.7372	22.0387	18.8282	19.9368	20.494	23.7623	19.8625	21.6741	21.963	21.0221	17.0991	16.5246	19.598	18.394	16.0704	17.6407	16.7572	16.0376	12.3622	10.8551	11.8311	10.9429	11.0019
1.12239	35.6254	36.4777	35.3717	33.8561	29.7924	29.9403	28.5803	28.5842	27.6302	27.649	30.7685	33.8278	33.7638	30.8952	31.0785	26.8095	26.3945	29.253	32.7428	30.8438	28.8553	27.0168	25.8031	22.0803	20.9981	19.8553	18.3429	16.9882	14.8096	16.6234	19.063	18.5166	17.5001	17.0958	18.5535	17.9322	15.6137	14.9111	17.013	15.5976	11.8455	12.4791	11.7834	13.3251	11.5554	10.5846	10.4153	9.21036	10.0604
1.12843	36.4636	35.8381	33.7918	33.1117	29.1978	28.7848	29.0571	27.3385	24.348	23.9494	26.283	29.3527	31.2208	28.6873	27.5763	21.7135	22.5079	25.6434	29.7949	25.0089	25.4435	22.3366	21.8444	19.8251	18.4754	15.4345	14.3451	15.0123	14.1373	15.6802	18.895	16.5345	15.0389	16.9109	16.9603	14.8461	12.9503	12.0047	14.8583	12.801	10.6431	7.91083	8.47909	10.0241	11.4576	11.8007	11.4649	10.6728	12.4232
1.13447	31.652	31.1424	29.5224	29.6272	28.1136	23.1394	25.3675	22.9866	22.7837	23.0636	24.6875	26.1291	22.4742	22.957	23.7139	20.9827	20.0529	20.13	21.4293	20.2274	23.0286	19.0967	15.9314	15.619	15.4978	15.2188	15.9344	14.7122	13.1699	13.5548	15.749	16.3487	14.516	17.0178	14.8979	15.4028	13.2486	8.93833	11.1792	11.0568	12.8939	10.8238	9.15935	9.28226	9.5442	10.9472	11.1513	12.4866	13.137
1.14051	28.6064	26.5419	23.9472	25.043	25.2483	19.4307	20.236	17.3961	19.3586	20.0658	20.5177	21.5498	18.0343	18.5941	20.0861	20.1078	18.2287	17.6184	17.6277	18.6268	18.0975	15.7589	11.2619	11.432	11.9404	12.1198	13.0112	11.1883	10.48	12.7315	14.1788	15.0182	14.1831	15.0261	12.0963	12.309	10.0457	7.29063	9.47349	9.82956	12.8257	12.4125	10.3809	10.385	9.22388	9.88315	9.9882	11.6358	11.3039
1.14654	26.3296	22.9843	20.2044	20.7255	19.5537	17.0575	14.2015	13.4897	14.7438	15.1504	14.6313	15.5866	16.4485	16.3005	19.1361	19.6591	14.3848	13.6212	14.4121	15.6754	11.2051	12.0478	10.1494	10.0689	10.0416	8.69704	9.67087	9.84955	9.50259	11.6362	12.4934	12.4136	13.0419	11.8286	10.4121	8.05137	7.11019	8.96303	11.7798	10.6607	10.7047	11.2925	12.038	12.0222	11.5774	11.9673	11.7156	9.75975	9.53561
1.15258	23.0597	20.397	18.2213	17.8415	17.3266	15.066	12.5311	11.8232	13.2915	12.757	12.015	12.6215	14.8154	12.1287	15.3109	17.1681	13.0455	13.1269	12.9725	13.4076	11.7162	12.1469	11.552	11.1215	9.84015	9.29452	10.0416	9.9705	10.0004	12.6007	10.2705	9.24777	9.49686	9.53769	10.1163	9.29968	8.87414	11.6401	11.9581	11.1135	10.4828	9.68472	10.6444	11.1059	10.1653	11.0551	11.243	8.9614	7.55344
1.15862	19.4209	17.5364	15.5922	12.8829	15.3879	13.7586	13.0336	14.2256	13.9301	11.2816	10.4541	11.2106	12.599	11.0714	13.181	13.2425	11.4676	12.4131	11.2123	11.6031	10.5912	10.6048	10.2253	9.23851	10.2011	10.3258	8.80985	9.46474	10.4552	12.7933	9.01388	9.00063	7.68452	9.26166	9.36329	7.5658	7.82003	10.9508	11.4847	10.0539	10.0986	8.11992	8.64539	9.41674	8.16693	9.24151	7.62235	8.1944	6.64653
1.16466	16.8585	14.8631	12.6538	9.01102	11.4124	11.0663	11.4782	14.3753	11.1783	9.04515	7.49311	9.0102	9.91202	9.83761	10.6286	9.66351	9.51044	10.551	11.1745	10.019	8.71017	9.70623	8.6006	7.77464	10.338	10.186	7.49434	9.73921	11.3645	11.5298	8.31342	8.97584	8.23925	10.1829	7.95054	5.165	4.78923	9.30342	11.8553	9.99491	10.0071	7.07418	7.05751	8.07296	8.6132	8.42885	6.34408	8.4201	8.067
1.1707	15.3743	13.73	13.1876	10.6871	12.5562	10.0014	8.68933	10.7508	9.10907	7.29076	6.55455	7.35843	8.77087	8.05731	9.61659	9.73397	9.65481	10.2298	10.764	8.94077	7.96057	9.05448	9.35068	7.82532	8.0054	8.34097	7.6835	9.88066	11.8579	12.0958	10.1292	8.98892	6.94979	8.65757	8.10124	6.9717	6.15129	8.45903	9.70647	8.38666	8.12954	6.1423	6.69151	8.80711	9.65488	9.68555	7.85065	9.20365	9.02051
1.17673	13.5526	11.7392	10.9438	12.5114	13.0696	9.87312	7.83954	9.25112	8.41654	7.85255	7.52055	7.26438	9.46953	8.84813	10.1712	11.0819	9.13738	8.17561	8.30995	8.09861	9.25168	9.9622	11.1294	8.33177	7.81926	6.96631	7.8735	8.4794	11.2567	11.7348	10.9702	9.52996	6.80004	7.01082	7.07904	8.13145	8.25576	9.1842	8.61389	7.50462	7.46173	6.08785	7.08446	9.13068	9.07914	9.2034	7.4406	7.77704	7.36403
1.18277	13.1194	12.0746	9.24536	11.5598	11.5849	11.4505	9.01403	9.2628	9.33574	9.6443	10.4851	9.47656	10.0809	9.83291	9.6566	11.1708	9.55013	9.53839	8.20848	11.2243	13.3382	11.9057	13.4504	9.41149	7.15603	7.74892	8.75408	7.2307	8.76517	8.50369	8.43455	6.70768	5.17444	4.18563	4.65041	6.5902	8.1489	8.10404	8.16801	7.17945	7.11734	5.30551	5.84261	7.05642	7.69873	7.54058	6.24799	5.98875	6.92094
1.18881	12.3321	10.8391	9.28369	10.6367	11.4222	11.4878	8.85173	7.84201	8.82875	9.82381	10.6629	10.3153	10.1144	10.5158	9.99289	11.2609	9.92181	11.0995	10.3703	11.4306	11.3016	11.0303	13.6223	10.0552	7.99392	8.68608	9.76971	7.69707	7.52114	8.29105	7.45897	6.42054	4.59659	4.13302	6.71405	8.31374	8.49491	7.94103	7.72162	6.53735	6.62091	4.68733	4.82917	6.03783	6.17762	6.35667	5.2532	5.43208	6.5278
1.19485	8.62762	8.45299	9.39624	9.40489	10.8756	11.4563	6.5363	7.33382	7.56914	8.92258	9.85112	11.4009	11.262	11.5359	8.74123	10.1202	9.98086	9.64528	9.27365	7.15817	6.17478	8.11955	9.51535	9.86875	8.91607	8.75183	10.7024	9.93393	9.00889	9.5173	6.44754	6.96105	6.35187	7.66123	10.1128	10.6185	9.59078	10.5302	8.48826	8.41524	9.93404	7.37948	6.3109	6.14524	5.23726	4.95543	4.37322	5.28398	5.39905
1.20089	7.05026	8.21971	9.50875	8.79983	9.33968	9.87983	5.26948	6.97805	6.68526	8.27612	9.88836	10.1752	9.24841	9.49994	7.58983	8.7471	10.1873	8.95132	8.46451	6.33331	6.00149	6.58586	7.26832	8.76251	7.24053	8.47856	11.1776	11.3397	10.3577	9.76371	6.59161	7.41306	7.05563	7.57618	8.67644	9.27862	8.82306	10.9292	8.31818	9.18518	9.63761	7.5681	6.28287	4.75299	5.18401	4.44914	4.02744	5.62061	4.76228
1.20692	7.87651	9.04714	9.89961	9.4992	7.41499	7.27221	4.62799	6.33223	6.07986	7.28702	9.71745	8.40188	6.3537	7.9859	10.1847	8.84116	9.03508	7.69294	8.02872	6.87341	8.00145	7.58648	6.89573	5.89949	5.9718	7.01211	8.75456	9.97392	8.37484	7.39645	7.20185	8.22392	6.49601	6.47318	7.66876	9.43587	9.5371	11.2499	7.07014	6.37887	6.03862	5.58696	5.87529	3.5143	5.54151	4.39018	3.58973	5.65641	4.76512
1.21296	8.90872	6.58403	7.5802	6.16269	5.19789	6.18945	5.58152	6.39636	5.9497	7.16402	9.66055	8.81847	6.32711	8.8227	9.74214	8.60979	7.25644	7.45152	6.93682	6.99352	7.06092	7.29732	7.22452	5.88741	6.37818	6.6967	7.47921	9.92792	7.79744	5.53101	6.5411	6.81758	5.80274	5.87517	6.49973	7.99691	7.61097	8.08762	5.87798	4.55795	6.85992	6.14793	6.07246	4.48804	4.90377	4.20352	3.88835	5.41241	5.14391
1.219	7.76713	6.40305	7.07918	4.65695	6.61763	8.43301	9.10173	8.10861	6.41725	6.66703	6.95729	6.97853	5.20144	7.71439	8.00544	7.56728	6.3691	6.88806	6.29687	7.54773	8.24184	7.83519	8.16918	6.93802	7.25481	6.56763	7.27203	8.34196	7.43903	6.25558	7.81974	6.91864	6.74115	6.24779	6.33054	6.93555	4.6575	4.73718	4.67195	4.54646	7.44259	6.59816	5.65482	5.064	5.10399	4.41826	4.30213	4.27312	5.26001
1.22504	5.62019	6.67841	5.5809	4.5843	7.67011	9.25621	11.2685	10.527	6.26326	6.01876	5.59586	5.50246	4.76586	5.64836	6.67874	7.19246	8.0068	7.40176	6.73263	8.62735	8.33074	7.51791	7.36493	7.49726	6.87499	6.15105	6.23701	7.24001	7.44154	8.72776	9.22919	7.93695	7.70079	7.33123	6.42882	4.94196	3.19937	3.23723	2.85541	4.20474	4.67401	3.765	4.36678	4.06878	4.77653	4.53583	4.09551	4.33842	4.57695
1.23108	6.46744	8.05078	5.89954	5.68518	6.65657	6.67687	9.26357	9.5087	6.81439	5.81031	5.27207	5.86787	5.49532	5.91579	6.31813	6.36694	6.54264	5.97649	5.70024	8.60943	7.62147	6.2063	5.76147	5.52596	5.41125	5.39372	4.6373	5.365	6.55594	7.40968	7.69807	7.93141	8.09562	6.66435	5.55483	4.73532	4.2279	3.76382	2.72932	4.00279	4.06911	3.89072	4.29823	3.42436	3.12014	2.99888	3.19834	4.49947	4.30062
1.23711	5.24692	7.12499	5.60202	5.43739	5.79715	6.63209	8.58035	8.7276	6.67472	4.57614	4.72257	6.16415	5.6962	6.11418	5.78531	6.26211	5.67386	5.13825	5.24791	8.03249	6.93214	5.85191	5.00758	4.68386	4.27654	4.81007	4.6417	4.27527	5.13283	5.96322	5.6902	7.33297	7.31198	5.51084	4.47077	4.36514	4.56217	4.45749	2.90908	3.6233	4.24592	4.85021	5.18705	4.12011	3.29337	3.05242	3.49176	4.18105	3.83661
1.24315	4.45834	6.17801	5.2232	4.64892	4.09141	6.18837	8.55185	8.47003	7.47629	4.17356	5.19114	6.62995	7.29506	7.49476	6.31318	6.75812	6.22851	5.19511	4.96929	5.9049	6.74827	6.90819	5.89625	6.06847	4.06165	3.64386	4.52456	3.01838	4.2489	4.37574	3.73192	4.28182	3.79216	3.93292	3.24267	3.72086	4.45951	3.92743	3.31205	3.54782	3.67165	4.06829	5.26129	4.83593	4.92015	4.38953	4.92464	4.3502	4.00667
1.24919	5.22372	6.06229	4.7568	4.82771	4.03976	4.42632	5.94203	5.8339	6.01322	4.41563	6.22355	7.60917	7.64649	6.6909	6.20381	5.35161	6.01272	5.08591	4.91807	5.24408	5.60602	7.25562	6.28689	5.98776	3.59242	3.1058	5.21193	3.55742	4.02617	3.74456	2.70305	2.24154	2.65609	3.93183	4.15878	5.13122	4.38801	4.21916	4.38541	4.64072	4.35392	3.49613	3.99016	3.62129	4.22723	4.26437	5.1488	3.90685	3.42582
1.25523	5.95046	4.74311	4.80835	6.35027	4.42735	3.92495	4.73739	5.18909	4.13512	4.44524	5.61833	6.45827	6.20574	4.54017	4.91036	3.48923	4.77473	4.00808	5.71842	6.51265	4.62203	5.9772	4.90686	5.02389	3.88206	3.88821	5.32457	4.47354	4.18905	4.87889	3.88265	3.89898	3.51476	4.02475	4.59067	5.76253	4.849	4.80488	5.8453	5.2369	5.45924	4.38944	3.32478	1.82758	2.03242	3.19847	4.57039	4.54375	3.91431
1.26127	5.4222	4.89463	6.17727	7.90264	5.45456	5.19464	5.06159	5.02035	4.45764	4.07395	3.08309	3.15517	5.13536	4.54693	4.05578	3.50915	4.07952	4.27538	5.08642	5.68072	3.46917	6.12225	4.91705	5.293	3.72574	3.71774	3.7396	2.52884	3.44471	4.74409	3.87942	4.54056	3.9442	4.44174	4.64823	4.96478	4.89381	4.2475	5.4431	5.85274	5.95352	4.90881	3.39464	2.10742	1.81041	2.74021	4.34612	5.3111	4.90368
[truncated: 182 more columns]

## Sheet: Fig2h
	-1.6	-1.596	-1.592	-1.588	-1.584	-1.58	-1.576	-1.572	-1.568	-1.564	-1.56	-1.556	-1.552	-1.548	-1.544	-1.54	-1.536	-1.532	-1.528	-1.524	-1.52	-1.516	-1.512	-1.508	-1.504	-1.5	-1.496	-1.492	-1.488	-1.484	-1.48	-1.476	-1.472	-1.468	-1.464	-1.46	-1.456	-1.452	-1.448	-1.444	-1.44	-1.436	-1.432	-1.428	-1.424	-1.42	-1.416	-1.412	-1.408
0.304458	0	0	0	0	0	0	0	0	0	0	0	0	0	0	0	0	0	0	0	0	0	0	0	0	0	0	3e-08	4.1e-07	4.09e-06	3.217e-05	0.00019747	0.00094499	0.00352503	0.0102484	0.0232203	0.0409976	0.056403	0.0604604	0.0504942	0.0328543	0.0166535	0.006576	0.00202279	0.00048468	9.046e-05	1.315e-05	1.48e-06	1.3e-07	1e-08
0.303806	0	0	0	0	0	0	0	0	0	0	0	0	0	0	0	0	0	0	0	0	0	0	0	0	0	0	0	5e-08	6.2e-07	6.01e-06	4.527e-05	0.00026586	0.00121729	0.00434483	0.0120874	0.0262076	0.04428	0.0582957	0.0597973	0.0477875	0.0297516	0.0144295	0.0054515	0.00160432	0.00036776	6.567e-05	9.13e-06	9.9e-07	8e-08
0.303153	0	0	0	0	0	0	0	0	0	0	0	0	0	0	0	0	0	0	0	0	0	0	0	0	0	0	0	1e-08	8e-08	9.6e-07	8.77e-06	6.318e-05	0.00035492	0.00155498	0.00531127	0.014141	0.0293432	0.0474483	0.0597827	0.0586861	0.0448815	0.0267391	0.0124095	0.00448608	0.00126321	0.00027705	4.733e-05	6.3e-06	6.6e-07
0.302501	0	0	0	0	0	0	0	0	0	0	0	0	0	0	0	0	0	0	0	0	0	0	0	0	0	0	0	0	1e-08	1.3e-07	1.44e-06	1.268e-05	8.74e-05	0.00046983	0.0019699	0.00643975	0.0164106	0.0325935	0.0504452	0.0608333	0.0571548	0.0418333	0.0238519	0.0105933	0.00366468	0.00098746	0.00020724	3.388e-05	4.31e-06
0.301848	0	0	0	0	0	0	0	0	0	0	0	0	0	0	0	0	0	0	0	0	0	0	0	0	0	0	0	0	0	2e-08	2e-07	2.15e-06	1.818e-05	0.00011988	0.00061674	0.00247501	0.00774483	0.0188926	0.0359188	0.0532142	0.0614262	0.0552403	0.038699	0.0211183	0.0089766	0.00297197	0.00076639	0.00015391	2.407e-05
0.301196	0	0	0	0	0	0	0	0	0	0	0	0	0	0	0	0	0	0	0	0	0	0	0	0	0	0	0	0	0	0	3e-08	3.1e-07	3.21e-06	2.584e-05	0.00016305	0.00080288	0.00308427	0.00923958	0.0215777	0.0392738	0.0557014	0.061551	0.0529864	0.035532	0.0185599	0.00755115	0.00239287	0.00059059	0.00011353
0.300544	0	0	0	0	0	0	0	0	0	0	0	0	0	0	0	0	0	0	0	0	0	0	0	0	0	0	0	0	0	0	0	4e-08	4.7e-07	4.72e-06	3.643e-05	0.00021991	0.00103657	0.0038124	0.0109349	0.0244505	0.0426086	0.0578571	0.0612077	0.0504428	0.032382	0.0161918	0.00630606	0.00191284	0.00045191
0.299891	0	0	0	0	0	0	0	0	0	0	0	0	0	0	0	0	0	0	0	0	0	0	0	0	0	0	0	0	0	0	0	0	6e-08	7.3e-07	6.89e-06	5.089e-05	0.00029411	0.00132735	0.00467459	0.012839	0.0274895	0.0458697	0.0596375	0.0604068	0.0476629	0.0292936	0.014023	0.00522842	0.00151827
0.299239	0	0	0	0	0	0	0	0	0	0	0	0	0	0	0	0	0	0	0	0	0	0	0	0	0	0	0	0	0	0	0	0	1e-08	1e-07	1.1e-06	9.97e-06	7.052e-05	0.00039011	0.00168594	0.00568609	0.0149561	0.0306663	0.0490017	0.0610065	0.0591693	0.0447023	0.0263056	0.0120568	0.00430399
0.298586	0	0	0	0	0	0	0	0	0	0	0	0	0	0	0	0	0	0	0	0	0	0	0	0	0	0	0	0	0	0	0	0	0	1e-08	1.6e-07	1.66e-06	1.43e-05	9.687e-05	0.0005132	0.00212418	0.00686175	0.0172864	0.0339466	0.0519485	0.0619364	0.0575251	0.0416167	0.0234505	0.0102919
0.297934	0	0	0	0	0	0	0	0	0	0	0	0	0	0	0	0	0	0	0	0	0	0	0	0	0	0	0	0	0	0	0	0	0	0	2e-08	2.3e-07	2.46e-06	2.035e-05	0.00013197	0.00066963	0.00265501	0.00821551	0.019825	0.03729	0.0546554	0.0624094	0.0555123	0.0384605	0.0207542
0.297281	0	0	0	0	0	0	0	0	0	0	0	0	0	0	0	0	0	0	0	0	0	0	0	0	0	0	0	0	0	0	0	0	0	0	0	3e-08	3.7e-07	3.64e-06	2.872e-05	0.0001783	0.00086673	0.00329225	0.0097597	0.0225615	0.0406508	0.0570704	0.0624178	0.0531757	0.0352853
0.296629	0	0	0	0	0	0	0	0	0	0	0	0	0	0	0	0	0	0	0	0	0	0	0	0	0	0	0	0	0	0	0	0	0	0	0	0	5e-08	5.5e-07	5.31e-06	4.018e-05	0.00023895	0.00111289	0.00405042	0.0115044	0.0254792	0.0439794	0.0591462	0.0619643	0.050565
0.295977	0	0	0	0	0	0	0	0	0	0	0	0	0	0	0	0	0	0	0	0	0	0	0	0	0	0	0	0	0	0	0	0	0	0	0	0	1e-08	7e-08	8.4e-07	7.69e-06	5.574e-05	0.00031762	0.00141763	0.00494442	0.0134569	0.0285557	0.0472228	0.0608416	0.0610618
0.295324	0	0	0	0	0	0	0	0	0	0	0	0	0	0	0	0	0	0	0	0	0	0	0	0	0	0	0	0	0	0	0	0	0	0	0	0	0	1e-08	1.2e-07	1.27e-06	1.105e-05	7.669e-05	0.00041881	0.00179168	0.0059891	0.0156205	0.031762	0.0503265	0.062123
0.294672	0	0	0	0	0	0	0	0	0	0	0	0	0	0	0	0	0	0	0	0	0	0	0	0	0	0	0	0	0	0	0	0	0	0	0	0	0	0	2e-08	1.7e-07	1.87e-06	1.573e-05	0.00010465	0.00054787	0.00224682	0.0071989	0.0179946	0.0350631	0.0532358
0.294019	0	0	0	0	0	0	0	0	0	0	0	0	0	0	0	0	0	0	0	0	0	0	0	0	0	0	0	0	0	0	0	0	0	0	0	0	0	0	0	2e-08	2.8e-07	2.77e-06	2.221e-05	0.00014165	0.00071107	0.00279584	0.00858717	0.0205732	0.0384184
0.293367	0	0	0	0	0	0	0	0	0	0	0	0	0	0	0	0	0	0	0	0	0	0	0	0	0	0	0	0	0	0	0	0	0	0	0	0	0	0	0	0	4e-08	4.3e-07	4.04e-06	3.11e-05	0.0001902	0.00091572	0.00345243	0.0101657	0.0233451
0.292715	0	0	0	0	0	0	0	0	0	0	0	0	0	0	0	0	0	0	0	0	0	0	0	0	0	0	0	0	0	0	0	0	0	0	0	0	0	0	0	0	1e-08	7e-08	6.4e-07	5.86e-06	4.318e-05	0.00025339	0.0011702	0.00423083	0.0119439
0.292062	0	0	0	0	0	0	0	0	0	0	0	0	0	0	0	0	0	0	0	0	0	0	0	0	0	0	0	0	0	0	0	0	0	0	0	0	0	0	0	0	0	1e-08	1e-07	9.6e-07	8.4e-06	5.947e-05	0.00033494	0.00148397	0.00514566
0.29141	0	0	0	0	0	0	0	0	0	0	0	0	0	0	0	0	0	0	0	0	0	0	0	0	0	0	0	0	0	0	0	0	0	0	0	0	0	0	0	0	0	0	2e-08	1.3e-07	1.42e-06	1.195e-05	8.127e-05	0.00043934	0.00186768
0.290757	0	0	0	0	0	0	0	0	0	0	0	0	0	0	0	0	0	0	0	0	0	0	0	0	0	0	0	0	0	0	0	0	0	0	0	0	0	0	0	0	0	0	0	2e-08	2.2e-07	2.09e-06	1.686e-05	0.00011018	0.00057189
0.290105	0	0	0	0	0	0	0	0	0	0	0	0	0	0	0	0	0	0	0	0	0	0	0	0	0	0	0	0	0	0	0	0	0	0	0	0	0	0	0	0	0	0	0	1e-08	3e-08	3.4e-07	3.05e-06	2.36e-05	0.00014824
0.289452	0	0	0	0	0	0	0	0	0	0	0	0	0	0	0	0	0	0	0	0	0	0	0	0	0	0	0	0	0	0	0	0	0	0	0	0	0	0	0	0	0	0	0	0	1e-08	5e-08	4.9e-07	4.4e-06	3.278e-05
0.2888	0	0	0	0	0	0	0	0	0	0	0	0	0	0	0	0	0	0	0	0	0	0	0	0	0	0	0	0	0	0	0	0	0	0	0	0	0	0	0	0	0	0	0	0	0	1e-08	8e-08	7.4e-07	6.29e-06
0.288148	0	0	0	0	0	0	0	0	0	0	0	0	0	0	0	0	0	0	0	0	0	0	0	0	0	0	0	0	0	0	0	0	0	0	0	0	0	0	0	0	0	0	0	0	0	0	1e-08	1.2e-07	1.1e-06
0.287495	0	0	0	0	0	0	0	0	0	0	0	0	0	0	0	0	0	0	0	0	0	0	0	0	0	0	0	0	0	0	0	0	0	0	0	0	0	0	0	0	0	0	0	0	0	0	0	2e-08	1.8e-07
0.286843	0	0	0	0	0	0	0	0	0	0	0	0	0	0	0	0	0	0	0	0	0	0	0	0	0	0	0	0	0	0	0	0	0	0	0	0	0	0	0	0	0	0	0	0	0	0	0	1e-08	4e-08
0.28619	0	0	0	0	0	0	0	0	0	0	0	0	0	0	0	0	0	0	0	0	0	0	0	0	0	0	0	0	0	1e-08	2e-08	9e-08	2.3e-07	4.5e-07	7.1e-07	8.7e-07	8.3e-07	6.1e-07	3.6e-07	1.5e-07	6e-08	2e-08	1e-08	0	0	0	0	0	1e-08
0.285538	0	0	0	0	0	0	0	0	0	0	0	0	0	0	0	0	0	0	0	0	0	0	0	0	0	0	0	0	0	0	1e-08	5e-08	1.4e-07	3.2e-07	5.8e-07	8.1e-07	9e-07	7.8e-07	5.2e-07	2.7e-07	1.1e-07	4e-08	0	0	0	0	0	0	0
0.284886	0	0	0	0	0	0	0	0	0	0	0	0	0	0	0	0	0	0	0	0	0	0	0	0	0	0	0	0	0	0	1e-08	3e-08	8e-08	2.1e-07	4.2e-07	7.1e-07	9e-07	8.9e-07	7e-07	4.3e-07	2e-07	7e-08	3e-08	1e-08	0	0	0	0	0
0.284233	0	0	0	0	0	0	0	0	0	0	0	0	0	0	0	0	0	0	0	0	0	0	0	0	0	0	0	0	0	0	0	1e-08	5e-08	1.3e-07	3e-07	5.6e-07	8.3e-07	9.6e-07	8.7e-07	6.1e-07	3.3e-07	1.5e-07	5e-08	1e-08	0	0	0	0	0
0.283581	0	0	0	0	0	0	0	0	0	0	0	0	0	0	0	0	0	0	0	0	0	0	0	0	0	0	0	0	0	0	0	1e-08	2e-08	6e-08	1.8e-07	4.1e-07	7.1e-07	9.3e-07	9.8e-07	8e-07	5e-07	2.4e-07	9e-08	3e-08	1e-08	0	0	0	0
0.282928	0	0	0	0	0	0	0	0	0	0	0	0	0	0	0	0	0	0	0	0	0	0	0	0	0	0	0	0	1e-08	6e-08	2e-07	6.5e-07	1.64e-06	3.21e-06	4.95e-06	5.98e-06	5.81e-06	4.61e-06	3.12e-06	1.88e-06	1.01e-06	4.8e-07	2e-07	6e-08	2e-08	1e-08	0	0	0
0.282276	0	0	0	0	0	0	0	0	0	0	0	0	0	0	0	0	0	0	0	0	0	0	0	0	0	0	0	0	0	2e-08	8e-08	3e-07	9.1e-07	2.1e-06	3.81e-06	5.42e-06	6.12e-06	5.56e-06	4.2e-06	2.72e-06	1.57e-06	8.1e-07	3.6e-07	1.4e-07	5e-08	1e-08	0	0	0
0.281624	0	0	0	0	0	0	0	0	0	0	0	0	0	0	0	0	0	0	0	0	0	0	0	0	0	0	0	0	0	1e-08	3e-08	1.3e-07	4.5e-07	1.23e-06	2.64e-06	4.42e-06	5.82e-06	6.12e-06	5.23e-06	3.76e-06	2.34e-06	1.29e-06	6.3e-07	2.6e-07	9e-08	3e-08	1e-08	0	0
0.280971	0	0	0	0	0	0	0	0	0	0	0	0	0	0	0	0	0	0	0	0	0	0	0	0	0	0	0	0	0	0	1e-08	5e-08	2e-07	6.4e-07	1.64e-06	3.22e-06	5e-06	6.11e-06	6.02e-06	4.85e-06	3.32e-06	1.98e-06	1.05e-06	4.8e-07	1.9e-07	6e-08	1e-08	0	0
0.280319	0	0	0	0	0	0	0	0	0	0	0	0	0	0	0	0	0	0	0	0	0	0	0	0	0	0	0	0	0	0	0	2e-08	7e-08	3e-07	9.1e-07	2.11e-06	3.86e-06	5.52e-06	6.29e-06	5.79e-06	4.44e-06	2.9e-06	1.66e-06	8.3e-07	3.6e-07	1.3e-07	4e-08	1e-08	0
0.279666	0	0	0	0	0	0	0	0	0	0	0	0	0	0	0	0	0	0	0	0	0	0	0	0	0	0	0	0	0	0	0	1e-08	3e-08	1.3e-07	4.5e-07	1.25e-06	2.67e-06	4.5e-06	5.97e-06	6.34e-06	5.49e-06	3.98e-06	2.5e-06	1.35e-06	6.4e-07	2.5e-07	7e-08	3e-08	1e-08
0.279014	0	0	0	0	0	0	0	0	0	0	0	0	0	0	0	0	0	0	0	0	0	0	0	0	0	0	0	0	0	0	0	0	1e-08	6e-08	2e-07	6.6e-07	1.65e-06	3.28e-06	5.1e-06	6.3e-06	6.25e-06	5.12e-06	3.53e-06	2.1e-06	1.09e-06	4.8e-07	1.8e-07	5e-08	1e-08
0.278361	0	0	0	0	0	0	0	0	0	0	0	0	0	0	0	0	0	0	0	0	0	0	0	0	0	0	0	0	0	0	0	0	1e-08	2e-08	8e-08	3.1e-07	9.4e-07	2.17e-06	3.94e-06	5.67e-06	6.51e-06	6.06e-06	4.68e-06	3.08e-06	1.75e-06	8.5e-07	3.5e-07	1.2e-07	3e-08
0.277709	0	0	0	0	0	0	0	0	0	0	0	0	0	0	0	0	0	0	0	0	0	0	0	0	0	0	0	0	0	0	0	0	0	1e-08	4e-08	1.4e-07	4.7e-07	1.29e-06	2.74e-06	4.61e-06	6.16e-06	6.59e-06	5.78e-06	4.23e-06	2.65e-06	1.42e-06	6.5e-07	2.5e-07	7e-08
0.277057	0	0	0	0	0	0	0	0	0	0	0	0	0	0	0	0	0	0	0	0	0	0	0	0	0	0	0	0	0	0	0	1e-08	1e-08	0	2e-08	6e-08	2.1e-07	7e-07	1.73e-06	3.4e-06	5.27e-06	6.54e-06	6.54e-06	5.4e-06	3.77e-06	2.24e-06	1.14e-06	4.9e-07	1.6e-07
0.276404	0	0	0	0	0	0	0	0	0	0	0	0	0	0	0	0	0	0	0	0	0	0	0	0	0	0	0	0	0	0	0	0	0	0	1e-08	2e-08	8e-08	3.2e-07	9.8e-07	2.25e-06	4.1e-06	5.89e-06	6.78e-06	6.37e-06	4.98e-06	3.3e-06	1.86e-06	8.9e-07	3.6e-07
0.275752	0	0	0	0	0	0	0	0	0	0	0	0	0	0	0	0	0	0	0	0	0	0	0	0	0	0	0	0	0	0	0	1e-08	0	0	0	1e-08	4e-08	1.4e-07	5e-07	1.36e-06	2.87e-06	4.81e-06	6.41e-06	6.9e-06	6.1e-06	4.51e-06	2.84e-06	1.51e-06	6.8e-07
0.275099	0	0	0	0	0	0	0	0	0	0	0	0	0	0	0	0	0	0	0	0	0	0	0	0	0	0	0	0	0	2e-08	2e-08	3e-08	3e-08	2e-08	2e-08	1e-08	1e-08	7e-08	2.3e-07	7.4e-07	1.82e-06	3.56e-06	5.52e-06	6.83e-06	6.87e-06	5.73e-06	4.03e-06	2.39e-06	1.2e-06
0.274447	0	0	0	0	0	0	0	0	0	0	0	0	0	0	0	0	0	0	0	0	4e-08	5.2e-07	5.95e-06	5.276e-05	0.00036465	0.00196288	0.00822865	0.0268653	0.0683094	0.135268	0.208611	0.250556	0.234369	0.170734	0.0968651	0.0427997	0.0147279	0.00394702	0.00082389	0.00013426	1.8e-05	4.07e-06	4.43e-06	6.18e-06	7.12e-06	6.73e-06	5.31e-06	3.54e-06	1.99e-06
0.273795	0	0	0	0	0	0	0	0	0	0	0	0	0	0	0	0	0	0	0	0	1e-08	8e-08	1.02e-06	1.099e-05	9.12e-05	0.00058962	0.00296884	0.0116421	0.0355549	0.0845657	0.156645	0.225977	0.253887	0.222147	0.15138	0.0803383	0.0332049	0.0106883	0.00267946	0.00052329	8.009e-05	1.088e-05	3.93e-06	5.13e-06	6.74e-06	7.27e-06	6.47e-06	4.84e-06	3.05e-06
0.273142	0	0	0	0	0	0	0	0	0	0	0	0	0	0	0	0	0	0	0	0	0	1e-08	1.5e-07	2e-06	1.991e-05	0.0001546	0.00093522	0.0044058	0.0161644	0.0461869	0.102779	0.178122	0.240413	0.252711	0.206879	0.131897	0.0654906	0.0253251	0.00762692	0.00178891	0.00032702	4.73e-05	7.12e-06	4.25e-06	5.86e-06	7.2e-06	7.29e-06	6.13e-06	4.34e-06
0.27249	0	0	0	0	0	0	0	0	0	0	0	0	0	0	0	0	0	0	0	0	0	0	2e-08	3.2e-07	3.79e-06	3.537e-05	0.00025712	0.00145544	0.00641616	0.0220285	0.0589007	0.122654	0.198916	0.251238	0.24713	0.189318	0.11295	0.0524816	0.0189912	0.00535216	0.0011748	0.0002012	2.79e-05	5.37e-06	4.83e-06	6.56e-06	7.54e-06	7.17e-06	5.69e-06
0.271837	0	0	0	0	0	0	0	0	0	0	0	0	0	0	0	0	0	0	0	0	0	0	1e-08	4e-08	6.4e-07	7.07e-06	6.167e-05	0.00041951	0.00222262	0.0091708	0.0294697	0.0737514	0.143745	0.218192	0.257936	0.237472	0.17027	0.0950806	0.0413496	0.0140048	0.00369414	0.00075905	0.00012203	1.674e-05	4.79e-06	5.54e-06	7.17e-06	7.72e-06	6.92e-06
0.271185	0	0	0	0	0	0	0	0	0	0	0	0	0	0	0	0	0	0	0	0	0	0	0	1e-08	1e-07	1.23e-06	1.29e-05	0.00010548	0.00067165	0.00333123	0.0128674	0.0387079	0.0906855	0.165463	0.235121	0.2602	0.22426	0.150529	0.0786894	0.032036	0.0101575	0.00250828	0.00048266	7.316e-05	1.062e-05	4.9e-06	6.3e-06	7.67e-06	7.78e-06
0.270532	0	0	0	0	0	0	0	0	0	0	0	0	0	0	0	0	0	0	0	0	0	0	0	0	1e-08	1.9e-07	2.34e-06	2.311e-05	0.00017699	0.00105534	0.00490091	0.017725	0.0499258	0.109519	0.187102	0.248941	0.257952	0.208165	0.130829	0.0640363	0.0244104	0.0072469	0.00167567	0.00030219	4.363e-05	7.49e-06	5.38e-06	7.03e-06	8.05e-06
0.26988	0	0	0	0	0	0	0	0	0	0	0	0	0	0	0	0	0	0	0	0	0	0	0	0	0	2e-08	3.8e-07	4.42e-06	4.065e-05	0.00029146	0.00162763	0.00707863	0.0239756	0.0632437	0.129925	0.20787	0.259011	0.251345	0.189955	0.111804	0.0512494	0.0182956	0.00508671	0.00110162	0.00018645	2.622e-05	6.16e-06	6.09e-06	7.7e-06
0.269228	0	0	0	0	0	0	0	0	0	0	0	0	0	0	0	0	0	0	0	0	0	0	0	0	0	1e-08	5e-08	7.4e-07	8.14e-06	7.015e-05	0.00047115	0.00246439	0.010039	0.0318496	0.0786945	0.15143	0.226937	0.264865	0.240752	0.170429	0.0939598	0.0403429	0.0134902	0.00351326	0.0007129	0.00011362	1.631e-05	5.88e-06	6.87e-06
0.268575	0	0	0	0	0	0	0	0	0	0	0	0	0	0	0	0	0	0	0	0	0	0	0	0	0	0	0	1.1e-07	1.42e-06	1.471e-05	0.00011882	0.00074762	0.00366358	0.0139819	0.041558	0.0961993	0.173426	0.243492	0.266244	0.226727	0.150367	0.0776653	0.0312413	0.0097872	0.00238805	0.0004543	6.867e-05	1.096e-05	6.18e-06
0.267923	0	0	0	0	0	0	0	0	0	0	0	0	0	0	0	0	0	0	0	0	0	0	0	0	0	0	0	2e-08	2.1e-07	2.69e-06	2.609e-05	0.00019755	0.00116475	0.00534836	0.0191267	0.0532708	0.115549	0.195195	0.256801	0.263119	0.209958	0.130479	0.0631504	0.0238033	0.00698761	0.00159777	0.0002853	4.156e-05	8.38e-06
0.26727	0	0	0	0	0	0	0	0	0	0	0	0	0	0	0	0	0	0	0	0	0	0	0	0	0	0	0	0	2e-08	4.3e-07	5e-06	4.546e-05	0.00032248	0.00178191	0.00766865	0.0257029	0.0670924	0.136393	0.215941	0.26626	0.255684	0.191217	0.111372	0.0505188	0.0178466	0.00491016	0.00105251	0.00017684	2.566e-05
0.266618	0	0	0	0	0	0	0	0	0	0	0	0	0	0	0	0	0	0	0	0	0	0	0	0	0	0	0	0	1e-08	7e-08	8.3e-07	9.11e-06	7.773e-05	0.00051689	0.00267737	0.0108011	0.0339356	0.083037	0.158239	0.234846	0.271443	0.244343	0.171296	0.0935238	0.039767	0.013169	0.00339651	0.00068288	0.00010854
0.265966	0	0	0	0	0	0	0	0	0	0	0	0	0	0	0	0	0	0	0	0	0	0	0	0	0	0	0	0	0	1e-08	1.1e-07	1.6e-06	1.63e-05	0.00013049	0.00081364	0.00395152	0.0149462	0.0440278	0.101007	0.180467	0.251116	0.27213	0.229671	0.150959	0.0772755	0.030807	0.00956506	0.0023132	0.00043663
0.265313	0	0	0	0	0	0	0	0	0	0	0	0	0	0	0	0	0	0	0	0	0	0	0	0	0	0	0	0	0	0	2e-08	2.4e-07	2.97e-06	2.866e-05	0.00021514	0.00125804	0.0057295	0.0203224	0.0561383	0.120774	0.202353	0.264043	0.268328	0.212365	0.130896	0.0628345	0.0234907	0.00683959	0.00155146
0.264661	0	0	0	0	0	0	0	0	0	0	0	0	0	0	0	0	0	0	0	0	0	0	0	0	0	0	0	0	0	0	0	3e-08	4.7e-07	5.48e-06	4.949e-05	0.0003484	0.00191089	0.00816268	0.0271558	0.0703588	0.141972	0.223106	0.273053	0.260262	0.193196	0.11169	0.0502869	0.017633	0.00481555
0.264008	0	0	0	0	0	0	0	0	0	0	0	0	0	0	0	0	0	0	0	0	0	0	0	0	0	0	0	0	0	0	0	0	6e-08	9.1e-07	9.9e-06	8.39e-05	0.00055425	0.00285182	0.0114281	0.0356664	0.0866899	0.164098	0.241917	0.277751	0.248354	0.172947	0.0937954	0.0396165	0.0130317
0.263356	0	0	0	0	0	0	0	0	0	0	0	0	0	0	0	0	0	0	0	0	0	0	0	0	0	0	0	0	0	0	0	0	1e-08	1.4e-07	1.73e-06	1.757e-05	0.00013976	0.00086629	0.00418234	0.0157257	0.0460498	0.10502	0.186527	0.258012	0.277948	0.233192	0.152367	0.0775342	0.0307272
0.262704	0	0	0	0	0	0	0	0	0	0	0	0	0	0	0	0	0	0	0	0	0	0	0	0	0	0	0	0	0	0	0	0	1e-08	2e-08	2.7e-07	3.2e-06	3.063e-05	0.00022871	0.00133051	0.00602824	0.0212715	0.0584564	0.12511	0.208535	0.270703	0.273674	0.215476	0.132127	0.0630974
0.262051	0	0	0	0	0	0	0	0	0	0	0	0	0	0	0	0	0	0	0	0	0	0	0	0	0	0	0	0	0	0	0	0	0	0	4e-08	5.1e-07	5.84e-06	5.246e-05	0.00036778	0.00200826	0.0085408	0.0282881	0.0729685	0.146586	0.229339	0.27944	0.265171	0.19597	0.112793
0.261399	0	0	0	0	0	0	0	0	0	0	0	0	0	0	0	0	0	0	0	0	0	0	0	0	0	0	0	0	0	0	0	0	0	1e-08	1e-08	7e-08	9.7e-07	1.045e-05	8.829e-05	0.0005812	0.00297954	0.0118962	0.0369905	0.0895778	0.168942	0.248142	0.283851	0.252875	0.175448
0.260746	0	0	0	0	0	0	0	0	0	0	0	0	0	0	0	0	0	0	0	0	0	0	0	0	0	0	4e-08	2.4e-07	1.15e-06	4.38e-06	1.306e-05	3.023e-05	5.456e-05	7.668e-05	8.393e-05	7.154e-05	4.763e-05	2.636e-05	2.83e-05	0.00014916	0.00090351	0.00434584	0.0162921	0.0475685	0.108166	0.191551	0.264185	0.283764	0.237374
0.260094	0	0	0	0	0	0	0	0	0	0	0	0	0	0	0	0	0	0	0	0	0	0	0	0	0	0	1e-08	6e-08	3.8e-07	1.77e-06	6.27e-06	1.734e-05	3.733e-05	6.263e-05	8.181e-05	8.323e-05	6.597e-05	4.096e-05	2.288e-05	3.918e-05	0.00023959	0.00137891	0.00623187	0.0219417	0.0601662	0.128488	0.213698	0.276798	0.279224
0.259441	0	0	0	0	0	0	0	0	0	0	0	0	0	0	0	0	0	0	0	0	0	0	0	0	0	0	1e-08	2e-08	1.1e-07	6.2e-07	2.66e-06	8.77e-06	2.252e-05	4.511e-05	7.034e-05	8.542e-05	8.079e-05	5.955e-05	3.467e-05	2.128e-05	5.951e-05	0.00038093	0.00206959	0.00878767	0.0290636	0.0748607	0.150171	0.234608	0.285448
0.258789	0	0	0	0	0	0	0	0	0	0	0	0	0	0	0	0	0	0	0	0	0	0	0	0	0	0	0	0	3e-08	2e-07	9.9e-07	3.9e-06	1.199e-05	2.865e-05	5.334e-05	7.733e-05	8.733e-05	7.679e-05	5.265e-05	2.904e-05	2.238e-05	9.441e-05	0.00059719	0.00305473	0.0121871	0.0378685	0.0916396	0.172709	0.253497
0.258137	0	0	0	0	0	0	0	0	0	0	0	0	0	0	0	0	0	0	0	0	0	0	0	0	0	0	0	0	1e-08	5e-08	3.2e-07	1.53e-06	5.62e-06	1.605e-05	3.566e-05	6.175e-05	8.323e-05	8.738e-05	7.145e-05	4.564e-05	2.44e-05	2.749e-05	0.00015163	0.00092173	0.00443436	0.0166247	0.0485416	0.110383	0.195485
0.257484	0	0	0	0	0	0	0	0	0	0	0	0	0	0	0	0	0	0	0	0	0	0	0	0	0	0	0	0	0	1e-08	9e-08	5.3e-07	2.33e-06	7.92e-06	2.103e-05	4.347e-05	6.996e-05	8.77e-05	8.561e-05	6.511e-05	3.882e-05	2.114e-05	3.867e-05	0.00024266	0.00139977	0.00633155	0.02231	0.0612238	0.130848
0.256832	0	0	0	0	0	0	0	0	0	0	0	0	0	0	0	0	0	0	0	0	0	0	0	0	0	0	0	0	0	0	-1e-08	0	3.3e-07	2.14e-06	8.4e-06	2.314e-05	4.732e-05	7.346e-05	8.748e-05	8.046e-05	5.737e-05	3.224e-05	1.97e-05	5.917e-05	0.00038407	0.00209124	0.00889331	0.0294574	0.07599
0.256179	0	0	0	0	0	0	0	0	0	0	0	0	0	0	0	0	0	0	0	0	0	0	0	0	0	0	0	0	0	0	-1e-08	-1e-08	7e-08	7e-07	3.54e-06	1.202e-05	2.991e-05	5.61e-05	8.037e-05	8.87e-05	7.571e-05	5.018e-05	2.675e-05	2.102e-05	9.4e-05	0.00059937	0.00307359	0.0122899	0.0382737
0.255527	0	0	0	0	0	0	0	0	0	0	0	0	0	0	0	0	0	0	0	0	0	0	0	0	0	0	0	0	0	0	0	8.88178e-16	9.99999e-09	1.9e-07	1.3e-06	5.46e-06	1.657e-05	3.759e-05	6.487e-05	8.597e-05	8.797e-05	6.972e-05	4.302e-05	2.232e-05	2.627e-05	0.00015069	0.00092099	0.0044444	0.0167118
0.254875	0	0	0	0	0	0	0	0	0	0	0	0	0	0	0	0	0	0	0	0	0	0	0	0	0	0	0	0	0	0	0	0	-1.77636e-15	5e-08	4e-07	2.17e-06	8.05e-06	2.212e-05	4.602e-05	7.328e-05	8.993e-05	8.538e-05	6.286e-05	3.62e-05	1.928e-05	3.742e-05	0.00024032	0.00139283	0.00632344
0.254222	0	0	0	0	0	0	0	0	0	0	0	0	0	0	0	0	0	0	0	0	0	0	0	0	0	0	0	0	0	0	0	0	1e-08	1e-08	1.1e-07	7.6e-07	3.44e-06	1.145e-05	2.871e-05	5.494e-05	8.089e-05	9.202e-05	8.109e-05	5.549e-05	2.997e-05	1.812e-05	5.759e-05	0.00037891	0.00207281
0.25357	0	0	0	0	0	0	0	0	0	0	0	0	0	0	0	0	0	0	0	0	0	0	0	0	0	0	0	0	0	0	0	0	0	-8.88178e-16	2e-08	2.4e-07	1.3e-06	5.22e-06	1.575e-05	3.625e-05	6.403e-05	8.73e-05	9.211e-05	7.538e-05	4.797e-05	2.462e-05	1.956e-05	9.156e-05	0.00058893
0.252917	0	0	0	0	0	0	0	0	0	0	0	0	0	0	0	0	0	0	0	0	0	0	0	0	0	0	0	0	0	0	0	0	0	1e-08	1e-08	7e-08	4.3e-07	2.1e-06	7.62e-06	2.107e-05	4.464e-05	7.293e-05	9.214e-05	9.023e-05	6.861e-05	4.065e-05	2.039e-05	2.476e-05	0.00014645
0.252265	0	0	0	0	0	0	0	0	0	0	0	0	0	0	0	0	0	0	0	0	0	0	0	0	0	0	0	0	0	0	0	-2e-08	-8e-08	-2.4e-07	-5.3e-07	-9e-07	-1.09e-06	-5.3e-07	2.22e-06	1.015e-05	2.71e-05	5.354e-05	8.115e-05	9.511e-05	8.65e-05	6.111e-05	3.382e-05	1.757e-05	3.557e-05
0.251612	0	0	0	0	0	0	0	0	0	0	0	0	0	0	0	0	0	0	0	0	0	0	0	0	0	0	0	0	0	0	0	-1e-08	-6e-08	-1.8e-07	-4.2e-07	-7.9e-07	-1.14e-06	-1.1e-06	6.00002e-08	4.08e-06	1.443e-05	3.464e-05	6.297e-05	8.835e-05	9.611e-05	8.118e-05	5.333e-05	2.772e-05	1.654e-05
0.25096	0	0	0	0	0	0	0	0	0	0	0	0	0	0	0	0	0	0	0	0	0	0	0	0	0	0	0	0	0	0	0	0	-4e-08	-1.2e-07	-3.2e-07	-6.7e-07	-1.07e-06	-1.28e-06	-9e-07	9.6e-07	6.53e-06	1.967e-05	4.306e-05	7.233e-05	9.408e-05	9.501e-05	7.457e-05	4.559e-05	2.256e-05
0.250308	0	0	0	0	0	0	0	0	0	0	0	0	0	0	0	0	0	0	0	0	0	0	0	0	0	0	0	0	0	0	0	0	-2e-08	-8e-08	-2.4e-07	-5.5e-07	-9.6e-07	-1.3e-06	-1.29e-06	-4.7e-07	2.27e-06	9.71e-06	2.593e-05	5.22e-05	8.12e-05	9.801e-05	9.193e-05	6.708e-05	3.82e-05
0.249655	0	0	0	0	0	0	0	0	0	0	0	0	0	0	0	0	0	0	0	0	0	0	0	0	0	0	0	0	0	0	0	0	-1e-08	-6e-08	-1.9e-07	-4.4e-07	-8.5e-07	-1.25e-06	-1.43e-06	-1.11e-06	2e-07	3.99e-06	1.371e-05	3.322e-05	6.181e-05	8.916e-05	9.992e-05	8.708e-05	5.906e-05
0.249003	0	0	0	0	0	0	0	0	0	0	0	0	0	0	0	0	0	0	0	0	0	0	0	0	0	0	0	0	0	0	0	0	0	-4e-08	-1.3e-07	-3.4e-07	-7.2e-07	-1.16e-06	-1.47e-06	-1.4e-06	-7.6e-07	1.1e-06	6.25e-06	1.862e-05	4.152e-05	7.153e-05	9.576e-05	9.969e-05	8.074e-05
0.24835	0	0	0	0	0	0	0	0	0	0	0	0	0	0	0	0	0	0	0	0	0	0	0	0	0	0	0	0	0	0	0	0	0	-3e-08	-9e-08	-2.6e-07	-5.9e-07	-1.04e-06	-1.44e-06	-1.54e-06	-1.2e-06	-2.4e-07	2.3e-06	9.14e-06	2.458e-05	5.063e-05	8.096e-05	0.00010065	9.735e-05
0.247698	0	0	0	0	0	0	0	0	0	0	0	0	0	0	0	0	0	0	0	0	0	0	0	0	0	0	0	0	0	0	0	0	0	-2e-08	-6e-08	-1.9e-07	-4.7e-07	-9.1e-07	-1.37e-06	-1.61e-06	-1.45e-06	-8.7e-07	4.1e-07	3.84e-06	1.282e-05	3.163e-05	6.039e-05	8.963e-05	0.00010351
0.247046	0	0	0	0	0	0	0	0	0	0	0	0	0	0	0	0	0	0	0	0	0	0	0	0	0	0	0	0	0	0	0	0	0	0	-4e-08	-1.3e-07	-3.7e-07	-7.7e-07	-1.27e-06	-1.62e-06	-1.63e-06	-1.21e-06	-4.4e-07	1.23e-06	5.84e-06	1.743e-05	3.975e-05	7.044e-05	9.711e-05
0.246393	0	0	0	0	0	0	0	0	0	0	0	0	0	0	0	0	0	0	0	0	0	0	0	0	0	0	0	0	0	0	0	0	0	-1e-08	-3e-08	-9e-08	-2.8e-07	-6.4e-07	-1.15e-06	-1.6e-06	-1.73e-06	-1.45e-06	-8.8e-07	4e-08	2.23e-06	8.45e-06	2.308e-05	4.883e-05	8.038e-05
0.245741	0	0	0	0	0	0	0	0	0	0	0	0	0	0	0	0	0	0	0	0	0	0	0	0	0	0	0	0	0	0	0	0	0	0	-2e-08	-6e-08	-2.1e-07	-5.2e-07	-1e-06	-1.52e-06	-1.8e-06	-1.65e-06	-1.16e-06	-4.9e-07	5.8e-07	3.55e-06	1.181e-05	2.988e-05	5.87e-05
0.245088	0	0	0	0	0	0	0	0	0	0	0	0	0	0	0	0	0	0	0	0	0	0	0	0	0	0	0	0	0	0	0	0	0	0	0	-4e-08	-1.5e-07	-4e-07	-8.6e-07	-1.42e-06	-1.82e-06	-1.81e-06	-1.4e-06	-8.2e-07	-1.3e-07	1.23e-06	5.31e-06	1.612e-05	3.782e-05
0.244436	0	0	0	0	0	0	0	0	0	0	0	0	0	0	0	0	0	0	0	0	0	0	0	0	0	0	0	0	0	0	0	0	0	0	-1e-08	-3e-08	-1.1e-07	-3.1e-07	-7.1e-07	-1.28e-06	-1.79e-06	-1.93e-06	-1.64e-06	-1.07e-06	-4.8e-07	2.4e-07	2.06e-06	7.66e-06	2.148e-05
0.243783	0	0	0	0	0	0	0	0	0	0	0	0	0	0	0	0	0	0	0	0	0	0	0	0	0	0	0	0	0	0	0	0	0	0	0	-2e-08	-7e-08	-2.4e-07	-5.8e-07	-1.13e-06	-1.71e-06	-2.02e-06	-1.85e-06	-1.31e-06	-7.3e-07	-1.9e-07	6.4e-07	3.19e-06	1.077e-05
0.243131	0	0	0	0	0	0	0	0	0	0	0	0	0	0	0	0	0	0	0	0	0	0	0	0	0	0	0	0	0	0	0	0	0	0	0	0	-5e-08	-1.7e-07	-4.5e-07	-9.7e-07	-1.59e-06	-2.04e-06	-2.03e-06	-1.57e-06	-9.4e-07	-4.2e-07	5e-08	1.14e-06	4.75e-06
0.242479	0	0	0	0	0	0	0	0	0	0	0	0	0	0	0	0	0	0	0	0	0	0	0	0	0	0	0	0	0	0	0	0	0	0	0	-1e-08	-3e-08	-1.2e-07	-3.6e-07	-8.2e-07	-1.46e-06	-2.02e-06	-2.18e-06	-1.84e-06	-1.2e-06	-6.1e-07	-1.9e-07	3.1e-07	1.83e-06
0.241826	0	0	0	0	0	0	0	0	0	0	0	0	0	0	0	0	0	0	0	0	0	0	0	0	0	0	0	0	0	0	0	0	0	0	0	-1e-08	-3e-08	-9e-08	-2.7e-07	-6.8e-07	-1.3e-06	-1.94e-06	-2.27e-06	-2.08e-06	-1.47e-06	-8.2e-07	-3.5e-07	-1e-08	6e-07
0.241174	0	0	0	0	0	0	0	0	0	0	0	0	0	0	0	0	0	0	0	0	0	0	0	0	0	0	0	0	0	0	0	0	0	0	0	0	-2e-08	-5e-08	-2e-07	-5.5e-07	-1.14e-06	-1.84e-06	-2.32e-06	-2.28e-06	-1.76e-06	-1.06e-06	-4.9e-07	-1.6e-07	1.4e-07
0.240521	0	0	0	0	0	0	0	0	0	0	0	0	0	0	0	0	0	0	0	0	0	0	0	0	0	0	0	0	0	0	0	0	0	0	0	0	0	-5e-08	-1.5e-07	-4.3e-07	-9.6e-07	-1.69e-06	-2.32e-06	-2.46e-06	-2.05e-06	-1.33e-06	-6.8e-07	-2.6e-07	-3e-08
0.239869	0	0	0	0	0	0	0	0	0	0	0	0	0	0	0	0	0	0	0	0	0	0	0	0	0	0	0	0	0	0	0	0	0	0	0	0	-1e-08	-2e-08	-1.1e-07	-3.3e-07	-8.1e-07	-1.53e-06	-2.27e-06	-2.6e-06	-2.33e-06	-1.62e-06	-8.8e-07	-3.7e-07	-1e-07
0.239217	0	0	0	0	0	0	0	0	0	0	0	0	0	0	0	0	0	0	0	0	0	0	0	0	0	0	0	0	0	0	0	0	0	0	0	0	0	-2e-08	-8e-08	-2.6e-07	-6.6e-07	-1.36e-06	-2.16e-06	-2.68e-06	-2.58e-06	-1.94e-06	-1.14e-06	-5.1e-07	-1.8e-07
0.238564	0	0	0	0	0	0	0	0	0	0	0	0	0	0	0	0	0	0	0	0	0	0	0	0	0	0	0	0	0	0	0	0	0	0	0	0	0	0	-5e-08	-1.9e-07	-5.4e-07	-1.18e-06	-2.03e-06	-2.71e-06	-2.81e-06	-2.27e-06	-1.43e-06	-7e-07	-2.6e-07
0.237912	0	0	0	0	0	0	0	0	0	0	0	0	0	0	0	0	0	0	0	0	0	0	0	0	0	0	0	0	0	0	0	0	0	0	0	0	0	-1e-08	-3e-08	-1.4e-07	-4.3e-07	-1.02e-06	-1.87e-06	-2.67e-06	-2.98e-06	-2.6e-06	-1.76e-06	-9.3e-07	-3.9e-07
0.237259	0	0	0	0	0	0	0	0	0	0	0	0	0	0	0	0	0	0	0	0	0	0	0	0	0	0	0	0	0	0	0	0	0	0	0	0	0	-1e-08	-3e-08	-1.1e-07	-3.5e-07	-8.6e-07	-1.69e-06	-2.59e-06	-3.1e-06	-2.9e-06	-2.13e-06	-1.2e-06	-5.4e-07
0.236607	0	0	0	0	0	0	0	0	0	0	0	0	0	0	0	0	0	0	0	0	0	0	0	0	0	0	0	0	0	0	0	0	0	0	0	0	0	0	-2e-08	-8e-08	-2.7e-07	-7.2e-07	-1.5e-06	-2.46e-06	-3.16e-06	-3.18e-06	-2.51e-06	-1.54e-06	-7.3e-07
0.235955	0	0	0	0	0	0	0	0	0	0	0	0	0	0	0	0	0	0	0	0	0	0	0	0	0	0	0	0	0	0	0	0	0	0	0	0	0	0	-2e-08	-6e-08	-2.2e-07	-6e-07	-1.33e-06	-2.3e-06	-3.16e-06	-3.41e-06	-2.88e-06	-1.91e-06	-9.9e-07
0.235302	0	0	0	0	0	0	0	0	0	0	0	0	0	0	0	0	0	0	0	0	0	0	0	0	0	0	0	0	0	0	0	0	0	0	0	0	0	0	-2e-08	-6e-08	-1.9e-07	-5e-07	-1.16e-06	-2.12e-06	-3.11e-06	-3.6e-06	-3.27e-06	-2.33e-06	-1.29e-06
0.23465	0	0	0	0	0	0	0	0	0	0	0	0	0	0	0	0	0	0	0	0	0	0	0	0	0	0	0	0	0	0	0	0	0	0	0	0	0	0	-2e-08	-5e-08	-1.7e-07	-4.3e-07	-1e-06	-1.92e-06	-2.99e-06	-3.71e-06	-3.63e-06	-2.77e-06	-1.65e-06
0.233997	0	0	0	0	0	0	0	0	0	0	0	0	0	0	0	0	0	0	0	0	0	0	0	0	0	0	0	0	0	0	0	0	0	0	0	0	0	-1e-08	-3e-08	-6e-08	-1.5e-07	-3.7e-07	-8.5e-07	-1.71e-06	-2.84e-06	-3.77e-06	-3.95e-06	-3.24e-06	-2.08e-06
0.233345	0	0	0	0	0	0	0	0	0	0	0	0	0	0	0	0	0	0	0	0	0	0	0	0	0	-5e-08	-2.6e-07	-1.18e-06	-4.24e-06	-1.193e-05	-2.615e-05	-4.463e-05	-5.929e-05	-6.136e-05	-4.945e-05	-3.104e-05	-1.517e-05	-5.78e-06	-1.73e-06	-4.6e-07	-2.3e-07	-3.5e-07	-7.4e-07	-1.5e-06	-2.64e-06	-3.76e-06	-4.23e-06	-3.73e-06	-2.57e-06
0.232692	0	0	0	0	0	0	0	0	0	0	0	0	0	0	0	0	0	0	0	0	0	0	0	0	0	-1e-08	-9e-08	-4.6e-07	-1.94e-06	-6.5e-06	-1.695e-05	-3.445e-05	-5.453e-05	-6.723e-05	-6.455e-05	-4.827e-05	-2.811e-05	-1.276e-05	-4.54e-06	-1.34e-06	-4.4e-07	-3.7e-07	-6.4e-07	-1.32e-06	-2.42e-06	-3.69e-06	-4.45e-06	-4.21e-06	-3.1e-06
0.23204	0	0	0	0	0	0	0	0	0	0	0	0	0	0	0	0	0	0	0	0	0	0	0	0	0	0	-3e-08	-1.5e-07	-7.9e-07	-3.13e-06	-9.74e-06	-2.355e-05	-4.441e-05	-6.521e-05	-7.459e-05	-6.645e-05	-4.611e-05	-2.493e-05	-1.054e-05	-3.56e-06	-1.08e-06	-4.9e-07	-5.9e-07	-1.13e-06	-2.19e-06	-3.57e-06	-4.61e-06	-4.67e-06	-3.68e-06
0.231388	0	0	0	0	0	0	0	0	0	0	0	0	0	0	0	0	0	0	0	0	0	0	0	0	0	0	0	-5e-08	-2.8e-07	-1.33e-06	-4.93e-06	-1.423e-05	-3.196e-05	-5.593e-05	-7.623e-05	-8.092e-05	-6.69e-05	-4.311e-05	-2.169e-05	-8.6e-06	-2.82e-06	-9.4e-07	-6.1e-07	-9.9e-07	-1.96e-06	-3.4e-06	-4.71e-06	-5.09e-06	-4.31e-06
0.230735	0	0	0	0	0	0	0	0	0	0	0	0	0	0	0	0	0	0	0	0	0	-1e-08	-1.5e-07	-2.1e-06	-2.319e-05	-0.00019871	-0.00132623	-0.00689394	-0.0279087	-0.087991	-0.216055	-0.413161	-0.615322	-0.713703	-0.644715	-0.453587	-0.248548	-0.106081	-0.0352689	-0.00913586	-0.00184458	-0.00029068	-3.613e-05	-4.26e-06	-1.99e-06	-3.21e-06	-4.72e-06	-5.47e-06	-4.94e-06
0.230083	0	0	0	0	0	0	0	0	0	0	0	0	0	0	0	0	0	0	0	0	0	0	-2e-08	-2.9e-07	-3.85e-06	-3.983e-05	-0.00032142	-0.00201961	-0.00988303	-0.037665	-0.111793	-0.258413	-0.465207	-0.652238	-0.712197	-0.605663	-0.401152	-0.206942	-0.0831531	-0.0260286	-0.00634841	-0.00120714	-0.00017934	-2.141e-05	-3.38e-06	-3.1e-06	-4.69e-06	-5.8e-06	-5.59e-06
0.22943	0	0	0	0	0	0	0	0	0	0	0	0	0	0	0	0	0	0	0	0	0	0	0	-3e-08	-5.4e-07	-6.9e-06	-6.738e-05	-0.00051187	-0.00302818	-0.013952	-0.0500634	-0.139904	-0.304486	-0.5161	-0.681289	-0.700427	-0.560835	-0.34975	-0.169883	-0.0642754	-0.0189453	-0.00435152	-0.0007794	-0.00010939	-1.316e-05	-3.73e-06	-4.65e-06	-6.06e-06	-6.23e-06
0.228778	0	0	0	0	0	0	0	0	0	0	0	0	0	0	0	0	0	0	0	0	0	0	0	0	-7e-08	-1.03e-06	-1.222e-05	-0.0001122	-0.00080256	-0.00447099	-0.0193978	-0.0655434	-0.172478	-0.35348	-0.564191	-0.701325	-0.678968	-0.511944	-0.300644	-0.137518	-0.0489983	-0.0136016	-0.00294249	-0.00049665	-6.639e-05	-9.17e-06	-4.96e-06	-6.28e-06	-6.86e-06
0.228126	0	0	0	0	0	0	0	0	0	0	0	0	0	0	0	0	0	0	0	0	0	0	0	0	0	-1.4e-07	-1.91e-06	-2.127e-05	-0.00018393	-0.0012391	-0.00650099	-0.0265632	-0.0845295	-0.209491	-0.404343	-0.607806	-0.711564	-0.648787	-0.46072	-0.25482	-0.109778	-0.0368408	-0.00963271	-0.00196313	-0.00031276	-4.086e-05	-7.99e-06	-6.65e-06	-7.46e-06
0.227473	0	0	0	0	0	0	0	0	0	0	0	0	0	0	0	0	0	0	0	0	0	0	0	0	0	-2e-08	-2.6e-07	-3.48e-06	-3.644e-05	-0.0002969	-0.00188393	-0.00931001	-0.0358312	-0.107399	-0.250708	-0.45579	-0.645348	-0.711636	-0.611172	-0.408809	-0.212983	-0.0864303	-0.0273231	-0.00673021	-0.0012927	-0.00019534	-2.659e-05	-8.48e-06	-8.15e-06
0.226821	0	0	0	0	0	0	0	0	0	0	0	0	0	0	0	0	0	0	0	0	0	0	0	0	0	0	-3e-08	-4.9e-07	-6.24e-06	-6.149e-05	-0.00047193	-0.00282103	-0.0131329	-0.0476146	-0.134446	-0.295655	-0.506353	-0.67539	-0.701606	-0.567645	-0.357697	-0.175561	-0.0671195	-0.0199907	-0.0046398	-0.00084086	-0.00012213	-1.943e-05	-9.62e-06
0.226168	0	0	0	0	0	0	0	0	0	0	0	0	0	0	0	0	0	0	0	0	0	0	0	0	0	0	0	-6e-08	-9.2e-07	-1.1e-05	-0.00010216	-0.00073879	-0.00416075	-0.0182495	-0.0623386	-0.165842	-0.343605	-0.554443	-0.696771	-0.681966	-0.519856	-0.308648	-0.142734	-0.0514171	-0.0144302	-0.00315702	-0.00054138	-7.785e-05	-1.636e-05
0.225516	0	0	0	0	0	0	0	0	0	0	0	0	0	0	0	0	0	0	0	0	0	0	0	0	0	0	0	0	-1.2e-07	-1.7e-06	-1.911e-05	-0.00016718	-0.00113913	-0.00604508	-0.0249841	-0.0804185	-0.201594	-0.393579	-0.598437	-0.708667	-0.653593	-0.469488	-0.262669	-0.114467	-0.0388585	-0.0102784	-0.00212131	-0.00034652	-5.196e-05
0.224863	0	0	0	0	0	0	0	0	0	0	0	0	0	0	0	0	0	0	0	0	0	0	0	0	0	0	0	0	-1e-08	-2.3e-07	-3.08e-06	-3.269e-05	-0.00026944	-0.00173012	-0.00865244	-0.0337009	-0.10223	-0.241515	-0.44437	-0.636765	-0.710645	-0.61769	-0.418161	-0.22049	-0.0905596	-0.0289757	-0.00722574	-0.0014092	-0.00022217
0.224211	0	0	0	0	0	0	0	0	0	0	0	0	0	0	0	0	0	0	0	0	0	0	0	0	0	0	0	0	0	-3e-08	-4.3e-07	-5.53e-06	-5.506e-05	-0.00042774	-0.00258858	-0.0122017	-0.0447946	-0.128075	-0.285191	-0.494585	-0.668008	-0.702688	-0.575694	-0.367351	-0.182579	-0.0706855	-0.021321	-0.00501544	-0.00092739
0.223559	0	0	0	0	0	0	0	0	0	0	0	0	0	0	0	0	0	0	0	0	0	0	0	0	0	0	0	0	0	0	-6e-08	-8.2e-07	-9.74e-06	-9.136e-05	-0.00066888	-0.00381569	-0.0169548	-0.0586758	-0.158147	-0.331966	-0.542702	-0.690981	-0.685195	-0.529193	-0.318331	-0.149153	-0.0544397	-0.0154841	-0.00343942
0.222906	0	0	0	0	0	0	0	0	0	0	0	0	0	0	0	0	0	0	0	0	0	0	0	0	0	0	0	0	0	0	-1e-08	-1.1e-07	-1.51e-06	-1.69e-05	-0.0001493	-0.00103037	-0.00554179	-0.0232165	-0.0757503	-0.192489	-0.380941	-0.587147	-0.704814	-0.658943	-0.479819	-0.272131	-0.12022	-0.0413758	-0.0111017
0.222254	0	0	0	0	0	0	0	0	0	0	0	0	0	0	0	0	0	0	0	0	0	0	0	0	0	0	0	0	0	0	0	-3e-08	-2.3e-07	-2.75e-06	-2.883e-05	-0.00024025	-0.0015638	-0.00793139	-0.0313313	-0.0963926	-0.230962	-0.430994	-0.62638	-0.709001	-0.625036	-0.429165	-0.22952	-0.0956171	-0.0310377
0.221601	0	0	0	0	0	0	0	0	0	0	0	0	0	0	0	0	0	0	0	0	0	0	0	0	0	0	0	0	0	0	0	-2e-08	-6e-08	-4.4e-07	-4.87e-06	-4.84e-05	-0.00038089	-0.00233877	-0.011187	-0.0416753	-0.120914	-0.273217	-0.480809	-0.658987	-0.703438	-0.584826	-0.378699	-0.191008	-0.0750512
0.220949	0	0	0	0	0	0	0	0	0	0	0	0	0	0	0	0	0	0	0	0	0	0	0	0	0	0	0	0	0	0	0	-2e-08	-4e-08	-1.1e-07	-7.8e-07	-8.47e-06	-8.007e-05	-0.0005951	-0.00344713	-0.0155518	-0.0546433	-0.149529	-0.318674	-0.528938	-0.68376	-0.688415	-0.539826	-0.329709	-0.156861
0.220297	0	0	0	0	0	0	0	0	0	0	0	0	0	0	0	0	0	0	0	0	0	0	0	0	0	0	0	0	0	0	0	-2e-08	-4e-08	-7e-08	-1.6e-07	-1.33e-06	-1.455e-05	-0.00013063	-0.0009164	-0.00500749	-0.0213104	-0.0706307	-0.182318	-0.366521	-0.573861	-0.699775	-0.664601	-0.491617	-0.283254
0.219644	0	0	0	0	0	0	0	0	0	0	0	0	0	0	0	0	0	0	0	0	0	0	0	0	0	-1e-08	-6e-08	-3e-07	-1.15e-06	-3.35e-06	-7.67e-06	-1.364e-05	-1.889e-05	-2.039e-05	-1.715e-05	-1.139e-05	-7.99e-06	-2.7e-05	-0.00021081	-0.00139098	-0.00716989	-0.0287862	-0.0900097	-0.219194	-0.415722	-0.614072	-0.706451	-0.632994	-0.441761
0.218992	0	0	0	0	0	0	0	0	0	0	0	0	0	0	0	0	0	0	0	0	0	0	0	0	0	0	-2e-08	-9e-08	-4.2e-07	-1.5e-06	-4.16e-06	-9e-06	-1.516e-05	-1.989e-05	-2.033e-05	-1.619e-05	-1.033e-05	-8.87e-06	-4.336e-05	-0.00033366	-0.00208063	-0.0101197	-0.0383353	-0.1131	-0.259874	-0.465052	-0.64816	-0.70358	-0.594847
0.218339	0	0	0	0	0	0	0	0	0	0	0	0	0	0	0	0	0	0	0	0	0	0	0	0	0	0	0	-2e-08	-1.3e-07	-5.7e-07	-1.92e-06	-5.07e-06	-1.041e-05	-1.662e-05	-2.065e-05	-1.999e-05	-1.51e-05	-9.41e-06	-1.112e-05	-7.022e-05	-0.00052091	-0.00306783	-0.014081	-0.0503359	-0.140139	-0.30386	-0.513135	-0.674893	-0.691343
0.217687	0	0	0	0	0	0	0	0	0	0	0	0	0	0	0	0	0	0	0	0	0	0	0	0	0	0	0	0	-4e-08	-1.8e-07	-7.8e-07	-2.46e-06	-6.14e-06	-1.193e-05	-1.803e-05	-2.122e-05	-1.947e-05	-1.398e-05	-8.78e-06	-1.559e-05	-0.00011339	-0.000802	-0.00445931	-0.0193172	-0.0651717	-0.171242	-0.350429	-0.558513	-0.693294
0.217035	0	0	0	0	0	0	0	0	0	0	0	0	0	0	0	0	0	0	0	0	0	0	0	0	0	0	0	0	-1e-08	-5e-08	-2.7e-07	-1.03e-06	-3.11e-06	-7.34e-06	-1.349e-05	-1.933e-05	-2.156e-05	-1.875e-05	-1.282e-05	-8.56e-06	-2.36e-05	-0.00018144	-0.00121743	-0.00639061	-0.0261303	-0.0832115	-0.206377	-0.398639	-0.599717
0.216382	0	0	0	0	0	0	0	0	0	0	0	0	0	0	0	0	0	0	0	0	0	0	0	0	0	0	0	0	0	-2e-08	-7e-08	-3.6e-07	-1.34e-06	-3.86e-06	-8.65e-06	-1.509e-05	-2.049e-05	-2.166e-05	-1.785e-05	-1.168e-05	-9.06e-06	-3.725e-05	-0.00028698	-0.00182214	-0.00903006	-0.0348554	-0.104782	-0.245328	-0.447354
0.21573	0	0	0	0	0	0	0	0	0	0	0	0	0	0	0	0	0	0	0	0	0	0	0	0	0	0	0	0	0	0	-2e-08	-1.1e-07	-5e-07	-1.75e-06	-4.76e-06	-1.01e-05	-1.669e-05	-2.146e-05	-2.15e-05	-1.68e-05	-1.065e-05	-1.069e-05	-5.979e-05	-0.00044806	-0.00268907	-0.0125822	-0.0458525	-0.13014	-0.287678
0.215077	0	0	0	0	0	0	0	0	0	0	0	0	0	0	0	0	0	0	0	0	0	0	0	0	0	0	0	0	0	0	0	-3e-08	-1.6e-07	-6.8e-07	-2.24e-06	-5.79e-06	-1.164e-05	-1.824e-05	-2.222e-05	-2.11e-05	-1.565e-05	-9.83e-06	-1.416e-05	-9.611e-05	-0.00069018	-0.00391323	-0.017289	-0.0594918	-0.159438
0.214425	0	0	0	0	0	0	0	0	0	0	0	0	0	0	0	0	0	0	0	0	0	0	0	0	0	0	0	0	0	0	0	0	-5e-08	-2.2e-07	-9e-07	-2.85e-06	-6.96e-06	-1.327e-05	-1.969e-05	-2.274e-05	-2.047e-05	-1.444e-05	-9.35e-06	-2.059e-05	-0.00015352	-0.00104863	-0.00561591	-0.0234302	-0.0761356
0.213772	0	0	0	0	0	0	0	0	0	0	0	0	0	0	0	0	0	0	0	0	0	0	0	0	0	0	0	0	0	0	0	0	-1e-08	-7e-08	-3.2e-07	-1.2e-06	-3.58e-06	-8.28e-06	-1.495e-05	-2.102e-05	-2.301e-05	-1.963e-05	-1.323e-05	-9.44e-06	-3.172e-05	-0.00024277	-0.00157144	-0.00794853	-0.0313184
0.21312	0	0	0	0	0	0	0	0	0	0	0	0	0	0	0	0	0	0	0	0	0	0	0	0	0	0	0	0	0	0	0	0	0	-2e-08	-9e-08	-4.3e-07	-1.57e-06	-4.42e-06	-9.72e-06	-1.664e-05	-2.218e-05	-2.301e-05	-1.861e-05	-1.207e-05	-1.05e-05	-5.03e-05	-0.00037935	-0.00232269	-0.0110958
0.212468	0	0	0	0	0	0	0	0	0	0	0	0	0	0	0	0	0	0	0	0	0	0	0	0	0	0	0	0	0	0	0	0	0	0	-3e-08	-1.3e-07	-5.9e-07	-2.03e-06	-5.42e-06	-1.129e-05	-1.831e-05	-2.313e-05	-2.275e-05	-1.747e-05	-1.107e-05	-1.308e-05	-8.045e-05	-0.00058524	-0.00338612
0.211815	0	0	0	0	0	0	0	0	0	0	0	0	0	0	0	0	0	0	0	0	0	0	0	0	0	0	0	0	0	0	0	0	0	0	0	-4e-08	-1.9e-07	-7.9e-07	-2.58e-06	-6.57e-06	-1.296e-05	-1.993e-05	-2.385e-05	-2.224e-05	-1.623e-05	-1.036e-05	-1.818e-05	-0.00012844	-0.00089096
0.211163	0	0	0	0	0	0	0	0	0	0	0	0	0	0	0	0	0	0	0	0	0	0	0	0	0	0	0	0	0	0	0	0	0	0	0	-1e-08	-5e-08	-2.7e-07	-1.07e-06	-3.27e-06	-7.85e-06	-1.47e-05	-2.143e-05	-2.431e-05	-2.149e-05	-1.495e-05	-1.016e-05	-2.729e-05	-0.00020352
0.21051	0	0	0	0	0	0	0	0	0	0	0	0	0	0	0	0	0	0	0	0	0	0	0	0	0	0	0	0	0	0	0	0	0	0	0	0	-2e-08	-7e-08	-3.6e-07	-1.39e-06	-4.08e-06	-9.3e-06	-1.649e-05	-2.277e-05	-2.449e-05	-2.055e-05	-1.371e-05	-1.084e-05	-4.287e-05
0.209858	0	0	0	0	0	0	0	0	0	0	0	0	0	0	0	0	0	0	0	0	0	0	0	0	0	0	0	0	0	0	0	0	0	0	0	0	0	-2e-08	-1.1e-07	-5.1e-07	-1.82e-06	-5.04e-06	-1.087e-05	-1.828e-05	-2.393e-05	-2.441e-05	-1.943e-05	-1.266e-05	-1.303e-05
0.209206	0	0	0	0	0	0	0	0	0	0	0	0	0	0	0	0	0	0	0	0	0	0	0	0	0	0	0	0	0	0	0	0	0	0	0	0	0	0	-3e-08	-1.6e-07	-6.9e-07	-2.33e-06	-6.14e-06	-1.256e-05	-2.002e-05	-2.486e-05	-2.405e-05	-1.825e-05	-1.2e-05
0.208553	0	0	0	0	0	0	0	0	0	0	0	0	0	0	0	0	0	0	0	0	0	0	0	0	0	0	0	0	0	0	0	0	0	0	0	0	0	0	0	-5e-08	-2.3e-07	-9.3e-07	-2.97e-06	-7.39e-06	-1.435e-05	-2.17e-05	-2.553e-05	-2.346e-05	-1.71e-05
0.207901	0	0	0	0	0	0	0	0	0	0	0	0	0	0	0	0	0	0	0	0	0	0	0	0	0	0	0	0	0	0	0	0	0	0	0	0	0	0	0	-1e-08	-7e-08	-3.2e-07	-1.23e-06	-3.73e-06	-8.81e-06	-1.62e-05	-2.323e-05	-2.595e-05	-2.272e-05
0.207248	0	0	0	0	0	0	0	0	0	0	0	0	0	0	0	0	0	0	0	0	0	0	0	0	0	0	0	0	0	0	0	0	0	0	0	0	0	0	0	0	-2e-08	-9e-08	-4.3e-07	-1.61e-06	-4.64e-06	-1.037e-05	-1.81e-05	-2.461e-05	-2.612e-05
0.206596	0	0	0	0	0	0	0	0	0	0	0	0	0	0	0	0	0	0	0	0	0	0	0	0	0	0	0	0	0	0	0	0	0	0	0	0	0	0	0	0	0	-2e-08	-1.3e-07	-5.9e-07	-2.09e-06	-5.69e-06	-1.208e-05	-1.999e-05	-2.581e-05
0.205943	0	0	0	0	0	0	0	0	0	0	0	0	0	0	0	0	0	0	0	0	0	0	0	0	0	0	0	0	0	0	0	0	0	0	0	0	0	0	0	0	0	0	-3e-08	-1.9e-07	-8e-07	-2.67e-06	-6.9e-06	-1.391e-05	-2.185e-05
0.205291	0	0	0	0	0	0	0	0	0	0	0	0	0	0	0	0	0	0	0	0	0	0	0	0	0	0	0	0	0	0	0	0	0	0	0	0	0	0	0	0	0	0	0	-5e-08	-2.6e-07	-1.07e-06	-3.38e-06	-8.28e-06	-1.584e-05
0.204639	0	0	0	0	0	0	0	0	0	0	0	0	0	0	0	0	0	0	0	0	0	0	0	0	0	0	0	0	0	0	0	0	0	0	0	0	0	0	0	0	0	0	0	-2e-08	-8e-08	-3.7e-07	-1.42e-06	-4.22e-06	-9.84e-06
0.203986	0	0	0	0	0	0	0	0	0	0	0	0	0	0	0	0	0	0	0	0	0	0	0	0	0	0	0	0	0	0	0	0	0	0	0	0	0	0	0	0	0	0	0	0	-2e-08	-1.1e-07	-5.1e-07	-1.85e-06	-5.24e-06
0.203334	0	0	0	0	0	0	0	0	0	0	0	0	0	0	0	0	0	0	0	0	0	0	0	0	0	0	0	0	0	0	0	0	0	0	0	0	0	0	0	0	0	0	0	0	0	-3e-08	-1.6e-07	-6.9e-07	-2.39e-06
0.202681	0	0	0	0	0	0	0	0	0	0	0	0	0	0	0	0	0	0	0	0	0	0	0	0	0	0	0	0	0	0	0	0	0	0	0	0	0	0	0	0	0	0	0	0	0	0	-5e-08	-2.3e-07	-9.3e-07
0.202029	0	0	0	0	0	0	0	0	0	0	0	0	0	0	0	0	0	0	0	0	0	0	0	0	0	0	0	0	0	0	0	0	0	0	0	0	0	0	0	0	0	0	0	0	0	0	-1e-08	-7e-08	-3.1e-07
0.201377	0	0	0	0	0	0	0	0	0	0	0	0	0	0	0	0	0	0	0	0	0	0	0	0	0	0	0	0	0	0	0	0	0	0	0	0	0	0	0	0	0	0	0	0	0	0	0	-2e-08	-1e-07
0.200724	0	0	0	0	0	0	0	0	0	0	0	0	0	0	0	0	0	0	0	0	0	0	0	0	0	0	0	0	0	0	0	0	0	0	0	0	0	0	0	0	0	0	0	0	0	0	0	0	-2e-08
0.200072	0	0	0	0	0	0	0	0	0	0	0	0	0	0	0	0	0	0	0	0	0	0	0	0	0	0	0	0	0	0	0	0	0	0	0	0	0	0	0	0	0	0	0	0	0	0	0	0	0
0.199419	0	0	0	0	0	0	0	0	0	0	0	0	0	0	0	0	0	0	0	0	0	0	0	0	0	0	0	0	0	0	0	0	0	0	0	0	0	0	0	0	0	0	0	0	0	0	0	0	0
0.198767	0	0	0	0	0	0	0	0	0	0	0	0	0	0	0	0	0	0	0	0	0	0	0	0	0	0	0	0	0	0	0	0	0	0	0	0	0	0	0	0	0	0	0	0	0	0	0	0	0
0.198115	0	0	0	0	0	0	0	0	0	0	0	0	0	0	0	0	0	0	0	0	0	0	0	0	0	0	0	0	0	0	0	0	0	0	0	0	0	0	0	0	0	0	0	0	0	0	0	0	0
0.197462	0	0	0	0	0	0	0	0	0	0	0	0	0	0	0	0	0	0	0	0	0	0	0	0	0	0	0	0	0	0	0	0	0	0	0	0	0	0	0	0	0	0	0	0	0	0	0	0	0
0.19681	0	0	0	0	0	0	0	0	0	0	0	0	0	0	0	0	0	0	0	0	0	0	0	0	0	0	0	0	0	0	0	0	0	0	0	0	0	0	0	0	0	0	0	0	0	0	0	0	0
0.196157	0	0	0	0	0	0	0	0	0	0	0	0	0	0	0	0	0	0	0	0	0	0	0	0	0	0	0	0	0	0	0	0	0	0	0	0	0	0	0	0	0	0	0	0	0	0	0	0	0
0.195505	0	0	0	0	0	0	0	0	0	0	0	0	0	0	0	0	0	0	0	0	0	0	0	0	0	0	0	0	0	0	0	0	0	0	0	0	0	0	0	0	0	0	0	0	0	0	0	0	0
0.194852	0	0	0	0	0	0	0	0	0	0	0	0	0	0	0	0	0	0	0	0	0	0	0	0	0	0	0	0	0	0	0	0	0	0	0	0	0	0	0	0	0	0	0	0	0	0	0	0	0
0.1942	0	0	0	0	0	0	0	0	0	0	0	0	0	0	0	0	0	0	0	0	0	0	0	0	0	0	0	0	0	0	0	0	0	0	0	0	0	0	0	0	0	0	0	0	0	0	0	0	0
0.193548	0	0	0	0	0	0	0	0	0	0	0	0	0	0	0	0	0	0	0	0	0	0	0	0	0	0	0	0	0	0	0	0	0	0	0	0	0	0	0	0	0	0	0	0	0	0	0	0	0
0.192895	0	0	0	0	0	0	0	0	0	0	0	0	0	0	0	0	0	0	0	0	0	0	0	0	0	0	0	0	0	0	0	0	0	0	0	0	0	0	0	0	0	0	0	0	0	0	0	0	0
0.192243	0	0	0	0	0	0	0	0	0	0	0	0	0	0	0	0	0	0	0	0	0	0	0	0	0	0	0	0	0	0	0	1e-08	1e-08	1e-08	1e-08	0	0	0	0	0	0	0	0	0	0	0	0	0	0
0.19159	0	0	0	0	0	0	0	0	0	0	0	0	0	0	0	0	0	0	0	0	0	1e-08	9e-08	7.9e-07	6.04e-06	3.567e-05	0.00016404	0.00058748	0.00163855	0.00355923	0.00602114	0.00793283	0.00813961	0.00650438	0.00404793	0.00196195	0.00074057	0.00021772	4.985e-05	8.88e-06	1.24e-06	1.3e-07	1e-08	0	0	0	0	0	0
0.190938	0	0	0	0	0	0	0	0	0	0	0	0	0	0	0	0	0	0	0	0	0	1e-08	3e-08	3.5e-07	3.11e-06	2.18e-05	0.00011936	0.00050879	0.0016891	0.00436721	0.00879387	0.0137906	0.0168427	0.0160202	0.0118673	0.00684642	0.00307611	0.00107638	0.00029333	6.225e-05	1.03e-05	1.32e-06	1.4e-07	1e-08	0	0	0	0	0
0.190286	0	0	0	0	0	0	0	0	0	0	0	0	0	0	0	0	0	0	0	0	0	1e-08	9e-08	1.21e-06	1.247e-05	9.988e-05	0.00062346	0.00303194	0.0114874	0.0339088	0.0779839	0.139734	0.195079	0.212196	0.17984	0.118759	0.0611059	0.0244987	0.00765334	0.00186301	0.00035338	5.223e-05	6.02e-06	5.4e-07	4e-08	1e-08	0	0	0
0.189633	0	0	0	0	0	0	0	0	0	0	0	0	0	0	0	0	0	0	0	0	0	0	-8.88178e-16	1.6e-07	1.87e-06	1.83e-05	0.00014012	0.00083608	0.00388734	0.0140828	0.0397516	0.0874284	0.149824	0.200053	0.208132	0.168719	0.106567	0.0524458	0.0201108	0.00600866	0.0013988	0.00025373	3.586e-05	3.95e-06	3.4e-07	2e-08	0	0	0
0.188981	0	0	0	0	0	0	0	0	0	0	0	0	0	0	0	0	0	0	0	0	0	0	0	1e-08	2.4e-07	2.83e-06	2.661e-05	0.00019483	0.00111145	0.00494113	0.0171176	0.0462097	0.097205	0.159332	0.203502	0.202525	0.157046	0.0948863	0.0446686	0.0163839	0.00468209	0.00104247	0.00018083	2.445e-05	2.57e-06	2.1e-07	1e-08	0	0
0.188328	0	0	0	0	0	0	0	0	0	0	0	0	0	0	0	0	0	0	0	0	0	0	0	0	3e-08	3.6e-07	4.27e-06	3.837e-05	0.00026854	0.00146471	0.00622673	0.0206303	0.0532687	0.107186	0.16807	0.205358	0.195517	0.145043	0.0838363	0.0377555	0.0132472	0.00362125	0.0007712	0.00012795	1.654e-05	1.66e-06	1.3e-07	2e-08	0
0.187676	0	0	0	0	0	0	0	0	0	0	0	0	0	0	0	0	0	0	0	0	0	0	0	0	1e-08	5e-08	5.8e-07	6.39e-06	5.485e-05	0.00036692	0.00191359	0.00777991	0.0246547	0.060897	0.117227	0.175861	0.205586	0.187273	0.132921	0.0735071	0.031671	0.010631	0.00278005	0.00056635	8.988e-05	1.111e-05	1.08e-06	8e-08	1e-08
0.187023	0	0	0	0	0	0	0	0	0	0	0	0	0	0	0	0	0	0	0	0	0	0	0	0	0	0	7e-08	9e-07	9.48e-06	7.771e-05	0.00049699	0.00247858	0.00963808	0.029218	0.0690446	0.127169	0.182543	0.204193	0.177982	0.120876	0.0639606	0.0263674	0.00846805	0.00211858	0.00041289	6.268e-05	7.41e-06	6.7e-07	4e-08
0.186371	0	0	0	0	0	0	0	0	0	0	0	0	0	0	0	0	0	0	0	0	0	0	0	0	0	0	1e-08	1.1e-07	1.38e-06	1.393e-05	0.00010915	0.00066736	0.00318293	0.0118394	0.0343383	0.0776427	0.136844	0.187975	0.201222	0.167844	0.109084	0.0552338	0.021788	0.00669537	0.00160272	0.00029885	4.34e-05	4.91e-06	4.3e-07
0.185719	0	0	0	0	0	0	0	0	0	0	0	0	0	0	0	0	0	0	0	0	0	0	0	0	0	0	0	1e-08	1.8e-07	2.11e-06	2.029e-05	0.00015197	0.00088842	0.00405266	0.0144216	0.0400234	0.0866031	0.146079	0.192045	0.196752	0.157068	0.0976937	0.0473395	0.0178703	0.00525493	0.00120367	0.00021476	2.984e-05	3.23e-06
0.185066	0	0	0	0	0	0	0	0	0	0	0	0	0	0	0	0	0	0	0	0	0	0	0	0	0	0	0	0	2e-08	2.7e-07	3.2e-06	2.931e-05	0.00020979	0.00117254	0.00511638	0.0174208	0.0462676	0.0958194	0.154699	0.194667	0.190895	0.145861	0.0868329	0.0402708	0.0145489	0.0040943	0.00089748	0.00015323	2.038e-05
0.184414	0	0	0	0	0	0	0	0	0	0	0	0	0	0	0	0	0	0	0	0	0	0	0	0	0	0	0	0	1e-08	3e-08	4.2e-07	4.8e-06	4.198e-05	0.00028706	0.0015343	0.00640494	0.0208697	0.0530515	0.105169	0.162538	0.195791	0.183791	0.134427	0.0766004	0.0340034	0.0117579	0.00316692	0.00066438	0.00010856
0.183761	0	0	0	0	0	0	0	0	0	0	0	0	0	0	0	0	0	0	0	0	0	0	0	0	0	0	0	0	0	0	5e-08	6.7e-07	7.14e-06	5.959e-05	0.00038942	0.00199057	0.00795095	0.0247961	0.0603394	0.114515	0.169438	0.195402	0.175602	0.122954	0.0670699	0.0284998	0.00943319	0.00243198	0.00048835
0.183109	0	0	0	0	0	0	0	0	0	0	0	0	0	0	0	0	0	0	0	0	0	0	0	0	0	0	0	0	0	0	1e-08	8e-08	1.05e-06	1.053e-05	8.385e-05	0.00052372	0.00256064	0.00978811	0.0292212	0.0680792	0.123709	0.175259	0.193517	0.166505	0.111618	0.0582898	0.0237119	0.0075133	0.00185425
0.182457	0	0	0	0	0	0	0	0	0	0	0	0	0	0	0	0	0	0	0	0	0	0	0	0	0	0	0	0	0	0	0	1e-08	1.3e-07	1.6e-06	1.538e-05	0.00011697	0.00069826	0.00326618	0.0119503	0.0341575	0.0762016	0.132596	0.17988	0.190189	0.156689	0.100571	0.0502858	0.0195847	0.00594112
0.181804	0	0	0	0	0	0	0	0	0	0	0	0	0	0	0	0	0	0	0	0	0	0	0	0	0	0	0	0	0	0	0	0	2e-08	2.1e-07	2.43e-06	2.229e-05	0.00016173	0.000923	0.00413122	0.0144707	0.0396076	0.0846208	0.141017	0.183208	0.185502	0.146347	0.0899468	0.0430632	0.0160589
0.181152	0	0	0	0	0	0	0	0	0	0	0	0	0	0	0	0	0	0	0	0	0	0	0	0	0	0	0	0	0	0	0	0	0	3e-08	3.3e-07	3.66e-06	3.201e-05	0.00022166	0.00120963	0.00518185	0.0173804	0.0455615	0.0932349	0.148816	0.185176	0.179568	0.13567	0.0798522	0.0366095
0.180499	0	0	0	0	0	0	0	0	0	0	0	0	0	0	0	0	0	0	0	0	0	0	0	0	0	0	0	0	0	0	0	0	0	1e-08	4e-08	5.2e-07	5.46e-06	4.554e-05	0.00030114	0.00157178	0.00644597	0.0207069	0.051997	0.101928	0.155844	0.185748	0.172522	0.12484	0.0703715
0.179847	0	0	0	0	0	0	0	0	0	0	0	0	0	0	0	0	0	0	0	0	0	0	0	0	0	0	0	0	0	0	0	0	0	0	0	7e-08	8.2e-07	8.1e-06	6.421e-05	0.00040553	0.0020251	0.00795281	0.0244731	0.0588768	0.110573	0.161961	0.184919	0.164518	0.11403
0.179195	0	0	0	0	0	0	0	0	0	0	0	0	0	0	0	0	0	0	0	0	0	0	0	0	0	0	0	0	0	0	0	0	0	0	0	2e-08	1.1e-07	1.27e-06	1.189e-05	8.971e-05	0.00054134	0.00258724	0.00973224	0.0286954	0.0661491	0.119033	0.167044	0.182716	0.155725
0.178542	0	0	0	0	0	0	0	0	0	0	0	0	0	0	0	0	0	0	0	0	0	0	0	0	0	0	0	0	0	0	0	0	0	0	0	0	1e-08	1.8e-07	1.96e-06	1.728e-05	0.00012421	0.00071634	0.00327794	0.0118141	0.0333824	0.0737468	0.127165	0.170992	0.179197
0.17789	0	0	0	0	0	0	0	0	0	0	0	0	0	0	0	0	0	0	0	0	0	0	0	0	0	0	0	0	0	0	0	0	0	0	0	0	1e-08	2e-08	2.9e-07	2.97e-06	2.486e-05	0.00017038	0.00093972	0.00411883	0.0142272	0.0385329	0.0815881	0.134826	0.173724
0.177237	0	0	0	0	0	0	0	0	0	0	0	0	0	0	0	0	0	0	0	0	0	0	0	0	0	0	0	0	0	0	0	0	0	0	0	0	0	1e-08	5e-08	4.8e-07	4.47e-06	3.545e-05	0.00023159	0.00122221	0.00513329	0.0169982	0.0441353	0.0895775	0.141875
0.176585	0	0	0	0	0	0	0	0	0	0	0	0	0	0	0	0	0	0	0	0	0	0	0	0	0	0	0	0	0	0	0	0	0	0	0	0	0	0	1e-08	7e-08	7.5e-07	6.65e-06	5.001e-05	0.00031192	0.00157617	0.00634615	0.0201507	0.0501657	0.0976073
0.175932	0	0	0	0	0	0	0	0	0	0	0	0	0	0	0	0	0	0	0	0	0	0	0	0	0	0	0	0	0	0	0	0	0	0	0	0	0	0	0	2e-08	1.2e-07	1.19e-06	9.79e-06	6.987e-05	0.00041631	0.00201565	0.00778324	0.0237035	0.0565877
0.17528	0	0	0	0	0	0	0	0	0	0	0	0	0	0	0	0	0	0	0	0	0	0	0	0	0	0	0	0	0	0	0	0	0	0	0	0	0	0	0	0	2e-08	2.2e-07	1.83e-06	1.425e-05	9.663e-05	0.00055067	0.00255644	0.00947091	0.0276697
0.174628	0	0	0	0	0	0	0	0	0	0	0	0	0	0	0	0	0	0	0	0	0	0	0	0	0	0	0	0	0	0	0	0	0	0	0	0	0	0	0	0	1e-08	4e-08	3.5e-07	2.78e-06	2.048e-05	0.00013232	0.00072199	0.00321608	0.0114353
0.173975	0	0	0	0	0	0	0	0	0	0	0	0	0	0	0	0	0	0	0	0	0	0	0	0	0	0	0	0	0	0	0	0	0	0	0	0	0	0	0	0	0	1e-08	7e-08	5.6e-07	4.2e-06	2.913e-05	0.00017939	0.00093847	0.00401377
0.173323	0	0	0	0	0	0	0	0	0	0	0	0	0	0	0	0	0	0	0	0	0	0	0	0	0	0	0	0	0	0	0	0	0	0	0	0	0	0	0	0	0	1e-08	2e-08	1.1e-07	8.7e-07	6.23e-06	4.092e-05	0.00024087	0.00120958
0.17267	0	0	0	0	0	0	0	0	0	0	0	0	0	0	0	0	0	0	0	0	0	0	0	0	0	0	0	0	0	0	0	0	0	0	0	0	0	0	0	0	0	0	1e-08	2e-08	1.9e-07	1.36e-06	9.11e-06	5.684e-05	0.00032039
0.172018	0	0	0	0	0	0	0	0	0	0	0	0	0	0	0	0	0	0	0	0	0	0	0	0	0	0	0	0	0	0	0	0	0	0	0	0	0	0	0	0	0	0	1e-08	0	4e-08	3e-07	2.08e-06	1.316e-05	7.807e-05
0.171366	0	0	0	0	0	0	0	0	0	0	0	0	0	0	0	0	0	0	0	0	0	0	0	0	0	0	0	0	0	0	0	0	0	0	0	0	0	0	0	0	0	0	0	0	1e-08	6e-08	5e-07	3.15e-06	1.874e-05
0.170713	0	0	0	0	0	0	0	0	0	0	0	0	0	0	0	0	0	0	0	0	0	0	0	0	0	0	0	0	0	0	0	0	0	0	0	0	0	0	0	0	0	0	0	0	0	2e-08	1.1e-07	7.9e-07	4.71e-06
0.170061	0	0	0	0	0	0	0	0	0	0	0	0	0	0	0	0	0	0	0	0	0	0	0	0	0	0	0	0	0	0	0	0	0	0	0	0	0	0	0	0	0	0	0	0	0	1e-08	2e-08	2e-07	1.23e-06
0.169408	0	0	0	0	0	0	0	0	0	0	0	0	0	0	0	0	0	0	0	0	0	0	0	0	0	0	0	0	0	0	0	0	0	0	0	0	0	0	0	0	0	0	0	0	0	0	1e-08	4e-08	3.2e-07
0.168756	0	0	0	0	0	0	0	0	0	0	0	0	0	0	0	0	0	0	0	0	0	0	0	0	0	0	0	0	0	7.99361e-15	2e-08	5e-08	1.4e-07	2.8e-07	4.60003e-07	5.79999e-07	5.70001e-07	4.39999e-07	2.6e-07	1.19999e-07	5.00001e-08	1e-08	0	1e-08	0	0	0	1e-08	8e-08
0.168103	0	0	0	0	0	0	0	0	0	0	0	0	0	0	0	0	0	0	0	0	0	0	0	0	0	0	0	0	0	1e-08	7.99361e-15	9.99993e-09	9.99954e-09	1.00005e-08	2.99993e-08	2.99984e-08	4.00008e-08	2.99992e-08	3.00001e-08	2.00002e-08	-4.68958e-13	9.99993e-09	-4.88498e-14	9.99999e-09	0	0	0	1e-08	2e-08
0.167451	0	0	0	0	0	0	0	0	0	0	0	0	0	0	0	0	0	0	0	0	0	0	0	0	0	0	0	0	0	0	0	-2e-08	-4.00002e-08	-1.1e-07	-2.5e-07	-4.10002e-07	-5.49999e-07	-5.69999e-07	-4.5e-07	-2.79999e-07	-1.3e-07	-4.99999e-08	-9.99999e-09	-1e-08	0	0	0	0	0
0.166799	0	0	0	0	0	0	0	0	0	0	0	0	0	0	0	0	0	0	0	0	0	0	0	0	0	0	0	0	0	0	0	-1e-08	-3.99999e-08	-1.3e-07	-3.4e-07	-6.90001e-07	-1.05e-06	-1.25e-06	-1.16e-06	-8.4e-07	-4.7e-07	-2.1e-07	-7e-08	-2e-08	-9.99999e-09	-1e-08	0	0	1e-08
0.166146	0	0	0	0	0	0	0	0	0	0	0	0	0	0	0	0	0	0	0	0	0	0	0	0	0	0	0	0	0	0	0	0	-3e-08	-1.1e-07	-3.3e-07	-7.5e-07	-1.34e-06	-1.86e-06	-2.02e-06	-1.69e-06	-1.11e-06	-5.59999e-07	-2.3e-07	-7e-08	-2e-08	0	0	0	0
0.165494	0	0	0	0	0	0	0	0	0	0	0	0	0	0	0	0	0	0	0	0	0	0	0	0	0	0	-1e-08	-1e-08	-6e-08	-3.4e-07	-1.45e-06	-4.84e-06	-1.255e-05	-2.541e-05	-4.012e-05	-4.952e-05	-4.802e-05	-3.691e-05	-2.287e-05	-1.178e-05	-5.25e-06	-2.1e-06	-7.4e-07	-2.3e-07	-6e-08	-9.99998e-09	0	0	1e-08
0.164841	0	0	0	0	0	0	0	0	0	0	0	0	0	0	0	0	0	0	0	0	0	0	0	0	0	0	0	0	-2e-08	-1.1e-07	-5.7e-07	-2.25e-06	-6.95e-06	-1.665e-05	-3.109e-05	-4.537e-05	-5.191e-05	-4.69e-05	-3.392e-05	-2.011e-05	-1.013e-05	-4.48e-06	-1.77e-06	-6.2e-07	-1.8e-07	-5e-08	-1e-08	0	0
0.164189	0	0	0	0	0	0	0	0	0	0	0	0	0	0	0	0	0	0	0	0	0	0	0	0	0	0	0	0	0	-3e-08	-2e-07	-9.4e-07	-3.44e-06	-9.74e-06	-2.151e-05	-3.709e-05	-5.006e-05	-5.32e-05	-4.496e-05	-3.08e-05	-1.761e-05	-8.69999e-06	-3.81e-06	-1.47e-06	-4.8e-07	-1.2e-07	-4e-08	-1e-08	0
0.163537	0	0	0	0	0	0	0	0	0	0	0	0	0	0	0	0	0	0	0	0	0	0	0	0	0	0	0	0	0	0	-7e-08	-3.5e-07	-1.52e-06	-5.09e-06	-1.33e-05	-2.708e-05	-4.313e-05	-5.392e-05	-5.337e-05	-4.241e-05	-2.771e-05	-1.536e-05	-7.44e-06	-3.17e-06	-1.17e-06	-3.6e-07	-9e-08	-2e-08	0
0.162884	0	0	0	0	0	0	0	0	0	0	0	0	0	0	0	0	0	0	0	0	0	0	0	0	0	0	0	0	0	0	-2e-08	-1.2e-07	-6e-07	-2.38e-06	-7.36e-06	-1.769e-05	-3.322e-05	-4.891e-05	-5.677e-05	-5.254e-05	-3.947e-05	-2.474e-05	-1.333e-05	-6.29e-06	-2.58e-06	-9e-07	-2.6e-07	-6e-08	-9.99999e-09
0.162232	0	0	0	0	0	0	0	0	0	0	0	0	0	0	0	0	0	0	0	0	0	0	0	0	0	0	0	0	0	0	0	-4e-08	-2.1e-07	-1e-06	-3.64e-06	-1.034e-05	-2.292e-05	-3.972e-05	-5.413e-05	-5.848e-05	-5.081e-05	-3.632e-05	-2.195e-05	-1.148e-05	-5.22e-06	-2.03e-06	-6.6e-07	-1.8e-07	-4e-08
0.161579	0	0	0	0	0	0	0	0	0	0	0	0	0	0	0	0	0	0	0	0	0	0	0	0	0	0	0	0	0	0	0	-1e-08	-7e-08	-3.9e-07	-1.62e-06	-5.43e-06	-1.418e-05	-2.892e-05	-4.629e-05	-5.852e-05	-5.905e-05	-4.845e-05	-3.311e-05	-1.931e-05	-9.76e-06	-4.25e-06	-1.55e-06	-4.7e-07	-1.1e-07
0.160927	0	0	0	0	0	0	0	0	0	0	0	0	0	0	0	0	0	0	0	0	0	0	0	0	0	0	0	0	0	0	0	0	-2e-08	-1.3e-07	-6.6e-07	-2.56e-06	-7.86e-06	-1.89e-05	-3.554e-05	-5.262e-05	-6.188e-05	-5.857e-05	-4.559e-05	-2.989e-05	-1.683e-05	-8.17e-06	-3.35e-06	-1.14e-06	-3.1e-07
0.160275	0	0	0	0	0	0	0	0	0	0	0	0	0	0	0	0	0	0	0	0	0	0	0	0	0	0	0	0	0	0	0	-1e-08	-1e-08	-4e-08	-2.4e-07	-1.1e-06	-3.93e-06	-1.108e-05	-2.451e-05	-4.255e-05	-5.84e-05	-6.41e-05	-5.719e-05	-4.242e-05	-2.673e-05	-1.446e-05	-6.66e-06	-2.57e-06	-8e-07
0.159622	0	0	0	0	0	0	0	0	0	0	0	0	0	0	0	0	0	0	0	0	0	0	0	0	0	0	0	0	0	0	-1e-08	-1e-08	-2e-08	-3e-08	-9e-08	-4.2e-07	-1.76e-06	-5.85e-06	-1.521e-05	-3.096e-05	-4.968e-05	-6.338e-05	-6.517e-05	-5.506e-05	-3.905e-05	-2.362e-05	-1.22e-05	-5.31e-06	-1.91e-06
0.15897	0	0	0	0	0	0	0	0	0	0	0	0	0	0	0	0	0	0	0	0	0	0	0	0	0	0	0	0	0	0	0	0	0	0	-2e-08	-1.4e-07	-7.2e-07	-2.78e-06	-8.5e-06	-2.028e-05	-3.809e-05	-5.659e-05	-6.732e-05	-6.515e-05	-5.234e-05	-3.554e-05	-2.056e-05	-1.007e-05	-4.1e-06
0.158317	0	0	0	0	0	0	0	0	0	0	0	0	0	0	0	0	0	0	0	0	0	0	0	0	0	0	0	0	0	0	0	-1e-08	-1e-08	-1e-08	-1e-08	-5e-08	-2.6e-07	-1.2e-06	-4.28e-06	-1.199e-05	-2.634e-05	-4.565e-05	-6.3e-05	-7.015e-05	-6.417e-05	-4.914e-05	-3.191e-05	-1.756e-05	-8.09e-06
0.157665	0	0	0	0	0	0	0	0	0	0	0	0	0	0	0	0	0	0	0	0	0	0	0	0	0	0	0	-1e-08	-3e-08	-6e-08	-1.1e-07	-1.2e-07	-1.3e-07	-1e-07	-5e-08	-4e-08	-1e-07	-4.6e-07	-1.95e-06	-6.4e-06	-1.644e-05	-3.328e-05	-5.337e-05	-6.861e-05	-7.181e-05	-6.232e-05	-4.556e-05	-2.82e-05	-1.468e-05
0.157012	0	0	0	0	0	0	0	0	0	0	0	0	0	0	0	0	0	0	0	0	-5e-08	-7.6e-07	-9.02e-06	-8.324e-05	-0.00059833	-0.00334937	-0.014602	-0.0495778	-0.131096	-0.269971	-0.432983	-0.540818	-0.526088	-0.398558	-0.235153	-0.108053	-0.0386678	-0.0107769	-0.00233993	-0.00039849	-6.134e-05	-2.728e-05	-4.138e-05	-6.096e-05	-7.323e-05	-7.235e-05	-5.972e-05	-4.163e-05	-2.444e-05
0.15636	0	0	0	0	0	0	0	0	0	0	0	0	0	0	0	0	0	0	0	0	-1e-08	-1.1e-07	-1.51e-06	-1.675e-05	-0.00014462	-0.00097246	-0.00509235	-0.0207679	-0.0659617	-0.163162	-0.314319	-0.471573	-0.551003	-0.501401	-0.355339	-0.196123	-0.0843021	-0.0282212	-0.00735795	-0.00149528	-0.00024098	-4.219e-05	-3.126e-05	-4.932e-05	-6.802e-05	-7.677e-05	-7.184e-05	-5.645e-05	-3.741e-05
0.155708	0	0	0	0	0	0	0	0	0	0	0	0	0	0	0	0	0	0	0	0	0	-1e-08	-2.2e-07	-2.94e-06	-3.051e-05	-0.00024647	-0.00155057	-0.00759709	-0.0289888	-0.0861466	-0.199376	-0.359364	-0.504454	-0.551487	-0.469544	-0.311345	-0.160781	-0.0646629	-0.0202537	-0.00494107	-0.00094078	-0.00014595	-3.395e-05	-3.739e-05	-5.758e-05	-7.438e-05	-7.914e-05	-7.03e-05	-5.256e-05
0.155055	0	0	0	0	0	0	0	0	0	0	0	0	0	0	0	0	0	0	0	0	0	0	-3e-08	-4.5e-07	-5.62e-06	-5.45e-05	-0.00041205	-0.00242588	-0.0111229	-0.0397185	-0.110457	-0.239233	-0.40353	-0.530098	-0.542329	-0.432112	-0.268136	-0.129581	-0.0487702	-0.0142955	-0.00326424	-0.00058364	-9.06e-05	-3.257e-05	-4.494e-05	-6.58e-05	-7.981e-05	-8.032e-05	-6.779e-05
0.154403	0	0	0	0	0	0	0	0	0	0	0	0	0	0	0	0	0	0	0	0	0	0	0	-7e-08	-9e-07	-1.051e-05	-9.552e-05	-0.00067589	-0.00372453	-0.0159844	-0.0534255	-0.139068	-0.281923	-0.445105	-0.547292	-0.524086	-0.390853	-0.227012	-0.102686	-0.0361745	-0.00992504	-0.00212216	-0.00035824	-6.02e-05	-3.559e-05	-5.341e-05	-7.365e-05	-8.416e-05	-8.029e-05
0.15375	0	0	0	0	0	0	0	0	0	0	0	0	0	0	0	0	0	0	0	0	0	0	0	-1e-08	-1.3e-07	-1.77e-06	-1.931e-05	-0.00016424	-0.00108794	-0.00561263	-0.0225503	-0.070561	-0.171951	-0.326339	-0.482348	-0.555236	-0.497762	-0.34753	-0.188969	-0.0800226	-0.0263915	-0.00677921	-0.00135849	-0.00021922	-4.542e-05	-4.149e-05	-6.233e-05	-8.087e-05	-8.731e-05
0.153098	0	0	0	0	0	0	0	0	0	0	0	0	0	0	0	0	0	0	0	0	0	0	0	0	-1e-08	-2.5e-07	-3.4e-06	-3.479e-05	-0.0002771	-0.00171879	-0.00830279	-0.0312358	-0.0915185	-0.208829	-0.371108	-0.513613	-0.553602	-0.464714	-0.303809	-0.154683	-0.0613352	-0.0189412	-0.00455647	-0.00085725	-0.000136	-4.042e-05	-4.926e-05	-7.134e-05	-8.722e-05
0.152446	0	0	0	0	0	0	0	0	0	0	0	0	0	0	0	0	0	0	0	0	0	0	0	0	0	-3e-08	-5.2e-07	-6.43e-06	-6.152e-05	-0.00045885	-0.00266547	-0.0120588	-0.0424877	-0.116586	-0.249148	-0.414661	-0.537472	-0.542557	-0.426541	-0.261158	-0.124529	-0.0462453	-0.0133753	-0.00301442	-0.0005346	-8.838e-05	-4.166e-05	-5.826e-05	-8.011e-05
0.151793	0	0	0	0	0	0	0	0	0	0	0	0	0	0	0	0	0	0	0	0	0	0	0	0	0	0	-8e-08	-1.04e-06	-1.192e-05	-0.0001068	-0.00074592	-0.00405845	-0.0171984	-0.0567612	-0.145896	-0.292055	-0.455315	-0.552822	-0.52274	-0.384957	-0.220783	-0.0986153	-0.0343046	-0.00929434	-0.00196383	-0.00033132	-6.328e-05	-4.691e-05	-6.794e-05
[truncated: 805 more rows]
[truncated: 451 more columns]

## Sheet: Fig2i
	-2.56116	-2.55277	-2.54438	-2.53599	-2.5276	-2.51921	-2.51082	-2.50243	-2.49404	-2.48565	-2.47726	-2.46887	-2.46048	-2.45209	-2.4437	-2.43531	-2.42692	-2.41853	-2.41014	-2.40175	-2.39336	-2.38497	-2.37658	-2.36819	-2.3598	-2.35141	-2.34302	-2.33463	-2.32624	-2.31785	-2.30946	-2.30107	-2.29268	-2.28429	-2.2759	-2.26751	-2.25912	-2.25073	-2.24234	-2.23395	-2.22556	-2.21717	-2.20878	-2.20039	-2.192	-2.18361	-2.17522	-2.16683	-2.15844
[truncated: 95 more rows]
[truncated: 301 more columns]

[truncated: 1 more sheets: Fig2j]
