# Supplementary material for: Observation of dichotomic field-tunable electronic structure in twisted monolayer-bilayer graphene
Source: Nat Commun. 2024 May 3;15:3737. doi: 10.1038/s41467-024-48166-8 (PMC11068895; doi:10.1038/s41467-024-48166-8)
Supplement: Supplementary file 3 — Source Data [file 41467_2024_48166_MOESM3_ESM.zip › Source_Data_Fig3.xlsx]

## Sheet: Fig3a
	-2.62916	-2.62077	-2.61238	-2.60399	-2.5956	-2.58721	-2.57882	-2.57043	-2.56204	-2.55365	-2.54526	-2.53687	-2.52848	-2.52009	-2.5117	-2.50331	-2.49492	-2.48653	-2.47814	-2.46975	-2.46136	-2.45297	-2.44458	-2.43619	-2.4278	-2.41941	-2.41102	-2.40263	-2.39424	-2.38585	-2.37746	-2.36907	-2.36068	-2.35229	-2.3439	-2.33551	-2.32712	-2.31873	-2.31034	-2.30195	-2.29356	-2.28517	-2.27678	-2.26839	-2.26	-2.25161	-2.24322	-2.23483	-2.22644
-0.519634
-0.511039
-0.502444
-0.493849
-0.485254
-0.476659
-0.468064	4.74683	3.81371	3.90468	3.78708	4.18049	4.88841	5.18827	4.63935	4.24373	4.61361	4.49591	4.94287	4.85976	3.74406	3.59688	3.58079	3.55748	3.52131	4.50948	6.4028	6.04722	4.77559	5.15974	4.03757	3.57332	4.18529	5.00984	5.57671	4.61044	3.78225	3.66475	4.06703	3.86305	4.10505	4.92984	4.90714	4.07253	3.83572	2.82918	3.73073	4.10032	3.52397	3.40264	3.28643	3.05719	2.84088	3.22914	3.36903	3.09502
-0.459469	4.70606	4.90491	5.30016	4.20531	3.52395	3.40537	4.73512	4.76583	5.12181	5.32451	5.94399	5.39057	4.26037	3.23171	3.65366	4.17373	4.86806	4.63368	4.88795	5.22813	4.94867	4.64548	4.59879	4.38338	4.51924	4.66288	4.992	5.25621	4.58708	4.27278	4.48627	4.42607	4.82122	4.86438	4.21503	5.32062	5.03363	5.53461	3.75962	3.34054	3.9982	3.73561	3.37302	3.42302	3.41241	3.17346	3.43532	3.44159	3.40294
-0.450874	5.43883	5.20608	5.09996	4.50736	4.32774	3.65715	4.46247	5.02453	4.77654	5.05609	5.9333	4.95797	4.35425	3.9311	4.04785	4.45721	5.16347	4.85749	4.62057	4.5932	4.28829	4.73935	4.63474	5.59295	4.83656	4.05255	4.30922	4.72025	4.72413	4.04785	4.3792	5.06296	4.99926	5.17881	4.47215	4.7042	4.87449	5.16583	4.22727	3.82195	5.48188	4.56377	4.62973	4.56207	3.85731	3.89639	4.1635	3.65395	3.17935
-0.442279	4.69125	5.0322	4.9748	3.92544	5.07952	5.19288	4.82685	4.84685	4.55794	4.69655	4.95985	4.64782	4.20529	5.25242	5.15242	5.27499	5.42105	4.818	4.59351	5.25172	5.38165	5.69355	5.2392	5.36418	4.43	4.42331	6.33167	6.49153	5.44807	4.63109	4.69555	5.43216	5.17215	4.83847	4.57723	4.25864	4.69108	5.23374	4.20978	5.06494	5.86127	5.44113	4.96954	4.74728	3.30246	3.12815	4.10316	4.78788	4.58549
-0.433684	4.13959	4.32631	5.47484	4.97096	5.18298	4.96909	4.6109	3.59968	4.03563	4.3818	4.79631	3.96048	3.50092	4.00547	5.39762	6.12658	5.14512	5.62847	5.792	5.96439	5.4767	6.18049	6.11677	4.68965	3.6784	3.79513	4.81509	4.58539	4.24271	4.33048	4.16631	3.86537	3.15094	2.96502	4.18521	4.80338	4.06051	5.59875	5.78751	7.4542	5.85048	5.10904	4.40513	4.65051	4.75118	3.77077	3.81796	3.18828	2.29844
-0.425089	4.47641	4.41691	3.36189	3.38215	4.22265	5.19608	4.82323	4.21577	5.69278	5.67329	4.89259	4.14091	5.18345	5.55345	5.43764	4.79408	4.6267	4.01331	3.11422	3.90661	4.28337	5.28443	5.4373	4.97175	5.3172	4.92821	4.99546	5.3499	5.29909	3.93005	3.47391	2.80007	3.37183	3.47254	3.5193	4.99646	4.98643	5.49539	5.13813	6.04352	6.46665	5.38362	3.96378	3.69695	5.09427	4.56894	4.84504	5.09666	4.56542
-0.416494	4.42427	4.82754	5.4347	5.12977	6.58785	5.26068	4.47948	4.57951	4.78068	3.60368	2.62413	3.34835	3.56081	3.89873	4.34854	4.24187	4.30729	3.83639	4.67505	4.81133	3.80454	5.31378	5.61411	5.80683	6.37309	6.09957	4.47359	4.88015	5.27124	3.72173	4.76151	6.05352	5.61899	5.2978	4.76921	4.54586	5.46806	6.26153	6.47222	5.56231	5.18398	4.6008	4.38327	4.83033	6.04718	4.60572	3.67337	3.90365	4.13442
-0.407899	4.60019	4.57291	3.52273	3.13052	4.0633	4.66904	4.37238	4.32069	3.75356	3.76145	3.40575	3.33529	3.61199	4.37349	4.32333	4.58113	5.24953	5.07988	4.06394	3.18152	3.61504	4.26286	4.25501	4.50396	5.19339	4.57675	4.84727	4.86619	4.6465	5.27505	4.34638	4.82727	4.26298	4.74576	4.98311	5.79661	4.88146	4.48924	4.31084	4.31187	3.19449	3.27855	4.38161	4.28582	4.02742	4.32836	3.95533	5.21581	5.65578
-0.399304	5.15477	4.92683	5.07052	5.14667	5.86648	6.72129	5.82426	5.7308	4.58573	4.87894	5.06253	5.0449	5.04625	4.66325	4.84981	4.83332	4.28836	4.02152	3.23796	3.21971	2.95312	3.79217	4.51352	4.62337	5.47641	6.18406	4.61006	4.62879	3.78662	3.79066	4.22588	4.45752	3.31659	4.07951	3.71379	4.29804	4.35158	4.09224	4.22375	4.68617	4.02114	2.96507	3.63761	4.79241	5.27498	5.27368	4.77967	4.44967	4.36912
-0.390709	6.35175	6.00541	4.95188	4.65253	5.46456	6.00263	5.80932	5.84583	4.92301	4.61909	4.65262	5.42034	5.12373	4.69692	4.53594	4.63663	3.78774	3.32813	3.85963	3.5896	3.70977	3.54309	3.51262	4.01008	4.24175	4.33881	4.03677	4.2308	5.44129	5.73116	5.68502	5.19862	4.16937	4.41761	3.71527	3.80875	3.9023	4.36562	4.96994	5.20309	4.63	3.80185	4.03889	4.95933	5.43299	6.30174	6.23209	6.11256	4.82099
-0.382114	4.97806	4.33702	5.26737	5.4626	6.0879	5.99128	5.3098	4.46822	4.09534	4.39843	3.50354	3.9618	4.93357	5.73295	5.21608	5.1152	4.47685	4.23556	5.09796	5.75077	5.65783	4.65303	4.83268	4.44182	4.4572	4.43608	5.02473	5.96234	5.68934	5.5941	5.43793	4.55952	4.51962	4.69003	5.12587	4.53195	4.45221	4.8042	4.64892	4.29962	4.41522	4.59909	4.40415	4.42995	3.58694	4.32073	5.82294	6.19488	5.04801
-0.373519	4.01175	4.26046	5.26413	5.83724	5.2716	5.34632	4.44077	3.69277	3.96752	4.8797	4.94745	4.77906	4.16404	4.49062	4.75221	4.61782	5.52842	5.57392	5.35989	4.96987	4.80287	4.94835	5.6386	4.88503	4.73853	4.77752	4.69818	6.31686	5.55307	5.43881	4.70877	4.96292	4.85806	4.33998	5.08555	4.76446	4.99068	5.24714	5.2466	5.17257	5.22262	5.27093	4.67871	4.58122	4.48819	5.64886	6.13627	5.51414	4.6047
-0.364924	5.35278	5.66543	6.21856	6.39368	5.07256	4.99338	5.4662	5.14516	5.4902	5.91874	5.20389	5.26084	4.66844	5.28744	5.25852	5.48594	6.02943	5.58833	5.01288	3.83125	4.28547	5.53494	6.05151	5.68646	4.3212	4.31293	4.39954	5.47047	4.61973	4.52794	4.53764	5.79532	5.73076	4.99775	5.06092	4.18709	4.46771	4.62122	4.0159	4.51976	4.61834	4.96727	4.53937	4.74505	4.5403	5.20829	5.8311	4.95097	4.18323
-0.356329	4.8171	5.46296	5.45758	5.29753	5.68221	6.09155	7.67826	8.51703	7.20538	5.5918	4.40045	4.75021	4.87101	4.78737	4.76739	4.44031	5.54102	6.09781	6.41161	7.39121	6.32579	5.4632	4.5183	4.30117	4.99981	5.03802	4.36645	5.2168	5.48218	4.91502	4.4593	5.53176	4.75178	4.54178	4.14958	3.71292	3.38439	3.62941	3.25383	4.38117	3.62373	4.25505	4.34879	4.36186	4.40892	4.41684	5.61947	5.16839	5.66069
-0.347734	4.66773	4.99563	6.44818	6.15874	6.72142	6.87572	6.1624	4.78944	5.45816	5.64372	5.11088	5.01424	5.31807	4.85263	3.57387	3.59816	4.10948	4.63145	4.34464	4.68993	4.27904	4.3659	4.02681	4.44005	5.87099	5.8812	5.01816	5.69236	5.10726	4.77224	4.48205	4.261	4.18689	4.91364	4.92601	5.10649	5.26894	5.01268	4.38859	5.18535	4.69237	4.70812	3.59582	3.45345	3.76705	3.82397	4.41076	5.52108	4.82956
-0.339139	5.58467	5.84052	6.02808	5.50314	5.51328	5.04326	5.67163	6.23056	4.84408	4.18614	4.25784	4.8512	4.69053	4.04016	3.52445	3.42954	3.55023	4.72961	6.07623	5.84978	5.27407	5.7763	4.89456	5.18196	5.23953	4.64601	5.63449	5.9605	5.51924	5.68746	5.68306	5.83786	5.76437	4.65439	3.88806	3.33968	4.52007	4.73959	5.36715	4.74815	3.67638	4.34263	4.49017	3.89782	4.75133	5.28656	5.67201	6.78196	5.71419
-0.330544	2.20088	3.09226	3.49618	4.29624	3.93845	4.48476	4.55352	4.63588	4.41773	5.22437	5.49705	5.46072	3.90618	3.69554	4.45153	4.5997	4.9602	4.39786	5.82716	6.37705	6.27676	5.78617	7.06538	7.20124	5.5311	4.2677	4.39984	6.20478	5.08351	4.84495	4.82645	4.15298	4.99948	4.49587	5.04609	6.54897	6.4954	6.76225	5.49448	6.22241	6.22425	6.02334	4.84308	4.94175	3.65768	4.31469	5.45391	5.83679	5.1088
-0.321949	4.66061	2.70299	3.22148	3.64847	4.16236	3.92589	4.01718	3.32755	3.06259	4.38378	4.5181	4.44671	3.36308	4.41421	5.65953	5.63055	5.63282	4.66407	5.48848	4.94993	5.22466	5.52069	5.36798	5.13901	4.02461	4.46794	5.13612	6.67477	6.29723	6.61705	7.19232	6.70774	5.63107	5.58923	4.96934	4.89574	5.30076	5.51532	5.12527	5.42266	5.5856	4.46772	4.28377	4.3459	5.34596	6.05234	6.13574	6.42445	6.17904
-0.313354	2.91867	2.98151	2.72961	3.42134	4.40319	5.01531	5.7347	5.69884	4.85149	3.94868	5.26953	5.92341	5.75077	5.18932	4.6808	4.61674	5.06897	5.09581	4.04433	3.79334	5.03061	5.82566	5.56591	5.38002	5.4421	5.27193	5.03238	5.32998	6.6267	6.27767	6.74087	6.04974	5.85418	5.53158	5.3851	3.96688	3.78511	4.44885	5.12527	5.20642	5.86348	6.4271	6.23743	6.04782	5.83319	5.57082	6.29132	7.97817	8.76478
-0.304759	3.35229	3.45159	3.05572	3.13173	3.72287	3.41678	4.06647	4.38239	4.58845	3.7433	3.79462	4.05067	3.90915	3.46877	3.05451	3.82055	4.41939	4.60954	4.30455	4.40626	5.23492	4.38191	4.29031	5.4004	5.79042	5.22642	5.31596	4.97312	4.98819	4.80334	4.52513	5.08225	5.17079	4.87523	4.96739	4.13658	4.68688	5.27809	4.69283	5.3797	6.41084	6.35498	6.32616	5.22405	5.6663	5.38538	6.15704	6.30763	5.73738
-0.296164	3.0918	3.04444	2.89024	3.34461	3.668	3.09764	3.80175	3.65997	4.00232	3.60483	4.13919	4.65798	4.4985	4.06335	3.98195	4.82231	5.52302	5.40917	5.05794	4.82618	4.33288	4.72029	4.71597	5.31849	6.14761	5.57803	5.32115	4.62617	4.35651	4.15274	5.01069	6.69933	6.14965	6.2508	5.3418	4.97215	5.93179	6.74883	5.40118	5.37957	6.55388	7.6717	7.75354	6.02674	6.39848	5.97729	6.45103	6.04659	4.55613
-0.287569	3.26658	3.43292	2.73753	3.17548	2.99368	2.8725	3.48829	3.05134	3.07977	3.64557	3.09775	3.29445	3.95863	3.78468	3.28038	3.13527	3.72147	4.03377	4.37825	4.48232	4.70502	4.42675	4.12743	4.87474	4.90579	4.45038	4.51093	4.83094	4.83454	4.78875	4.75299	5.19108	5.49406	5.21166	4.45441	3.71547	4.91601	5.23419	4.81807	4.6028	4.46812	5.61375	6.52007	6.08418	5.43836	5.28968	5.82813	5.32825	5.16526
-0.278974	3.22336	3.82735	2.84921	2.43197	2.3803	2.25767	2.89085	3.42348	3.43733	4.04142	3.08589	3.55102	3.32967	3.30311	2.3817	2.32524	3.05785	3.63462	3.58081	4.5674	5.09643	5.86903	5.41337	5.06861	4.33698	4.03124	4.47875	5.25569	4.95993	4.75241	5.12526	5.59819	4.73651	4.25931	4.14936	4.07773	3.74545	3.22772	3.95978	4.18827	4.09914	3.96358	5.21244	6.04476	5.86736	5.4783	4.49542	4.55429	5.40082
-0.270379	2.99872	3.2016	2.97556	2.23071	2.41277	3.26851	3.85695	3.49178	3.26622	3.70771	3.8429	3.59885	3.03794	3.4735	3.36147	3.32655	3.52448	3.58671	3.49751	3.02856	3.20424	3.77355	3.65043	3.76643	3.15674	3.18441	3.47902	3.92061	3.64455	4.02776	4.44995	5.53373	4.76643	4.63106	3.82625	3.36905	3.11664	3.36344	4.00363	4.15898	4.55004	4.85783	4.77352	4.66428	5.09376	5.01108	3.28652	4.05686	4.83796
-0.261784	2.31398	1.96235	2.20869	2.83849	3.07315	2.89703	3.31643	3.42312	3.46256	3.66389	4.58539	4.10038	3.31833	3.11658	2.86889	2.28228	2.48329	2.39547	3.41804	2.43047	1.96137	2.48807	2.43416	2.49564	2.75435	2.85737	3.34045	3.97292	3.95038	3.71951	3.84697	2.8923	3.31173	4.11903	3.76124	2.10426	2.5134	3.66224	4.28952	3.47412	2.62533	3.47323	3.80523	3.32026	3.75313	3.69752	3.16469	3.29575	3.57029
-0.253189	1.90765	2.06166	2.42831	1.58502	2.10242	2.80688	2.87315	3.00776	3.07792	2.37438	2.76793	3.34585	3.14316	2.58899	3.65167	3.91182	3.32608	3.01527	2.99848	3.00705	2.73564	2.7446	2.17816	2.42914	2.98741	2.9137	3.14902	3.54728	3.4168	3.09311	2.73943	4.0239	4.44812	3.97575	4.86179	4.16868	3.422	3.15749	3.59941	3.12845	3.1158	2.88806	3.94379	3.87581	3.39247	3.52976	4.35852	4.61885	3.44768
-0.244594	2.52497	2.31533	3.19656	2.27748	1.72825	1.56631	1.98515	1.97903	1.81432	2.05343	2.65093	3.05519	2.96045	3.0252	4.04425	3.44756	2.03514	1.60799	1.73846	1.65193	3.07878	4.00851	3.60211	2.63112	2.92947	2.91521	2.93548	2.10939	2.88877	3.01895	2.77833	2.79687	3.19077	4.81511	4.46011	3.91035	2.92458	3.17934	3.08559	3.40528	3.79538	4.39856	4.61165	4.29926	3.27583	2.68828	2.23877	3.41021	3.52116
-0.235999	2.36941	1.82841	2.23103	1.87184	1.98341	2.20017	2.14763	1.5088	2.19061	2.31876	2.83317	2.99778	2.28433	2.8375	2.90387	2.41826	2.20439	1.5423	2.10294	3.00413	3.6332	3.80874	3.09985	1.64663	2.20428	2.59451	3.78858	3.57588	3.2062	3.16856	3.56734	3.32436	2.10556	2.59178	2.70691	2.50409	3.34041	3.82524	3.85963	3.67639	3.01544	2.52985	3.11989	3.86672	4.54277	3.72881	3.79251	3.22916	3.74048
-0.227404	2.22734	2.62903	2.27029	2.18153	2.49462	2.26323	2.39083	1.8885	1.72451	2.38489	3.05732	2.68802	2.36124	2.51057	2.79398	2.04557	1.42023	1.23399	2.36888	2.62674	4.08555	4.25204	4.4389	4.24476	3.72394	3.0625	3.37146	2.4471	2.4257	2.21511	2.39638	3.03045	2.96258	2.1735	2.54832	3.03354	3.48948	3.10568	2.98353	3.61313	3.90634	3.38782	3.36503	3.3243	3.51946	2.9322	3.56923	3.57499	4.55985
-0.218809	1.66568	1.54549	1.50075	0.933036	1.11497	1.93314	1.91105	1.3309	1.54483	2.28632	2.40682	2.05591	2.2606	2.64003	2.30098	1.20678	1.06141	1.5301	1.21138	1.36695	2.42751	2.92503	3.31443	2.91673	2.68963	2.46728	2.97311	2.11097	3.11716	3.24857	3.20195	3.20334	3.0416	2.43584	2.25926	3.04992	2.5275	3.24489	3.40837	3.47372	2.72158	2.32199	2.07485	2.22901	2.3737	2.34913	2.45673	2.70198	2.58857
-0.210214	1.52053	1.46516	1.36967	1.65836	1.60961	1.85836	1.56893	1.40969	1.48794	1.99916	1.84388	1.79423	1.37947	1.83527	1.71645	1.57863	2.06529	1.94583	1.41956	1.62306	2.24447	1.91623	1.6983	2.04624	2.34962	1.78388	1.95823	2.04373	2.49791	2.99405	2.89548	2.67679	2.75783	1.99241	2.66011	3.16654	2.96215	3.37544	3.41015	3.22258	3.12572	3.73482	3.68209	3.33056	2.86206	2.78576	3.266	3.2823	2.84764
-0.201619	1.85833	1.57086	0.97939	1.14668	1.38579	1.73137	1.23749	1.0463	1.4727	1.9167	1.59895	1.61867	1.30285	1.30509	1.7034	2.59627	2.774	1.7618	1.38623	1.27465	1.95694	2.10397	2.13096	2.18739	1.88656	1.16129	1.20854	1.55184	1.38188	1.74178	1.96399	2.04109	2.41793	2.30701	2.96879	2.96909	2.54684	2.38971	2.93528	2.99686	3.19225	3.80742	3.75758	3.40547	3.90014	3.87567	3.95383	3.62536	3.56304
-0.193024	1.81875	2.11455	2.08247	1.9473	1.82338	1.27961	1.129	1.20679	1.16163	1.70845	1.27791	1.65524	1.92971	1.73951	2.14112	2.45873	2.59106	2.0677	2.31802	1.75443	1.95238	2.38057	2.7209	2.61509	1.97345	1.91445	2.01135	1.82815	1.53501	1.50528	1.48107	2.18089	2.16299	1.97411	1.92995	1.77619	2.08682	2.19868	2.45286	2.54557	2.76103	2.79474	2.53713	2.78209	3.22144	3.15069	3.31777	3.17529	3.16676
-0.184429	1.55536	1.63664	2.18575	1.6808	1.57502	1.92741	2.16315	1.92283	1.54221	2.02967	1.40362	1.46391	2.08297	2.15621	1.71023	1.42898	1.24732	1.39902	2.00729	1.35506	1.48356	1.84448	1.85723	2.27337	2.39522	2.3127	2.12035	2.09528	1.39605	2.03494	2.89458	3.52042	3.38423	2.92203	2.25337	1.79637	1.8633	1.5654	2.38282	2.79449	2.23378	1.36678	1.65411	1.96125	1.47953	1.76823	2.93208	3.1615	3.17671
-0.175834	0.983513	1.89844	2.10332	1.55589	1.34637	2.3323	2.64712	2.34773	1.64717	1.03737	1.29844	1.38063	1.77666	2.00352	1.72332	1.56304	1.24745	1.49491	1.6264	1.05926	1.28838	0.940728	1.45972	1.62954	1.91419	1.54015	1.0841	1.98411	1.73015	1.91519	2.60047	2.94422	2.61906	2.83568	2.52595	2.77972	2.24784	2.15672	2.86772	3.50335	3.264	2.22089	1.1603	0.699518	0.42387	1.19913	2.15886	2.54752	3.3598
-0.167239	1.09802	0.942763	1.24954	1.10887	0.648307	1.03482	1.58314	1.41323	1.36862	1.1765	1.95825	1.8428	1.95562	2.11363	1.92383	1.92464	1.8384	1.93671	1.56277	1.70971	2.20732	1.90707	2.48261	2.82196	2.16535	1.59823	1.53715	1.08528	0.765902	0.952845	0.742914	0.816609	1.97998	2.46824	2.45834	1.34888	1.37281	2.02754	2.62534	2.96472	2.24716	1.44588	1.66325	1.79041	2.22397	1.92997	1.8689	1.56011	1.19622
-0.158644	0.679538	0.312815	0.539399	1.55097	1.76856	1.56573	1.13605	1.15621	0.681378	1.72286	1.59364	1.99707	1.94106	1.36009	0.387692	1.09309	1.84	1.85822	1.18882	1.00523	1.9666	2.44453	1.98265	1.10218	1.41518	0.86545	1.26872	1.65082	1.27934	2.06734	2.46165	2.61954	1.7224	1.06442	1.15175	1.42514	1.54861	1.60373	1.17567	1.12279	1.20501	1.47751	1.5528	1.30272	1.81253	1.68094	1.46377	1.47244	0.903008
-0.150049	1.59226	1.74588	1.12434	0.683153	1.06474	1.61621	2.48519	2.10503	1.23005	0.849326	1.45147	1.31529	1.84008	1.67556	1.36766	1.1672	1.20941	1.36165	1.7031	1.2127	1.02143	1.00555	0.510563	0.709582	1.45484	2.30118	2.57058	2.55432	2.51913	2.54108	2.30209	2.28228	1.84952	1.4618	1.46989	1.4276	1.00328	1.12351	1.70884	2.34492	1.78729	1.45371	2.07709	2.77133	3.06991	2.95064	3.14777	2.63303	1.96175
-0.141454	1.15817	1.23686	1.54902	1.4161	1.30922	0.825378	0.871315	0.927696	1.29611	1.10739	1.67681	1.08436	1.07226	1.41802	1.05593	1.21658	1.98939	1.5269	1.65556	1.5333	1.74468	1.24216	1.24389	1.03927	1.53047	1.18452	1.00551	1.1631	1.09323	1.58428	1.00359	1.39939	1.39113	1.55659	1.45957	1.90011	2.31643	2.15955	1.39706	1.38659	1.56716	1.63231	1.2959	1.23875	1.69346	1.62176	1.16586	2.19305	2.03663
-0.132859	1.42406	1.28117	1.07822	1.32445	1.3884	1.21044	1.01289	0.949802	0.986432	1.14365	1.41699	1.37895	1.31602	1.55338	1.44358	1.65133	1.54999	1.42615	1.1561	1.68682	2.37291	2.25998	1.99754	1.61516	1.24746	1.42195	1.13271	1.22639	1.52772	1.72105	1.51304	0.948272	1.3244	1.77986	1.7917	0.893391	1.16698	1.09278	1.03455	0.961673	0.950999	1.29751	1.22673	1.41005	1.49768	1.98667	1.73683	1.47549	1.11248
-0.124264	1.41688	1.47643	1.21613	1.21076	1.39005	1.45695	1.55305	1.2513	1.12701	1.28462	1.55319	1.49454	0.971639	0.660434	1.0534	1.26862	1.03667	1.10132	1.01177	1.35836	1.65403	2.38242	1.92803	1.53747	0.857922	0.802038	1.11062	1.50231	1.54398	1.63281	1.47392	1.09523	1.60873	1.89479	1.6339	1.06481	0.95143	0.934127	1.35444	1.10961	1.24374	1.39702	1.81922	1.75898	1.68179	1.97443	1.81365	1.87625	1.43279
-0.115669	1.01454	1.12007	1.24406	1.45652	1.3309	1.1552	1.1565	1.05805	0.676563	0.714592	1.28087	1.26431	1.0927	1.03728	1.45315	1.28598	1.24441	0.906609	0.814437	1.35559	2.04579	2.42593	1.25984	0.710459	0.94557	1.20094	1.35653	1.1496	1.44142	1.52067	1.02938	0.754234	1.41257	1.63272	1.7271	1.40702	1.04288	0.980764	1.23107	1.19852	1.59539	1.31209	1.63547	1.63217	1.85915	1.25763	1.19973	1.62409	1.89797
-0.107074	1.01995	0.678891	0.925119	0.966657	1.18631	1.11525	0.989405	0.917317	1.1291	1.36561	1.84212	1.9542	1.53827	1.22164	1.42561	1.31278	1.10875	0.914846	0.82434	1.08484	1.40205	1.63465	1.26861	1.06517	1.21873	1.19028	0.877078	0.921998	1.49621	2.15232	2.39152	2.05385	2.14693	1.71064	1.10518	1.05846	1.20825	1.01604	1.06333	0.974342	1.76046	1.94711	2.14835	1.85193	1.95779	1.37536	0.823229	0.774405	1.23453
-0.098479	1.55689	1.18947	1.24326	1.12977	1.56009	1.5526	1.39978	0.884095	0.538338	0.778428	0.893002	1.03844	0.612116	0.61034	0.814414	1.04468	1.36071	1.0722	1.06225	0.787987	1.11165	1.3024	1.26611	1.23539	0.835162	0.51131	0.599336	0.74741	1.17849	1.68099	1.95691	1.77978	2.11307	1.87846	1.30578	1.06967	1.0948	1.46491	1.62197	1.62117	1.75123	1.71842	1.83662	1.97713	2.09236	1.85005	2.10764	1.66346	1.31789
-0.089884	0.671131	0.747036	0.80009	0.731714	1.18374	1.38466	1.63371	1.08176	0.408806	0.794161	0.918111	0.734735	0.722945	0.990472	1.18055	1.28091	1.33995	0.951172	0.801968	0.41379	0.699977	1.05109	1.09289	0.920874	0.905125	0.830008	0.864924	0.894534	1.00463	0.982352	0.76184	0.959296	1.25956	1.14331	1.67982	1.4576	1.56404	0.810686	0.959045	1.3608	1.50868	1.22047	0.897044	0.852832	1.15867	0.908183	1.32681	1.9091	1.55012
-0.081289	1.2146	1.59239	1.67895	1.70928	2.22364	1.61586	1.71483	1.24622	1.84754	1.52773	1.31111	1.12035	0.691226	0.851454	1.48068	0.965896	1.31246	0.969568	1.3185	1.42548	1.85635	1.41163	1.96348	1.21811	1.64333	1.76944	1.23467	1.24401	1.16341	1.52399	1.98422	2.03314	1.28248	0.881759	1.21516	0.964763	1.19913	1.32487	1.28736	1.47813	1.12424	0.950845	0.433547	0.545888	1.14894	0.896442	1.28232	1.67918	1.17857
-0.072694	1.33784	1.57961	1.63112	1.44182	1.2929	1.65445	1.33205	1.47466	1.55591	2.13564	1.47993	1.57099	1.03673	1.27264	1.46705	1.16109	1.179	1.42403	0.816567	0.883247	0.813646	1.44214	1.34035	1.23903	1.34216	0.812186	0.779528	0.795065	0.867219	0.841638	1.04493	0.989104	0.884699	0.449828	1.11971	1.51481	1.55279	1.4555	1.35367	1.03757	1.02311	1.17128	1.23854	1.42976	1.73526	1.05765	1.13238	0.947747	1.37898
-0.064099	1.18105	1.04236	1.41677	1.02586	0.829884	0.88748	1.39504	1.88412	1.4875	0.805728	0.823399	1.06675	1.39338	0.819423	1.40755	1.62017	1.41397	0.68348	0.782926	0.804697	0.913506	1.58513	1.50207	1.2295	1.23823	1.12412	0.89385	1.33023	0.949278	1.06774	0.996978	1.14104	1.01524	0.91463	1.26092	1.36017	1.11468	0.629508	0.790573	0.922192	1.24595	1.58686	2.03995	1.88662	1.2598	0.865718	0.894449	1.48542	1.54151
-0.055504	1.08697	1.02248	1.09132	0.877015	1.09202	0.802664	0.606996	0.766569	0.641058	1.04039	0.91526	1.26972	1.69265	1.52058	0.760548	0.877157	1.07162	0.988253	1.36685	1.0467	0.692749	1.27634	1.30375	0.977195	0.819837	1.00363	1.36701	0.757007	0.301304	0.291176	0.661917	0.823177	0.660122	0.369895	0.586428	0.791594	1.24639	1.27932	1.32561	1.51598	1.06206	1.55739	1.89235	1.78489	1.18727	0.862056	0.993067	1.08476	1.31565
-0.046909	0.769722	1.06997	0.946503	1.32212	1.44879	1.15911	0.845632	1.23856	1.07035	0.732804	1.08343	1.19618	1.05852	1.26483	0.791002	0.603304	0.784937	0.884327	1.23621	0.940183	0.626087	0.768674	0.479164	0.535138	0.462083	0.698629	0.933189	0.854008	0.365593	0.433289	0.861271	1.7346	1.43681	1.28408	1.11704	0.85225	1.08849	1.26227	0.916364	0.984047	1.22981	1.69331	1.52103	1.93875	1.22357	0.430211	0.420458	0.554522	0.794813
-0.038314	1.09702	1.06715	0.668202	1.08408	1.42975	1.81126	1.56378	1.33824	1.09032	0.784647	0.863549	1.1304	0.909937	1.33677	1.12807	1.05274	1.041	1.1101	1.36637	1.04558	0.89768	1.3653	0.81967	0.766801	1.07969	1.39706	1.42446	1.12639	0.682005	0.635879	0.669949	0.529193	0.854051	0.57128	0.33097	0.725372	1.26508	1.3661	1.16368	1.1405	1.15774	0.84212	1.31942	1.12841	0.80612	0.634475	0.843055	1.10204	1.05775
-0.029719	0.690065	0.579107	1.00607	1.45862	1.48732	1.35397	1.14079	0.677293	0.91385	0.732223	1.48218	1.58659	1.63282	0.916866	0.716508	1.08766	1.21428	1.12371	1.49597	1.47056	1.3886	1.07546	0.831232	0.765435	0.852182	1.28392	1.12957	0.823512	0.686576	0.647975	0.520945	0.565712	1.14727	1.22981	1.29755	1.45843	1.24817	0.902937	1.04841	1.13138	1.11008	0.754678	1.11982	0.961105	0.772811	0.721756	1.02154	0.870199	0.926092
-0.021124	1.06797	0.963411	1.5335	1.80385	1.42766	1.19843	1.08602	0.927284	1.26879	1.09343	1.25818	1.50023	1.62693	0.828683	1.07261	1.205	1.59301	1.41298	1.27831	1.51315	1.23257	0.71319	0.718635	0.638458	1.00024	1.43893	1.21378	1.07589	0.874332	0.811944	0.641462	0.629727	0.7428	1.27151	1.73239	1.01781	0.836024	0.734582	1.83225	1.60168	0.835189	0.686589	0.702003	0.416203	0.764773	0.698238	0.731076	0.565425	0.912584
-0.012529	0.957993	0.983808	1.2701	1.14256	0.726898	0.618129	0.873249	1.34945	1.41966	1.33527	1.50153	1.15195	1.0412	0.797378	1.29801	1.24351	1.28776	1.09844	0.777588	1.13026	0.986313	0.832341	0.616114	0.390666	0.581873	1.39094	0.972647	1.01176	0.959795	0.67481	0.512303	0.821571	1.0289	1.15089	0.989094	0.998516	1.19591	0.872834	1.37841	1.63846	1.09486	0.79094	0.672608	0.955898	0.988408	1.29537	1.22803	0.952836	1.52907
-0.003934	0.603775	0.485422	0.661426	0.628267	0.454589	0.369892	0.715423	0.878327	0.922867	0.809551	0.650561	0.606843	0.771243	0.938366	1.47244	1.3323	1.24626	0.945293	0.780484	1.27003	1.69925	1.19788	1.3064	1.04047	0.825459	1.19676	1.36897	1.4658	1.57702	0.968897	0.489615	0.543384	0.693935	0.887343	1.08155	1.66099	1.88518	1.93526	1.02536	0.653621	0.846122	1.08772	0.976711	1.39269	1.03402	0.650396	0.940483	1.23176	1.3582
0.004661	0.766239	1.22024	0.744548	0.546406	0.38087	0.681151	0.683354	0.329065	0.842153	1.30819	1.26862	1.15473	0.887973	0.763621	0.896728	0.785787	0.745064	0.98164	1.48878	1.31738	0.835111	0.483647	0.812347	0.885719	0.858335	1.51684	1.85817	1.46419	1.07771	1.10446	1.43186	1.87804	1.52788	0.971644	1.49849	1.37532	1.31859	1.37998	1.20935	1.07572	0.932638	0.81617	0.810916	1.73132	1.79211	0.65949	1.01988	1.41239	1.31519
0.013256	1.3993	1.46262	0.770285	1.00229	1.10335	0.947624	0.54193	0.618213	0.916857	0.981271	1.32023	1.38091	1.22474	1.18093	1.36476	0.946028	1.09959	1.06162	1.04428	0.693109	1.32818	1.22239	0.834095	0.332194	0.419217	0.885545	0.884703	0.910861	0.782145	1.05691	0.698239	0.650043	1.2495	1.33851	1.6899	1.24059	0.586698	0.894158	0.760514	0.876175	0.834608	1.42329	1.59182	1.35475	1.29307	1.30689	1.50128	1.27164	1.10179
0.021851	1.82708	2.19537	1.09589	0.589983	0.649721	0.84908	0.308658	0.525863	0.417446	0.299805	0.430715	1.28906	0.760946	0.794796	1.15421	1.85055	1.16192	1.93613	1.42721	1.05392	0.855713	0.93944	0.90996	1.5061	2.10821	1.38827	1.58121	1.5297	1.41321	1.52442	1.43192	1.23144	0.619546	0.851115	1.13246	0.666916	0.322349	0.242555	0.519356	0.702433	1.55015	1.96987	1.68528	1.6506	1.2684	0.630296	0.191427	0.366344	1.54003
0.030446	0.841309	1.04113	1.03331	0.803216	0.323358	0.8581	0.763743	0.555215	0.330002	0.27252	0.743475	0.876078	0.645523	1.50094	1.9977	1.71494	1.48042	0.943373	0.643104	0.724757	0.923717	1.33316	1.7394	1.58775	1.16087	0.766704	1.14338	1.11652	0.417348	1.27472	1.79167	1.62437	1.49179	0.703303	0.416749	0.591195	1.2196	1.77709	1.54722	1.19805	0.504314	0.536907	0.761732	1.17895	0.76787	0.790865	0.924246	1.08575	0.861857
0.039041	0.608472	0.806998	1.22802	1.04483	0.522784	0.919854	1.20364	0.860977	0.622023	0.698623	0.470383	0.558324	0.594626	1.08758	1.33293	1.02799	0.822736	0.674058	1.0251	1.58301	1.29339	0.540247	1.27879	1.08029	0.638733	0.452943	0.970762	1.08793	1.27835	1.05404	1.35908	0.97745	1.16517	1.23288	0.803546	0.63844	1.13163	1.66791	1.52087	1.7463	1.5395	1.33823	0.746943	1.07986	1.02138	0.964614	0.824125	1.33243	1.2764
0.047636	2.16725	1.78315	0.930671	0.718208	0.579496	0.72269	0.901824	0.570722	1.04652	0.826898	0.762881	1.19192	1.81233	1.15636	0.618019	0.618238	1.27151	1.32239	0.535204	0.264286	0.36026	0.943281	1.6681	1.6101	1.09312	1.10724	1.48714	1.51342	1.37054	1.29152	0.90036	0.557909	0.720697	0.869964	0.735794	0.455928	1.01492	1.92341	1.54538	1.81452	1.39462	1.81143	1.34352	1.25653	1.50742	1.13518	1.52073	1.33943	1.02129
0.056231	1.32921	1.10788	0.701796	0.697024	1.07056	1.34504	1.14274	0.773954	1.09735	0.816374	1.23844	1.60969	1.6954	1.35492	0.873113	0.855631	1.14409	0.81053	1.05026	0.714254	0.642656	1.12542	0.965199	0.609547	0.517298	0.77642	1.18855	1.45128	1.15607	0.609356	0.471668	0.493414	1.21898	1.47296	1.80728	1.51874	1.58807	1.49861	0.975806	1.01306	0.856358	0.881304	0.931568	1.21288	1.30429	1.22247	1.59972	1.0513	0.914895
0.064826	1.47629	1.31098	1.04786	0.780569	1.1459	1.67554	1.6024	1.19942	0.897215	0.771264	0.820468	1.13997	0.909772	1.08479	0.808894	0.609247	0.911696	0.492942	0.742664	1.06783	1.44811	1.75153	1.45764	1.58387	1.51957	1.57101	1.33371	0.974312	0.805609	0.678565	1.06738	1.20933	1.01304	1.00383	1.74563	1.99835	1.90162	1.93463	1.35291	1.15828	0.744481	0.611226	0.485008	0.408416	0.62857	1.17757	1.21172	1.01384	1.06908
0.073421	1.22991	1.13792	0.737465	0.602181	1.09853	1.94286	1.8705	1.4451	1.23737	1.16579	0.868658	0.977854	1.07479	0.761352	0.678686	0.785234	0.935059	0.791191	0.693508	1.00332	1.06861	1.32901	1.15503	1.38411	2.00135	2.09342	1.69448	0.858458	0.626104	0.796862	1.42172	1.79796	1.43254	1.24078	1.35765	1.30313	1.38166	1.72245	1.32115	1.08706	0.636311	0.701669	1.03805	0.664898	0.509071	0.871277	1.42005	1.60293	0.931993
0.082016	0.774048	0.83857	0.369616	0.449874	0.591074	0.863021	0.668058	0.812618	0.97284	0.935752	0.990815	1.35376	1.2108	1.14952	0.761185	0.943845	1.0828	1.25712	1.03013	0.925734	0.666077	1.22543	1.32161	1.08671	0.834916	0.948325	0.966831	0.955732	1.10833	1.32163	1.02564	1.40016	1.12061	1.23834	0.865904	0.777518	0.952709	1.07681	0.850877	0.92881	1.31097	1.36872	1.42442	1.03454	0.532465	1.15803	1.21885	2.03468	1.21379
0.090611	1.23445	0.924884	0.724365	0.740363	0.991471	1.03967	0.789675	0.429128	0.46072	0.623534	1.0101	1.22634	0.738644	0.981286	1.16493	0.505033	0.680777	0.751432	1.01926	1.14558	1.55367	1.91829	1.88481	1.64662	1.44065	1.20858	0.502025	0.742941	1.01941	1.33732	0.996004	1.67128	1.49318	1.14116	0.945766	0.817877	0.862055	1.33908	1.00436	0.179527	1.01163	1.29009	1.3365	1.11537	0.788924	1.725	1.39977	1.85921	1.71556
0.099206	1.19865	1.68946	1.51903	1.27932	1.90736	1.58741	1.16292	1.088	0.94039	1.26194	1.24015	2.02443	1.65313	1.7751	1.40794	1.37567	0.606605	0.590748	0.543555	0.594297	1.00493	1.52347	1.25776	1.28766	1.93816	1.4801	0.861605	0.451583	0.649388	0.891899	0.971611	0.724288	0.628841	0.832567	0.540778	0.9076	0.915972	1.19208	1.17484	1.14403	1.04876	0.784152	1.58072	1.73603	1.56849	1.48406	1.97605	1.58077	1.30825
0.107801	1.59293	1.82553	1.58773	1.51364	1.23397	0.914204	0.957796	1.05042	0.619014	0.593193	0.8068	0.942369	0.651768	1.45823	1.7133	1.30074	0.981922	1.15267	0.629004	0.674771	0.787827	1.3294	1.02738	1.38175	1.76227	1.70256	1.18501	0.225636	0.915814	1.09037	0.819128	0.395091	0.901474	1.0555	0.955297	1.01819	1.36354	1.47768	1.58083	1.66611	1.09963	1.25853	1.20398	1.28603	1.93729	1.32841	0.616033	0.77669	0.860827
0.116396	1.27408	1.35672	1.21673	0.886622	0.316425	1.03261	1.1472	0.895149	0.813078	0.64605	0.551529	1.05294	1.21146	1.21591	0.677572	1.07837	1.59228	1.19061	1.52854	2.54913	2.13527	0.834235	0.724599	1.1369	1.33723	1.43384	1.1173	1.61762	1.33974	0.939917	0.819291	1.40276	1.40108	0.834001	0.49925	1.14167	1.58277	1.42207	1.34759	0.746957	0.865949	1.07726	1.32225	1.36326	0.819418	0.83639	1.31775	1.45275	1.77277
0.124991	1.3873	0.905907	1.159	1.14719	1.26357	1.17532	1.67243	1.52714	1.32935	1.1953	1.48643	1.35188	1.01802	1.01802	1.00988	0.87213	1.00623	0.848365	0.795983	1.74123	2.4621	1.80092	1.44513	1.41181	1.1335	1.35778	1.36657	1.76321	1.38152	1.20574	1.2977	1.63973	0.940274	0.565083	0.998487	0.928088	0.912406	1.41069	1.55131	1.89786	1.2242	1.20797	1.4744	1.36138	1.17207	2.03558	2.27207	1.55363	0.927505
0.133586	0.7321	0.588862	0.524955	0.806985	1.1182	1.64395	1.61209	0.668593	0.834691	1.16472	1.64108	1.72701	1.32273	1.0318	0.830558	0.711023	1.0168	1.29743	1.30246	1.2268	1.13052	0.777	0.667717	0.986939	1.043	1.76411	1.49798	1.26038	0.667822	1.06896	1.37056	1.8689	2.03531	1.62634	1.50836	1.19815	1.24288	1.55961	1.56648	1.78602	2.03276	2.22224	1.82843	1.64739	1.16211	0.923243	1.00405	1.30619	1.50051
0.142181	1.40551	1.28347	1.06693	1.8517	2.25118	1.50568	1.08142	0.673488	1.07128	1.10822	0.824054	0.888033	1.14942	1.72499	1.78047	1.51991	1.42693	1.17821	0.981013	0.827732	0.983694	1.34116	1.0686	1.0823	1.06119	1.7778	1.52969	1.40647	1.00176	1.24272	1.29911	1.36877	1.87056	1.78231	1.47755	1.22246	1.47032	2.32833	2.29174	2.60606	2.12156	2.29615	1.57035	1.45303	1.71366	2.04176	2.02222	2.38587	2.16388
0.150776	1.47587	1.26804	0.812516	1.03699	1.28161	1.02453	0.799667	0.781043	0.81826	1.10425	0.854334	0.565254	1.04436	1.60718	1.35187	1.05092	1.74308	2.33883	2.36539	1.5483	1.41562	1.55906	1.53534	1.5078	1.29733	1.25932	1.16703	1.61638	0.641782	0.835578	1.02361	1.19693	1.22346	1.13919	1.45964	1.33795	1.53594	2.2149	1.89671	1.84755	1.37784	1.58412	1.19747	0.88322	1.67638	2.1855	2.25584	1.94758	1.77629
0.159371	1.72544	1.3131	0.762039	0.918848	1.20529	1.59918	1.42043	1.19505	1.08557	1.27116	1.30228	1.46269	1.23778	1.01156	1.27386	1.24335	1.24568	1.66197	2.17806	1.52511	1.46954	2.00942	2.00159	1.97756	1.80553	1.35443	1.65287	1.83055	0.834576	0.919231	1.0927	1.06182	0.826335	1.03246	1.80024	1.9436	2.14629	2.51577	2.32364	1.78384	0.957617	1.07948	1.19899	1.32228	1.76986	1.944	1.90713	1.5327	1.37124
0.167966	1.86538	1.46975	1.25696	0.97164	0.975969	1.72208	1.85854	1.84159	1.88756	1.44846	1.13309	1.31899	1.7265	1.67231	0.834648	0.936941	1.11929	1.00237	1.36703	1.93707	1.42445	1.72107	1.36693	1.47633	1.40526	1.26662	1.4433	1.38503	1.21292	1.17361	1.06827	0.79833	0.740041	1.75603	2.27548	1.83805	1.15662	1.60666	1.99703	2.09136	1.86734	2.08624	2.09563	1.7905	1.46458	1.91716	2.00594	1.59302	1.06916
0.176561	2.31946	2.10549	2.14085	1.68985	1.56562	1.44635	1.53997	1.48591	1.61792	1.07388	0.705893	0.754629	1.25706	1.03449	0.688449	0.832253	1.27955	1.15098	1.39956	1.62332	1.92029	2.04765	1.45522	0.983819	1.03079	2.00844	2.15658	1.86954	1.79099	1.25394	1.06997	1.23062	1.66573	2.01437	1.73775	1.22289	1.29776	1.5684	1.59546	1.67885	1.26591	1.69169	2.0672	1.9317	1.20005	1.21484	1.59972	1.73087	1.57161
0.185156	1.80541	1.27855	1.84031	1.87502	1.23228	1.10201	1.05503	1.44595	1.77072	1.43405	1.34782	1.68509	1.57436	2.11725	1.62823	1.62622	1.19169	1.01219	1.3428	1.63147	1.81746	1.45203	1.55479	1.46131	1.89238	2.20613	1.80135	1.92345	1.91981	1.5237	1.62204	2.14762	1.85132	1.57967	0.958914	0.91999	1.30479	1.76251	1.54774	2.17573	1.83863	1.39332	2.10517	2.35706	2.42737	2.7904	2.49007	1.93909	1.68501
0.193751	1.37966	2.16067	2.08917	1.46462	1.75801	0.862679	1.24583	1.52637	1.34721	1.24453	3.24097	3.13508	1.52085	0.886565	1.87155	1.87279	1.87244	1.5211	1.82046	2.47013	2.2122	1.7015	1.52617	1.55658	1.43703	2.8235	2.43401	2.18402	2.63883	1.8959	1.59209	1.94826	2.2458	1.87172	2.03186	1.8785	1.21016	1.26317	1.93339	1.6827	2.05695	1.8653	1.21539	1.96099	2.622	2.7243	2.24237	2.17809	2.00372
0.202346	1.74336	1.31253	1.09736	0.828532	1.45002	1.47082	1.32576	1.36367	1.75047	1.81581	1.62734	2.61483	2.39124	2.1545	1.8812	1.80883	1.73425	1.29053	1.23406	1.55222	2.50851	2.2947	1.89525	1.83922	2.10882	2.22019	3.00108	2.78284	1.93915	2.01364	2.41613	1.59447	1.29653	1.1965	1.40155	1.39132	2.08094	2.48152	1.71101	1.86384	2.26547	2.68032	1.74285	2.02107	2.49964	2.3968	2.23033	1.92544	2.3183
0.210941	2.44401	2.47677	1.773	1.41971	1.38608	1.58236	1.69516	1.21303	1.31262	1.51655	1.94147	2.33178	2.40661	1.61513	1.76956	1.80426	1.81103	1.61814	1.50818	1.95682	2.09562	2.57982	2.06995	2.27382	1.9011	1.6097	1.64587	1.87053	1.75883	2.06388	2.36741	2.57643	2.30117	1.86292	2.66605	2.19435	1.70619	1.44152	1.74794	2.23393	1.85491	2.89001	2.7807	2.56557	2.74311	2.31396	2.31794	2.30815	2.29326
0.219536	1.43622	2.00734	2.38446	2.53606	2.37683	2.62567	2.38858	2.08271	2.07178	2.197	1.44963	1.07866	1.73972	2.19182	2.13637	1.99882	1.96525	2.10709	1.82974	1.67269	1.56353	1.43567	1.3944	1.21226	1.62295	1.97864	2.3779	1.91925	2.22607	2.37086	2.748	2.33618	2.46199	2.23217	3.19013	3.33273	2.81371	2.1617	2.51535	2.36036	2.21589	3.35046	3.52078	3.00763	2.48779	2.59424	3.13027	3.97651	2.94334
0.228131	1.71352	2.38704	2.16329	1.60757	1.62171	2.41473	2.09719	1.94998	2.22402	2.26348	2.30031	2.03672	2.20205	1.79665	1.57458	1.96705	3.02504	2.76598	2.40402	2.42306	2.13492	1.83032	1.85921	2.06912	2.15463	2.62005	3.30943	2.81386	2.92994	3.56774	3.44856	2.65105	1.83767	1.8683	1.81608	1.96505	1.79246	2.24598	2.39871	2.60075	2.18566	2.42585	2.99606	3.10155	2.75305	2.75826	3.11604	3.79511	3.00834
0.236726	2.60402	3.37363	2.54112	1.9034	2.04902	1.37838	1.74626	2.11629	2.32067	1.86609	2.15241	2.39863	2.5657	1.90097	1.81314	1.83267	2.08844	2.24858	1.91697	1.92591	2.12676	2.05495	1.74618	1.81099	1.94448	3.13854	3.11115	2.99073	3.02587	3.6709	2.8635	2.57926	1.9557	2.10042	1.56345	2.05727	2.21127	1.69344	2.16633	3.07129	3.20375	3.17948	3.14041	2.90461	3.30136	3.42671	3.86867	3.81459	3.72942
0.245321	2.62127	3.15289	2.24472	2.11707	1.99446	2.0441	2.45172	2.4502	2.55677	1.75175	2.24979	2.39759	2.03488	2.25611	1.90916	1.85656	1.97582	1.91829	1.49942	2.39844	3.02917	2.83782	2.41073	2.542	2.2975	2.60198	2.9479	3.03858	2.77529	3.00373	3.281	3.36353	3.08287	3.47143	3.13344	2.88599	2.57864	2.45903	2.24246	2.50019	2.20466	2.28893	2.87159	3.58892	4.54915	4.7753	4.73657	3.99236	3.59692
0.253916	1.92616	1.9858	2.02923	2.58117	2.62057	3.19269	3.30663	2.92553	2.84138	1.85415	1.87086	2.29386	1.852	2.95189	2.61841	1.99843	1.92944	1.32328	1.8817	3.27621	3.64142	3.17678	3.45247	3.60007	2.87756	3.00745	3.41015	3.09051	2.89475	3.62369	4.46007	4.23984	4.30986	4.14862	3.61018	2.87296	2.36514	3.24919	1.99789	1.86835	2.20599	1.99927	2.84193	4.08818	4.63764	4.49729	3.43031	2.80478	2.18749
0.262511	2.61866	2.41925	2.48918	2.81978	2.54634	3.23157	3.07925	3.34809	3.05508	3.44574	3.19604	3.49766	3.49406	3.90336	3.72333	2.5838	2.02853	2.08863	3.21284	3.91852	3.60093	2.97452	2.51758	2.9876	2.76065	3.57738	4.04717	3.14756	2.96181	3.19492	4.14446	3.68574	2.8952	2.29048	2.34222	3.02148	2.57789	2.84738	3.09161	3.12383	3.27083	3.32576	3.58972	3.35335	3.43156	3.75586	2.89393	2.56856	2.54384
0.271106	2.58855	2.13838	2.25232	3.17978	3.55578	2.84811	2.94144	3.0507	2.88412	2.73435	2.64723	2.59847	2.91624	2.85099	3.73716	3.45085	2.66402	2.5566	2.44636	3.6138	3.48068	4.73523	4.58331	3.9909	3.46449	3.87058	3.92045	2.76694	2.68403	2.53282	3.86396	4.18565	2.50941	2.38365	2.98339	2.97529	1.81128	2.77807	3.76153	4.40567	4.45291	3.67427	4.25105	3.09695	3.08855	4.00113	2.61777	2.8645	3.70878
0.279701	2.56775	2.57461	3.29122	3.05286	2.71966	2.87433	3.51389	3.48301	2.27947	3.12123	2.97663	2.66109	2.87774	3.56729	3.52613	3.62802	3.57239	3.18146	3.69961	4.3165	4.53612	4.86684	4.42788	3.93511	4.08917	5.52014	5.74101	5.82805	4.22392	3.78309	3.79048	2.79846	2.03889	3.20253	3.45073	4.33506	4.7671	4.74605	4.48974	3.7205	4.22829	3.45161	3.47551	3.71863	4.33283	3.97548	4.41571	5.69989	5.72848
0.288296	2.15636	2.14485	3.35412	3.90486	3.65153	4.28911	4.31591	2.99451	2.33968	2.23699	2.43908	2.66181	2.35877	3.34556	3.27371	3.21737	3.4538	3.82546	3.53751	3.21452	3.90633	4.51881	3.82625	3.00161	2.95325	3.91387	4.1546	4.24895	3.05934	3.21647	4.02941	4.35952	3.11485	2.89721	2.17314	2.94711	3.51431	3.83264	2.93406	2.79422	3.41209	5.09307	5.42682	4.71764	2.31714	2.64276	3.28455	3.91709	4.67387
0.296891	4.0259	3.47381	2.81449	3.55809	5.03099	4.23775	3.63193	3.48067	2.80635	2.5908	2.88534	3.97665	3.71913	3.29956	2.96851	2.92041	3.52656	4.47196	4.59506	4.7146	3.53854	3.17743	3.25818	3.50485	3.82925	3.56777	4.3788	4.81653	4.64508	4.11334	3.5429	3.20242	3.91806	4.291	5.21882	4.61168	4.7174	5.42478	4.75199	3.9709	4.27252	4.42906	4.22649	4.04341	2.72932	2.73016	4.34754	5.55883	5.36169
[truncated: 301 more columns]

## Sheet: Fig3b
	-2.60716	-2.59877	-2.59038	-2.58199	-2.5736	-2.56521	-2.55682	-2.54843	-2.54004	-2.53165	-2.52326	-2.51487	-2.50648	-2.49809	-2.4897	-2.48131	-2.47292	-2.46453	-2.45614	-2.44775	-2.43936	-2.43097	-2.42258	-2.41419	-2.4058	-2.39741	-2.38902	-2.38063	-2.37224	-2.36385	-2.35546	-2.34707	-2.33868	-2.33029	-2.3219	-2.31351	-2.30512	-2.29673	-2.28834	-2.27995	-2.27156	-2.26317	-2.25478	-2.24639	-2.238	-2.22961	-2.22122	-2.21283	-2.20444
-0.501289
-0.492694
-0.484099
-0.475504
-0.466909
-0.458314
-0.449719	3.32526	4.05707	4.58613	4.78227	4.12365	4.50854	5.20536	6.53114	5.24736	3.27219	3.15276	3.36348	3.35445	3.35589	3.7571	4.66082	4.92416	4.7871	5.38643	4.51622	4.553	4.42438	3.88871	4.63335	5.59018	4.79954	4.32953	3.76049	4.61228	3.53496	4.23763	5.00339	4.77302	3.80617	3.4179	4.43879	4.10025	4.06324	2.89703	2.33095	2.39993	2.13309	3.60032	3.76086	3.30654	3.2189	3.64251	3.37896	2.68231
-0.441124	3.97528	3.7195	3.69823	3.87868	3.55106	4.62723	5.52062	5.10736	5.45846	4.85522	4.39886	3.88803	4.714	5.0142	5.01527	5.64799	5.20732	4.60159	4.75767	5.37388	5.21482	4.5084	3.16571	3.32021	3.96977	3.76836	3.55529	3.29495	3.47978	3.59394	3.69596	4.59805	4.64119	4.30136	3.6734	3.54993	3.95122	3.98911	2.49841	3.06142	2.73117	3.42012	3.57441	3.14588	3.18981	4.31073	4.00951	3.40872	3.26298
-0.432529	4.16501	4.13637	4.15391	3.72281	4.05427	5.07105	5.74604	4.6191	5.0325	4.83469	4.74586	4.10334	4.70317	4.68017	5.26882	4.8689	4.84839	4.72823	4.78615	6.13461	5.98414	4.89772	3.66891	3.60408	4.33428	3.78948	4.37509	4.45628	4.01434	5.01151	5.00642	4.6836	3.50346	3.29748	3.56858	4.45166	4.56491	4.08496	3.32462	3.95422	4.57352	4.40761	4.37571	3.95909	3.79017	4.9063	3.80708	3.75507	3.99033
-0.423934	3.39734	4.38341	5.0115	5.00385	4.45692	4.26687	4.7036	4.51281	4.93327	4.3479	4.74779	4.35281	4.36717	4.61899	4.26852	4.83757	5.28139	4.8716	4.99106	4.26947	4.21481	4.27822	3.81684	4.46664	4.59991	5.02367	3.56477	3.42657	3.56308	4.21323	3.74411	3.57499	3.45689	3.56163	3.04447	3.63684	4.36816	3.684	3.32234	3.56922	4.51761	5.07343	4.55948	4.43695	5.53865	5.41591	4.7664	4.32891	3.39906
-0.415339	4.33146	4.66408	4.67632	5.11824	4.08241	4.51703	4.47427	4.55952	5.28158	5.41581	5.14838	5.35359	4.00503	3.24983	4.73656	4.38775	4.83979	4.39391	5.12958	5.62185	6.24374	6.41415	5.90035	4.8813	4.29892	4.57938	5.00944	3.18437	3.87503	5.16106	5.37053	4.99521	4.40805	4.30912	3.94944	3.2146	3.50072	3.59773	4.65109	5.38625	6.34916	6.45962	5.0715	3.93085	4.37726	4.32962	5.37218	4.77079	5.06246
-0.406744	4.24059	4.41684	3.9986	4.77741	5.22654	4.79438	4.46765	4.27702	4.84685	4.48336	4.09712	4.57881	5.25637	4.95935	5.08408	5.57908	4.97102	4.31639	3.22795	3.75271	3.43943	4.48086	4.66302	5.66287	7.40895	5.75695	4.41466	4.27723	4.34182	5.17754	5.46581	3.67011	4.74296	3.90212	4.17456	5.10533	6.16942	5.06419	5.20637	5.82581	4.71724	4.50332	3.84741	3.66623	4.02734	3.13879	4.08208	3.48575	3.59978
-0.398149	5.45663	5.35826	5.5208	6.15771	5.66837	6.33638	5.69928	5.49374	4.4186	5.18601	5.34954	5.68533	5.54263	4.95981	4.98327	5.36515	4.175	2.72881	2.16849	2.44322	3.81867	4.06987	4.54682	4.18129	4.59658	5.1535	5.28406	5.04333	4.9955	4.5448	4.33411	4.52925	5.07839	4.96509	4.43827	4.3305	4.57518	4.39804	4.25368	4.36503	4.41376	4.52484	5.32929	5.38482	4.41079	4.78782	3.71542	4.25055	3.99772
-0.389554	5.02343	5.07028	4.30201	4.08625	3.78502	4.37807	5.34217	6.38657	5.50966	5.06257	4.67132	4.25589	3.62667	3.54598	3.89542	4.78625	5.51328	4.9089	3.52832	3.96392	3.34027	3.75651	3.72122	4.67571	5.47152	4.72713	4.72163	3.9111	3.96811	4.09352	3.18992	3.34496	3.23348	3.0062	3.26723	4.33125	5.93108	6.17913	5.97819	5.29554	5.52839	5.10811	4.74337	5.15599	5.65587	5.92442	5.47388	5.0872	5.06986
-0.380959	4.62902	5.79243	5.04803	4.58508	3.72441	3.87032	3.84328	4.65955	4.22265	3.78853	4.42313	4.55358	4.43222	4.63902	5.44908	5.18671	5.25914	4.33211	3.64103	3.3676	3.81796	3.93063	3.46354	3.89253	4.48205	4.66471	5.26823	4.3428	3.76367	3.7323	3.5646	3.62842	3.23941	3.45435	3.72093	4.38286	5.03269	5.39992	5.25938	5.47985	5.54992	5.32899	5.4714	5.19016	5.99809	5.87116	5.24901	4.29623	4.85068
-0.372364	4.29904	4.36037	4.23052	4.78354	4.60571	5.08725	4.68725	4.73221	4.02864	4.17153	4.4044	4.68773	4.71417	4.94406	5.10129	4.94598	4.50606	4.37759	4.81268	4.97646	4.88049	5.9395	5.62702	5.02835	4.79877	5.11471	4.29597	2.93884	3.15148	3.45746	3.40701	4.10247	4.23712	4.23759	5.05323	5.339	4.79351	4.44409	5.28121	5.95425	6.2281	5.85466	5.53157	4.8885	5.22569	5.21416	4.9039	4.94949	5.70934
-0.363769	3.71349	3.98702	3.64427	4.90696	5.31546	5.50744	5.14753	4.51234	3.68248	4.07986	4.53758	4.74933	4.67386	5.0158	4.93873	5.74418	5.51927	5.27608	4.97558	4.38936	4.33991	5.16378	5.25637	4.6415	4.20076	4.63767	3.93058	3.26362	2.79146	2.79919	3.64769	4.71948	4.8791	4.72701	5.30902	4.66421	4.9351	3.98746	3.75505	3.90024	4.95915	5.26795	6.67502	5.87894	5.3082	4.71173	5.03429	5.59114	6.09184
-0.355174	5.35854	4.78307	4.16186	4.77745	5.37797	6.19309	6.53352	5.03581	4.86363	4.65251	5.20518	5.23835	5.36793	5.14106	5.13014	5.44938	5.3649	4.55747	3.97008	4.17338	4.88336	4.81706	4.93917	4.56321	4.14958	5.02581	4.71104	4.60391	4.61949	4.54841	4.72149	5.01183	4.57387	3.9282	3.89884	3.91268	3.96034	4.06141	4.54842	5.14118	5.95259	5.39022	5.75754	5.16395	5.55209	3.61653	4.03615	5.55741	6.67874
-0.346579	6.15948	4.73363	3.87636	4.72159	5.17258	5.61247	5.47969	4.7999	4.51409	4.8207	5.61495	5.64277	6.03855	5.60257	4.92974	4.96222	4.642	5.42376	4.76318	5.51544	5.30189	4.99129	5.2834	6.06653	6.13024	5.74306	5.82638	5.38884	5.46826	5.8692	5.61813	5.31898	4.70506	4.28115	4.43565	4.75842	4.65251	4.03845	4.16303	4.9641	5.33477	5.36149	4.74893	4.60691	5.89406	5.26664	4.77765	5.03202	6.97917
-0.337984	4.02638	3.14645	3.70386	4.79888	4.73919	4.55995	4.00282	4.2599	4.39714	4.54436	4.54513	4.75188	5.17586	5.97234	5.94979	5.3081	5.22292	5.31194	4.97683	6.04234	5.85586	6.07651	6.20997	6.35045	6.6147	6.52347	6.25657	5.37248	4.92518	5.4492	6.31258	4.99696	3.22617	3.50445	4.33169	5.04841	5.97334	5.09007	3.38442	3.59746	3.32478	4.40906	4.85488	5.90098	5.83435	4.17026	4.06345	5.08837	6.01596
-0.329389	3.824	3.01423	3.73836	4.8015	4.3109	5.81276	5.30859	5.12186	5.38543	5.78381	5.63573	5.74863	5.21188	4.59576	4.52601	4.71409	5.17869	5.31014	5.15569	5.79767	5.29262	5.93471	5.84855	6.51645	5.57833	4.91366	5.49373	6.45871	7.49536	6.59978	6.48192	7.26951	5.97794	4.56922	4.69459	5.25266	6.85765	6.84601	6.48362	5.13561	4.88446	5.70082	4.87944	4.67115	4.17218	4.60784	3.74642	4.17947	4.75855
-0.320794	5.14173	5.24633	4.28358	3.68188	4.05471	5.22689	5.30789	5.67917	6.07342	4.63688	3.78283	3.37744	2.81204	3.65189	4.31433	4.59979	4.59451	5.66153	5.3767	7.2475	6.60572	7.06334	6.90955	6.29245	6.41006	5.0322	4.30023	5.48475	5.81074	4.79139	4.01878	5.38685	4.56989	4.46154	4.95014	5.80287	5.55656	4.99857	4.07079	4.27813	5.51502	5.56922	4.91924	6.20571	5.26111	6.13725	6.62226	6.52082	5.95272
-0.312199	4.88381	4.08856	3.14122	3.26474	4.6568	5.87	6.21849	5.1891	4.08877	4.12646	5.92491	4.96092	4.71144	4.78597	4.6179	4.15368	4.57638	4.79313	3.8991	4.41382	4.83407	5.28398	3.45608	3.0029	4.0931	4.83609	5.13871	5.18575	4.55009	3.72249	3.97975	4.56369	3.9625	4.29132	5.05003	5.0449	5.24968	4.62665	5.01552	4.88451	4.78137	5.49351	5.34923	4.30196	3.31758	4.2376	4.35044	3.43145	3.98315
-0.303604	5.1678	3.70103	3.04809	3.7617	3.81418	3.47953	3.82982	3.68038	4.05215	4.1216	3.19852	2.73799	3.94788	4.62668	5.25181	4.37502	4.18377	3.52182	4.08002	4.50203	4.99961	4.79756	4.12098	3.91962	4.61398	5.83957	5.66047	4.73466	3.55834	4.58347	5.73211	5.91679	5.80538	5.6677	5.27003	4.44355	4.61005	4.82306	5.09159	4.58658	4.1419	5.62558	7.23307	6.25971	5.43734	4.87304	4.41389	4.12376	4.65104
-0.295009	3.58445	3.71595	4.00205	3.53092	4.3898	4.17749	4.46182	4.37264	3.85946	4.13007	3.52536	3.72053	4.75954	4.50017	4.27085	5.00793	5.36908	5.73005	5.24022	5.22536	5.76984	5.66594	5.48802	5.62599	5.14602	5.71109	6.40494	5.3897	4.61185	5.41801	5.74959	6.43811	5.1937	4.41602	4.22601	4.8032	5.14532	4.67017	4.00711	4.22314	3.45685	5.47527	5.26901	5.06441	5.16729	5.75643	6.24813	5.69792	5.19677
-0.286414	4.34003	3.84559	3.59436	3.08533	3.1696	3.40157	3.8339	4.1689	3.93149	3.26952	2.17701	2.29626	3.22721	3.87005	3.58389	3.03334	4.31794	4.66245	4.90404	4.36525	4.00164	4.21619	5.17403	5.61487	5.56881	5.82388	5.31167	3.7592	3.27427	3.93106	4.04304	5.41322	5.69047	5.09539	6.05548	6.34217	6.62129	5.74865	4.33746	4.8513	3.88506	5.10067	4.58707	4.20296	5.52905	5.29802	5.49015	5.2201	6.31637
-0.277819	4.23955	4.2435	3.59119	3.41584	2.66013	3.26154	3.7991	3.03774	3.22888	2.95145	3.78644	3.3491	3.51777	3.34278	3.3387	2.59588	3.35892	3.21342	2.92027	3.01275	2.97064	2.73342	2.81717	3.89747	4.05307	5.03996	5.04821	5.11315	5.54429	5.72897	4.12142	4.13512	4.24309	3.88309	5.25045	5.19911	5.84869	5.71586	4.67504	4.63715	3.73481	4.84003	5.46829	5.83885	5.90434	5.35069	5.82689	5.73432	5.9557
-0.269224	3.39736	3.21361	3.06339	2.77312	2.61313	3.5522	4.09326	3.83172	3.02435	2.55298	2.92855	2.81416	2.78847	2.86894	3.10815	2.71222	2.38877	2.07845	2.31707	2.60678	3.07489	2.95194	2.99077	3.63981	2.87597	3.63776	4.24263	4.9253	4.90127	4.95592	4.16648	4.71412	4.50627	4.13858	4.12864	4.65523	4.3136	4.26503	3.95313	4.20393	4.13933	4.60639	4.83696	4.81342	5.38768	4.41974	4.87972	5.37917	5.57672
-0.260629	3.29132	2.66067	2.63802	2.60706	2.34385	2.53321	3.31631	3.21069	2.25968	2.16115	1.82515	2.01318	2.5875	2.76977	2.8423	2.79652	2.58901	2.80322	3.36543	3.52145	3.19909	3.47599	3.14541	3.43025	3.49915	3.13953	4.05351	3.83949	3.18164	3.72321	4.32557	5.24995	4.87995	3.77423	4.17697	4.49959	5.00793	5.19972	5.5104	5.67362	5.10133	5.00638	4.62066	4.99085	4.31627	3.70785	4.47037	4.59226	5.07033
-0.252034	2.41646	2.21881	2.14705	2.17446	2.16733	2.42377	2.47236	2.23258	1.63003	1.64432	1.56433	2.20608	2.98242	2.83351	2.56155	2.46712	2.38403	2.38326	3.45044	3.22849	2.72711	2.66826	2.91107	3.7437	4.03932	4.70588	3.89217	3.27947	2.56305	3.31407	3.6605	4.56116	3.81318	2.86356	3.59724	4.56196	5.30438	5.01333	4.50814	4.96126	4.17316	4.82808	4.71806	4.47932	4.0203	3.41335	3.64947	3.72769	3.31274
-0.243439	2.08255	1.5346	1.77551	2.50294	2.85838	2.46753	1.88705	2.22016	2.13094	2.30351	2.65804	2.71853	2.5902	3.30826	2.88169	2.35326	2.19712	2.9102	2.33384	3.54417	3.32327	3.74109	3.11196	3.22975	2.92645	3.68989	3.98332	2.89229	2.49427	3.34898	3.30609	2.26546	1.99668	2.7145	3.42866	3.90389	4.93842	4.72657	3.15886	2.69059	3.96437	3.93584	4.28278	4.4641	4.73845	4.59871	4.61732	4.7184	3.70305
-0.234844	2.3114	2.32902	2.1202	1.9749	2.54555	2.3839	1.54457	1.53647	1.94877	2.79171	3.64662	3.28567	3.13847	2.04516	1.60805	1.6401	1.53871	2.53606	3.14236	2.2766	2.15064	2.04525	2.43768	2.65968	2.52742	3.49877	3.14601	2.27733	1.89515	3.57131	3.95561	4.41172	4.65505	3.33108	2.67434	3.15364	3.06473	3.64267	3.66304	2.98396	3.10318	3.36242	4.00159	2.97832	3.54478	3.96913	4.00857	3.53737	2.93721
-0.226249	1.47287	1.76032	1.60167	1.92613	1.57608	0.916397	0.824947	1.52871	1.46201	1.80998	2.23492	3.19099	3.38873	2.2977	2.05671	2.36025	2.34823	2.44918	2.46776	2.0756	2.94549	2.61123	2.64278	2.39075	2.34971	2.10192	1.97587	2.51908	2.73043	2.4151	3.23115	4.13466	4.02878	2.76196	3.7955	4.45911	3.44438	2.60134	2.54092	3.41344	3.06459	2.84135	2.02978	1.95039	2.5889	3.26774	3.35789	3.84819	3.4316
-0.217654	2.02312	1.47381	1.99493	2.19408	2.23343	1.78081	1.81586	1.80829	2.23067	2.20192	2.30972	2.47025	2.56697	2.51242	2.03031	2.69322	2.21032	2.4867	2.93148	3.4569	2.91589	3.30579	2.80932	2.021	2.16076	2.53238	2.31966	2.18801	1.3768	1.63667	2.62152	2.41152	1.91931	2.09247	2.50938	3.61712	3.80981	3.76358	2.56255	2.69641	3.04397	3.44589	3.37472	3.59179	4.29371	3.55802	3.04547	2.67043	1.99585
-0.209059	2.57561	2.12386	1.97174	2.37016	2.39242	2.40935	2.60772	2.25518	2.13443	2.61891	2.56042	2.56506	2.40135	2.25228	2.31007	2.22134	1.24651	1.3662	1.80743	2.10567	2.32852	2.76017	2.35843	2.20801	2.42712	2.46792	2.75867	2.54409	2.43111	3.02335	2.76701	3.06228	1.65743	1.82233	2.05714	2.08688	2.0185	2.58274	2.89503	2.85914	3.90654	3.62718	2.88738	2.83392	2.60304	3.13383	2.85647	2.3598	2.46722
-0.200464	1.67844	2.14718	1.64685	1.6242	1.53126	1.55875	1.66291	1.50588	1.48458	1.74245	1.61752	2.35727	1.933	2.09318	1.85783	1.51858	1.64945	1.83344	1.29271	1.85248	2.30971	2.65997	2.63324	3.1931	3.0146	2.16105	1.75974	1.78466	2.0431	2.92925	2.43204	2.09734	1.85868	2.10698	2.77593	2.48449	2.52585	2.45188	2.94311	2.91665	2.77568	2.99823	2.88298	2.86117	2.66018	2.70335	2.62562	3.02319	3.23835
-0.191869	1.41059	1.36431	1.46517	1.69782	1.5137	1.5211	1.16819	1.06511	1.25634	1.45003	1.86125	2.2196	2.18131	2.04695	2.0894	2.11423	1.72702	1.94411	1.67263	2.23942	2.34404	3.12388	2.69801	2.78014	2.7782	2.34097	2.01613	1.79038	1.83957	2.38917	1.63029	1.32579	2.21284	2.35876	2.97845	2.43707	2.96905	2.40185	2.58538	2.62645	2.30889	1.97191	1.88173	1.7295	1.88929	2.45607	2.91612	3.56186	3.17986
-0.183274	1.2344	1.09496	1.35215	1.83743	2.06351	2.17118	1.71635	1.4516	1.18662	1.34389	1.92143	1.72919	1.73235	1.49101	1.75649	1.67148	1.15055	1.28799	1.51625	2.06965	1.97681	2.16978	1.45315	1.60688	2.12487	1.8768	1.74501	1.85478	1.94682	2.07313	1.8732	1.75722	1.7022	1.50411	2.50149	2.80896	2.97935	2.72169	2.3887	2.23592	1.41096	1.357	1.40149	1.93792	1.98375	2.3183	2.5291	3.44553	2.9915
-0.174679	1.06048	1.0108	1.16014	1.25434	1.59901	1.76641	1.73231	1.67751	1.30272	1.21077	1.41077	1.20141	1.03426	1.38038	1.89935	1.66515	1.47809	1.58522	1.98346	2.11051	2.00597	2.08632	1.79058	1.60505	1.2725	0.951891	1.17836	1.48913	1.57457	1.60228	2.12193	2.38419	1.86143	1.78043	2.13211	2.34557	2.00105	1.93697	2.00029	1.61002	1.58399	2.57334	2.41798	2.1647	2.06831	2.22152	2.1819	2.71111	2.80095
-0.166084	1.1445	1.41204	1.05012	0.84104	1.17743	1.36309	1.46403	1.49772	1.22826	1.4239	2.23834	2.22979	1.26273	0.572646	1.14152	1.02642	1.07427	1.05769	1.45286	1.74153	1.44219	1.36457	1.2382	1.20687	1.42596	1.23909	1.61925	1.95461	2.10052	1.59356	1.67929	1.58013	1.61363	2.34202	1.63246	1.64264	1.42423	1.97246	2.24022	1.51805	1.39704	1.98696	1.38768	1.40676	1.63937	1.52734	1.81759	2.10768	2.69521
-0.157489	1.53556	1.51454	1.11566	1.13084	1.03383	1.19018	1.8553	2.05724	1.56893	1.58871	1.70412	1.37419	1.25768	1.07534	1.53369	1.85163	1.56143	1.19027	0.725284	1.12486	1.47964	1.58387	1.8341	1.87908	1.66737	1.3148	1.50511	1.81753	2.38232	1.54565	1.22221	1.13098	1.62428	1.67437	1.86213	1.61309	2.47601	2.82038	1.73446	2.01884	2.09063	2.17865	1.53798	1.20677	1.328	1.15072	1.38124	1.09664	0.90105
-0.148894	0.619275	1.19419	1.85209	1.76023	1.11325	1.56329	1.34901	0.699977	1.14733	1.26675	2.00363	1.95458	1.87088	1.46755	1.44189	0.973939	1.16369	1.48239	1.54306	1.57204	1.51551	1.87338	2.08726	2.04754	1.6985	1.54449	1.17678	1.42636	1.83986	2.16359	2.03387	1.41092	1.68899	2.05911	2.22369	1.43823	1.12392	1.45879	1.1485	1.14927	1.1298	0.764378	0.954616	1.30262	0.940374	0.527317	0.961032	0.961997	1.01558
-0.140299	1.38618	1.24629	1.71839	1.07653	1.5097	1.98397	0.903433	0.826665	1.08776	1.38999	1.8889	2.02044	1.20512	1.06154	1.68111	2.08386	2.36389	2.2787	1.39409	0.685726	0.466492	0.578472	1.09968	1.68268	0.658502	1.0671	1.15552	0.978745	0.863326	1.04523	0.550139	0.786588	0.818671	1.476	1.51776	2.12723	1.49714	0.901077	0.964723	1.01763	1.97706	1.8338	1.0246	1.05257	1.39952	1.63661	1.73436	1.46471	1.35474
-0.131704	0.871914	1.30926	1.58364	1.04965	0.75159	0.73274	1.20943	1.86889	2.09292	2.37138	1.69778	1.73657	1.1974	0.813167	0.706325	1.0231	0.784432	1.16337	0.967632	0.822336	0.923203	1.08647	1.26837	1.1107	1.70623	1.69709	1.46077	1.59514	1.49382	1.42029	1.37501	1.65077	2.03491	1.55468	1.0491	1.53867	1.54566	1.61826	2.22879	2.27458	0.970206	1.1587	1.86602	1.90429	1.64772	1.23036	1.26356	0.964073	1.14679
-0.123109	1.37266	1.43381	1.51016	0.609017	0.552637	0.713421	1.1317	1.89694	1.56215	0.716484	1.53974	1.88252	1.97646	1.26426	1.4659	1.44579	1.43048	1.01421	1.08571	0.607065	0.78315	0.986053	0.751202	0.699172	1.14619	1.49035	1.53368	1.97336	2.56741	2.68315	2.44182	1.83266	1.12795	1.22876	1.31939	1.99378	1.75334	1.4708	1.27466	1.97177	2.42155	2.30793	1.74633	2.13427	2.219	2.64466	2.30684	1.19492	1.23498
-0.114514	0.965922	1.46811	1.33081	1.47655	0.87859	0.659892	0.981317	1.63424	1.50515	0.884151	1.29857	1.94185	1.98577	1.64999	1.33764	1.46244	1.26273	1.02421	1.23081	1.21443	1.23308	1.52661	1.18929	1.11911	1.05468	1.21178	1.6069	1.76213	1.25255	1.30877	1.80204	2.28673	1.83132	1.32756	1.46957	1.16267	1.0567	1.39539	1.18504	1.10855	1.10967	1.62426	1.33732	1.45636	1.38067	1.37454	1.15582	0.878424	0.972944
-0.105919	0.928721	0.884123	0.859318	1.11139	1.24301	1.19871	1.13554	0.77571	0.707359	0.749932	0.633483	0.838635	0.989633	0.775012	1.03554	1.16051	1.11037	1.22397	1.57312	0.921271	0.870243	1.17924	0.759983	1.2874	1.29782	1.46323	1.31791	1.46268	1.26598	1.74224	2.07546	2.2382	1.67714	1.6389	1.67259	1.68543	1.15492	0.970431	0.879451	1.36223	1.03929	1.13327	1.13714	1.08907	1.16001	1.31733	1.2909	1.63259	1.94008
-0.097324	1.40822	1.36264	1.02441	0.986089	1.26458	1.23454	1.33527	0.94491	1.00986	1.12948	0.896202	1.09645	1.05605	1.12079	1.2732	1.26513	1.29677	1.68149	1.73975	1.04277	0.840539	1.16174	1.02176	0.97296	1.19267	1.40527	1.56543	1.72767	1.6747	1.89762	1.46326	1.21489	1.03686	1.07867	0.999401	1.16453	0.972015	1.11543	1.09268	1.01606	0.952636	1.05933	1.55527	1.6331	1.51673	1.41671	1.3701	1.4769	1.34315
-0.088729	1.21889	1.13591	0.742013	0.563262	0.79863	0.988934	0.907293	0.882133	0.836048	1.18976	1.26669	1.53524	1.3211	1.55125	1.72811	1.67427	1.74694	1.79716	1.53408	1.19163	1.36861	1.62623	1.46162	1.23787	1.03969	0.694653	1.00268	1.04711	1.18978	0.856702	0.754363	0.968191	1.24301	1.06337	0.845999	0.74559	0.996271	1.01816	1.23646	1.16772	1.01781	0.778324	1.35848	1.48662	1.4821	0.90102	0.447074	0.503517	1.0633
-0.080134	0.777011	0.781921	0.796665	1.04242	1.03831	1.15728	0.961802	1.07296	0.907356	0.947072	1.245	1.19809	0.880744	0.644841	0.874227	0.968497	0.982804	0.952921	0.896688	0.588511	0.861329	1.05875	1.02691	0.892676	0.935548	1.04606	1.10194	1.05053	1.23817	0.573967	0.436181	0.841275	1.2404	0.839911	0.72098	0.461338	0.730524	1.03888	1.16754	0.874793	0.583829	0.703548	1.39921	1.56968	1.52592	0.976371	0.360168	0.666898	0.990205
-0.071539	1.41481	0.496757	0.532833	0.921417	1.03722	0.690877	1.06181	1.6617	1.60449	0.813338	0.361308	0.728857	0.847714	0.883947	0.82578	1.04043	0.588073	0.647698	0.65543	1.01569	1.13399	1.00732	0.759371	0.617464	0.809056	1.01835	1.94712	2.31796	2.11637	1.06484	1.16367	1.23337	1.05331	1.17691	1.54363	2.01251	1.8255	1.68101	1.40803	0.526274	0.936825	1.39081	1.66842	0.877283	0.881468	1.65616	1.71418	1.11199	0.972025
-0.062944	1.17064	1.79115	1.67182	1.07625	0.887721	0.495751	0.901499	1.03933	1.19495	1.01479	0.652082	0.974644	1.88382	2.02205	1.25189	0.417135	0.231321	0.312859	0.897654	1.57179	1.59655	1.14448	0.481855	0.716179	0.808429	1.57511	1.3537	1.13087	0.734326	0.471413	0.913806	1.34761	1.76375	1.2972	1.63712	1.21559	1.28674	1.80503	2.78842	1.59459	0.90797	1.49389	1.35198	0.661234	0.39132	1.02485	1.89108	1.58512	1.26483
-0.054349	1.15263	1.25597	1.02825	0.394651	0.577859	0.739078	1.6377	1.97296	1.39493	1.74025	1.01116	1.72676	1.24618	1.48045	0.914587	0.438985	0.817753	0.992857	1.32781	1.49398	1.23177	0.718731	0.546799	0.162894	0.944104	1.20717	0.916524	0.649704	0.633113	0.89794	1.34212	1.16758	1.57833	1.32882	0.878785	0.959002	1.26969	1.27895	0.858611	0.62398	1.02772	1.09529	0.916659	0.502692	1.46045	1.82667	2.17898	2.17878	1.74647
-0.045754	0.851524	1.12327	0.640024	0.400854	0.776246	1.31657	0.924409	1.02894	0.987113	1.15017	1.76476	1.2366	1.02451	1.04909	1.1623	0.871633	0.409176	0.827997	1.10524	1.72269	1.4242	0.988142	1.18569	1.63248	1.41205	0.583394	0.0930658	0.51866	0.523214	0.980729	1.54223	2.29208	1.31287	0.876663	1.01052	1.10687	0.993977	1.08448	1.22899	1.72384	1.70041	1.70894	1.59888	1.35829	1.10753	0.392589	0.788195	1.15726	1.60417
-0.037159	1.07224	0.940357	1.64542	1.31396	1.50724	1.58678	1.11931	1.2733	1.18631	1.15253	1.29576	1.47866	1.15391	0.680492	1.74814	1.97238	1.50252	1.74071	1.51837	1.41652	0.980859	0.239236	0.879436	1.58597	1.46137	1.15704	1.00513	1.10104	1.42329	1.33807	1.18995	1.07893	0.808247	0.799115	0.859919	0.348534	0.574469	0.903134	1.0348	1.26882	1.5184	1.49398	1.34806	1.11815	0.914904	1.23154	1.34839	1.05317	1.09135
-0.028564	0.876846	0.505691	0.920487	1.0663	1.14507	1.05378	0.985953	0.913152	0.635775	0.691778	0.85419	0.996233	1.13096	1.31707	1.401	1.48472	0.985833	0.868857	0.924196	1.03415	0.981522	1.02948	1.54961	1.65347	1.35786	1.53164	1.37687	1.19952	1.94691	1.8691	1.40209	0.58453	0.17263	0.242682	0.44726	0.773516	0.915786	1.21063	1.11028	0.976538	0.713935	0.594198	0.484891	0.717885	1.41394	1.62735	0.928227	0.979806	0.672083
-0.019969	0.716259	0.354153	0.449507	0.458788	0.61393	0.507725	0.394953	0.477079	0.737571	0.9996	1.06333	0.843907	1.10414	1.25143	1.94535	1.30317	0.626788	1.11889	1.078	0.916568	0.858591	1.18237	1.28306	1.20213	1.06199	0.888264	0.945915	0.542017	0.674684	1.21718	1.21134	1.37017	0.951493	0.752465	1.03427	1.27382	0.989378	0.936025	1.03194	1.13304	0.94816	1.15856	1.39179	1.48267	1.64542	1.14387	0.6745	0.980006	1.00249
-0.011374	1.3027	1.17635	1.10379	1.3233	1.28205	1.06284	0.471076	0.376464	0.758403	0.865056	1.11141	1.0286	0.995679	1.44557	1.47826	1.26509	0.947866	0.971256	0.99613	1.20006	1.06172	0.721955	0.413358	0.758533	0.842145	1.02478	0.902503	0.54079	0.787414	0.642963	0.888103	1.33529	1.43175	1.23702	0.869454	0.699728	0.730897	0.863807	1.20735	0.913721	0.823452	1.07985	1.416	1.11342	0.945733	0.586876	0.867328	1.19601	1.14915
-0.002779	0.595888	0.879123	0.916354	1.21813	1.62118	1.12461	0.592663	0.527718	0.750077	1.28951	1.21292	1.59461	1.36159	1.14	0.771095	0.629023	0.492629	0.741791	0.894684	1.2012	0.89761	1.01714	0.836187	0.819164	0.976236	1.18838	0.84188	0.728561	0.915752	0.623045	0.612964	0.638297	0.745116	0.945185	0.648929	0.866309	0.691187	0.561694	1.10299	1.2089	1.5964	1.3074	1.06245	1.04274	1.15416	0.996387	1.31663	1.72045	1.2952
0.005816	1.08903	1.20504	1.14237	0.907311	1.42647	0.889167	0.376825	0.427953	0.842382	1.14869	0.923405	0.992455	0.868536	0.317564	0.587288	1.01315	1.01382	1.20663	1.38146	1.32023	1.55226	1.85726	1.40699	1.20386	1.29279	1.54691	1.29885	1.62516	1.83775	1.53912	0.620034	0.713337	1.1369	0.986163	0.562696	0.764895	0.528775	0.390055	0.515425	0.751123	1.21359	1.07388	0.768326	1.23588	1.34002	1.18754	1.33246	1.13807	0.593212
0.014411	1.14308	1.06734	0.740008	0.707281	1.2453	1.21982	1.42943	1.193	0.730713	0.671825	1.01814	1.24472	1.4648	1.14611	1.03619	1.09153	1.28274	1.25752	1.03054	1.06677	0.956838	0.614031	0.620329	0.721043	1.54421	1.59437	1.49773	1.7826	1.83094	2.03145	1.444	1.07378	1.03489	0.952948	0.879802	1.00828	0.688542	1.08499	1.05858	0.995906	1.03907	0.608812	0.57903	0.76356	0.964714	0.269926	0.559586	0.663182	0.650356
0.023006	1.13252	0.725001	0.66508	0.616245	0.666909	0.61947	0.696823	0.676031	0.455394	0.830629	0.889717	0.853296	0.817841	0.561894	0.554683	0.748674	1.03738	1.20063	1.15286	0.847232	0.598317	0.804848	1.14673	0.746912	1.22541	1.61931	1.03944	1.17197	1.57091	1.69089	1.16758	0.846728	1.71994	1.1387	0.671778	0.924973	0.480258	0.567537	0.700799	0.821895	0.326022	0.417516	0.768321	0.861875	0.807063	0.723142	0.631372	0.684791	0.507266
0.031601	1.51313	0.890101	0.937179	1.09747	1.61384	1.40088	0.590783	0.581211	1.11035	1.3669	1.43984	0.857051	0.327341	0.52196	0.771322	0.746807	0.709398	0.83397	1.25629	1.47453	1.3087	0.857185	0.937466	0.783664	0.467442	1.03633	1.63144	1.48135	1.33277	1.25861	0.474677	0.672088	1.33494	1.03586	1.00982	0.585282	0.28173	0.822184	0.853608	1.06548	1.53513	1.88708	1.46963	0.646239	0.726829	0.819109	1.23252	1.07141	1.69207
0.040196	0.735086	1.22665	1.61729	1.88672	1.41517	0.956094	0.855914	0.789433	1.05438	1.14711	1.4977	0.643517	0.414212	0.304069	1.01447	1.30801	1.42551	1.5784	1.11791	1.08495	1.26026	0.89771	1.26811	1.21482	1.2615	1.1613	1.23511	0.495531	0.549409	1.09648	1.92155	1.4403	1.33733	1.04602	0.853466	0.83352	0.752105	0.8136	0.685901	0.409873	1.00572	1.34905	1.29843	0.898963	0.313986	1.05543	1.47806	1.49616	1.63344
0.048791	0.694469	0.678569	0.778789	1.05767	1.65056	1.56872	1.35625	0.849655	0.632251	0.751057	1.02202	0.672718	0.721159	0.932252	0.902689	0.969209	1.18796	0.778751	0.78156	1.59645	1.06602	0.974816	0.584977	0.904142	1.22552	1.54497	1.36064	1.16218	1.35416	1.13249	1.24265	1.01348	0.600878	0.523332	0.798675	0.808035	0.8599	0.917927	0.830649	1.25919	1.4967	1.34461	0.642821	0.697405	0.926367	1.15109	1.36491	1.41571	1.66888
0.057386	0.892692	0.923504	0.98582	1.03917	1.60229	1.51764	0.888177	0.45372	0.864132	1.03578	1.44342	1.18491	1.02622	1.19441	1.19354	1.018	1.43915	1.32752	1.3953	1.42873	1.37468	1.04063	0.66048	0.546196	1.16706	1.46121	1.04895	0.606046	0.999113	0.741736	0.662698	0.912898	0.919193	0.930703	1.16521	1.27622	1.41594	0.600255	0.911191	1.07243	1.06463	1.17566	1.01289	1.01812	1.36154	1.60222	1.57778	1.20276	1.42281
0.065981	0.939442	1.35092	1.55727	1.2531	1.13586	1.18997	1.29066	0.803551	1.04214	1.04462	1.10201	0.889776	0.749472	0.966979	1.04264	1.1157	0.943314	0.619098	0.827203	1.16731	1.03911	1.5846	1.5288	1.03261	0.976031	1.10763	1.0456	0.873236	0.802483	0.567923	1.11761	1.12836	1.16438	1.52311	1.74652	1.53959	1.38302	0.929218	0.740787	0.519223	0.447314	0.988917	1.38738	0.886563	0.563632	0.536487	0.597713	1.02726	1.04527
0.074576	1.10097	1.29851	0.968156	1.21342	0.887961	0.793557	0.577255	0.65035	1.2256	1.2059	0.754591	0.936181	0.860179	0.837547	1.1548	1.13531	1.14371	0.747221	0.873662	1.0692	1.25912	1.33376	1.29806	1.65842	1.90956	1.85458	1.39474	0.90015	1.08723	0.816042	1.04934	1.13771	1.06575	0.910731	1.04131	0.807417	0.928105	0.688929	0.747151	0.548081	0.317421	0.452782	0.907919	1.19542	1.23867	1.27808	1.37456	1.13473	0.892103
0.083171	0.883043	1.01861	1.0001	1.37926	1.47943	1.29647	0.888594	1.13617	1.4364	1.54801	1.41701	1.12816	1.04262	1.04746	1.19684	0.799593	0.597818	0.625991	0.428366	0.580714	1.37505	1.20541	1.12306	1.23713	1.1512	1.19089	1.12533	0.70664	0.96947	1.08031	1.04825	0.741185	0.64095	0.687443	0.81559	0.788968	0.620802	0.817672	1.09769	1.20743	1.02257	0.930975	1.05468	1.25564	1.16312	1.33975	1.24667	0.959395	0.90569
0.091766	1.62286	1.04978	0.856188	0.89663	1.05009	1.25466	1.17555	1.1197	1.42728	2.28355	2.17945	1.78729	1.17315	0.626195	0.488661	0.511663	0.796525	1.03253	0.854901	0.953503	1.24861	1.06071	1.02687	1.12698	1.04301	1.43514	1.41238	1.24711	0.9585	0.711259	1.09818	1.03475	1.19842	1.01794	0.975344	0.746006	0.518989	0.961667	1.21722	1.90323	1.78613	1.24023	1.52003	1.45559	1.59206	1.33247	0.870912	0.80553	0.812472
0.100361	1.17537	0.676033	0.716427	0.623675	0.685735	0.902995	1.0607	0.744724	0.704636	1.60669	1.45188	1.46705	1.10474	0.884274	1.22073	1.17022	1.35735	1.32929	1.15817	0.629693	0.443723	0.940915	1.07023	1.30296	0.882791	0.818107	0.939043	0.921784	0.665294	0.538339	0.394321	0.748218	0.925788	0.896451	0.621509	0.907935	1.41661	1.09871	0.949997	0.987581	1.25223	1.66697	1.56718	0.830742	0.874633	1.44539	1.24372	0.961806	0.881641
0.108956	0.628991	0.624938	0.765111	0.761662	0.797863	0.847034	0.444418	0.719662	0.685822	0.558504	0.488804	0.867937	0.727939	0.720497	0.761073	1.00809	1.4818	1.60528	1.27754	1.24009	0.898293	1.1631	1.04637	0.689903	0.731149	0.761808	1.1089	0.810666	0.460015	0.545301	0.419599	0.70281	1.30874	1.6156	0.95777	0.957974	1.3646	0.850218	1.29505	1.09243	1.13898	1.56287	1.18216	0.757839	0.500647	1.37349	1.53172	1.24319	1.10994
0.117551	0.758213	1.09348	0.992822	0.512768	0.282102	0.467728	0.373994	0.623047	1.26128	1.15622	0.956395	0.71587	1.03132	0.740626	0.985326	1.35351	2.05686	1.85035	1.43238	1.31477	1.09328	0.985363	1.01089	0.818949	1.00655	0.671084	0.704236	0.600139	1.25582	1.45098	0.969617	0.649788	1.69252	1.93873	0.882449	0.99673	1.42588	1.52092	1.70965	1.49201	1.63831	1.81544	1.73784	1.07015	1.23068	1.35348	0.981768	1.33356	1.65372
0.126146	1.51658	1.46327	1.3411	1.04536	0.494951	0.34446	1.17745	1.83895	1.6161	1.01669	0.492582	0.67438	1.34395	1.48855	1.26828	0.745135	0.884296	1.43384	1.6423	2.16994	1.93271	1.70018	0.567197	0.229084	0.690389	0.94285	0.59748	0.456537	0.83104	1.32428	1.33218	1.37161	1.37613	0.756619	0.63837	1.02458	1.97782	1.66854	1.93209	2.06058	2.10343	1.26279	1.6518	1.97619	2.01647	1.74577	1.56126	1.51453	1.93232
0.134741	1.50515	1.65581	1.16335	1.04579	1.72848	1.11428	1.16462	1.62664	1.69365	1.21888	0.730181	0.920489	0.670899	0.739724	0.77425	1.17784	1.42257	1.74468	1.78398	1.19307	1.49337	1.35735	1.13091	0.990267	0.89757	1.00608	0.491285	0.638405	0.988261	1.64833	1.47267	1.42742	1.02635	0.57965	0.495919	0.707298	0.950853	0.850541	0.807702	0.719337	1.4113	1.72511	1.76509	1.58335	1.33992	1.90994	1.79535	1.91906	2.00312
0.143336	1.28605	1.07904	1.35176	2.03432	1.44842	0.991793	1.54854	1.56457	1.49597	1.41106	1.48549	1.54572	1.77198	1.44812	0.840294	1.4361	2.1004	1.74562	0.769753	0.831807	1.21166	0.93139	1.20157	1.34992	1.6066	2.70303	2.43077	1.68476	1.20527	0.912632	1.50839	1.4243	1.18738	1.83216	1.02984	1.39476	1.2483	1.64563	1.31717	1.66559	1.40608	1.28599	0.565794	1.35029	1.45145	1.30286	1.59781	1.43683	2.01417
0.151931	0.617516	0.799453	0.744295	1.62273	1.15975	1.07642	1.34307	1.0145	1.10952	0.767717	0.857946	0.740981	0.51849	0.688719	0.94555	1.15092	1.42276	1.28567	1.29934	1.56624	1.2841	1.15696	1.46529	1.45217	1.51303	1.3066	1.31426	1.01679	1.72864	1.91668	2.09379	1.4384	1.04185	1.15097	1.06623	1.07589	1.36829	1.65006	1.78078	1.88981	1.22771	1.0407	1.26639	1.48593	1.69186	2.37009	1.97696	1.49655	1.33827
0.160526	0.527402	0.866955	1.0238	1.4805	1.2785	1.11325	0.978929	0.825288	0.871734	0.776356	1.14938	1.0108	1.00464	0.444722	0.581714	0.944286	1.23067	1.27242	1.40702	1.45491	1.17987	1.67874	1.65478	1.79265	1.60943	1.28252	1.28596	1.33958	1.62219	1.57771	1.52077	1.63036	1.9335	1.43435	1.61763	1.50116	1.8104	2.27693	1.79829	1.28322	1.059	1.31332	1.48579	1.19388	0.94868	1.36428	1.62124	1.35559	1.73994
0.169121	0.728931	1.0294	0.971779	1.08317	1.21045	1.20512	1.15742	1.04582	1.12115	1.25675	1.32749	1.13619	1.04641	0.692136	0.747707	0.982935	0.936438	1.0261	1.158	1.74599	1.38458	0.977353	1.15557	1.7042	1.77176	1.22441	1.24327	1.43957	1.48177	1.66096	1.55619	1.48454	1.9626	1.60825	1.51453	1.58229	2.11102	2.31412	1.54285	1.27064	1.09518	1.78358	1.67217	1.60125	1.78484	2.17076	1.64622	0.932985	1.15385
0.177716	1.21741	1.36696	1.27237	1.14402	1.65188	1.43053	1.34784	1.32895	1.37774	1.31997	1.36257	1.00222	0.95967	1.43315	1.63711	1.49503	1.80774	1.67972	1.35316	1.49271	1.44681	1.5727	1.48072	2.01858	1.56296	0.949168	0.957474	1.4295	1.51761	1.82442	1.54929	1.24751	1.91337	1.66639	1.34722	1.42634	2.19332	2.11989	1.89007	1.53385	1.2345	1.74539	1.54007	1.86386	2.4978	2.67441	2.08809	1.32845	1.32248
0.186311	1.61035	0.970299	0.840106	0.870841	1.12589	1.31663	1.31447	0.996379	1.57037	1.45317	1.34402	1.29514	1.45308	1.56568	1.56239	1.19123	1.46993	2.07579	1.7258	1.55502	2.25909	2.49519	1.52806	1.68625	1.6519	1.6125	1.23356	1.12291	1.35323	1.24897	1.87383	2.22765	2.12086	1.35375	1.26772	1.5582	2.11712	2.19143	2.19788	1.81974	1.94958	2.27174	2.23853	1.7783	1.86017	2.18667	2.28115	2.8408	2.93782
0.194906	1.14985	0.927978	1.30072	0.873545	1.10237	0.965402	1.37179	1.59075	2.10362	2.12282	1.31853	1.64976	1.93045	2.34729	2.67363	2.03502	1.52812	1.34982	1.2514	1.23692	2.05607	2.25741	2.15992	2.12195	2.56004	2.37126	2.10036	1.64811	2.36772	1.95716	1.76692	1.98736	1.88251	1.35748	1.92373	1.57126	1.99138	2.28652	2.26855	2.05245	1.68674	1.51651	1.95372	1.90434	1.29292	1.96489	2.24177	2.61992	2.7398
0.203501	1.77085	1.67453	1.786	1.22081	1.80326	1.85934	1.64068	1.50002	2.29088	2.50641	1.88419	1.31788	2.01903	2.2939	2.19084	2.19613	2.32738	1.92701	2.01971	1.52968	0.99871	1.46209	1.90604	1.68054	2.42601	1.83532	1.76443	0.867638	1.65013	1.92834	1.8766	1.90968	1.57617	1.24939	1.41198	1.32421	1.90486	2.02278	3.34577	3.29553	3.41941	1.57611	1.37378	0.837407	1.06414	0.949462	1.55263	2.66973	3.78168
0.212096	1.45703	0.992913	1.19439	0.88414	0.828322	1.83902	1.41627	1.30252	2.10814	2.08269	1.67993	2.15309	1.85178	1.05776	1.2062	1.83783	1.4337	1.14776	1.19344	1.10145	1.75464	1.29413	1.0374	1.71528	1.93229	2.67907	3.07096	3.69387	3.45315	2.38454	2.20058	2.5018	2.71819	2.69859	2.15346	1.51314	1.9056	2.10378	3.13835	3.63673	3.04128	2.92771	2.99613	2.59652	2.12886	2.42663	2.99068	2.61302	1.74585
0.220691	1.31943	1.63733	1.49699	1.12852	1.6241	1.93638	1.94854	2.24273	2.00533	1.70272	2.08509	2.05233	2.08162	2.31516	1.99819	1.48776	1.24677	1.66594	1.91669	2.05529	2.17655	2.33469	2.0159	2.16603	2.53389	2.43743	2.4623	3.03812	2.55794	1.99738	2.11587	2.7613	2.26161	2.35918	2.4331	3.61651	3.86009	3.73937	2.5276	2.94205	3.07171	2.65835	2.73397	2.80679	3.29991	2.92995	2.84907	3.31087	3.76479
0.229286	1.78008	1.86883	1.77028	1.79123	2.12083	2.32023	2.47942	2.6854	2.85893	3.33272	3.65451	3.93865	3.17201	2.24699	2.235	2.44231	2.52919	2.6345	2.00143	1.97612	2.72928	3.47764	2.92768	3.29967	2.44929	2.26759	2.38306	2.40272	2.392	1.82131	2.09079	2.45427	3.52936	3.59573	3.28519	2.75739	2.82654	2.51261	2.7277	3.75556	3.67138	3.53794	3.30629	3.46004	3.27553	3.54904	4.32168	4.87936	5.13384
0.237881	2.03522	1.4887	1.23676	0.836845	1.10016	1.4486	1.94256	2.38569	1.95204	1.93777	1.69659	2.24994	2.54097	2.42341	1.69084	2.70311	3.08934	3.04067	2.26691	1.84939	2.48754	2.66186	2.23189	3.06364	2.43239	1.71818	2.32426	2.90944	2.87832	2.05099	2.1649	2.29419	2.8462	2.41114	2.60198	2.36604	3.09124	2.32983	2.48728	2.19023	2.80187	2.90046	2.67151	2.56986	2.76165	3.57709	3.84298	3.31451	2.92626
0.246476	2.32642	2.12877	1.56682	1.53392	2.00138	2.27524	2.39892	1.95081	1.33311	1.60332	1.6165	2.52636	3.0383	2.78486	2.4397	3.48246	3.69216	3.6709	3.85822	3.59448	3.30135	2.62672	2.18374	2.92127	3.02849	2.99659	3.43394	4.05858	3.52473	3.14791	3.06771	2.66392	3.07735	3.66495	3.9033	1.77493	1.88717	2.42759	2.51693	2.50807	2.89308	2.87092	3.12324	3.39138	2.47016	2.51825	2.81165	3.24987	3.19449
0.255071	2.39432	2.26744	1.82978	2.33392	2.57927	2.79864	2.98305	2.70325	2.67076	2.38832	1.80918	2.01634	2.20177	2.39082	2.66824	3.95669	4.58124	3.89085	3.64974	3.36365	3.63001	3.94067	3.34346	3.77118	3.94137	3.25373	2.75902	3.1494	3.58878	4.35471	4.48097	4.04964	3.06604	2.36051	2.75495	2.67805	2.59772	2.76898	2.87417	3.65695	5.08129	4.92706	4.8559	4.30646	3.10284	2.98514	3.1429	3.26527	3.43
0.263666	2.66756	2.67076	2.85781	2.88027	2.85364	2.82651	3.01259	3.44737	3.06404	2.86263	2.59512	3.2258	2.48896	2.23996	2.73202	2.76698	3.05996	2.91442	2.36678	2.36268	3.53649	2.98069	2.6084	3.25889	3.63587	3.62899	3.50524	3.4449	4.23163	4.88244	4.69133	5.19877	4.33119	3.70566	3.39228	3.85797	3.10873	2.77827	3.87058	3.91906	5.30289	5.52734	5.58847	4.47117	3.92103	3.65746	3.86173	3.61388	3.54352
0.272261	2.41783	3.21738	3.09231	2.72476	2.61156	3.50502	3.83667	3.53227	3.03295	2.73949	2.67437	3.01188	2.37436	2.32445	2.89633	2.49016	2.11224	2.8502	2.8205	3.41697	4.6502	4.15453	3.33235	3.63658	3.83087	4.19024	4.10723	3.53993	3.82786	3.68546	3.64272	4.35199	3.94491	3.61217	3.68293	3.52718	3.26646	2.92069	3.99991	4.1906	4.23791	4.3469	4.53719	3.67875	3.69805	3.7433	4.28341	3.88097	3.66139
0.280856	3.93052	3.45477	2.98522	3.42722	3.08757	3.43986	4.0765	3.36472	3.518	3.01942	3.13683	3.16597	2.18565	2.44442	3.39502	3.84559	3.55175	3.45709	2.99538	3.81202	4.35622	3.04076	3.17729	3.1659	3.23294	3.72074	4.11958	4.71945	3.933	3.66223	3.19223	2.91658	3.25987	3.59426	3.26135	3.61762	4.22967	4.16151	4.47655	4.24732	3.59636	2.94684	3.35439	3.54939	3.38851	4.45108	5.80877	5.11959	4.0971
0.289451	2.95325	4.44311	4.67571	4.44778	4.94547	4.36578	4.31015	3.41997	3.63952	3.74488	4.48332	4.28958	3.78038	3.39844	3.24705	2.69358	2.54665	2.34123	3.67311	5.32091	5.01016	3.34929	3.25976	2.65224	3.03691	2.83894	2.92794	4.2948	5.58686	5.63065	6.03694	4.54633	3.57159	4.32931	4.07199	3.98137	3.47636	3.67486	4.87917	4.82155	4.24922	4.4358	4.55049	4.66328	4.61261	5.15156	5.04067	4.20203	3.02174
0.298046	5.11196	3.38678	2.58069	2.87498	3.30674	3.59159	3.42661	2.59052	3.64047	3.18751	2.38981	3.33742	3.81245	2.1906	2.69282	4.26464	4.79573	3.53693	2.51188	2.34522	3.22916	5.28215	4.82269	4.61341	4.63369	4.40195	4.368	5.12849	4.48594	4.40028	4.57786	5.32732	4.72512	3.19165	2.1635	2.60763	3.14979	3.37404	3.78872	4.08861	4.86726	5.29936	4.69553	3.5254	3.84639	4.23529	4.46678	5.70802	6.82533
0.306641	2.08267	1.9738	2.007	2.78613	3.00898	3.47033	4.22183	3.77867	3.90618	3.64438	3.02376	2.51784	2.81563	3.10078	3.92896	4.68933	3.30305	4.15191	4.61561	4.75512	3.72362	3.49365	3.42009	3.95181	3.54283	3.12573	2.52094	4.09646	4.61358	4.35699	4.18249	3.96803	3.41576	4.16455	3.56618	2.57904	3.44486	5.51899	5.62046	5.0355	5.88516	5.554	4.60492	3.60431	3.84782	4.13568	4.17692	3.82817	4.4623
0.315236	3.2416	3.004	3.14181	3.62161	3.90017	3.77165	3.63352	3.14199	2.71566	3.24819	4.0187	3.7038	4.51014	4.61559	4.70557	4.66851	4.00894	3.47488	3.79068	4.38328	5.06549	4.99802	4.24663	4.77817	5.01487	4.42563	4.12614	4.42245	4.30753	4.63882	4.81541	5.65256	5.55501	4.88349	4.52313	4.69203	4.76833	5.14136	4.54453	3.18483	3.60323	4.7194	5.48347	6.17113	5.34481	4.27029	4.07585	4.33714	4.15657
[truncated: 301 more columns]

## Sheet: Fig3c
	-2.60916	-2.60077	-2.59238	-2.58399	-2.5756	-2.56721	-2.55882	-2.55043	-2.54204	-2.53365	-2.52526	-2.51687	-2.50848	-2.50009	-2.4917	-2.48331	-2.47492	-2.46653	-2.45814	-2.44975	-2.44136	-2.43297	-2.42458	-2.41619	-2.4078	-2.39941	-2.39102	-2.38263	-2.37424	-2.36585	-2.35746	-2.34907	-2.34068	-2.33229	-2.3239	-2.31551	-2.30712	-2.29873	-2.29034	-2.28195	-2.27356	-2.26517	-2.25678	-2.24839	-2.24	-2.23161	-2.22322	-2.21483	-2.20644
-0.474796
-0.4662
-0.457604
-0.449008
-0.440412
-0.431816
-0.42322	4.53246	6.00042	4.1196	4.24365	3.99198	3.86655	3.56841	3.41085	4.03611	4.9665	4.59672	4.11174	3.61004	3.75449	3.84444	4.19663	4.12555	3.65136	3.31627	3.41215	4.37242	4.27431	3.89669	3.93641	4.56621	4.9789	4.96028	3.55991	4.14297	4.59241	5.7522	5.52001	5.04467	4.16493	3.88259	3.53067	4.57544	4.89485	4.21092	4.35916	4.21337	3.86624	3.95517	3.56142	2.96637	3.43277	2.73383	2.2303	2.6923
-0.414624	3.88964	5.19862	4.10623	3.53192	3.47978	2.88063	2.72364	3.92744	4.77973	4.89384	5.18702	4.10561	3.87321	4.18811	3.43285	4.77506	4.83553	4.57923	4.91341	4.9301	5.89306	5.61982	3.87828	3.8511	4.13025	4.49624	4.45665	3.27082	2.99686	3.2101	4.84886	5.15335	5.19925	4.95438	3.94075	4.69562	5.26453	4.20838	2.88952	3.22267	3.13562	2.90267	3.55446	3.70249	3.67171	3.76514	4.13837	4.89977	5.27992
-0.406028	3.51334	3.73948	3.82603	2.92973	3.96313	4.07884	4.23394	4.08496	4.75165	5.60828	5.18313	4.50414	4.60583	5.38135	5.50548	5.24054	6.21794	5.66532	3.92421	4.0476	4.01669	3.42771	3.17721	3.3882	4.56505	4.69963	4.40919	3.60286	3.43149	4.00702	4.85887	4.54937	4.71166	4.6002	4.70401	5.06234	5.22896	4.41156	4.2385	3.93795	4.14144	5.50054	4.60674	3.77374	4.76129	4.57643	4.07826	4.79061	5.74143
-0.397432	3.559	3.98023	4.37661	3.76286	3.0557	4.109	3.87961	3.17621	2.86851	3.70849	5.26145	4.82126	4.09784	4.284	3.70746	3.80691	2.87017	3.65952	4.61533	4.88905	4.13089	3.94236	4.40641	4.81079	4.03621	4.21397	4.46579	4.24836	4.50526	4.14435	4.82653	5.10062	4.96027	5.13054	4.16254	4.16819	5.53284	5.55	5.04345	5.13134	4.03111	4.23781	4.85161	4.19804	4.53699	4.42187	4.55074	5.23035	4.20338
-0.388836	4.51562	4.77399	4.06286	3.74446	4.41624	4.71002	4.11716	3.98426	5.34898	4.80403	4.8666	4.41732	4.29926	4.72516	4.78107	5.10223	4.43618	2.74056	2.70124	3.01335	3.4106	5.02889	5.35035	4.88822	4.17028	4.00278	4.59902	5.24038	5.5922	5.10733	4.15076	4.11514	3.82494	3.82145	3.94229	5.00381	5.63657	5.2705	4.27156	5.22589	5.43068	5.17113	5.19318	4.55885	4.30039	3.51552	3.982	3.62805	4.36602
-0.38024	3.34429	3.09981	4.45892	4.39914	4.67775	4.5953	3.0424	2.78272	3.32438	3.10798	3.25739	2.7747	2.97293	4.29145	4.49571	4.99033	4.47769	3.67229	4.12905	3.8774	4.97489	4.71889	3.42936	2.65103	3.4555	4.9446	5.15412	4.81788	4.13464	4.26128	4.68617	4.22887	3.59518	3.32855	2.98827	3.63902	4.34142	4.37222	3.97078	4.48637	5.02796	5.27319	4.90015	4.63438	4.63233	4.15488	4.70707	4.73845	5.54125
-0.371644	4.42312	3.78797	4.26013	4.88817	4.82577	4.65685	4.31763	4.67243	4.19267	4.28358	4.29831	4.10841	3.75262	3.50592	4.29826	5.47686	5.52489	4.50249	3.94722	3.19264	4.60102	4.36328	3.49983	3.52925	4.39303	5.30948	5.50198	4.72438	3.98251	4.04381	5.17323	5.05498	5.11646	5.30864	5.33929	5.6032	5.78075	4.92538	4.31801	4.32724	4.50647	4.80626	4.72677	5.11244	5.3634	5.48802	4.95093	5.88794	5.62792
-0.363048	5.23417	3.92433	4.29375	6.41051	6.21297	4.70999	3.95091	4.85698	4.73465	4.52711	5.18091	4.94483	4.6853	4.85477	5.01291	4.15069	3.70851	4.2499	4.58463	4.63506	4.99508	5.45389	5.18262	5.15734	5.40429	5.04922	5.82669	5.49049	4.79648	4.15152	3.80641	3.42548	3.94947	4.89307	5.28842	5.06812	4.59648	4.43065	4.19344	3.94134	5.34999	5.61579	4.74089	4.06193	4.86819	4.92121	3.89185	4.45409	4.22494
-0.354452	5.96513	4.78136	4.57072	4.77919	5.15499	3.78874	3.63986	3.47454	3.2916	3.92825	4.46249	4.89657	5.39881	5.43248	5.24046	4.10492	4.18084	4.6292	4.75205	4.40066	4.3205	5.1154	5.2384	5.201	5.51572	5.36181	5.48797	4.55381	4.81114	4.24299	4.15376	3.33865	3.32415	3.63403	4.02547	3.59132	3.92691	4.70131	4.7926	4.69616	4.93369	4.47643	4.00515	3.80265	4.63303	4.82663	3.645	3.27682	3.10651
-0.345856	5.35099	5.08534	5.21922	6.0227	6.0035	5.0525	6.00704	5.78219	4.14816	4.50024	4.71806	5.08296	5.4603	6.03213	6.07809	5.06015	4.48523	4.87517	5.20547	5.20191	4.62109	5.38554	5.49282	6.04575	4.99489	4.56708	4.88218	4.72619	5.59949	5.30338	6.60417	5.0302	4.18997	3.89099	3.53352	3.27078	3.24306	3.97631	4.28955	4.54126	5.54442	6.18695	6.1258	6.269	5.72049	4.99467	4.24758	3.69616	3.31155
-0.33726	3.89973	4.72359	5.70619	5.72087	4.62195	4.71369	4.40499	3.87644	4.54395	4.23246	4.62252	5.10029	4.6512	4.27916	3.64522	3.66074	4.32767	4.93703	5.00401	4.56503	4.59863	4.69784	4.28783	4.32924	4.63886	5.13977	5.30205	5.18792	5.41923	4.69071	4.92724	5.12386	4.78996	4.23631	4.06684	5.28323	5.09821	4.38403	5.01582	5.5895	5.20071	4.6453	4.2095	4.15251	4.36352	3.97852	4.00774	3.20898	3.66815
-0.328664	5.73105	6.01068	4.991	4.11726	4.95439	5.2914	4.83684	4.11338	4.90043	4.50742	4.70783	5.79138	6.30753	6.67656	5.16353	4.83906	5.33183	6.31633	5.41397	5.62525	5.19777	5.3591	6.50149	6.52168	6.1129	4.64757	4.15568	4.08814	4.09935	5.10093	6.33567	6.56011	4.84465	4.74212	5.82636	4.96423	4.62695	4.06173	3.81551	4.82227	6.42257	7.92681	7.33184	4.87353	5.08784	4.68005	4.09591	3.572	3.98777
-0.320068	4.20538	3.43526	3.90389	4.89597	5.3063	4.20993	3.76652	4.05114	4.99718	4.03638	3.01382	3.22095	4.22829	3.46521	4.72099	5.11978	5.26867	5.43749	6.62003	6.78868	5.21896	4.17559	4.47424	4.99264	5.87841	6.6608	6.55207	6.39482	6.49272	6.02793	5.32495	5.05862	4.96229	5.97349	7.32154	8.87926	7.9455	6.02083	5.38489	6.56301	6.33883	5.66452	5.35926	5.20164	5.27113	4.33674	4.37246	4.62948	5.17486
-0.311472	5.78512	4.73572	4.60915	3.92913	4.69479	4.22918	3.58001	2.2561	2.77819	3.50356	3.89857	4.46782	4.29407	3.53584	4.04208	4.47179	5.64262	5.95604	6.06188	5.70513	5.24967	5.09479	4.6949	5.31278	5.24046	5.06444	5.69344	6.18148	5.3552	5.61892	4.91742	5.16808	5.74774	5.63075	6.01909	5.66962	5.92173	5.88906	6.23338	7.06373	6.10366	5.86397	5.88556	6.02435	4.67067	5.56544	5.65157	4.21897	3.58438
-0.302876	4.06507	4.37748	2.81509	2.94459	4.59888	4.52191	3.88809	2.95153	2.83368	2.62711	3.81645	3.42429	3.73531	3.73705	4.27852	5.50443	4.39122	2.92911	3.3559	3.80364	4.64455	4.59746	5.01315	4.81382	5.59142	4.80422	4.56583	5.19411	4.97522	5.20583	5.1478	5.92229	6.73197	5.6606	5.61741	5.97474	7.02855	5.97187	5.44603	5.6858	5.79611	6.22225	6.44784	6.79476	7.11911	6.8762	6.7842	5.19345	4.7418
-0.29428	3.38864	3.38938	2.99585	3.16501	4.9202	4.978	4.21194	4.20623	4.25374	4.54421	4.60885	5.02402	4.56013	4.73421	4.20174	4.47246	4.80629	5.01739	5.14747	5.61611	5.11622	4.77168	3.99261	4.32155	5.28805	5.66714	5.67354	5.27314	4.84157	6.3049	6.121	6.46499	6.3262	6.25514	4.76782	5.55475	5.71755	6.335	5.9685	5.33351	5.6168	6.48621	6.7451	6.65764	6.82849	5.91828	6.76687	6.43274	6.41542
-0.285684	3.56118	2.9056	3.02181	2.95561	3.03461	3.31672	4.12489	3.79014	3.7125	3.76456	3.84902	4.05833	3.95268	4.33307	3.7582	3.77889	4.85733	5.27627	4.97384	4.40077	4.59824	4.98912	4.46863	4.27437	4.869	6.01836	6.11338	5.17513	4.9721	6.22304	6.04233	6.12001	5.01041	4.80613	5.57798	6.5671	6.48692	6.49026	6.1605	5.52323	5.71846	5.32832	4.92972	4.96955	5.47244	5.1433	5.63622	6.49953	7.09384
-0.277088	4.05707	3.25049	2.95842	3.15278	3.36189	3.0603	3.40142	3.07616	3.08745	2.71016	3.42434	3.50261	3.77919	4.54693	3.88026	4.64479	4.27261	4.13192	4.08287	4.43122	4.60024	4.43288	4.26509	4.52318	4.7314	6.05656	6.11951	4.72857	4.86294	5.15113	4.69168	4.9197	4.86366	5.66387	6.81631	6.91427	6.0319	5.6661	4.84379	4.9916	5.67848	5.15577	4.34447	3.15573	3.63708	4.50781	4.96365	5.66735	5.77019
-0.268492	3.15766	2.71059	2.24494	2.60374	3.3102	2.81485	2.57188	2.58077	3.0117	3.06106	3.611	3.41254	3.52555	3.89149	3.424	3.75881	3.5469	3.37866	3.71368	4.13041	3.86167	3.74828	3.68418	3.65548	4.09477	5.52387	6.26023	5.64247	5.21311	5.14551	5.51616	5.80395	5.75588	5.76217	5.3156	4.06007	3.49518	4.23872	5.11432	6.49641	6.28284	5.79595	4.9464	3.40725	4.41388	5.10948	6.40027	6.6614	6.51838
-0.259896	2.6291	2.34006	2.3317	2.70807	3.32464	3.48683	3.6744	3.10709	3.05886	3.70332	3.92908	3.35608	3.69865	2.98125	2.54178	2.17538	2.26157	3.08536	3.96716	3.81078	3.92088	3.27225	3.34544	4.1457	4.87643	5.65	6.20024	5.63614	4.81487	4.28564	4.16834	4.62292	4.45752	4.95625	3.84088	4.00336	5.09739	5.34036	4.61324	4.14552	4.42347	5.69455	5.76569	5.02036	5.04921	3.79183	3.92779	3.47451	4.57168
-0.2513	2.86642	3.00135	2.58007	2.62961	2.69568	1.93771	2.19972	2.5944	2.77764	3.13221	4.10817	4.39282	4.13796	3.46899	3.07064	3.36897	3.40803	2.92273	3.24741	3.34207	3.38096	2.74971	3.22576	3.56281	3.3297	3.93405	3.79154	3.74909	3.00173	3.66629	4.84253	4.98756	3.57537	4.53656	4.37433	4.13126	4.01344	4.60771	3.83665	3.13499	5.22405	5.82246	4.95026	6.06274	6.3712	5.16814	3.60194	3.59512	4.28275
-0.242704	2.46527	2.59331	2.42294	1.93254	2.92492	3.67945	3.26312	2.16198	2.27321	2.42634	3.58956	3.25673	3.53211	2.90467	2.6061	2.36916	2.54462	2.5644	3.06063	3.49291	3.71477	2.6277	2.19806	2.92095	2.72684	3.23298	3.9388	3.5824	3.59352	3.20744	3.81797	5.13056	4.7852	4.63431	4.24398	4.01089	4.30342	4.84065	4.64277	3.63341	3.33443	4.03911	5.1419	4.90465	4.21852	3.8878	3.13801	3.90581	3.24297
-0.234108	2.94269	2.4787	2.8904	1.67264	1.87028	2.83914	2.5232	1.77393	1.5234	2.08369	2.76507	2.39032	1.6831	1.45502	1.5683	1.39217	1.40139	1.99375	2.24253	3.17719	3.10152	2.73373	1.97208	2.24583	1.85828	2.59635	3.02518	3.10159	3.79201	4.14247	4.41207	3.19948	4.14223	5.27578	4.91676	6.22091	5.43595	4.6195	3.96872	3.34509	3.61454	3.22858	3.01097	3.31234	3.13913	2.37471	2.70709	3.62619	4.20071
-0.225512	2.10199	1.77507	1.13019	1.32083	1.90934	2.85632	2.31992	2.74858	3.5467	2.71364	1.77064	1.23992	1.82946	1.98128	1.03733	1.18432	1.57535	2.7387	3.05164	2.67817	2.07562	3.08316	2.37849	1.55278	1.94401	2.24014	2.36907	2.2404	2.88988	3.30209	3.06861	2.28686	3.12356	4.19829	3.88208	2.63985	2.61372	3.08787	3.85658	3.40544	3.17142	3.21942	3.5444	3.82574	4.13213	3.76733	3.40673	2.96791	2.24201
-0.216916	1.38681	1.98439	1.669	1.96193	2.62795	2.5914	2.37807	2.17595	1.46057	1.90208	2.3193	2.35448	2.5201	2.01158	1.41846	1.55975	1.41875	1.81374	3.18513	3.27394	2.89774	2.80267	2.98585	2.83276	1.76688	1.88636	1.977	3.15249	3.17258	3.19934	3.05318	2.38581	2.30327	2.71551	3.79202	2.98838	3.38853	3.57057	2.9642	2.84917	3.31252	3.01776	2.34142	2.90833	3.15061	3.2331	3.50391	3.53429	3.69623
-0.20832	1.92214	1.55984	1.27111	1.76175	1.59656	1.83688	2.01327	1.83222	1.95142	2.21642	2.09045	1.9554	1.39103	2.21974	2.56379	2.25303	2.2142	2.22717	1.79162	1.4699	2.19994	2.53044	3.30256	3.34721	2.91922	1.99602	2.12645	1.84172	2.45532	2.81912	2.67502	2.97703	2.36733	2.48581	2.55351	2.54188	3.74086	3.65171	3.21116	3.27719	2.97899	3.03736	2.82595	2.67696	2.85911	2.40486	3.19927	3.59086	4.21558
-0.199724	1.85971	1.59789	1.83909	1.1987	1.55128	1.95935	2.18174	2.35669	2.15784	1.87671	2.16461	1.97354	1.4648	1.67489	1.66418	1.7087	2.00675	2.23659	1.61483	1.90177	2.48533	2.50837	2.29341	2.7284	2.40943	1.9689	1.98613	1.76209	2.39728	1.78598	1.95896	1.77918	2.15994	1.87916	1.73852	1.54685	2.62957	3.12519	3.17444	2.9881	2.97354	3.00294	2.68797	2.95537	3.5844	3.19257	2.80223	2.0948	3.01528
-0.191128	1.30997	1.04601	1.41363	1.90414	1.91811	2.00307	1.94488	1.72145	1.5664	1.98021	1.60289	1.87575	1.54617	1.08815	1.47156	1.84821	1.99612	2.03514	1.94671	2.22553	2.75881	2.31603	2.07172	2.10319	2.0869	1.97037	2.05715	1.79835	2.30598	2.14278	2.23687	2.13621	2.03894	1.91461	1.93297	1.93379	2.37732	2.39992	2.32456	2.2207	2.54282	2.58568	1.82201	1.69092	2.33811	2.73783	2.52858	1.90052	2.30119
-0.182532	1.7581	1.33819	0.840033	1.70111	1.66217	1.69613	1.73625	0.760298	1.00534	1.61062	1.51086	1.52134	1.50643	1.38829	1.6505	1.20373	1.24032	1.4941	1.73388	1.73853	2.30207	1.90905	1.57093	1.53516	1.66469	1.99778	2.06644	2.00886	3.06914	2.48962	2.416	2.01103	1.33717	1.88732	2.01502	1.92564	1.86054	1.93756	1.95821	2.18929	2.09636	1.99042	2.06109	1.93547	1.81628	2.03514	2.51378	2.16305	2.38738
-0.173936	2.02076	1.4282	1.75714	1.73016	1.44347	1.15563	1.34819	2.3384	2.50263	1.79827	0.801936	0.97685	1.30263	1.55362	1.54761	1.30318	1.16052	1.5544	1.17887	1.02968	1.45656	1.49695	1.21579	1.43212	2.14306	1.99929	1.81839	1.56029	1.8889	1.31049	1.22616	0.635738	0.717051	1.53445	1.64327	1.38643	1.40774	1.7821	1.77238	2.0067	1.54462	1.37806	2.0186	2.2962	2.4148	2.16864	2.37579	1.78412	1.98885
-0.16534	2.31772	1.30547	1.13778	1.56303	1.82337	1.81822	1.98186	2.22082	2.39149	1.95496	1.72037	2.08923	1.92725	1.51284	1.88329	2.09233	2.45585	2.54341	1.82689	1.48897	1.14546	0.792965	1.0956	1.78737	1.93394	1.85379	1.63424	1.14144	1.28628	1.03824	0.74557	0.578286	0.219245	0.78617	1.7391	1.95894	1.55045	1.98607	2.01416	1.90693	1.74913	1.5062	1.51631	2.28564	1.62709	1.67993	1.92993	2.28747	2.59089
-0.156744	1.30887	1.50713	1.03837	1.47251	1.71656	1.75837	1.83195	1.87741	1.77608	1.86425	1.573	1.81005	1.71885	1.78803	1.65001	1.8746	1.95542	1.50919	1.87379	1.88613	2.56766	2.70917	1.8298	1.20078	0.814131	1.38556	1.95001	1.82574	1.9115	0.998282	1.37268	2.17336	2.13403	2.31644	1.35796	1.70342	1.51007	1.38107	1.78363	1.05887	1.13665	1.70679	1.169	1.25532	2.27809	2.81533	2.80891	1.84966	1.7732
-0.148148	0.786815	1.03566	1.0339	1.71339	2.14568	2.25909	1.27899	1.30396	1.82292	1.44358	0.940152	1.49313	1.78799	1.78308	1.56934	1.2491	1.8495	1.42405	0.895287	0.743134	0.434131	0.596959	0.608784	0.603672	0.753376	1.61188	1.79637	1.91969	1.66423	1.68118	1.68233	1.56658	0.952586	1.43808	2.09313	2.74489	2.52829	2.11914	1.52559	1.28464	1.13854	1.35452	1.18251	1.0374	0.931667	1.55478	2.50296	2.57136	3.04647
-0.139552	1.25759	1.95299	1.78336	1.93651	1.86019	1.25986	1.15686	1.19261	1.04483	1.62173	1.09171	1.50668	1.68346	2.32683	2.53077	2.43443	1.69002	1.04308	0.92532	0.835006	1.02704	0.819413	0.219547	0.449587	0.949184	1.35832	1.5498	1.52722	1.76698	0.995316	1.17018	1.43976	1.23347	1.35539	0.950832	1.40837	2.09645	1.50884	1.22825	1.33736	1.39191	1.65216	1.32099	0.818046	1.06128	1.44245	1.23519	1.97088	2.06609
-0.130956	1.82926	1.98155	1.08739	1.18373	1.07374	1.10017	1.52497	1.5714	1.57482	1.01426	1.03532	0.794809	1.16847	1.61669	1.80453	1.56635	1.71303	1.6038	1.68819	1.06622	0.950913	1.17877	0.661923	0.752763	0.707411	1.53	1.67789	1.37471	1.15814	0.91573	2.27197	2.52233	1.78761	0.881113	1.18548	1.48351	1.5551	1.37434	1.21713	1.08307	0.818806	1.19986	1.58469	1.52493	1.52819	1.82152	1.82345	2.02198	2.14056
-0.12236	0.569348	0.681821	0.899705	1.34728	0.938516	1.41652	1.34396	1.08018	1.0619	1.07042	1.26052	0.93146	0.893737	0.860466	1.3802	1.28127	1.08752	1.44743	1.26357	0.950431	0.859778	1.23028	1.03263	0.581155	1.15134	1.44958	1.4545	1.28368	1.15214	1.40386	1.18225	1.35272	1.4039	1.31292	1.65753	1.89833	1.67303	1.57537	1.31296	1.18368	1.48444	1.68311	1.8203	1.68538	1.45558	1.54909	1.09538	1.05646	1.14545
-0.113764	1.23141	1.36088	1.51116	1.84086	1.10101	1.29351	0.95052	1.05657	1.14397	0.823462	0.951967	0.666636	0.9068	1.1665	1.79802	1.644	1.03353	1.7013	1.97657	1.45889	0.542493	0.843658	1.11115	0.997709	1.23491	0.806511	0.94319	0.706792	1.59145	1.93381	1.45996	1.44566	1.38826	1.31475	1.75292	1.49851	1.16163	1.12437	1.2996	1.61662	1.70506	1.29534	1.63783	2.17495	1.73456	1.61227	1.03455	1.12786	1.7036
-0.105168	1.45768	1.00891	0.472867	0.995702	1.37826	1.93562	1.6801	1.52863	1.45927	0.966074	0.869655	1.06696	1.00779	0.869196	1.19127	1.15966	1.08509	1.25534	1.69781	1.56932	1.21207	0.758639	0.772273	0.768238	0.855678	0.853005	1.0786	0.91975	0.908626	0.721282	1.09873	1.65453	1.75815	1.80741	1.63234	1.48737	1.46253	1.4231	1.33815	1.37169	1.17832	1.41293	1.73922	2.39608	2.04213	1.71765	1.42322	1.42649	1.57853
-0.096572	0.786533	0.386915	0.552525	1.1551	0.915169	0.845322	1.28759	1.25521	0.981644	0.900276	1.05421	1.07676	0.842539	0.870483	1.111	1.40923	1.51479	1.44053	1.49217	1.2793	1.299	0.824124	0.435577	0.801664	1.04485	1.33882	1.54631	0.962408	0.938538	0.993164	1.25554	1.47402	1.74526	1.33508	1.2159	1.60959	1.41089	1.31058	0.92579	0.672332	0.904307	1.31608	1.52295	1.67295	1.26985	1.41478	1.58075	1.72903	1.15282
-0.087976	1.48069	1.0524	0.986293	0.974357	0.820398	0.905813	1.0634	0.894672	0.884329	1.17755	1.41449	1.19707	0.84543	1.1494	1.26082	1.01815	1.02199	1.11651	1.08312	0.683393	0.933523	1.22583	1.60066	1.57132	0.979475	0.825122	1.03073	1.22507	1.53212	1.74761	1.5737	1.1883	1.33993	1.29638	1.0564	1.25516	1.43794	1.1824	1.03381	0.960051	1.39304	1.2194	1.74577	1.62906	1.098	0.83341	1.68875	2.0586	1.97307
-0.07938	1.29256	1.05289	0.536811	0.52795	0.81832	0.718757	0.638029	0.758898	1.04142	1.07471	1.0409	1.24834	1.41653	1.26273	1.29775	1.17973	1.01515	1.46721	1.94353	1.79612	1.45907	1.59566	1.74591	1.66664	1.41819	1.52907	1.35833	1.00686	0.821061	0.901625	1.18392	1.0067	0.934356	0.833911	1.17267	1.09857	0.896209	1.07044	1.34537	1.31944	1.28723	1.0635	1.28223	1.36429	1.18942	1.46042	1.70708	1.58641	1.61093
-0.070784	0.724978	0.975351	1.23034	0.92172	0.617632	0.428549	0.904611	1.79199	1.45656	0.902413	0.661497	0.669846	0.974538	0.751018	0.916011	0.766874	0.540893	0.94652	1.43106	1.46217	1.02993	0.792423	1.60339	1.29009	0.958937	1.06456	0.873032	0.641962	0.6645	1.00031	0.812123	0.29092	0.516176	0.827001	1.15197	1.30187	0.947667	1.42315	1.00156	1.24687	0.995213	0.562944	0.911972	1.1505	1.07939	1.69703	2.07999	2.77944	2.43483
-0.062188	0.713549	0.846133	0.482033	0.918701	1.43958	1.39683	0.386805	0.690697	0.980888	1.14177	1.54348	1.57751	1.32499	1.55826	1.03476	0.926406	0.848466	0.832909	0.892338	1.18006	0.733338	0.662246	0.977864	0.997627	0.678268	0.81499	1.00174	0.724273	0.795862	0.678557	1.22471	0.713764	0.263778	0.136362	0.552697	1.01116	1.51191	1.01071	0.613363	0.775053	1.17603	0.969963	1.2605	0.776312	0.999742	1.12275	1.15218	1.12964	1.32484
-0.053592	1.17962	0.990175	0.811878	0.770266	0.980354	0.502275	0.741214	0.929741	0.854356	1.06939	1.64768	1.20856	1.13802	1.33269	1.32215	1.36235	1.44182	0.846369	0.774146	0.882653	1.48745	1.38431	0.834741	0.684854	0.656657	1.20755	1.60485	1.30766	1.71328	1.3898	0.675126	0.441136	0.464851	1.0165	1.08281	1.55566	1.02846	0.818462	0.676892	0.979862	1.51639	1.07755	1.24455	0.738974	0.475932	0.983623	1.58199	1.51562	1.3168
-0.044996	0.537014	0.738372	0.605635	1.29111	1.33341	1.30523	1.06302	0.757378	1.51256	1.35542	1.76814	0.89349	0.553995	1.10649	1.91621	1.47147	0.898413	0.857129	1.35647	1.50036	1.7543	2.29691	1.25541	1.35147	1.53214	1.17012	1.38363	0.863379	1.16107	1.52695	1.47533	0.909456	0.898328	1.28153	0.928399	0.705616	0.784686	0.477889	0.780547	1.33297	1.3586	0.884331	0.920672	0.866391	1.06245	1.14748	0.507251	0.438282	0.795591
-0.0364	0.195008	0.601308	0.786915	0.971647	1.21494	1.03456	0.822343	0.864405	0.639358	1.00591	1.39231	1.17849	1.29731	1.33099	1.18708	1.21643	0.930688	0.700775	0.728049	0.953668	1.82179	1.69401	1.02869	1.12934	1.60175	1.71214	1.72333	1.3121	1.04712	0.715813	0.682224	1.29148	1.36195	1.48587	0.972518	0.794303	1.34947	1.38771	0.785728	0.863797	1.05852	1.55812	1.30807	1.28431	0.618298	0.868798	1.13296	1.09623	0.831277
-0.027804	0.657865	0.449537	0.388431	0.777755	0.670177	1.2636	1.10879	1.04577	0.769219	0.529535	0.408901	0.706474	0.911683	0.794432	0.528714	0.894658	0.969698	0.811165	0.77666	1.1095	1.45631	1.75748	1.10626	1.62354	1.77499	1.92738	1.46799	1.2758	1.3287	1.39625	1.58745	1.26616	0.852213	0.801037	0.469992	0.484789	1.08058	1.10532	1.10069	1.07567	0.50529	0.716175	0.945087	1.32566	1.12221	1.22468	1.35471	1.11158	1.08211
-0.019208	1.01205	0.886836	0.60712	0.660254	0.646139	1.04822	1.2091	0.980945	0.831175	0.886957	0.76962	0.735577	0.616404	0.642803	0.596803	0.953173	1.20119	0.911613	0.96158	1.46548	1.23835	1.8492	1.88692	1.67622	1.11004	0.978791	0.903262	1.04517	1.25803	1.23314	1.0271	1.00377	0.679422	0.798304	0.755729	0.864104	1.01241	0.781389	0.743204	0.71935	0.722937	0.466088	0.868297	0.89191	1.36034	1.00917	1.22362	0.881352	1.21387
-0.010612	1.19962	1.59481	1.07539	0.808427	0.771769	0.776496	1.1858	0.997092	0.693951	1.11321	1.28955	0.817178	0.779872	1.02082	1.0811	1.01994	0.768189	0.592319	0.97254	1.15114	0.865568	0.811309	1.24039	1.09598	1.10339	1.04394	0.726291	0.807823	0.881817	1.13048	1.01317	1.15639	0.993896	1.01306	0.66121	1.02475	0.911598	0.800193	1.09022	1.26356	1.2952	1.01246	0.86248	0.638337	0.953816	0.533002	0.804689	1.02681	1.56974
-0.002016	1.6425	1.69498	0.950809	1.06548	1.18688	1.08846	0.847575	0.595863	0.487289	0.624314	0.801518	1.03447	0.997508	0.972148	1.05887	0.774423	0.53729	0.71352	1.03706	0.786047	0.317405	0.57767	0.623622	1.02086	0.952307	0.993514	1.06056	0.914874	0.929546	0.957883	1.50104	1.59996	1.42522	1.37655	0.666887	1.2636	0.966202	0.491672	0.886811	0.999733	1.12977	1.16942	0.880086	0.720738	0.583033	0.883661	0.870948	0.932868	0.848945
0.00658	0.971573	1.00023	0.680054	0.866001	1.25158	1.18549	0.677897	0.581039	0.534534	0.4672	0.908335	0.913875	0.806836	0.631604	0.794432	0.773193	1.10134	1.50783	0.985479	1.13896	1.18471	1.27738	1.21296	1.05763	0.962724	1.22197	1.20604	1.528	1.12763	0.802669	0.911651	1.15454	1.20105	0.852709	0.891727	1.13892	0.852179	0.507246	0.484489	0.452057	0.619401	1.18958	1.48673	1.42354	0.580229	0.534363	0.547479	0.766052	0.532179
0.015176	0.609152	0.713371	0.468515	0.586778	1.37176	1.70302	1.20446	0.792206	0.764671	1.14276	1.44963	0.991815	0.713835	0.919401	1.22178	1.39286	1.0998	1.43709	1.14819	0.734605	0.703148	0.669284	0.969699	0.667274	0.665184	0.898483	0.806329	1.28831	1.45768	1.35857	1.08242	1.08701	1.20439	0.613529	0.942782	0.962806	0.850474	0.762674	0.93566	0.471287	1.06016	1.56863	1.39154	0.77785	0.833749	0.297229	0.71779	1.01194	0.867276
0.023772	0.654828	1.00077	0.634915	0.661067	0.966788	1.0317	1.39931	1.85115	1.55679	1.38438	1.21227	1.02875	0.851103	0.92891	1.56592	2.05912	1.8963	1.25038	0.815811	0.814714	0.618746	0.563152	0.44262	0.342264	0.4627	0.363049	0.718354	1.1638	1.62319	1.32762	1.33972	1.47667	1.27983	1.51067	2.40671	2.26236	1.82787	0.50546	0.5592	0.573552	0.542604	0.427485	0.73784	0.450094	0.508537	0.614121	0.478286	0.527274	1.01481
0.032368	1.7099	1.3964	0.776868	0.98827	1.28728	1.10403	0.989164	1.0231	0.680339	0.585257	0.680358	0.791129	1.12955	1.51778	1.20167	1.01906	0.561114	0.798309	1.01027	0.687541	0.588979	0.644413	0.579407	1.0484	0.955632	0.91819	0.705482	1.62362	1.41463	0.749123	1.32928	0.943219	1.25868	0.989188	1.4394	0.851949	1.03625	0.596423	0.705661	0.813426	1.7313	1.26222	0.852378	0.745844	1.34403	1.41438	1.3703	0.872843	1.3263
0.040964	1.42114	1.32718	1.28581	0.841115	1.31467	1.14061	0.919135	0.667917	0.843829	1.00781	0.779679	0.62817	0.299279	0.404996	0.553917	0.437088	0.855105	0.652295	0.319131	0.255994	0.516933	0.909941	0.997552	0.86952	0.928209	1.73641	1.92734	1.61628	0.899904	0.851551	0.936212	1.19221	1.01881	1.21512	0.895326	0.662852	0.871897	1.63432	0.71739	0.381799	0.551063	0.878871	0.839238	0.997662	1.03846	1.89686	1.46923	0.980276	0.690128
0.04956	0.816174	0.624674	0.445425	0.451777	1.09529	0.740795	1.19358	1.18967	1.03994	0.420711	0.761628	1.02307	0.592479	0.584616	0.781	0.87558	1.25819	0.804613	0.744228	1.28444	1.56633	1.55162	1.66714	1.75233	1.45016	1.07607	0.692001	0.868466	1.4067	1.164	1.03853	0.893551	0.622348	0.66438	1.43532	2.02827	1.62856	1.54398	1.29431	1.14551	1.22813	1.02538	1.15806	0.808616	0.92787	1.39982	1.31719	1.71256	1.63163
0.058156	0.928952	0.983676	0.330001	0.440858	0.498573	0.479087	0.459418	1.0475	0.942359	0.964973	1.14395	0.993156	1.33123	1.85508	1.50901	1.29779	1.04062	1.20339	1.26198	1.54246	1.28069	1.22852	0.891849	0.835641	0.763041	0.461236	0.939326	1.51435	1.20286	1.48621	1.17488	1.13759	1.02327	1.17753	1.37234	1.78804	1.78388	1.4349	1.38261	0.848335	0.519326	0.863303	1.40193	1.24613	0.805675	0.622742	0.677989	0.956158	0.884824
0.066752	0.419439	0.610462	0.279762	0.787867	0.891503	0.801348	0.806702	1.10413	1.26657	1.32805	1.08619	0.865404	1.11202	1.2491	1.38877	1.64586	1.08277	1.06936	1.15979	1.41173	1.13777	1.20567	1.23695	1.05877	1.11213	0.704325	0.629288	1.06983	1.4851	1.82842	1.80226	1.2633	1.00361	1.00712	0.843983	1.37058	1.75794	1.11621	1.01862	0.889453	1.05193	1.44614	1.3854	1.38669	1.21059	1.24466	0.916386	0.819367	0.934731
0.075348	1.15176	0.941172	0.66754	0.889445	1.05957	1.36389	1.21584	1.32246	1.13859	0.835008	0.627655	0.502731	0.4934	0.988265	1.07546	1.34097	0.980131	1.10907	1.07626	1.25597	1.40319	1.26862	1.44664	1.22209	1.0531	1.23339	1.33457	0.929549	1.1997	1.3489	1.57934	1.27331	1.44889	1.5937	1.43992	0.996805	1.33225	0.972594	1.17976	0.979995	1.0479	1.197	0.650793	0.921725	1.34565	1.23741	0.979254	0.904954	1.15817
0.083944	1.24769	1.4541	1.32996	0.80102	0.659115	0.945529	1.02216	0.732719	0.406295	0.331537	0.695165	0.709306	0.907882	1.07725	0.535877	0.683812	0.939292	1.01178	0.923974	0.575723	0.515565	0.591192	1.47031	1.53231	1.02795	1.56276	1.69397	1.0363	0.93986	0.869081	1.2355	1.16802	1.53085	2.05279	1.46642	1.00943	1.78162	1.72906	1.88053	1.37003	1.25095	1.29907	0.84639	1.01539	1.04754	1.14116	1.26165	1.19582	1.11535
0.09254	1.07848	1.53561	1.7802	1.39513	1.43271	1.22959	1.36976	1.48747	1.33758	1.30945	0.981599	0.904627	1.2848	1.21342	0.745729	0.571351	0.860703	0.854872	0.789306	1.0833	1.46204	0.946427	0.942993	1.2233	1.08452	0.916845	0.973117	1.05003	1.16413	1.05165	1.74901	1.5535	1.46711	1.3457	0.869159	0.949912	1.28467	0.639377	1.03562	1.16025	1.22749	1.0582	0.958282	1.35079	0.974091	1.21616	1.29077	1.47966	1.3954
0.101136	1.13303	1.03892	0.896091	0.802852	0.843101	0.668099	0.77099	1.04539	1.3429	1.64629	0.717709	0.847168	1.43649	1.32286	1.44025	1.34631	1.30989	0.906882	1.49674	1.94869	2.06072	1.2669	1.05363	1.22884	1.26274	1.37064	1.44067	1.19099	0.937027	0.900618	1.0425	0.94105	1.46372	1.49153	1.65356	1.26703	0.985117	0.389882	1.02914	1.07823	1.0798	0.783836	0.887234	1.06888	1.08109	1.35588	1.10746	0.955386	0.479457
0.109732	1.28792	0.89672	0.571659	0.572543	1.09622	1.33424	1.25056	0.655552	0.867008	0.831328	0.854292	1.03459	1.02337	0.730902	0.923414	0.891135	0.851822	1.24962	1.56135	1.21993	0.950397	0.962721	0.588139	0.747692	0.481802	0.508768	1.07231	1.10735	0.663268	1.31231	1.26864	0.6489	0.881448	1.23406	1.2579	1.35402	1.39355	1.57211	1.76909	1.79703	2.23377	2.7572	2.68449	3.23436	2.20816	1.0863	0.726775	0.970856	1.45342
0.118328	0.763905	1.37696	1.09523	0.670993	0.696275	0.170194	0.494962	0.837448	0.923855	1.67193	1.58297	1.04393	0.639641	1.10776	1.75667	2.33357	1.80709	1.36957	1.25035	1.30948	1.40023	1.03418	1.02118	0.679405	0.351584	0.37046	0.757287	0.668668	1.01938	0.786559	0.735112	0.939455	0.898489	0.437339	0.822272	0.87445	1.32933	2.05405	2.00338	1.42269	1.08621	0.757982	1.35421	1.61034	1.63501	0.961962	0.852146	0.924874	1.46392
0.126924	0.865297	0.864479	0.831307	1.07116	1.91175	1.32041	1.00566	1.00469	1.18602	1.75594	1.30118	1.6918	1.17686	0.902954	0.39596	0.320877	0.538725	1.0283	1.15569	1.09709	0.824389	0.577235	0.346129	0.813517	0.585744	0.852848	0.983038	1.42593	1.25082	1.64782	1.7126	1.21549	0.812666	0.920146	0.802049	0.926696	1.01719	1.05411	1.2347	0.898488	0.531835	0.954045	1.34009	1.63614	0.882927	0.91915	1.67535	1.63575	1.93664
0.13552	1.26152	1.41103	1.04472	1.09369	1.0972	1.1763	1.33121	1.02408	1.1711	0.885398	0.580616	0.881349	1.57408	1.06706	0.67089	0.767612	0.805238	0.865241	0.58393	0.72216	1.12038	1.4611	1.27075	1.33912	0.831314	0.6903	0.336985	0.434604	1.2055	1.54332	1.83158	1.72069	1.05597	0.91845	0.763999	0.906632	1.55181	1.48224	1.30271	1.18388	0.733739	0.899227	1.40197	1.62964	1.80072	1.62435	1.80102	1.1503	0.992186
0.144116	1.33102	1.28072	1.06662	0.970386	1.08954	1.25536	1.05501	1.44773	1.60719	0.917426	0.351265	1.11863	1.29017	1.21863	0.85258	1.84185	1.9596	1.48551	1.20529	1.3224	1.29763	1.14909	0.8479	1.13335	1.12565	1.05544	1.34075	1.208	0.951455	1.14062	1.29282	0.857712	0.671531	0.920461	1.666	2.07754	1.90122	1.59795	1.37947	1.24654	0.896533	1.336	1.60603	1.27067	1.13674	1.198	1.56137	0.917703	0.984004
0.152712	1.22816	1.6191	1.29764	1.30407	1.33276	1.12623	1.2988	1.16445	1.05349	1.34322	1.17052	1.57945	1.38118	1.12793	1.15895	1.26128	1.16329	1.33906	1.423	1.85173	1.30201	0.818968	0.480212	1.32903	1.50404	1.97054	2.33595	1.77289	0.971094	1.10843	1.14355	0.9337	1.02023	0.762503	0.916815	1.35013	1.4143	0.989453	1.28225	1.41744	1.82044	2.53659	2.49842	2.03236	1.8914	1.9693	1.27609	0.841593	0.934847
0.161308	2.16464	1.99672	1.42011	1.13091	1.61772	1.92084	1.89134	1.2933	1.36534	1.93099	2.05838	2.31883	1.97924	1.51908	1.23479	1.41419	1.35727	1.32967	1.15288	1.38375	1.52598	1.24069	0.639208	1.23193	1.6409	1.7913	1.60044	1.11406	0.864087	0.987061	0.993953	0.825811	1.07968	0.979054	1.10578	1.52936	1.34352	1.02091	1.43848	1.9482	2.6564	2.48155	2.20433	1.73761	1.29626	0.994821	0.914027	1.32271	1.5912
0.169904	2.32651	1.54416	0.80268	0.890559	1.52545	1.80069	1.4585	1.36616	1.4117	1.71688	1.82669	1.83544	1.69766	1.51346	1.56034	1.58774	1.31419	1.38993	1.12217	1.20223	1.65696	1.42927	0.758312	0.835608	1.03621	1.5882	1.61405	1.73515	1.99749	2.04912	1.67493	1.86075	1.89656	1.30769	1.58461	1.39683	1.821	1.43673	1.36445	1.41245	1.83668	1.78274	1.45161	1.28692	1.22623	0.993718	1.37235	2.31228	2.46367
0.1785	1.61508	0.806871	0.574145	0.846187	1.64286	2.26334	1.92691	1.6048	1.59201	1.44541	1.38325	0.857992	1.58717	1.27587	1.29495	1.47169	1.83333	1.74287	1.1499	1.06995	1.36397	1.13233	0.742226	0.953003	1.13736	1.57187	1.79746	2.14169	2.21914	2.21747	1.79871	1.93832	1.75687	1.14387	1.05164	1.01929	1.67361	1.65516	1.18567	1.0785	1.79196	2.05321	1.80338	1.72821	1.23523	1.24353	1.44174	1.94668	1.98717
0.187096	0.440622	0.551797	0.748217	0.677577	0.958682	1.34161	1.3506	1.94962	1.70564	1.01866	1.25332	1.29589	1.38644	1.22404	0.920941	0.879951	0.968587	1.17032	0.755413	1.13074	1.70899	1.89602	1.25944	1.54	2.53218	2.58293	2.71171	1.79106	1.63626	1.74974	1.35703	0.849398	0.518949	0.53527	0.809536	1.08536	1.38545	1.42882	1.38883	0.977735	1.20282	1.11552	1.37001	1.45362	1.62999	1.86157	1.78507	1.89792	1.49093
0.195692	0.822374	0.78014	1.20196	0.957735	0.793979	1.38846	1.40261	1.36535	1.16918	0.744897	1.15226	1.55038	1.59137	1.71176	1.5496	1.08359	0.694297	1.01191	1.21514	1.16423	1.04742	1.59684	1.36307	1.08472	1.05117	1.40286	1.26571	1.0339	1.53975	1.51084	2.05106	1.3889	1.40281	1.28885	1.82964	1.58654	1.02727	0.708065	1.44654	1.4628	1.42742	1.81103	2.19368	2.33599	1.99959	1.67305	1.25765	1.83573	2.32298
0.204288	2.94619	1.90003	0.77629	0.896589	1.50136	2.96048	2.76958	2.0458	1.32945	1.26296	1.28284	1.75133	2.07193	2.04033	1.74797	2.02108	2.19119	1.91531	1.45521	1.40692	1.56212	1.19597	1.68766	2.01495	1.63229	1.8889	1.85549	2.4358	1.8708	1.5294	1.50356	1.90176	2.37478	2.38125	2.1443	1.87265	2.74091	2.99048	1.83793	1.62968	1.69731	1.46686	1.65703	1.93302	2.154	1.73495	2.31955	2.66613	2.82472
0.212884	1.9999	1.52206	0.819804	1.30771	1.93769	2.43163	2.43001	2.76449	1.52278	1.55834	1.07378	1.86346	1.34184	1.22295	1.04519	1.45623	1.87993	1.92608	1.90091	1.87029	1.35905	2.21446	2.86042	2.05076	1.56675	1.46818	1.9281	1.91499	1.85543	2.59621	2.12771	1.84638	2.01326	1.58921	1.69717	2.07429	2.67748	3.3297	3.25539	2.42366	3.06181	3.39619	2.64111	3.24445	2.88125	3.1225	3.33279	2.53327	1.68409
0.22148	1.90797	1.78512	1.7296	1.69756	1.87638	1.81458	2.02508	1.45859	1.23763	1.3734	1.64858	1.65191	1.6534	2.03696	1.81896	2.05233	1.67349	1.53672	1.84571	2.0915	2.42557	2.15889	2.07606	1.90397	1.84707	2.75093	2.90008	2.90902	2.40729	1.72751	1.6528	2.08951	2.82841	1.98023	2.17544	2.35842	2.12981	1.88946	2.44419	2.55911	2.42168	3.16743	3.0521	2.80074	2.3655	2.8997	2.79474	2.36986	2.99039
0.230076	2.02716	2.39762	2.37351	1.8585	1.54315	1.22851	1.71795	1.46714	1.65017	2.14096	2.44665	2.05386	1.39537	2.02234	1.94881	2.49596	2.00044	1.86165	2.40609	3.13053	3.29402	2.68408	2.03141	2.34173	1.80595	1.59904	1.81385	2.56106	3.64092	3.43992	2.86417	1.64706	1.85671	2.06484	1.78511	2.13967	2.07049	1.83609	2.31167	2.61	3.05303	3.5521	2.5131	1.88924	1.75889	1.88102	2.99616	2.96736	3.49322
0.238672	1.017	1.21289	1.56132	1.58418	1.40149	1.63288	1.76049	1.802	2.02614	1.90268	2.42045	2.70992	1.76045	1.84891	2.33156	2.53608	2.93642	3.32422	2.9068	2.71754	3.24671	2.73194	1.79468	2.35931	2.319	2.35567	1.95797	2.17951	2.0678	1.96915	1.61071	1.8919	2.2504	2.88308	3.32673	3.68565	3.73224	2.62583	2.47569	3.07862	3.43838	3.98087	3.38663	3.34446	3.34176	3.09343	2.85849	3.26056	4.09829
0.247268	1.81823	1.74446	1.63671	2.09761	3.179	3.0145	2.16035	2.14569	1.80699	2.403	2.46919	3.02885	2.49983	1.91851	2.62142	3.0306	3.47852	3.14234	2.67981	2.37199	2.70534	2.6652	2.86915	3.63451	3.43431	3.78402	3.3294	2.97774	3.12231	3.28919	2.79358	2.98164	3.23366	3.5467	4.04667	3.93535	3.7662	2.64461	2.385	2.43986	2.00525	2.51294	2.66417	3.19737	3.42373	2.87752	3.28804	4.35655	3.88573
0.255864	2.36326	2.37282	2.7103	2.29802	2.67275	2.34211	1.76439	2.0165	1.80063	2.82491	2.69802	2.60617	2.21028	2.58798	2.54281	1.94091	2.18004	2.54957	2.791	2.71464	3.10175	2.37697	3.20378	3.64792	3.47716	3.93439	4.09398	3.55999	3.94605	4.02723	4.40946	4.43392	4.29139	3.92461	4.59959	4.19998	3.54052	3.16129	2.68078	2.65241	2.75094	2.65732	3.04099	2.93791	3.51423	3.47086	2.89915	3.65694	3.84446
0.26446	2.66969	2.58646	2.52861	3.0925	3.13714	2.98653	2.14381	2.45071	2.22255	2.46933	2.93476	2.46843	3.00763	3.26993	3.30522	2.80794	2.9313	3.53933	2.99986	3.40525	3.49492	3.03104	2.43576	2.18808	2.72519	4.2883	4.46142	3.63183	3.90121	4.35765	4.02096	4.3472	4.9081	4.59273	4.79583	4.40362	4.4525	4.47079	4.29668	3.26668	3.05362	3.03332	3.50638	4.33221	4.05513	3.18504	3.28907	2.79129	3.35818
0.273056	2.39	2.61563	3.12344	3.70288	3.91262	2.68965	2.20811	2.22728	2.19131	2.18391	3.06641	2.69501	3.38554	3.9697	4.28015	3.59826	2.9946	3.1597	3.49231	4.39958	3.98375	3.18364	2.35718	2.08321	3.09779	4.04424	3.95642	3.54456	3.44954	3.53085	3.11323	3.39858	3.47235	3.39395	3.78499	3.52908	3.8141	4.03397	4.18743	4.19609	4.17161	4.01894	3.41318	4.17621	4.9632	4.57532	3.87857	3.08766	2.93754
0.281652	2.46073	2.52279	2.19442	2.96244	3.02537	3.70744	3.91543	3.7718	2.76262	2.80351	4.00828	2.93992	2.39565	3.89818	3.75138	3.03379	2.38676	2.5404	3.69342	3.47186	4.08214	4.0979	2.99483	2.61577	3.39798	4.37559	4.74217	4.44125	4.22755	3.95741	3.76497	4.27999	3.09933	1.75043	2.67727	3.44642	3.80314	3.02666	3.50087	3.95578	4.98239	4.70517	3.28751	3.28886	3.70285	4.10181	4.02873	4.06959	4.28088
0.290248	2.96318	2.67073	3.17136	3.697	3.55612	3.18781	3.15657	3.29856	2.37443	1.93206	3.0852	2.94651	2.81115	2.57222	2.1727	2.15815	2.92037	3.05723	3.61933	3.31796	3.66206	3.7938	3.18702	1.74707	2.69781	3.00534	2.74233	3.52227	4.026	4.33045	3.92024	3.78738	5.01971	5.6266	5.9864	5.57079	4.98659	4.45881	4.72885	4.83119	4.31794	3.70013	3.44803	4.31268	3.89518	4.06969	4.58964	4.63144	4.25659
0.298844	3.16555	3.50027	2.64177	2.0819	1.94214	1.53277	1.93189	2.9505	3.26763	2.58948	3.37038	3.39787	3.47419	3.59083	2.90841	2.78596	3.67314	3.41606	3.68026	2.73113	3.60402	3.36997	3.04754	3.22455	3.4893	4.71364	5.24728	4.27387	3.95792	4.43655	3.52291	2.79973	4.34992	4.54772	5.57295	6.42876	5.57323	5.24376	4.91227	3.87788	4.6402	4.38257	4.39521	4.69091	5.20876	5.1322	6.09937	5.92709	4.89557
0.30744	3.38069	3.20615	2.97623	2.67667	2.59617	2.7582	3.22303	2.28393	2.74951	3.16195	3.02063	3.56875	2.35227	2.99545	3.08	3.35825	3.75452	4.69942	2.96322	2.38969	2.48794	2.7894	3.09268	3.17647	2.82649	3.4582	3.5502	3.16361	4.01643	3.48673	2.93905	3.28996	4.11724	4.88422	5.49063	5.33652	4.88834	4.09267	4.36453	4.54854	4.92076	3.35972	4.10762	3.74941	4.19877	4.42926	4.31077	3.87506	3.71637
0.316036	3.65975	3.59469	3.65164	3.10659	3.01866	3.41664	3.5839	3.20501	3.85218	2.78977	2.57164	3.60821	3.95049	3.80417	3.44972	3.93413	3.96254	4.09582	3.84138	3.21512	2.60714	3.15255	3.83799	4.10807	4.81152	4.81767	3.96496	3.95123	4.84627	4.62696	5.07565	5.60483	6.45582	6.31267	5.36622	4.42273	3.60437	2.95553	3.14592	4.40199	5.51014	4.67096	4.92613	5.09104	5.14785	5.15434	6.05105	5.06326	4.58143
0.324632	3.43198	3.45707	3.3753	3.08835	3.50848	3.58776	3.10603	3.05557	3.95529	3.90724	3.79207	4.04333	4.25549	4.26044	3.85234	4.20011	4.58822	4.06833	4.44848	4.00196	3.78287	3.90879	3.88407	4.00049	4.10753	4.70238	4.49579	4.87644	4.16167	4.62086	4.84079	4.74623	4.39758	4.36777	4.86914	4.51684	4.28977	2.9298	3.96866	4.15588	5.20719	5.5814	4.75339	5.03619	5.55688	5.78599	4.92494	3.79458	4.17299
0.333228	3.7039	3.4406	3.49629	3.67942	3.17118	4.0566	4.37634	2.93973	3.34826	3.70975	3.39547	3.40604	3.35559	3.71235	3.67585	3.80516	3.56944	4.05521	4.5971	4.84943	4.83346	3.895	3.79306	3.65222	2.73339	2.75804	3.72904	4.48028	4.42287	3.56836	3.25356	3.73438	3.72614	4.3467	5.47849	5.15227	4.36999	3.6209	4.35677	5.83873	6.37078	5.30045	4.09236	5.04498	5.49035	5.87323	6.05019	5.74214	5.42121
0.341824	3.68032	3.86516	3.86254	3.94788	3.70603	4.38452	5.17401	4.41488	4.81472	4.33867	4.40341	3.8347	3.99861	3.82129	3.62331	4.11566	4.13192	4.3601	4.46371	4.74068	5.07072	3.85747	3.92816	3.70687	3.02431	3.50086	4.32513	4.45451	5.23806	4.92775	4.73718	4.31799	4.32094	4.79378	5.20374	5.16515	4.84164	4.87921	5.53615	5.63484	4.33122	4.32489	4.78335	4.90953	5.57105	6.22161	6.82511	6.43417	5.13777
[truncated: 301 more columns]

## Sheet: Fig3d
	-2.60116	-2.59277	-2.58438	-2.57599	-2.5676	-2.55921	-2.55082	-2.54243	-2.53404	-2.52565	-2.51726	-2.50887	-2.50048	-2.49209	-2.4837	-2.47531	-2.46692	-2.45853	-2.45014	-2.44175	-2.43336	-2.42497	-2.41658	-2.40819	-2.3998	-2.39141	-2.38302	-2.37463	-2.36624	-2.35785	-2.34946	-2.34107	-2.33268	-2.32429	-2.3159	-2.30751	-2.29912	-2.29073	-2.28234	-2.27395	-2.26556	-2.25717	-2.24878	-2.24039	-2.232	-2.22361	-2.21522	-2.20683	-2.19844
-0.456104
-0.447508
-0.438912
-0.430316
-0.42172
-0.413124
-0.404528	4.61993	5.69309	5.24187	4.54518	6.30126	6.67921	5.55298	4.4215	5.25681	4.79032	3.7755	4.51324	3.97899	4.44212	4.1136	4.28624	4.85031	4.58797	4.61399	4.2136	4.58301	4.51195	4.07705	4.04481	4.99061	5.25414	5.52989	4.63942	5.1224	4.68038	5.22189	5.54109	6.48245	5.00521	4.10297	4.91591	4.80656	4.40753	2.98261	2.56957	3.63488	3.10346	4.06177	4.46426	3.32071	2.86055	3.88284	4.11586	4.06252
-0.395932	4.4621	5.11027	4.13637	4.01227	4.2792	4.86513	4.86771	3.56527	2.57731	2.53468	3.33431	3.7126	4.07724	4.70165	4.74208	4.61687	4.90217	5.97539	5.01556	4.71499	3.83568	4.12518	3.87373	4.48814	4.54526	4.15926	3.91077	4.11718	4.34866	4.51081	4.0041	4.55305	5.00244	4.88588	3.69293	3.78011	5.71712	5.53876	6.15212	5.78012	6.06598	5.712	5.29155	5.04979	5.57766	5.02428	5.15488	4.33098	4.53984
-0.387336	4.6879	3.50463	4.32177	4.34702	5.79167	5.84081	5.84377	5.99536	4.45524	4.30282	3.49203	3.51075	3.78141	4.28417	4.314	3.27817	4.17297	4.96497	5.73378	5.72105	6.09254	5.72837	6.55974	5.98648	5.7614	5.51543	4.85731	4.95294	5.03386	4.24321	4.06537	4.23782	5.72663	5.86087	5.90054	5.36226	4.56205	3.92998	4.68348	4.43681	3.88644	4.7711	4.50698	4.86051	5.42786	5.86579	5.92821	4.7247	4.87589
-0.37874	4.9653	4.52304	4.61388	5.3104	4.58228	5.45642	5.67796	4.81481	3.77751	3.68356	3.7903	4.1508	4.69589	4.79919	4.81157	4.51908	4.43178	4.14941	3.97021	4.39161	5.14098	5.83333	5.00828	4.79865	4.28402	3.81226	4.57182	5.13474	4.78413	5.24698	5.06244	5.47223	5.59356	6.40197	7.03999	6.16832	5.03042	4.07307	3.33919	3.65302	3.97391	3.91931	4.3328	5.19324	6.17173	6.59323	6.99109	4.71305	4.93487
-0.370144	4.30457	3.90559	3.78642	3.14631	3.63482	3.6286	4.26433	3.87098	3.6482	3.3398	3.3232	2.69402	3.86948	3.91789	3.7821	3.40636	3.54652	3.71504	5.33224	5.3381	4.26825	4.21182	3.80617	4.40665	4.52739	4.02254	4.09398	4.35022	4.48579	4.75775	3.63144	3.47569	2.95435	4.24251	4.77181	4.30692	4.16812	3.68439	4.425	4.71039	5.27961	5.10021	4.49188	5.49271	5.82413	5.71196	4.95392	4.29311	3.90206
-0.361548	3.89102	4.57576	4.89697	3.43064	3.85402	4.25007	4.70008	4.69025	4.2177	3.88395	3.93563	3.25658	3.0268	3.23499	3.90447	4.67313	5.34566	4.88509	4.56893	3.73952	4.06931	4.62098	4.10207	3.72291	3.04045	3.87982	3.78637	3.77656	3.75836	4.63875	4.48148	4.38326	4.22297	4.71801	4.63757	4.76614	4.64015	3.84449	4.15998	4.72112	5.38036	5.81816	4.37629	3.82576	4.126	3.85512	3.53643	4.1076	4.08522
-0.352952	3.69448	4.24112	4.95136	4.12451	3.67883	4.36489	5.06915	4.66551	4.67285	5.41103	5.87304	5.43898	3.90096	3.95649	4.61224	4.43927	4.98865	4.58026	4.65933	4.08991	4.21262	5.01862	5.35129	4.909	3.55991	3.92415	3.72908	3.92688	3.82783	4.76978	4.82235	5.16002	5.24022	4.75554	4.29478	4.1927	4.75554	4.60656	4.15915	5.15403	5.15394	5.03534	5.01109	4.42276	5.00246	4.31201	4.39513	4.78025	4.5597
-0.344356	4.96042	4.62015	5.168	5.39082	5.58742	5.83119	5.13195	5.31521	6.54352	6.31076	4.87457	5.91311	4.85538	4.64494	4.48467	4.52123	4.67142	4.36979	4.0548	4.01452	4.28988	4.2467	4.46022	4.46918	3.84437	5.21296	5.14221	4.8198	4.2477	3.78777	3.75718	3.58236	4.29281	3.89646	3.13182	4.05232	4.87165	4.23251	4.59878	5.70025	5.33897	4.87368	4.09391	3.39004	4.84454	5.23138	4.72218	5.07128	5.18368
-0.33576	5.11578	5.55289	4.31793	4.59747	4.83377	3.87965	3.73578	5.14155	6.79754	6.25856	5.04024	5.05542	4.2364	4.84282	4.70529	5.08279	4.91491	5.0155	3.79741	3.67532	4.91408	5.25063	4.18811	4.8381	5.38957	5.52978	5.53534	4.69953	3.88174	3.72495	3.21509	2.83575	3.52563	3.43045	3.85208	4.01621	4.13274	4.21838	4.96302	5.47075	5.44909	5.34234	4.74241	4.09711	4.81926	4.49477	2.51779	3.59478	5.09576
-0.327164	5.05652	4.29561	4.08798	4.04603	3.90293	4.35726	4.40099	5.29324	4.51721	4.20934	4.93363	4.97626	4.94313	4.96914	5.75729	5.14318	5.02242	4.67882	4.4886	4.34036	4.40081	4.62885	5.00716	4.73369	4.30914	4.74546	4.61653	3.80913	2.96463	4.27676	4.7043	5.1345	4.94181	5.29612	5.11796	4.73558	4.16545	4.19785	4.44273	5.10338	5.99431	6.10903	5.95402	5.26931	5.24487	4.93404	3.13477	3.19626	5.21097
-0.318568	4.19072	3.62499	4.05132	4.1779	4.82592	5.15441	5.63701	4.53059	4.64741	5.22762	5.60277	4.78911	4.54076	4.36721	5.07625	5.61462	6.41669	5.9091	4.80136	4.1016	3.3668	4.04007	3.42462	3.00516	3.24654	4.09213	3.9628	4.52365	4.32115	4.48756	5.38189	4.60885	4.31829	5.55877	5.69479	4.83841	3.46538	4.9278	5.77494	6.54602	5.52173	5.6712	6.49567	5.11066	3.5976	3.7756	4.37986	4.9871	5.29315
-0.309972	5.34653	4.70932	4.84161	5.1607	4.70679	4.80047	4.3917	5.45718	5.39016	4.80861	4.21027	4.80415	4.93163	5.09956	5.66071	5.70239	4.58689	3.98325	2.77252	4.78408	6.46579	6.06782	4.56453	5.61094	5.12886	5.02559	5.36518	4.89723	5.16161	5.54129	5.27079	4.86525	5.46411	6.03773	5.58926	4.57473	4.56739	5.19467	5.9981	5.50818	5.19127	5.09959	5.53947	5.42478	6.32626	6.06203	4.77306	3.50976	5.1212
-0.301376	4.58952	3.73173	5.10963	4.2373	4.36817	4.16255	3.59524	3.07909	3.3274	4.21838	3.92795	4.58399	4.51527	4.84241	5.11925	4.37892	4.6892	4.98742	5.74259	5.46943	5.87862	5.12546	5.82889	4.758	3.85964	3.56514	3.64435	3.93695	4.39814	5.21993	5.9157	5.29672	5.08839	4.0894	3.81167	4.18184	4.21742	4.15298	4.23811	4.78682	5.10494	4.16425	5.40211	5.47592	6.16729	6.49366	6.79529	5.35201	4.95595
-0.29278	2.7605	3.78767	4.0735	3.3762	3.19024	3.84725	3.60286	3.73226	4.58509	5.38075	4.89196	4.32937	3.81063	4.2944	5.21444	5.14222	4.91276	4.23753	3.85569	3.75387	4.1072	4.02201	4.71451	5.15521	4.62656	5.25738	4.65562	4.6422	4.96326	5.40248	5.10974	4.72865	5.12095	5.07791	5.13596	5.13042	5.88185	5.4945	5.25254	5.08768	5.0879	4.93903	4.01606	3.70737	5.209	6.4098	6.44403	5.93884	6.02939
-0.284184	2.9866	3.53247	3.20634	3.13195	3.84834	4.14914	3.55779	3.23703	3.7718	3.61298	3.60765	3.744	3.36773	2.68303	3.5001	4.44321	5.43966	4.49341	4.059	4.54001	4.80098	4.61924	4.80268	4.24133	4.20687	4.85858	4.72712	4.46366	5.14676	5.56277	4.92202	4.0129	4.39559	5.08547	4.79327	4.94114	5.11566	5.41862	5.48837	6.10823	6.43777	4.99969	4.1117	4.92069	5.61108	6.66832	6.04251	5.71874	5.07848
-0.275588	2.43745	2.81192	2.76713	3.19902	3.75895	3.58834	2.98645	2.78884	3.23557	2.99234	3.352	3.27581	3.45497	3.21682	4.34714	4.07997	4.34633	3.73682	4.24082	4.32525	4.84966	4.49023	3.95323	3.57222	3.5509	3.73093	4.26002	4.15245	4.56223	4.43913	4.50163	4.74401	5.53528	6.27321	5.81263	5.04068	4.86659	4.28695	3.83014	4.10369	4.96003	4.10921	4.02043	4.67652	5.21099	6.26651	6.28573	5.3111	4.649
-0.266992	3.04882	3.18848	2.92728	2.89346	2.42661	2.28678	2.916	2.7508	3.29775	3.47531	3.20293	3.39193	3.2149	2.92233	3.46411	4.02672	4.04786	3.48031	3.78328	3.62976	3.68406	3.61009	3.5345	2.95469	3.12857	3.38454	3.67087	4.79938	4.19491	4.07743	3.66482	3.55547	5.02468	5.84344	4.74355	3.88764	3.55863	3.442	3.42548	4.33984	5.14576	4.32572	3.99306	4.45975	6.19957	6.4836	6.3065	4.66933	4.68341
-0.258396	2.66954	2.82169	2.72235	3.25432	2.73252	3.78485	4.29759	3.51032	2.7844	2.96839	2.60147	2.79271	2.56706	2.32028	2.8268	3.15651	3.82293	3.07725	3.36233	3.21843	3.37236	3.5815	3.70648	2.96137	3.25849	3.81021	4.2267	4.43095	3.36392	3.44408	4.02256	4.1028	4.7813	3.98423	3.28174	4.07847	4.6688	4.52148	4.82671	4.07317	5.18593	4.9414	5.54516	5.51293	6.44643	6.80387	6.40871	4.84101	5.63535
-0.2498	3.01322	2.93359	2.81449	2.41586	2.32105	2.50301	2.47044	3.14348	2.12444	2.45148	2.02263	1.89105	1.99063	2.83634	3.46138	3.58053	3.48401	3.51397	3.39175	3.27905	3.87711	3.26153	2.52321	2.72005	3.30531	3.31141	3.85985	3.9615	3.43888	3.37283	3.59831	3.90775	3.41414	3.12282	3.59699	4.25516	4.52701	5.24727	4.7532	3.6745	3.90848	3.93607	4.81434	4.51499	3.20523	4.64184	5.41637	5.25195	5.16716
-0.241204	2.03676	2.2062	2.19164	1.95262	1.43529	1.72527	2.20152	2.51332	1.98974	3.04876	3.44273	2.86259	1.91666	2.50214	3.06141	3.18784	3.16399	3.23874	3.42182	2.64347	1.97759	1.9313	2.71006	3.13698	2.5008	2.84041	2.61562	2.8091	2.418	3.18987	3.69897	4.85335	3.89931	3.86904	4.2536	4.49059	3.91498	3.01737	2.76921	3.32899	3.59304	5.04531	5.52264	4.73401	3.42405	3.71053	3.86756	5.47318	4.8446
-0.232608	2.02761	1.54128	1.72327	1.57518	1.84582	2.23803	2.51216	2.24734	1.99861	3.4971	3.72622	3.7564	2.77064	2.71454	3.08211	3.67267	2.90271	2.8379	2.31533	2.04144	1.78091	3.51411	3.28942	2.7793	1.86594	2.2801	3.79964	3.9981	3.13612	3.77551	4.32647	3.75754	3.70757	3.72035	3.96757	3.5725	2.83368	2.63135	2.67388	2.27185	2.61894	4.03787	4.23811	4.47389	5.19782	5.66899	6.52434	4.6624	3.45255
-0.224012	2.44285	2.52034	3.04113	3.34596	3.37776	2.98571	2.41558	2.07263	2.00745	3.38345	2.73194	2.64778	3.47325	2.97895	2.12598	2.0451	2.1261	1.63755	1.58903	1.76786	2.37875	2.03037	2.33717	2.22375	3.30167	3.20059	3.33592	3.53894	2.5899	2.92888	3.67515	4.25807	4.50472	4.57395	4.58556	3.88817	3.42648	2.88432	1.8889	1.95985	2.18874	2.9924	2.38943	3.25843	3.04311	3.77346	3.64963	3.28478	2.34437
-0.215416	1.39532	1.35009	1.30486	2.5368	3.13431	2.61554	1.88039	1.95979	2.16727	1.14831	1.18858	1.78697	2.44121	2.94399	2.9574	2.42853	2.80803	2.97627	2.71959	2.63893	2.51959	2.75959	2.20494	2.33347	2.84862	2.84104	2.46416	2.44567	2.61614	2.42857	2.84792	2.49792	2.87304	2.62237	2.7928	3.21972	3.35421	2.10959	2.35525	3.47769	3.58024	4.03323	3.92975	3.21959	3.0838	2.45119	2.76008	2.39233	3.06299
-0.20682	2.0749	1.95479	1.7394	2.25396	1.7452	2.55765	3.17592	3.33183	3.24898	2.36933	2.07359	1.84359	1.75306	2.03368	1.94939	1.74626	2.89311	3.19476	2.40188	1.56306	2.33504	2.45169	2.29994	2.07515	2.318	2.01434	2.4328	2.46078	2.52463	3.59882	3.59363	3.77729	3.08362	2.18775	2.4068	2.73785	3.89309	3.18232	2.92695	3.36392	3.42737	2.22066	2.45652	2.42887	2.30451	3.94073	4.01206	4.42465	4.34591
-0.198224	1.28426	1.24502	1.49045	1.36184	1.83095	1.91786	1.97959	1.91556	1.61713	2.01917	1.96208	1.92244	1.84502	1.66679	1.90564	2.03476	2.20579	2.32791	2.64411	2.44493	2.73824	2.66916	2.67062	2.19256	2.60071	2.06937	2.33414	2.0998	2.60349	2.58825	2.0313	1.76596	1.7437	1.93264	2.11348	3.1606	2.92011	3.49773	4.62528	3.97357	3.9625	2.76566	3.11696	2.54186	2.05128	1.59639	1.70946	2.82526	2.87634
-0.189628	1.50326	1.37262	1.31231	1.24175	1.92659	1.8157	2.00156	1.72068	1.56676	2.05559	1.95201	2.14269	2.11082	2.03288	2.2836	1.90899	1.66818	1.56347	2.12199	2.89609	3.36013	3.25797	2.24851	1.34226	1.36909	1.2768	1.45436	1.96632	2.93572	2.67547	1.91351	1.95404	2.31863	2.7378	2.24595	2.81336	2.38934	2.35978	2.80376	3.02011	3.07052	3.17392	2.88119	2.31389	2.64064	2.24563	2.06703	2.80074	2.7107
-0.181032	1.91994	1.94198	1.85101	1.70366	1.90106	1.46377	1.56893	1.61624	1.74016	1.50542	1.38631	1.73546	2.19044	1.95822	2.00206	1.07258	0.882652	0.926356	1.80794	2.23796	2.63187	2.55357	1.93793	1.44875	1.14691	1.30273	1.748	2.2805	2.36573	2.32569	2.27006	1.9714	1.98336	2.08348	1.95771	2.81266	2.57216	1.60842	1.71464	2.24662	2.63711	2.94011	2.31319	2.36727	2.14028	2.30874	2.82692	2.23404	1.78493
-0.172436	1.54375	1.40174	1.81997	2.14105	2.36812	1.68543	1.40917	1.32782	1.47431	1.64629	1.22713	1.32431	1.2898	1.47527	1.22647	1.00115	1.11628	1.23243	1.7677	2.23586	1.83135	1.83005	2.03946	2.03206	2.21249	2.24579	1.91831	2.10313	1.96292	1.72325	1.88632	1.76227	1.74533	1.58635	1.5471	2.06829	2.23667	1.76772	1.73343	2.14584	2.59493	2.85434	2.27193	1.96568	1.67721	1.24817	1.43361	1.33505	1.46749
-0.16384	1.69842	1.53904	1.40315	1.94533	2.20638	1.54088	1.25014	1.0307	0.668449	0.786685	0.674363	1.16478	1.36634	1.44196	1.23725	1.17561	0.909628	1.01287	1.19043	1.4414	1.70029	2.41948	2.78465	2.75439	2.39934	1.97165	1.26129	1.63672	1.31456	1.38423	1.64285	1.62078	1.39871	1.35134	1.13849	1.20627	1.54714	1.52576	1.85808	3.07925	3.87884	3.36844	2.64367	2.13052	1.52287	1.51026	1.55029	1.6045	1.89567
-0.155244	1.11312	1.27572	1.14712	1.36485	1.42391	0.860788	0.819161	0.803429	0.898124	1.23925	1.73122	1.5201	1.06188	1.35876	1.72547	1.66731	2.2147	2.33439	1.73946	1.47571	1.23837	2.32643	2.39106	2.2453	1.87335	1.20698	1.38868	1.14752	0.892707	1.10955	1.50933	1.45145	1.10785	1.13071	1.61263	1.7084	1.8218	1.73443	1.78992	2.00289	2.70307	2.47361	2.23803	2.19685	1.93002	1.91689	2.33528	2.88548	2.53918
-0.146648	1.0886	1.59806	1.07146	0.591341	0.548442	0.966475	0.743958	0.835946	0.757104	0.958042	1.51579	1.2481	1.14989	1.21761	1.0992	1.02312	1.03774	1.19759	1.23808	1.34938	1.30973	1.10749	1.74253	1.51822	1.7953	1.4288	1.50499	1.2511	1.42994	2.03652	1.86771	2.35201	1.9764	1.25538	1.31064	1.88871	2.24975	2.30708	2.56744	2.21759	2.60781	2.7569	1.2926	1.27106	1.84819	1.82907	1.57134	1.93245	1.90932
-0.138052	0.850443	1.0796	1.96587	1.3922	1.74138	1.16949	1.13705	1.38824	1.51716	1.38525	1.02225	0.910054	1.01894	1.0005	1.59308	1.66241	1.73939	1.18757	1.64593	1.68521	1.7301	1.34353	1.25956	0.68153	2.148	2.65326	2.47063	1.81769	2.18944	2.07108	2.1541	1.9375	1.11141	0.514734	0.986299	2.44904	2.32312	2.39502	2.50643	2.09426	1.53033	2.04286	2.43119	2.86099	1.95065	1.76377	1.44068	1.34016	1.16423
-0.129456	0.773944	0.525008	1.11716	1.10878	1.62978	1.79252	1.10758	0.874947	0.412474	1.41688	1.43716	1.5246	2.22005	1.95936	2.36769	1.53021	1.37135	1.1377	1.21381	1.18667	1.32411	1.07181	1.45382	1.43279	1.06184	1.14338	1.38326	1.27829	1.52118	1.36908	1.2264	0.872101	1.30124	1.97497	1.95988	1.83708	1.18173	1.29298	1.40224	1.41124	1.51407	1.3073	1.18702	1.0133	0.377279	0.436427	0.963192	1.42023	2.06823
-0.12086	1.10492	1.27565	1.23979	1.08228	0.577387	0.533739	1.08637	1.54376	1.34965	1.69077	1.30987	1.83357	1.94192	1.42457	1.56312	1.20308	1.40202	0.939266	0.718638	0.672129	1.25598	0.913749	0.528139	1.10355	1.29364	1.10306	0.620736	0.87673	1.08523	1.27592	1.7252	1.65445	1.37682	0.779609	0.995485	1.1086	1.07458	1.64338	1.95678	2.30045	2.02305	1.76031	1.09663	1.00363	1.06178	0.89637	0.636182	0.977785	1.15122
-0.112264	1.3722	1.08625	1.05632	1.24534	1.34434	1.04619	1.38873	1.1353	1.21696	0.963889	0.895999	1.09811	1.07921	1.17393	1.15436	0.638262	0.628961	1.08632	1.09361	1.36976	1.08518	1.42076	0.525405	0.86948	1.21792	1.44235	1.14744	1.40116	1.60174	2.00217	1.47169	1.35627	0.861611	0.946494	0.809541	0.906689	1.04191	1.30561	1.53256	1.96509	2.08167	1.93556	1.53309	1.04593	1.09747	1.48581	1.12249	1.30556	1.65536
-0.103668	1.36642	1.19747	1.4015	1.14644	1.02242	0.745199	0.595825	0.219831	0.88541	1.0153	1.35401	1.02136	1.22785	1.31829	1.4102	1.0023	1.17344	1.38632	1.44296	1.19589	1.06448	1.38345	1.34735	1.60133	1.39151	1.3381	0.993882	1.10409	1.37033	1.46861	0.982839	0.838508	1.13266	1.42289	1.46275	1.41572	1.20273	1.39672	1.67398	1.80733	2.00996	1.89804	1.52668	1.03074	0.913883	1.62144	1.5337	1.30525	1.50127
-0.095072	1.13289	0.830182	0.820482	1.04063	1.00905	0.69354	0.669417	0.326046	0.88991	0.939758	1.01962	0.660118	0.999019	0.939743	1.05414	1.09948	1.25083	1.03028	1.15226	0.783879	0.534832	0.561975	0.846216	1.13165	1.14293	1.09741	1.04181	1.05867	1.69415	1.50972	1.70601	1.3492	1.0373	1.05918	1.03554	0.934089	0.895916	0.909719	1.68607	1.66193	1.43154	1.3297	1.21555	0.906396	1.31034	1.75099	2.08573	1.54911	1.32567
-0.086476	1.20739	0.984973	0.722855	0.832011	0.923856	0.733028	1.10368	0.871889	1.12726	1.23258	1.06723	0.914245	0.84582	0.913642	0.811865	1.21133	1.33866	1.57303	1.24996	0.796549	0.919657	0.841581	1.09373	1.23322	1.25306	0.897502	0.893219	1.34009	1.27797	1.17851	1.00999	1.09262	1.13744	0.929393	0.974365	1.27317	1.40629	1.00149	1.70627	1.49312	0.872038	0.824998	0.706554	0.979796	1.12927	1.51753	1.73952	1.26153	1.31594
-0.07788	1.4056	1.43305	1.15152	1.69941	1.42207	0.893938	0.538343	0.487326	0.849647	1.03034	0.899216	1.00622	0.931083	0.78788	0.382336	0.50438	0.669469	1.0677	0.866867	0.690628	0.791032	0.989441	1.21198	1.39651	1.19581	1.2985	1.52336	1.50451	1.09321	1.15329	0.937524	1.34028	1.03685	0.622519	0.906613	1.10283	1.23993	1.32418	1.39621	1.11191	0.482966	0.789926	0.949327	1.03555	0.941357	1.19412	1.45141	0.727678	0.96144
-0.069284	1.1824	1.41574	1.25435	0.987717	0.639194	0.711315	0.487171	0.458917	0.724432	1.28206	1.66771	1.37267	1.18099	0.5822	0.477905	0.448958	0.438534	1.00624	1.33802	1.19649	1.0175	1.07724	0.798566	0.691173	0.588443	0.704304	0.790356	0.619899	0.517313	1.65327	2.19691	1.86527	1.01355	0.76259	1.01781	1.10935	1.03971	1.05461	0.924459	0.684055	0.637174	0.988555	1.0682	1.22927	1.79089	1.41656	0.958572	0.957549	0.860298
-0.060688	0.878839	0.552793	0.304862	0.658564	0.912641	0.733973	1.21192	0.929692	0.590088	0.942189	1.61677	1.24856	1.31423	1.19357	0.658142	0.696442	0.929578	0.994048	1.46663	1.36115	0.632051	0.282907	0.448332	0.243523	0.967896	1.45934	1.62787	1.27343	1.12939	1.25262	1.66636	1.22899	0.78672	0.575018	1.17122	1.76726	1.75068	0.457067	0.268597	0.871712	1.2062	1.21648	0.669335	1.3868	1.80082	1.74422	1.35426	1.04099	1.02958
-0.052092	1.41718	1.41903	1.10148	0.876253	1.12849	1.12613	0.900202	0.878545	0.999411	0.746899	1.07687	1.13116	0.889893	1.13338	1.15449	1.09284	0.613474	0.418404	0.409109	0.91049	1.79786	1.98721	1.44291	1.13549	1.65393	1.07783	0.962524	1.30299	1.55287	1.68972	1.1071	0.741657	0.859517	0.670134	0.504011	0.796609	1.24212	1.04097	1.45456	1.54135	1.23752	0.612504	0.964646	0.597446	0.352946	0.616526	0.940063	1.42119	1.92613
-0.043496	0.616832	0.639624	0.782596	0.960501	0.949045	1.26024	0.626207	0.511064	0.291645	1.175	1.04465	0.954853	1.28882	1.34544	1.15867	0.803329	0.637647	0.962495	0.565643	0.680861	1.16752	1.20851	0.676945	0.818328	1.11668	1.04406	1.12407	0.925708	0.945851	1.00804	1.21725	0.825775	0.913559	1.20255	1.56108	0.94858	0.413699	0.3596	0.272286	0.938729	1.10593	0.84789	0.661202	0.458749	0.840627	1.04615	1.20542	1.11696	1.55413
-0.0349	1.00937	1.11044	0.939159	0.766249	0.670692	0.76429	0.79853	0.711637	1.07266	0.587403	0.369227	0.438095	0.431621	0.433716	0.715301	0.767109	0.923695	0.83385	0.429513	0.411552	0.412894	0.647673	0.660187	0.819652	0.88685	0.871117	1.08778	1.21561	1.71215	1.99187	1.28885	0.581981	0.154377	0.288629	0.602801	0.678009	0.653831	0.91429	0.843757	1.07083	1.28262	1.16506	0.483408	0.606693	1.08241	0.311361	0.62117	0.703963	0.666371
-0.026304	1.24417	1.04974	0.782706	1.08032	1.14632	0.550382	0.764047	0.707232	0.663467	0.791777	0.946623	0.822906	0.640212	0.686389	0.413946	0.786763	1.0169	0.747038	1.0142	1.27633	1.31453	1.08585	1.02344	0.893028	1.05661	1.234	1.13023	1.04136	1.36851	1.26749	1.11246	0.802186	0.629579	0.549917	0.697261	0.862619	0.846571	0.948661	1.07651	1.13505	1.24332	1.16723	1.14721	0.895029	1.08056	0.686877	0.617926	0.910363	1.15783
-0.017708	0.762958	1.31898	1.26278	0.873347	0.645133	0.339513	0.591079	0.78543	1.04531	1.52363	1.65925	1.19781	1.5609	1.32835	1.22907	0.994265	0.740985	1.00809	0.836133	1.30679	0.77921	0.466909	0.60813	0.763081	1.01751	1.29752	1.26542	0.88021	1.16038	1.53845	1.35724	0.939693	0.843886	0.827237	0.705207	0.563192	1.23562	0.835331	0.7495	0.903869	1.16307	0.6467	0.839433	1.00616	1.37914	1.42299	1.11822	0.829168	0.889436
-0.009112	0.830458	1.40055	1.20946	0.690658	0.453978	0.0814314	0.478341	0.653053	0.446011	1.12745	1.36919	1.29564	1.32858	0.938359	1.30785	0.926396	0.835949	0.840866	0.827714	0.477703	0.398149	0.512847	0.804105	0.973505	0.9946	1.33586	1.65866	1.80357	1.6237	1.32841	1.01291	1.01267	1.25668	1.00083	0.9848	0.969741	1.15785	0.691371	0.632614	0.850414	0.963882	1.39457	1.1938	0.870374	0.916922	0.879611	0.656781	0.681478	1.13686
-0.000516	1.79661	1.6217	1.07469	0.721654	0.778933	0.618776	0.724953	0.369991	0.433833	0.797258	0.964415	0.860695	0.7838	0.772423	0.935541	1.27139	1.40995	1.31663	1.13563	0.88958	1.01798	1.14857	1.09861	1.20774	1.5538	1.82171	1.99118	1.71813	1.7169	1.62093	1.22317	1.16818	1.43311	0.973739	0.520386	0.92699	0.872468	1.07084	0.881035	1.31253	1.54139	1.61737	1.04674	0.864624	0.85373	0.502207	0.735302	1.51642	1.39678
0.00808	1.35748	1.17732	0.966834	0.72317	0.856061	0.802685	1.12682	0.838506	0.460179	1.12019	1.16428	1.06754	1.10783	0.75511	0.768835	0.917759	1.00993	0.83396	0.848099	1.12975	1.21076	0.977704	0.731719	0.802703	1.31221	1.58706	1.23223	0.867532	1.22198	0.991991	0.514107	0.744952	0.859391	0.915314	0.751095	0.642309	0.573588	0.7709	0.8933	1.11171	1.37945	1.39108	1.13481	1.10975	0.787203	0.654668	0.87714	1.23146	1.07158
0.016676	0.57302	0.650688	0.724976	1.11604	0.98735	0.579601	0.52804	0.416559	0.33221	0.503351	0.570033	0.620992	0.566236	1.05607	1.11324	0.833324	1.05969	1.26693	1.07659	1.14461	1.16404	0.781959	0.681014	0.779803	1.4285	1.46899	0.892588	0.67324	0.921935	1.22106	0.684334	0.502849	0.609687	0.645937	0.95419	1.07103	0.489544	0.903019	0.934319	1.15866	1.03059	1.26431	0.875605	1.0346	0.988181	0.884222	1.0556	0.981144	1.01334
0.025272	1.05014	1.27492	1.0938	1.09217	1.01923	1.18892	1.00029	0.490393	0.196017	0.530289	0.905789	0.772103	0.462225	0.488478	0.481855	0.698571	1.29011	1.54976	1.85327	1.30636	1.07406	0.720503	0.804349	1.00348	1.66275	2.39414	1.70101	0.881303	0.975972	1.19818	1.11571	1.28144	0.810031	1.01514	1.23135	1.0927	0.356832	0.488106	0.799245	1.11971	2.04556	1.20319	1.312	1.25158	1.28652	1.4758	1.03724	0.882604	1.00282
0.033868	0.623422	0.485312	0.773851	1.05168	0.880825	0.770838	0.876552	0.913451	0.703286	1.57416	1.13394	1.26595	1.13141	1.1399	0.810582	1.13552	1.17083	1.08854	1.32365	1.27197	1.60432	1.0488	0.873438	0.293049	0.592354	1.27011	1.82442	1.80679	1.25245	1.40443	1.18482	1.25021	0.722929	0.642388	0.48397	0.687971	0.358189	0.300338	0.867718	1.64702	2.88027	2.09617	1.4093	0.989318	0.364949	0.804789	1.36964	1.46514	1.41225
0.042464	1.02169	1.3781	1.54109	1.14987	0.713723	0.267135	0.328931	0.566314	1.00123	1.03763	1.07143	1.14103	0.988523	1.05507	1.09812	0.979863	0.558221	0.363079	1.07846	1.36682	1.08587	0.673306	0.684754	0.403653	0.397571	0.500489	0.428448	0.578307	0.772741	1.11206	1.26744	1.20209	1.2723	0.731781	1.3315	2.03501	1.95688	1.24824	0.257558	0.765123	1.33696	1.47136	0.729386	0.872962	1.63587	1.39877	1.17056	1.10092	0.543954
0.05106	0.95086	0.68214	0.910557	0.847918	1.13094	0.970491	1.04165	0.795197	0.734953	0.985308	1.52173	1.31026	1.01347	1.06803	1.04589	0.729557	0.847018	0.716116	1.05625	1.05015	1.28051	1.02364	0.677904	0.227824	0.283918	0.989915	1.01057	1.18219	1.03057	0.659663	0.556095	0.441434	0.607337	0.833547	0.790975	0.794835	1.25058	0.969755	0.70366	0.784233	1.13194	1.07651	0.988475	0.702484	0.920288	0.786826	0.559869	0.901241	1.23786
0.059656	0.808197	0.79976	1.28514	1.70543	1.21939	0.687249	0.492032	0.468824	0.813692	0.854485	0.893903	0.791603	1.13047	1.17636	0.814771	1.13632	1.45493	0.874445	0.838291	1.2415	1.15994	1.13032	0.709447	0.610834	0.603431	0.726975	0.856501	1.20321	1.31107	0.750099	0.804927	1.08487	1.08388	1.03371	0.635332	0.559983	0.653412	0.470422	0.549609	0.654672	1.14758	1.18189	1.05139	0.820929	1.15526	1.44846	1.7364	1.43662	2.13851
0.068252	1.11469	0.872809	0.758548	1.18321	1.40446	0.687628	0.826071	0.729836	0.85725	1.00064	1.09518	1.26728	1.74344	1.42536	1.31753	1.6874	1.43896	1.23594	1.52813	2.16012	1.95506	1.50319	1.09995	0.893509	1.26092	1.2431	1.39696	1.49384	1.39913	1.27052	1.07597	1.2288	1.14798	0.777731	0.79402	0.576515	0.756405	0.650048	0.362335	0.573793	0.959469	1.11206	0.776498	0.78908	0.749278	0.996486	1.398	1.43376	1.43783
0.076848	0.891059	0.536579	0.640423	1.15778	1.2492	1.06277	1.19156	0.527538	0.772141	0.76991	0.95296	0.756231	1.10929	1.05296	1.40938	1.66731	1.67058	1.3254	0.986163	1.09221	0.783636	0.730632	0.723987	1.01566	1.66232	2.01879	2.02007	1.98569	1.66399	1.37942	1.16272	1.37133	1.45276	1.3798	1.20826	1.03047	1.22138	1.27815	1.40813	0.854407	0.77486	0.821344	0.93101	1.04321	0.885718	1.19863	1.59628	1.31289	1.34027
0.085444	1.10258	1.00123	0.811507	0.902113	0.911345	1.22461	1.10653	0.654431	0.751009	0.83471	0.609366	0.528078	0.39457	0.464105	0.867325	0.903335	0.869597	0.873435	0.969456	1.26112	0.866428	0.911301	0.839161	0.570859	0.619604	1.03069	1.37256	1.39635	1.09998	1.20922	1.08487	1.2978	1.4083	0.893232	0.939121	1.17737	1.60766	1.91176	1.74311	1.13268	1.28995	1.19871	0.887674	0.845454	1.19591	1.45996	1.83585	1.35828	0.92179
0.09404	0.950246	1.04797	0.815009	0.896911	0.627	0.555215	0.506391	0.665559	0.962862	1.40164	0.959799	0.652862	0.679206	0.936474	1.45991	1.38714	1.00089	1.13503	0.820668	1.02433	0.579872	0.938638	1.13598	0.857406	0.876068	0.869165	1.13841	1.1075	0.939748	1.18746	1.2041	1.31741	1.04355	0.908566	0.786286	1.10928	1.60157	1.61213	0.882166	0.611867	1.14853	0.990028	1.04178	0.954832	1.33133	1.42371	1.53524	1.44682	1.07505
0.102636	0.518056	0.715935	0.364204	0.525591	0.539331	0.540093	0.548038	0.407788	0.913208	1.15089	1.29949	1.12644	0.648172	0.870619	1.41262	1.08129	0.621678	0.438642	0.471915	0.677063	0.668543	1.08605	1.22098	0.999339	0.900089	1.18298	1.00452	1.2805	1.55278	1.98787	1.64451	1.63268	1.69478	1.21373	0.885271	0.980319	1.11985	0.981512	0.812706	0.552599	0.913404	1.11832	1.42095	1.69319	1.57543	1.20673	1.54272	1.41034	1.38569
0.111232	1.68649	0.758479	0.595744	0.797034	1.1382	1.07618	1.03531	0.968359	0.87092	0.931124	0.991423	1.09895	0.58739	0.767511	0.826177	1.39816	1.24136	0.613909	0.600308	0.614796	0.685226	0.712065	0.711969	0.804567	0.697825	0.869891	1.41951	1.36401	0.900573	1.44193	2.04899	2.20582	2.40909	1.78401	1.02622	0.957552	1.06524	1.32313	1.31737	0.998577	1.22295	1.75318	1.61482	1.57856	1.3591	0.659123	0.684976	0.773211	1.55312
0.119828	0.560098	0.573843	0.678588	1.00802	0.876386	0.647167	1.39406	1.40826	1.40291	1.48547	0.605974	0.667091	1.28277	1.58124	1.33256	1.54817	1.39577	1.36752	1.10005	1.10693	0.942203	1.13491	0.950564	0.670722	0.573571	0.571407	0.707025	0.942795	1.01744	0.998673	0.807295	1.08909	1.09314	1.33994	1.20252	0.648498	1.29124	1.52588	1.36273	0.939092	0.87664	1.35363	1.39616	1.66365	1.8471	1.51913	1.04374	0.821805	1.08204
0.128424	1.39984	1.66452	1.81572	1.10388	0.689608	0.682326	0.884847	1.01486	0.844799	1.05622	1.77175	1.69415	0.460994	0.651662	1.18287	1.38256	1.23555	1.05646	0.812149	0.76424	1.1572	1.18563	1.35717	1.18945	1.68184	1.77433	1.21865	1.27041	1.34538	1.45765	1.34845	1.98955	1.94565	1.92829	2.33822	2.01501	1.30439	1.09428	0.924857	0.35526	0.675178	1.15019	0.956374	0.679296	1.20446	1.29425	1.41284	1.33089	1.64847
0.13702	0.821582	0.998233	0.687277	1.02625	0.582407	0.470782	0.884141	2.09651	1.63827	1.19643	1.1913	1.02307	0.898012	0.876805	1.09461	0.927983	1.37335	0.815904	0.846346	0.495481	0.142582	0.651454	1.16858	0.655517	0.499307	0.864767	0.703971	0.604153	0.947989	1.83289	2.96244	2.36261	1.41209	1.24125	1.37995	1.41716	1.80345	1.61708	1.42526	1.29818	1.05044	1.59526	1.60848	1.85471	1.57861	1.81094	1.28339	0.658343	1.0687
0.145616	1.02377	0.828137	0.31573	0.48846	0.852356	0.716604	0.830759	1.34716	1.18882	1.37175	1.38125	1.75369	0.934208	0.876508	1.44696	1.23247	0.780992	0.750655	1.08863	1.23751	0.915014	0.94017	1.15715	0.945419	0.973192	1.29132	1.06139	0.860044	0.888535	1.27392	1.43097	1.14076	1.3311	1.19679	1.15587	0.828562	1.06987	1.22736	1.74341	2.51112	2.57102	1.76978	1.70194	1.3879	1.29991	1.56664	0.983194	1.62392	1.679
0.154212	0.665186	0.806841	0.775626	1.27359	1.35213	1.30906	1.3628	1.33659	1.22622	0.976912	1.47235	1.6609	1.35508	1.28824	1.57557	1.73755	1.86334	1.45916	0.841552	0.999307	1.32685	1.41919	1.2434	1.14086	1.14023	1.4524	1.47284	1.22639	1.19077	1.02076	1.10129	1.22763	2.19874	1.67528	1.62419	1.67337	1.25021	1.02087	1.57089	1.59904	1.98767	2.02972	1.74449	1.43148	1.08635	1.307	0.992776	0.895861	1.36111
0.162808	0.656404	0.933689	1.07655	1.08012	1.04386	0.683967	0.863618	1.33008	1.05495	1.09448	1.32214	1.65545	1.10186	1.03489	1.08225	1.34907	1.65078	1.4414	0.979447	0.805308	1.07137	1.28302	1.25053	1.09008	1.08809	1.47365	1.49045	1.27466	0.992216	1.28141	1.28946	1.51661	1.53209	1.13972	1.00608	1.18107	1.08604	1.21155	1.38644	1.25155	1.67322	1.80021	1.88757	1.90095	1.82039	2.0488	1.35586	1.11536	1.73532
0.171404	0.442547	0.665913	0.87546	0.839427	1.02563	1.1835	1.06867	1.4619	1.38843	1.36539	1.46383	1.72674	1.85272	1.69684	1.50494	1.06009	0.950939	1.51507	1.78715	1.8104	1.44344	1.40257	1.37119	0.909143	1.09439	1.22477	1.58636	1.73988	1.74199	1.78284	1.60227	1.48739	1.47659	1.26593	1.18005	1.36806	1.08195	1.11361	1.23171	1.14712	1.38228	1.91938	2.26452	2.41442	2.18677	2.1056	1.43011	2.2873	2.46292
0.18	0.787769	0.624946	0.860669	0.873875	1.52606	1.8856	1.77802	1.8974	1.90717	1.9499	1.34441	1.72144	1.67676	1.37839	1.52153	1.15844	1.3047	1.92591	1.63237	1.71851	1.22835	1.19343	1.27593	1.34815	1.39613	0.774851	1.07812	1.58849	1.74888	1.54127	1.70507	2.00556	1.4152	1.21642	1.53972	1.38181	1.0987	1.20105	1.43744	1.28305	1.23568	1.27465	1.47191	2.10176	2.22082	2.02678	1.75936	1.76045	1.87204
0.188596	0.870649	1.45747	1.58568	1.75073	1.54222	1.80094	2.32545	2.01025	1.14653	1.18084	1.50761	1.89124	1.5416	1.43072	1.8142	1.43609	1.53359	1.264	1.2468	0.933572	0.941943	1.59452	1.59286	1.36942	1.10733	1.1176	1.76416	1.70572	1.20709	1.50098	1.55063	2.03729	1.7864	1.94154	2.26501	1.89479	1.19437	1.7972	1.78168	1.86707	1.97388	1.59211	1.26831	1.32795	1.72382	1.69172	1.60172	1.47747	1.82366
0.197192	1.07711	1.56078	1.25683	1.67922	1.50324	1.6672	1.78756	1.70914	1.62054	2.03772	1.99766	1.59063	0.804536	1.02868	1.13501	1.21655	1.47563	1.93954	1.34192	1.21469	1.10825	1.34826	1.36669	1.24958	1.32836	1.71171	2.31684	1.57991	1.1517	1.51011	1.50463	1.44412	1.82644	2.78383	2.30891	2.0455	1.90699	2.69458	2.4223	1.85789	1.75319	2.09397	1.9929	1.94119	2.06672	2.11002	1.91082	1.50971	1.74292
0.205788	0.816026	0.915719	2.11782	1.95024	2.08321	2.15706	1.54958	1.08872	1.09088	1.08706	0.745402	0.476418	0.582242	1.37915	1.72889	1.82953	2.27387	2.73791	2.37765	2.75831	2.55599	1.958	2.21794	2.50235	2.18585	1.75293	2.27621	2.87151	2.8183	2.37251	1.76217	2.11242	2.13228	2.84057	3.0011	2.65985	1.68143	1.83985	1.51844	1.1899	1.42514	1.76029	1.8533	1.33535	1.13949	1.77026	1.42555	2.11818	2.41039
0.214384	1.64208	1.42348	1.88653	1.87957	1.62739	1.19227	2.02347	2.05259	2.51368	1.71899	1.22307	1.05501	1.38051	1.58816	1.83441	2.05133	1.84249	1.46026	1.80776	1.95657	1.64005	1.91158	2.65297	2.72952	2.66639	2.79726	2.57171	2.13234	2.67537	3.52121	2.91832	2.37241	2.8377	3.04904	3.68128	3.58325	2.5664	1.84686	1.69311	1.28415	2.0008	2.04984	2.56581	2.67444	3.44657	3.06032	2.80043	2.47613	3.34515
0.22298	2.21589	1.64085	2.28219	2.55024	2.16781	1.38192	1.41116	1.60637	1.4539	1.44788	1.26427	1.59315	1.63902	1.99312	2.34044	3.01963	2.06224	2.41552	2.29857	1.8249	1.72166	1.55452	2.40931	2.75353	2.65859	2.26962	2.8257	3.04567	1.74778	2.59506	2.67196	2.41349	1.81868	2.60819	1.97402	1.87697	2.63037	3.0178	2.59926	2.44807	2.22065	1.85352	2.30419	2.40606	3.01381	3.74517	3.57673	2.68771	2.55014
0.231576	1.45882	1.18485	1.27312	1.18594	1.80557	2.52511	2.52109	2.25981	2.29122	1.97502	2.11871	1.69882	1.94654	2.40346	1.71089	1.08246	1.085	1.79183	2.01158	2.11583	1.92435	1.97022	2.15098	2.17398	2.27853	2.67142	2.4324	2.12102	1.91926	2.63007	2.99678	3.74385	3.45668	3.2202	2.79634	3.50598	4.54242	3.88882	3.05781	2.44198	2.78391	2.50387	3.2148	2.89056	3.4531	2.97049	3.22988	4.18541	3.97389
0.240172	2.06353	2.13425	2.51243	2.55498	2.36221	2.40566	2.31554	2.812	3.47632	2.34752	1.99158	2.06137	1.94656	2.48816	2.55647	1.8083	1.84489	1.71796	1.52942	1.63569	2.61804	2.91744	2.95798	2.74326	2.58284	2.54607	1.76737	2.3611	2.69255	3.86418	3.55827	4.4753	3.85917	3.66394	3.91809	3.87592	3.74585	3.72046	3.92163	3.43895	3.01681	2.89489	3.69472	4.35889	4.8923	4.07295	3.70218	4.19348	4.06605
0.248768	1.39964	2.05708	2.24276	2.48646	2.48713	1.96387	1.83222	2.15924	2.80473	2.27834	1.87376	2.39458	3.15259	3.38976	3.11134	2.60153	3.05501	2.06473	1.75508	2.37113	2.94051	3.31955	3.28393	3.7459	3.76736	3.48893	2.84669	2.52423	2.57969	2.9807	2.88688	3.01621	3.05062	3.9662	4.12553	4.16853	3.41517	3.05773	2.84715	3.38221	3.13866	3.7422	3.13579	3.91653	3.90401	3.33048	3.66911	3.17629	3.59288
0.257364	1.92454	1.7115	2.27236	2.7752	3.4609	3.06975	2.23398	2.26931	2.28806	2.79844	2.60026	2.36946	2.75623	3.20911	2.69881	3.37416	3.53119	3.53742	3.45117	3.34376	3.0798	3.32305	3.25286	3.01182	2.72116	2.57264	2.94546	2.7064	2.5465	3.23395	3.71887	4.25928	4.5363	3.88048	4.06033	4.22839	3.93615	3.26212	3.55066	3.59635	3.47689	3.27705	2.98068	3.03702	2.69554	3.29067	3.55208	3.40649	4.15787
0.26596	2.19768	2.05677	2.35687	2.43588	3.22601	3.008	3.27106	2.97707	3.49445	3.38444	3.23397	2.24369	2.02282	2.49105	3.21796	3.52525	3.18635	3.07351	3.25464	3.11408	3.61362	3.82037	3.6984	3.37253	2.62684	2.36829	3.55414	3.09165	2.52632	2.57877	3.35187	3.79714	3.88164	3.29774	3.3802	3.19502	3.16583	3.26984	3.5017	3.40899	4.60206	4.59462	3.08232	3.13099	2.91841	3.40023	3.15918	3.33515	3.36903
0.274556	2.32465	2.78111	3.00683	2.82235	2.63481	2.82733	3.15629	4.09033	4.09859	3.96039	3.88296	2.73195	2.36692	2.49688	2.92693	3.4639	3.67089	3.27849	3.80965	3.92771	3.46835	3.37068	3.52796	4.18248	3.30074	2.59047	3.57156	3.90363	3.87526	3.65398	4.3435	4.88801	3.6639	2.96935	2.00603	2.38059	2.89781	3.48027	3.09056	3.23693	4.07442	3.81585	3.42792	3.65859	3.56496	4.28401	3.94237	2.78557	2.51182
0.283152	2.77838	3.50892	4.01727	3.28518	3.72601	2.78747	2.69198	2.98772	3.12588	3.93577	3.65265	3.38063	2.77556	2.55407	2.38114	3.20864	3.00739	2.40119	3.11559	3.682	3.027	2.55004	2.99159	3.5459	3.09271	2.58208	3.95424	3.82596	4.14903	4.53967	4.7002	3.85742	3.77331	3.31354	2.77251	2.53673	3.27568	3.61119	3.96152	3.54488	4.10587	3.98603	4.08084	3.8317	3.21147	3.38899	3.55281	3.52185	4.60967
0.291748	3.06864	2.80216	1.97202	1.60623	1.96944	1.7477	2.89303	3.38247	3.51095	3.66544	3.31402	2.69386	2.77001	2.69014	2.32434	2.79571	2.90459	3.41475	3.80143	3.9617	3.54984	2.54791	2.9099	4.09661	3.85334	2.48235	2.62134	3.60924	2.65191	3.3506	3.74194	3.6498	3.63576	4.07052	4.17199	3.58875	3.70065	3.80142	3.89625	3.46732	3.73066	4.61253	4.18151	3.94323	6.1255	5.66708	4.43356	4.19765	4.32138
0.300344	2.86222	2.61645	4.03144	3.24222	2.75744	2.58952	1.9207	2.26967	1.56541	2.35634	1.6219	2.7059	2.8095	3.8805	4.8855	4.1552	3.14108	3.39812	4.00053	4.39287	4.65774	3.82807	2.74794	3.30804	3.30968	3.76985	3.7038	3.06837	3.23891	3.47841	4.75614	4.97434	4.4466	4.24658	3.85151	3.71578	4.58897	4.86851	4.55805	3.89419	4.28168	5.23741	6.1442	6.61936	5.1083	4.57874	3.35416	4.23534	4.94497
0.30894	2.9539	2.96711	3.09775	2.44951	1.9176	1.76193	1.4132	1.2679	2.18287	3.29861	3.90708	3.72497	2.64556	2.66892	2.77018	2.76732	3.18217	4.10272	3.48252	3.53446	4.33339	4.08286	4.54847	4.6573	4.65975	4.45987	3.53166	3.25904	3.40752	3.7684	4.31843	5.05786	4.37643	3.12534	2.40312	3.34485	3.62766	4.56737	5.23358	5.20649	4.72351	4.64645	5.94973	5.24977	3.88124	3.61505	5.06107	4.18474	3.9972
0.317536	2.206	3.13058	2.54716	2.90655	3.2864	2.81752	2.79794	3.00971	3.03622	4.30813	3.60631	2.55426	2.68125	2.93112	3.58005	3.67413	3.63095	3.67228	3.91066	4.15373	5.09701	4.80525	3.92164	2.74139	2.92578	2.93999	2.96132	3.75973	4.3342	4.26605	4.94873	3.68156	3.76542	3.89952	3.84784	3.33237	4.05422	4.30726	3.66905	3.34614	3.97829	3.32446	3.63168	4.0793	5.25754	5.47731	6.16868	4.65104	4.88273
0.326132	2.76283	3.25086	4.0697	5.26205	5.10492	4.20373	3.70458	4.01243	3.25048	3.10204	2.97184	3.65263	3.95403	3.88351	3.68669	2.6933	2.65205	3.57643	3.6547	3.17643	3.03852	4.18731	4.74228	4.44104	3.95787	3.95241	3.82476	3.65154	3.72136	4.30907	5.40116	5.03605	4.48891	3.68621	3.56761	3.58118	3.75682	3.18935	3.82624	4.4782	4.70918	4.6579	5.5336	5.80208	7.28179	6.84536	5.9879	5.48793	5.32748
0.334728	3.64804	4.3872	4.29281	4.27418	3.90262	3.32092	3.4458	4.74922	4.50123	4.30951	3.26845	2.91359	3.39738	3.64026	3.92562	2.82698	3.29674	3.76139	4.36455	4.45299	4.23501	4.51646	4.77377	4.50746	4.57609	4.32187	3.7264	3.18077	3.24294	3.13533	3.65428	4.32762	4.29757	3.67545	3.28292	3.12549	3.57806	3.78009	4.14668	4.41219	4.24787	4.18435	3.73828	3.55923	4.60285	4.73357	4.93877	5.24752	5.27985
0.343324	2.90768	3.80612	3.83615	3.93625	4.10928	4.10821	3.49412	3.40403	3.77912	3.65085	2.91629	3.23185	3.20808	3.1993	3.92459	4.22949	4.71518	5.1706	5.58786	5.31105	4.30248	3.03031	3.1859	3.79885	4.24517	3.98293	3.85167	4.33373	4.24226	3.82542	4.48669	4.83448	3.77174	4.03252	4.54645	4.34726	4.25261	4.13912	4.61342	5.24261	4.98223	5.23825	4.93844	4.76785	4.85137	4.3544	5.88186	5.65348	6.32823
0.35192	3.06314	4.23643	3.694	3.69543	4.52201	4.56422	3.74484	3.21312	3.24117	3.27868	3.6072	4.03449	3.86762	3.04838	3.52897	3.51213	3.63313	3.55259	4.00347	4.27733	4.42313	4.12548	3.53631	3.0622	3.91292	4.06762	4.74002	4.2208	3.45998	3.66932	3.80203	3.99628	3.50927	4.16387	4.61538	5.36396	5.38741	5.37421	5.02827	5.22399	4.75297	4.71385	5.74017	6.26484	6.84221	6.58508	6.22808	5.5467	6.27017
0.360516	2.88019	3.89082	4.08941	3.73313	4.33744	4.06471	4.27076	4.31203	3.54481	2.55392	3.6165	3.31649	3.18367	4.14807	4.31647	4.58423	4.26502	4.50694	4.10961	3.46921	4.46916	4.97601	4.29797	4.72383	5.10344	5.73723	5.74872	5.23218	4.1839	4.80598	3.71685	3.40763	3.85104	3.96881	4.0483	5.39691	5.97399	5.42236	5.52019	6.21975	7.03883	7.07803	6.15074	6.40239	6.37371	6.80954	6.43305	6.40405	6.06544
[truncated: 301 more columns]

## Sheet: Fig3e
	-2.58116	-2.57277	-2.56438	-2.55599	-2.5476	-2.53921	-2.53082	-2.52243	-2.51404	-2.50565	-2.49726	-2.48887	-2.48048	-2.47209	-2.4637	-2.45531	-2.44692	-2.43853	-2.43014	-2.42175	-2.41336	-2.40497	-2.39658	-2.38819	-2.3798	-2.37141	-2.36302	-2.35463	-2.34624	-2.33785	-2.32946	-2.32107	-2.31268	-2.30429	-2.2959	-2.28751	-2.27912	-2.27073	-2.26234	-2.25395	-2.24556	-2.23717	-2.22878	-2.22039	-2.212	-2.20361	-2.19522	-2.18683	-2.17844
0.364331
0.355737
0.347144
0.33855
0.329957	8.10722	10.7431	8.97164	7.71649	8.61822	9.79636	11.0699	11.6538	11.7889	11.5673	11.1301	12.6831	15.1195	15.0057	13.0304	12.5979	9.84488	9.84932	11.0106	11.7225	12.1458	11.4402	10.4472	10.8758	12.6155	13.902	13.5151	12.5451	9.50488	12.1979	12.2743	11.4771	11.2539	11.3145	13.2139	13.9319	12.7	12.5551	13.586	13.1837	14.056	16.0227	14.7724	14.1116	14.9253	13.9066	14.072	13.7416	16.2413
0.321363	8.34278	9.92624	9.03633	8.8475	7.56404	7.67248	7.15712	7.50679	8.88929	9.11238	8.50336	9.50618	9.69423	10.1141	9.17513	10.8224	11.6091	11.0791	10.0545	8.2185	12.4733	12.6397	11.205	12.7624	12.6789	14.651	16.7888	14.8981	12.3552	10.765	10.9368	11.0644	10.8839	12.3406	13.6959	15.121	16.4875	15.46	11.0051	12.0188	11.2142	12.3527	13.2105	13.3685	15.9744	13.1538	11.9071	11.2855	13.7983
0.312769	11.5297	10.111	9.51487	6.98216	8.2442	7.91517	9.68625	15.4887	14.1736	12.6307	11.1094	6.27841	7.56895	7.88301	10.2539	9.00994	8.52962	8.75574	8.41983	9.19963	7.20985	9.40424	8.87789	9.23995	10.0341	11.6284	10.1869	9.92231	11.0624	11.6103	14.154	11.4374	9.51656	11.911	14.4003	13.9929	11.6153	9.95738	12.1192	14.1345	17.6206	15.9759	16.899	15.3458	14.115	12.2056	8.90441	9.81033	10.2288
0.304176	7.26048	7.81685	9.23916	10.2176	8.5766	7.33366	8.82342	8.5687	9.91462	10.8821	10.757	9.76458	10.8951	13.5625	11.5284	7.22978	7.72598	8.02572	10.5118	11.2621	11.2442	11.6683	11.2917	14.2399	10.4037	10.3159	9.95627	10.5449	9.40503	9.91544	12.0488	12.7375	10.7981	10.1763	14.4959	13.5688	10.3932	9.71767	10.9142	11.6876	11.5214	10.4751	11.4975	12.0895	11.0803	10.5699	11.1684	9.69112	10.8034
0.295582	8.21218	8.99959	8.87751	10.7113	10.8344	11.0981	11.6675	9.19538	7.13816	7.87466	8.34445	7.4194	8.40539	9.6997	9.80585	9.41465	12.476	11.2506	10.6126	9.57744	9.51323	10.0344	9.60479	10.2285	11.7024	11.8691	13.8503	12.027	10.6478	12.1524	13.3024	13.6748	13.8846	14.2603	11.8291	8.17581	9.89192	11.5267	12.7546	10.6216	12.1145	11.321	14.8347	15.3036	17.0053	14.6126	12.5777	10.1557	9.28537
0.286988	7.39493	5.84746	7.2962	8.00396	6.94148	7.79573	9.57638	10.8555	9.98111	10.8656	10.3872	10.8445	10.9661	10.3416	9.15385	8.47646	8.62233	9.75121	9.0748	7.90913	7.31965	8.26593	7.59471	6.79259	9.80446	12.6878	15.0957	13.0969	9.439	8.80931	8.39565	9.06124	8.14157	11.0307	11.2687	9.58218	10.116	9.97664	10.0882	10.6016	10.4118	8.98685	10.972	15.3676	16.8658	15.2405	12.6666	10.675	9.73243
0.278395	8.32144	9.47759	7.72316	7.91917	5.83643	6.79699	8.43389	9.62294	8.46188	5.77079	5.34004	5.5107	7.62674	8.49914	8.24823	11.0847	12.5668	11.8511	10.5987	8.72982	9.68137	10.7033	10.1498	9.84747	10.2821	10.1756	12.0144	11.2731	8.06909	8.06869	6.93404	7.01598	6.5744	8.12836	9.34135	10.5074	9.8527	9.49047	10.1315	13.2116	12.6535	12.0219	11.7764	14.5054	15.2582	14.2135	12.2628	9.293	9.15979
0.269801	5.5189	5.66595	5.41416	5.64943	4.93462	4.85565	7.57379	10.2485	9.79253	7.63486	7.49306	7.8728	7.28332	7.6003	7.41304	8.54857	9.7282	11.2001	9.87724	11.3407	11.323	9.56314	9.10712	10.4373	11.8427	11.2466	11.3523	8.73977	7.17541	7.69672	7.3929	9.23342	7.9234	8.20195	9.32363	10.1276	10.7478	11.4646	11.2231	11.3604	10.8902	10.6556	11.753	13.7793	14.0789	12.5973	14.1116	12.0664	12.7131
0.261208	5.39556	5.8388	6.02818	7.36547	6.87254	6.53583	8.00598	8.47613	9.04994	7.473	6.93016	7.59182	7.57824	7.16039	6.78789	6.16458	6.25102	8.24669	9.06664	11.9714	10.9722	8.68398	8.81057	9.49195	9.08008	8.41923	7.97926	8.86147	10.2487	9.75565	9.01565	7.97946	7.95831	9.55193	8.59473	8.69994	8.97285	9.09445	10.7619	11.8648	11.1835	10.062	7.7431	8.26143	10.0468	10.8426	11.1851	8.69679	10.5775
0.252614	4.56248	6.58104	7.7243	7.88633	6.7306	7.64234	8.82734	8.02837	7.71961	7.33724	6.02373	6.79194	7.71789	8.61306	10.0757	8.34226	7.53798	6.43464	7.82029	8.20498	8.95545	7.2844	9.2077	9.30662	8.56018	6.6212	7.74474	8.05511	9.53087	8.04825	8.26425	6.57098	5.94988	7.21761	7.30742	6.83957	6.60863	6.83479	10.6422	11.2126	10.3866	10.3901	8.82069	8.68626	10.251	10.3503	10.6757	9.74912	9.18683
0.24402	4.87888	5.83917	7.66773	6.29144	4.87241	4.80524	5.95058	7.09894	5.35785	5.83989	5.83241	7.89352	7.50959	8.25208	7.81786	6.71202	5.22175	5.43357	4.67422	6.04509	5.97775	5.08474	6.24972	7.10684	7.50332	6.51267	7.78504	6.17059	6.23271	6.33263	6.33835	6.71252	7.14028	8.29158	9.66005	9.9847	7.97599	7.07949	7.87985	8.33001	6.86956	7.52276	8.79518	8.67136	8.77413	7.80767	8.75845	10.9672	11.225
0.235427	5.37785	5.36033	6.80456	7.62127	7.77459	7.34706	5.27527	4.70548	4.47085	4.4632	3.62934	4.75812	5.35275	7.09638	6.0664	6.12415	3.82777	3.62005	3.44594	4.19692	5.6219	6.5201	5.64961	5.42184	6.48076	7.30705	6.60518	5.33759	5.62832	4.34356	6.22881	9.70913	9.57613	8.8675	7.53186	7.963	7.24119	8.24819	9.51765	9.63657	8.18325	8.09845	8.94334	10.5172	10.2958	9.02578	7.90647	8.05561	8.94371
0.226833	2.78367	4.11384	3.65644	3.20327	4.92123	4.43558	3.66553	2.55562	2.97706	3.92456	6.33715	4.90322	4.58213	6.11314	5.82204	5.54415	4.39303	5.38365	4.01517	3.60778	3.46009	3.70413	4.09576	4.79864	6.31174	6.83002	6.0556	6.35551	6.4545	4.36033	5.29885	4.43562	5.39955	7.88782	7.49516	6.3584	6.61582	7.01425	5.7829	6.62311	7.06317	11.621	11.604	12.5208	12.1741	9.52071	8.61909	6.07058	7.48339
0.218239	3.76255	2.67994	3.10989	3.92238	3.7451	3.95163	4.29173	4.4297	3.258	3.805	2.75252	3.49916	4.59314	5.78316	6.28774	5.98562	4.12032	3.08903	3.89337	5.76148	5.42828	4.2298	4.21191	3.83184	3.26929	3.05696	1.97941	2.78636	4.65612	6.59181	5.9528	7.27426	6.84584	6.51016	5.40188	5.48002	8.87833	9.07119	8.31257	6.34084	4.52609	7.27942	8.28066	8.72252	8.45386	7.70087	6.54477	6.19633	5.58103
0.209646	2.25312	3.63577	3.81348	3.44587	2.46629	2.64281	2.79489	4.486	6.43856	6.36647	5.39039	4.22562	3.69267	3.84304	4.79185	4.07309	2.20471	4.72441	5.41316	7.09284	5.59553	4.49654	4.80364	3.91769	4.59533	3.24238	2.20367	2.57311	2.55351	4.1616	3.45449	4.47864	4.92159	6.56205	6.30068	9.34148	9.61782	7.89244	7.12445	7.69277	8.97079	9.79779	11.1663	10.7056	10.4327	8.28287	7.73485	7.22651	8.09105
0.201052	2.85187	3.05682	2.87368	2.63885	3.57189	3.41227	3.62106	3.72824	3.69504	4.38257	2.93284	2.87594	2.24899	2.71108	3.8735	4.00535	3.54034	2.46061	2.98614	4.74095	5.21834	3.9591	3.24704	3.13958	4.03518	3.83442	4.12257	5.16391	5.22353	4.58047	4.94226	4.89216	6.23574	6.52749	6.13043	5.87025	5.58817	5.65213	6.82484	7.98861	9.35489	8.06588	6.61984	5.76046	7.24491	8.09776	9.67445	9.8088	7.99893
0.192459	1.43209	1.78585	2.55031	3.2373	3.7684	4.19035	4.06687	4.91739	4.02433	3.97186	4.2914	4.54101	3.67614	2.98387	2.76011	3.45581	3.92241	4.26728	3.91221	4.00357	3.49111	3.02551	3.89243	3.46181	3.85863	2.56749	2.72939	2.41937	2.59384	3.40179	4.70244	5.30123	4.28842	4.18267	4.71877	7.08451	7.60568	7.79655	5.72016	4.36006	4.56708	4.44848	5.14935	5.75779	5.71858	6.15866	5.28444	5.64378	4.9614
0.183865	2.0861	2.28787	3.01296	3.42204	3.62326	4.03471	3.32739	3.57283	3.89066	3.93172	4.38873	3.89564	2.91982	2.50425	2.77954	3.56879	3.8712	5.20913	3.59104	3.0862	2.37023	3.44115	4.60092	3.7751	3.88808	2.96357	2.78303	2.80463	2.62589	3.11898	3.14784	3.24563	3.28536	3.76392	3.83722	3.82998	4.20332	3.37911	3.96006	3.70942	2.66416	4.19615	5.20079	6.69467	7.17909	7.40675	4.58726	4.22076	4.33856
0.175271	2.80632	3.25378	3.2531	1.95549	1.27119	2.34269	3.05283	2.96893	3.55783	4.42853	3.81113	2.54922	2.38308	2.08654	3.73697	3.30309	3.07072	4.63707	3.84332	4.43698	3.0478	2.3451	3.05441	3.2409	3.46365	3.93259	2.13838	2.36656	2.72229	2.35387	2.63026	3.37539	3.68781	3.45669	3.78714	2.77262	2.85907	2.55262	3.55401	4.01131	3.42695	4.21714	4.74818	5.36385	4.63379	4.03396	2.86174	4.90545	6.29903
0.166678	4.06051	3.82147	3.23883	3.01545	2.09879	2.16918	3.17282	3.84443	3.76042	3.66408	3.33704	2.83719	2.83209	2.33843	2.4134	3.08011	3.78776	4.73044	3.80881	4.41787	3.20613	1.93411	2.76593	3.36374	3.73053	3.02298	2.63724	3.00657	3.34634	4.19433	4.11038	3.93226	3.29382	2.41021	3.49445	3.63665	4.07376	4.57141	4.75002	3.90635	3.90398	3.23228	3.0505	3.98881	3.49417	4.32676	4.11544	3.72602	3.8754
0.158084	3.55788	4.20723	3.5904	2.1562	1.1555	1.70038	2.05084	2.14615	2.3973	3.05774	3.14475	2.2289	2.04876	2.38017	1.93072	2.70573	2.41416	1.94771	1.8513	1.83226	2.61825	3.31972	3.7994	2.86894	2.50178	2.79935	3.64391	4.29047	4.42752	3.60136	4.84889	3.3742	2.96229	3.38542	3.81915	4.68331	4.16754	3.89991	3.11363	3.5536	3.2928	2.18504	3.05279	5.4697	5.70595	4.18469	3.36052	3.2348	3.35522
0.14949	1.77257	1.72385	2.77573	3.0742	2.40054	2.58626	0.864055	1.00847	1.46478	2.24807	2.6999	2.28346	2.24607	2.50874	3.30599	3.26905	2.91516	2.71028	2.99409	2.18553	2.03201	2.53672	1.77715	2.72394	3.68335	3.70032	3.94574	3.12802	2.14614	3.17301	4.234	3.32465	2.81499	2.60178	1.80403	2.45807	2.32327	1.66273	1.67489	2.23419	2.55145	2.06355	1.49931	2.10826	3.64823	4.72569	4.80097	3.98838	3.24819
0.140897	2.34993	2.81108	1.65314	1.89853	2.20259	2.36382	1.2343	1.45205	2.21748	2.63488	1.82022	1.97933	2.42189	2.54855	3.45009	4.57621	3.90793	2.9788	0.931803	2.13833	1.94522	2.30665	3.1827	2.94508	2.07555	2.901	3.84825	3.22556	1.47118	1.42874	2.55139	3.96206	4.25598	4.2051	3.97812	5.72559	3.82683	2.90965	2.80304	1.85536	2.85489	3.91393	3.26046	2.5827	2.3886	2.36839	2.28881	1.97647	2.81808
0.132303	2.93983	2.79453	1.42217	1.15145	2.17635	3.19645	2.04293	1.5042	1.0754	0.904228	1.79852	1.71539	1.94944	2.64991	3.49019	2.6444	1.47436	1.06771	1.87758	2.9712	3.34226	3.59314	2.65607	2.98536	3.1954	2.94951	1.53658	1.67266	2.00164	1.31721	1.88569	2.44452	3.82731	5.29073	3.4354	2.23123	3.40833	3.02638	2.79901	2.00548	2.78894	2.17196	2.79402	4.04059	1.85847	1.78508	1.23488	1.09059	2.69435
0.12371	2.22336	3.16233	3.54992	2.73146	1.49987	1.3821	1.94785	1.87766	2.09881	2.03666	1.00165	1.32425	2.03995	3.47688	3.08263	3.41165	2.29307	1.54366	1.49693	1.10434	1.47353	1.53274	2.27122	3.03921	4.02794	4.70068	3.56372	1.44591	1.05433	1.79739	2.35032	3.23268	2.89062	2.26436	3.03573	2.71278	3.54694	4.05107	4.90157	5.57631	4.42743	2.5214	2.0767	2.79646	2.21806	1.2336	1.40628	2.31528	3.12625
0.115116	1.09739	1.62814	2.07645	2.3518	2.29458	2.03596	2.05556	2.37683	2.12801	2.70627	3.01944	3.39477	3.17757	2.89363	1.41329	1.60626	1.92676	1.62921	1.17677	2.27645	1.60866	1.65581	1.7865	2.74647	3.58072	4.41777	2.10144	2.03076	0.873448	2.04523	2.69869	3.37845	2.94611	2.69131	1.99603	2.63218	2.11559	1.46069	1.56142	2.04105	2.63461	2.60938	1.90646	2.68588	3.15765	3.39652	2.43177	2.07974	2.39107
0.106522	0.906952	1.49746	2.58379	3.13509	2.1758	3.28398	3.39219	2.48436	1.71253	3.25873	2.71076	2.91836	2.55078	3.05649	3.87417	2.37198	1.58595	1.90452	1.38714	1.76638	1.17013	1.12084	1.28084	2.05426	2.75261	2.55279	2.27185	2.79839	2.50023	3.50438	3.58339	3.65419	3.14957	3.46023	2.42293	2.2334	2.0165	1.66153	1.52084	1.66209	1.89012	2.66144	2.18183	2.15553	2.46929	2.81951	2.98906	1.78396	1.89443
0.0979288	1.06655	0.987783	1.89357	2.62064	1.59493	2.04601	2.25352	2.11035	2.25279	2.31426	1.72337	1.56758	1.1235	1.72873	2.4774	2.3169	2.4144	2.07676	1.63588	1.58129	1.17455	1.32883	1.12359	1.24572	2.47066	2.58547	2.53707	2.26891	2.21437	3.01589	2.23087	1.37602	1.3798	2.25534	2.52379	2.25652	2.03513	1.56737	1.11272	2.13371	2.54481	2.76233	2.56535	1.77394	0.92423	1.67655	2.13092	2.09279	2.77034
0.0893352	1.71328	2.23279	3.10438	3.3354	2.77014	2.50594	1.61937	1.97002	3.55087	2.9535	2.17774	1.74426	3.04965	3.21705	2.99492	2.26296	0.941692	0.592276	1.20899	1.50798	1.82806	2.44451	2.05207	1.44439	1.39218	1.12492	1.69303	1.87599	0.87317	1.10518	0.764104	1.1003	1.86078	1.75916	1.67958	1.69731	2.75994	1.72081	1.90341	2.37809	2.70863	2.76618	2.6248	1.76589	1.03659	1.38641	1.7853	1.20855	1.55904
0.0807415	2.64427	3.22138	3.77623	2.99287	2.19201	2.05845	1.03198	1.4555	1.77395	1.64564	1.59464	1.60403	1.93595	1.736	2.00158	1.88696	1.20352	1.06613	1.6006	1.69887	2.35378	2.33404	1.89878	1.45508	1.27697	1.06897	1.01364	2.19219	2.38679	2.05453	1.19082	1.42193	2.82343	2.7453	1.5724	1.47049	2.32436	1.90734	1.91927	1.74043	1.85482	2.36392	3.03864	3.68136	2.55436	1.95758	2.47483	1.77423	1.81273
0.0721479	1.79948	1.46753	2.06243	1.72373	1.54	2.40727	2.0422	1.75752	1.942	2.30476	1.76135	0.54894	0.839721	1.22216	1.91769	2.20144	2.84562	2.79769	2.25387	1.83546	2.32311	2.42831	2.57612	2.00725	1.77153	1.47756	0.766731	1.96576	3.31201	3.11817	3.18619	3.53146	3.13792	1.93691	1.03494	1.14064	1.21758	0.832899	0.857021	0.943736	1.83691	2.2973	2.3903	2.82526	1.94738	1.29757	2.56848	3.16709	3.18557
0.0635543	1.2675	0.831671	1.58114	1.3348	2.38597	3.07173	2.11709	2.88448	2.81295	3.19623	1.99085	0.854207	1.45746	2.53237	2.55001	2.3882	2.40514	2.81005	2.31025	2.58005	1.94937	1.28205	1.33308	1.35704	1.98077	2.09789	1.20063	1.22707	0.951921	1.66665	1.75138	2.43069	2.8499	2.53015	1.19596	0.635347	0.940968	1.07244	1.62355	1.47065	1.08455	1.73395	2.28194	2.25782	1.5029	1.83607	3.05582	3.7563	2.5768
0.0549607	0.918617	2.37767	2.73039	2.60692	1.16548	0.749631	1.55922	2.61146	1.38429	1.68342	1.85955	0.780732	1.49644	2.57564	1.86921	1.85278	2.07688	2.57436	2.05538	1.63679	1.35535	1.6309	1.47472	2.34224	2.00822	1.58071	0.943889	1.61804	1.82332	2.32815	2.7695	1.71816	1.34649	1.33071	1.72937	1.85861	1.20493	2.07645	2.30717	1.60374	1.28906	0.940844	0.819472	1.44056	2.12548	2.57814	2.32098	2.6937	1.1945
0.0463671	1.50978	1.41321	1.73388	0.909265	1.14641	2.3982	1.87891	1.70161	1.64944	1.86147	0.812057	0.706276	1.72735	1.30923	1.0187	1.13848	0.703842	1.94024	2.84984	3.60507	2.45481	1.68434	1.74714	1.66125	1.98748	2.1832	1.61935	1.33911	1.78731	2.12462	1.93025	1.86049	2.25035	1.41704	0.97774	1.72102	1.76398	3.31243	3.506	2.3503	1.52148	1.40141	2.14686	2.29978	2.54841	2.2353	2.31512	2.03123	1.10931
0.0377734	0.296875	0.253494	0.824873	2.01076	1.21337	1.62516	1.32792	0.878236	1.72998	1.63551	2.70131	3.36171	4.03158	2.88532	1.91682	2.06316	2.64618	2.91129	2.72685	3.24155	3.34642	3.48373	2.4842	2.02667	2.38792	3.32224	4.30815	4.18505	3.28555	2.90014	2.41934	0.912222	1.85725	2.66461	2.87998	2.38653	1.82665	1.54579	1.38816	1.51391	1.49295	1.27156	1.94852	1.96289	2.44354	1.63447	1.99947	1.63931	2.50159
0.0291798	1.30553	1.85458	1.7593	1.5157	1.40194	2.15308	3.905	2.46621	2.68449	1.59972	1.08829	0.978818	1.28146	0.916311	1.4068	1.55973	1.32828	1.57231	1.93608	2.07881	1.20401	2.18094	1.82607	1.502	2.14103	1.93803	2.14549	2.42454	0.979787	1.18668	2.17362	2.43837	2.99935	2.55369	1.27841	1.18093	0.770393	1.28872	2.3773	2.57386	2.77461	0.937588	1.05916	2.01425	3.06802	3.27473	1.95497	1.55128	1.40917
0.0205862	1.9551	2.3343	2.13771	1.13646	1.67608	1.80871	1.75258	0.988436	0.0740986	0.932023	2.14212	1.41707	1.43126	1.71672	1.80548	1.30074	1.18314	1.81975	1.96321	3.36197	2.36418	1.14115	1.50702	1.54727	1.55332	0.958554	0.586136	0.444401	0.457186	1.95381	1.52461	1.62634	2.35482	1.93322	2.34395	2.93081	2.1438	2.11715	1.18491	1.50978	1.70864	2.7086	2.62966	3.45308	3.06303	2.49931	1.92065	2.72496	2.06014
0.0119926	1.8846	1.76478	1.81128	1.94418	1.56635	2.3612	1.76173	0.817229	0.828119	1.15876	1.47293	1.77159	1.56319	1.6743	1.26824	1.85908	0.995482	1.94344	2.30178	2.79182	2.7343	2.02305	1.5698	1.43238	1.4407	2.01357	2.12277	2.26959	2.29384	2.74988	1.8988	1.77169	1.77582	1.33891	1.09353	1.8438	2.16197	1.88861	1.57789	0.884995	0.955389	1.41993	1.15918	1.64803	1.6674	1.50249	1.69457	1.96914	1.60846
0.00339896	1.53627	1.60069	1.78048	2.48777	2.82918	3.15211	2.69879	1.30844	2.05295	1.52546	1.50133	2.11811	2.65327	2.27574	1.10262	1.98969	2.03363	1.76369	1.67446	1.90975	2.19166	1.03939	0.748234	1.14957	1.37691	1.64802	0.907906	1.58202	1.67056	2.20093	2.01227	1.23132	1.53638	1.16278	1.76084	2.81593	2.19466	1.68933	2.04124	1.62981	0.823976	1.26386	0.961371	1.69075	2.12172	2.17828	3.41434	2.89423	2.05821
-0.00519466	2.26736	2.09801	1.67775	2.28044	2.28134	1.59315	1.45978	1.28905	1.2651	2.03456	2.50602	2.53498	2.44912	2.61997	2.52306	3.09778	1.96798	1.54829	1.53806	1.77502	2.30078	0.86351	0.93159	2.29923	3.39668	2.90479	1.40765	1.53163	1.65166	1.55542	1.60065	1.25415	1.01498	0.916424	1.4097	3.25693	3.21624	1.7858	2.54359	2.94819	2.80055	2.79849	1.76736	1.65046	2.28566	2.09616	3.27143	3.06666	1.72788
-0.0137883	0.932095	1.94974	1.64355	0.927659	0.921151	0.616665	0.501853	0.84054	0.524374	1.45793	2.26369	2.15399	2.48219	2.73532	2.12283	1.92173	0.838866	1.31812	1.56697	1.37122	1.66399	0.456427	1.39322	2.71105	2.77283	2.27555	2.32726	2.12198	1.78325	1.80232	1.71776	1.71445	2.53985	2.58064	2.31639	3.79597	3.29685	1.77018	1.32733	2.17415	3.17887	2.23968	2.72155	2.40121	2.06754	2.24794	2.75723	2.80415	1.32442
-0.0223819	1.36432	1.95574	1.71725	0.947652	1.1633	0.568892	0.868738	1.27425	1.58489	1.63439	2.03587	2.2364	2.02522	1.78488	1.03742	0.879906	0.686925	0.722936	0.778411	0.641502	1.24927	1.10555	1.729	2.39367	1.68017	1.46785	1.19192	1.49263	2.10784	2.11937	2.19674	1.77798	2.23184	2.39573	1.91263	2.75638	2.23055	1.5892	1.35744	1.75815	2.21155	1.65635	2.7695	2.24894	1.46319	1.75035	1.76651	2.19183	2.44212
-0.0309755	1.14559	1.68994	1.74721	1.73474	1.09495	0.642286	0.705671	1.40686	1.48275	0.971417	0.543307	0.897576	1.89153	2.21869	2.11464	1.1504	0.891257	2.09605	1.68046	0.981067	1.32771	2.47622	2.02539	2.70208	1.67933	0.866674	0.322169	0.795785	1.61573	3.00924	2.25332	1.36027	1.56717	1.15368	0.940845	2.24535	1.96467	1.92485	2.23634	1.89866	2.04297	1.55564	1.716	1.92103	1.84061	2.24272	2.74118	3.31579	2.13188
-0.0395691	1.53928	0.948096	1.39085	2.16417	2.06254	1.59059	1.18514	2.11195	0.881676	0.4667	0.556029	1.51438	1.2936	1.05653	0.695652	0.665209	0.553577	1.37416	1.60049	1.35718	2.24428	3.16786	3.48707	2.12891	1.27655	0.876548	1.90387	2.06717	1.50098	1.66399	2.01279	1.25327	1.77069	1.27664	0.926156	1.18776	0.624166	0.642248	1.62265	1.97672	2.26872	2.29445	2.0271	2.49167	2.42865	3.03529	2.2946	2.02426	1.51448
-0.0481628	2.043	1.06428	1.17298	2.62657	3.60438	3.97999	4.03883	2.52266	1.60377	0.392565	0.0904029	1.08794	1.11285	1.91908	1.80657	2.09676	2.5771	3.25281	3.66621	1.64548	0.570158	1.56616	0.909302	0.377677	0.0830119	1.30234	2.32102	2.24631	2.79995	1.02581	1.09453	1.64486	2.11276	1.52096	1.60027	1.04975	1.2626	1.7885	1.15626	1.1976	2.72631	3.06449	2.56448	2.45281	1.62485	2.43038	2.43856	3.18624	2.56442
-0.0567564	1.49984	2.29882	3.03605	2.11729	0.926733	2.12407	2.49399	1.67528	1.49445	2.06569	1.44988	0.682721	1.53598	2.57698	1.90061	2.06563	1.65708	2.05093	1.46066	1.41718	1.88115	1.06646	0.922728	0.83748	1.27365	1.40343	1.53699	0.545229	1.7123	1.04454	0.85696	1.52794	1.76564	1.84063	1.43852	2.39109	1.67695	0.734228	1.45348	2.71044	1.87057	1.62565	0.639089	1.16871	0.941799	1.46073	1.93615	1.13591	1.69057
-0.06535	2.43615	2.62393	2.48568	2.96358	2.45607	2.51137	3.29454	4.2627	4.40317	4.42673	2.20129	1.46192	1.60218	1.56513	2.68054	2.82589	1.6754	1.29593	1.18195	1.82672	2.51961	2.39728	2.97074	2.41444	1.78742	1.713	1.53397	2.99465	3.66108	2.63475	2.19355	3.35663	2.6405	3.69559	3.03435	2.24469	1.96256	2.05032	1.3701	2.61594	1.99971	2.96203	3.30633	3.6036	2.77683	3.63299	3.46573	1.87238	2.11722
-0.0739436	0.89052	1.43964	2.10911	1.26318	1.83532	2.95397	2.2653	2.63465	2.5876	2.43993	1.9827	2.32266	2.05751	1.5044	2.22111	2.56903	2.52832	2.49147	2.72742	2.65571	2.59535	1.69383	1.66552	1.68202	1.66007	2.70917	2.96177	3.23933	1.78976	0.587614	0.837743	1.18371	1.67351	1.45255	1.31444	1.15057	1.22662	1.55724	1.92076	2.44457	2.95795	3.52814	4.05083	3.92106	3.53311	3.42917	2.76657	2.957	1.85507
-0.0825372	1.49712	1.41549	1.60771	1.59276	1.77923	2.21134	1.75688	1.35644	1.57074	1.15942	0.98668	1.95372	1.57243	0.580985	1.54772	2.11759	2.58201	1.2467	1.12588	1.23321	1.9347	2.00371	1.80605	2.18643	1.93897	1.1213	2.1105	2.41778	1.34779	1.04867	1.14812	1.51997	2.09365	1.43703	1.50726	1.42031	2.15447	2.23884	2.87231	3.34783	2.66259	2.06079	2.89272	3.17628	1.91996	2.38748	2.37803	3.02551	4.00346
-0.0911309	1.89352	1.95569	1.2769	1.21914	2.062	3.05247	2.80511	2.39941	2.00056	2.65687	3.14596	3.77087	3.52732	2.63461	3.12138	2.89128	3.0625	1.70439	1.24379	0.579921	0.418637	0.985237	1.5337	2.28696	3.10601	2.17604	1.5285	1.53696	1.46181	2.99031	2.55425	1.66506	1.80024	1.46947	1.41435	1.52141	2.92359	2.62467	2.04758	2.22012	2.0859	2.69816	1.87787	1.7108	1.77891	2.16202	2.27061	3.06343	3.57019
-0.0997245	2.40947	2.5993	2.92371	2.29926	2.03119	2.03793	1.87342	2.60538	2.92963	3.30906	4.094	3.79058	2.69154	2.36087	2.5214	2.12866	1.76734	1.77645	1.46543	1.8323	1.35088	1.26217	1.45367	1.45193	2.53092	2.95485	2.51087	1.39492	1.06429	2.3466	2.05939	1.40344	1.64453	2.37609	2.96037	3.00269	3.51914	2.45066	2.69267	2.39515	2.07782	3.04116	2.70939	2.19924	2.28975	2.67424	2.64097	2.78141	2.92214
-0.108318	2.80954	2.89851	3.16962	2.65492	2.92794	3.44278	3.17966	3.1412	2.39848	1.96444	2.50999	2.43274	1.41153	1.29531	0.903749	1.29906	1.93511	2.9102	2.95395	1.81243	1.36991	1.59786	1.4809	1.66022	2.8007	2.66048	2.7531	2.44848	1.92448	2.30881	2.67046	2.44359	2.68762	2.83116	2.41569	2.26719	3.18661	2.79359	2.70724	2.54349	1.95976	3.7299	4.17732	3.37556	3.05413	2.90253	2.94251	1.7108	1.71656
-0.116912	0.878653	1.24049	1.76022	2.20596	3.00594	3.73693	3.86729	2.96304	2.86562	3.50752	3.71996	1.25427	0.844858	1.24115	1.85115	2.88948	2.65375	1.93496	2.29371	1.77526	1.91988	2.4906	2.20092	2.37299	2.7931	3.00394	2.83866	2.56206	1.80045	2.04668	3.68317	2.57219	1.8003	2.0961	1.85816	1.57861	2.11851	2.74696	2.04566	2.20022	1.94003	2.58259	3.07072	2.63969	1.90763	1.19485	1.38554	1.61104	1.90706
-0.125505	2.69718	2.01289	2.49202	2.37751	3.36997	2.65271	3.01589	1.60173	1.474	1.72974	2.03807	1.97125	3.19418	2.63595	3.52084	3.09962	2.05756	2.1393	3.11139	2.73111	2.71129	2.08063	2.27673	2.49593	2.07185	2.77503	2.22101	2.89081	1.59086	1.19286	1.78475	1.7831	2.26027	2.32666	1.7296	1.73911	2.48349	2.18292	2.72169	2.31438	3.45462	3.72265	4.34142	3.84417	4.14331	1.6723	2.4251	1.57073	0.922718
-0.134099	1.97291	1.11931	1.78681	2.34121	2.64814	1.87098	1.63098	0.987816	0.94443	1.83504	3.65519	3.90148	3.99292	2.95647	2.96573	3.89219	2.16147	1.34916	1.4255	1.48158	2.54501	5.198	5.49764	5.85539	4.02587	2.17968	0.963176	1.78608	2.09886	1.5178	3.42451	4.3641	3.35884	1.86776	1.55376	1.85574	1.12213	2.38376	2.50049	4.80645	5.18855	4.80056	4.80398	4.13502	3.31728	2.6091	2.59855	2.42897	2.24208
-0.142693	3.27443	4.24266	4.27605	4.32701	1.27783	3.10953	5.11811	5.49891	3.15415	2.24591	1.3544	2.16875	2.47911	1.39151	1.62816	1.94206	3.1141	3.36444	2.71911	2.30986	1.86213	1.88595	3.86926	4.07112	3.94529	3.02033	3.84406	2.53297	3.16442	4.02617	4.02927	3.83406	2.09442	2.52769	2.91626	2.44979	1.63123	2.04286	3.9964	4.97731	5.63821	3.53435	4.22373	4.32494	5.548	6.04854	3.97507	2.25258	2.91245
-0.151286	1.25139	1.58406	2.73899	2.64169	2.41312	2.10625	3.08159	4.15822	3.39008	2.08744	2.93811	2.90497	2.92936	0.965802	1.02099	0.900899	2.21217	3.2964	2.25697	0.756917	1.43257	2.17873	1.90241	2.57581	3.76258	3.02257	4.19065	4.44853	2.36112	3.05333	3.3078	3.20171	2.75334	3.82335	4.00771	4.63346	4.11803	4.17584	4.94723	4.57305	4.47639	3.16057	4.9481	5.32803	4.52675	2.59626	3.71634	3.71841	5.45182
-0.15988	1.99368	1.8667	2.06153	1.78856	1.22727	2.68706	2.4457	1.83554	1.32052	2.82264	3.49167	3.70245	2.05995	0.559459	0.846874	1.42162	1.5596	1.21749	1.51559	2.31579	2.6649	4.75942	3.81638	3.36437	2.382	2.17755	3.30314	3.92922	4.39856	3.97448	4.13699	3.54543	4.90079	4.48657	2.63477	2.80921	3.09681	2.07818	3.14191	5.56861	4.7055	3.82796	3.10544	2.96584	2.49837	1.51163	2.08077	3.70605	2.60689
-0.168473	1.0622	1.85757	2.5023	2.34658	2.2455	2.10118	2.62854	2.56174	2.57334	3.64811	3.46747	4.13976	3.45178	2.03187	2.34094	2.46619	2.21284	2.19964	2.95138	3.34959	3.18227	3.68488	4.16323	4.23981	5.33108	5.54708	5.74174	6.04931	5.71737	5.68603	3.68634	3.88653	5.47096	4.87793	4.58817	4.67871	3.39675	4.12589	3.61683	3.70393	4.07724	5.02587	4.15589	4.87355	5.35221	4.94898	3.84093	3.75342	4.02633
-0.177067	2.15397	1.78823	2.7354	2.95526	3.21499	2.87371	3.72412	5.08505	5.67856	5.34899	4.00233	3.12872	3.48723	2.94716	2.84612	3.29816	2.72143	2.68465	3.49061	4.40309	3.77623	2.91718	3.07158	2.95848	5.20764	4.41138	4.25579	3.76889	3.16268	3.11242	2.17338	3.52783	5.02271	4.45193	5.29326	6.0282	3.3653	3.81003	5.83944	5.70356	6.41706	5.58959	5.40877	7.73544	8.13671	8.82192	5.78419	4.54054	4.72406
-0.185661	3.92845	2.5712	3.30846	2.93772	3.56037	3.26148	4.63189	6.89182	7.81445	5.51157	5.52321	5.40801	4.7823	4.80952	5.06253	4.48559	3.63907	2.81981	3.59236	3.87548	3.35906	2.80259	2.17773	1.97584	3.4589	3.38492	2.95338	2.97823	4.21163	3.99588	3.17746	3.75747	4.05212	4.6099	6.58157	7.74833	5.18878	4.51768	8.09414	7.74117	8.02091	5.74254	4.83687	6.25833	5.82669	5.04028	5.70158	5.16847	6.00728
-0.194254	3.63662	2.47872	2.93366	3.3588	4.27082	3.31437	4.20572	4.88118	5.76769	5.53374	5.1997	5.76549	4.81727	5.33519	5.81606	5.73347	5.77605	5.36931	5.0068	5.32472	3.98323	3.24594	3.0914	2.56262	3.11355	4.12447	4.70172	6.21875	7.3463	6.69488	5.55477	5.87515	5.45919	6.65048	8.43583	8.14584	5.46352	4.03384	5.81079	7.68587	7.92316	6.82146	6.03125	5.54032	6.39518	6.76945	8.03553	7.96863	6.17078
-0.202848	3.39081	3.28693	3.72022	4.29304	3.43216	2.71978	3.46222	3.59432	4.15685	4.47756	4.19101	5.418	4.92848	4.62765	4.32241	5.38233	6.72332	7.40838	6.53662	7.77784	6.54332	5.07545	5.95949	5.53726	4.82245	5.68222	5.57495	6.67495	7.10344	7.64603	8.49651	9.30613	8.39588	7.96039	6.6396	7.3061	6.02235	5.30302	6.20863	6.89981	7.51928	7.54087	8.01054	7.69279	7.55098	9.44323	10.3178	8.16531	6.03307
-0.211442	4.24867	3.78841	5.09974	5.77257	4.76131	4.89732	4.75957	5.02822	4.15391	3.66631	5.05237	4.77518	4.75118	6.13992	5.74387	5.28067	5.88209	6.63614	6.95871	8.78494	7.18348	8.27337	9.07974	7.64728	6.13337	6.36281	6.32915	7.00086	8.03596	6.54812	6.37146	5.27726	6.202	6.26721	6.65405	9.10444	8.05309	6.06141	7.11376	8.61613	7.99414	7.50999	9.09134	10.4675	10.682	9.80541	9.60729	9.17203	6.72339
-0.220035	4.85978	4.01482	4.40131	4.18454	2.53227	3.85063	4.34673	3.79926	4.96497	5.25984	5.31568	4.68081	4.41281	4.49739	6.97521	7.11464	7.14651	5.43345	4.83839	3.88245	3.78568	4.92267	6.64313	7.05731	7.3813	6.27778	5.37961	5.13932	6.68335	6.19536	5.19294	7.99498	8.99331	9.24817	8.68615	8.33454	7.20531	5.9589	6.70724	9.68996	9.98069	8.99006	7.1774	6.5478	8.57794	9.243	9.07374	10.3077	9.63925
-0.228629	3.21751	3.39489	3.90049	5.73724	7.399	9.31717	8.62366	5.54228	4.46431	4.58823	5.14228	6.56134	5.76642	4.42252	4.37327	5.94623	6.68098	8.58147	7.03317	5.83397	4.22228	6.40452	6.96566	9.90891	12.8277	12.4801	9.02968	7.61337	8.44398	10.7153	10.7623	11.1395	9.50362	9.32008	9.33219	9.11658	10.2241	10.3358	10.6062	11.3481	11.6461	10.5183	8.93248	8.38464	7.56991	8.6687	8.76767	11.006	14.1016
-0.237222	6.67607	7.14749	6.18499	7.56123	8.71121	6.51489	4.73366	3.45815	3.02233	4.64	5.84404	5.86725	7.2079	5.41104	6.28064	6.63335	6.36417	6.45475	5.68269	6.38917	7.96569	6.79857	6.15168	7.30347	8.50109	6.82935	5.93713	6.94931	7.14169	6.6713	8.20124	10.7246	11.0781	12.0838	12.4851	9.6986	10.0577	11.0413	12.2591	12.1457	11.5771	11.0682	9.52974	10.3799	11.4146	12.3593	13.0408	13.7696	11.9967
-0.245816	6.69681	5.75054	4.63334	4.60636	4.03303	5.0344	7.72668	9.89514	9.70805	7.55996	8.42872	9.75058	7.52812	6.28642	5.3268	5.32966	5.7504	5.90369	6.09173	7.77796	10.4471	10.1355	10.743	9.62071	9.51336	8.51138	8.73094	9.83517	10.6768	9.85016	9.32701	8.64547	9.4723	8.79515	10.8679	12.1684	9.71608	9.34661	9.26802	10.5641	9.08187	9.21118	6.92316	10.3822	13.8392	16.1432	13.4618	12.9748	13.9933
-0.25441	5.18212	6.53022	6.39513	8.57522	7.74264	7.63837	6.43731	8.35607	7.76898	9.9608	10.0282	10.3782	6.81383	5.72246	8.1109	8.70952	8.95157	8.43805	8.73925	7.72533	7.67193	6.42617	6.29083	5.61843	7.26995	8.19863	9.39649	10.9923	12.9865	13.6668	11.6155	12.2139	12.0823	11.9694	14.7331	15.268	14.759	13.3166	13.1838	14.378	14.6831	13.5869	12.6653	14.7903	16.6411	17.1558	15.9285	14.9811	11.9501
-0.263003	7.72766	5.49079	4.38899	7.49186	8.82072	9.10844	6.97104	7.03961	8.15051	11.6223	12.5732	9.94799	9.18256	7.23646	8.41629	9.09133	9.31348	8.23143	6.93101	5.5967	9.03963	8.99047	9.10892	9.59068	10.1396	10.4107	10.6861	12.7967	12.177	12.4113	12.4363	10.843	11.0312	9.68395	10.4768	11.3171	11.3062	12.8937	11.2766	14.1617	12.7555	12.7442	13.5482	13.5118	14.6819	15.4349	15.5543	15.0831	13.7197
-0.271597	8.94764	7.40863	7.92749	9.37288	8.65464	7.43339	9.81177	9.46392	9.30405	12.0252	12.1354	10.6743	10.0984	11.1831	9.38618	9.49308	9.46138	10.437	10.9174	10.2521	9.99431	9.27974	9.42082	11.4695	10.6035	10.6461	9.89845	10.6984	10.9192	11.7323	11.976	11.8675	13.0668	10.1933	14.0603	15.0636	12.8528	10.896	9.29598	12.9227	13.8421	15.3677	18.221	17.1182	15.5946	16.0145	17.3257	15.7346	16.3008
-0.280191	6.78468	8.09813	8.89359	8.99248	6.83262	6.50214	8.0661	8.70076	10.1071	10.292	12.3002	10.8139	10.167	11.4865	11.5601	12.4754	12.6427	12.7368	14.1123	13.3176	11.1192	11.3528	10.3723	12.6875	11.981	13.4359	14.2375	14.8185	14.0305	15.1118	13.1173	13.0599	13.9347	13.0688	14.6554	13.4349	13.296	11.6093	10.6428	12.5068	13.094	14.6497	14.4792	13.4715	13.5275	15.6565	14.7024	15.0417	16.1118
-0.288784	9.88594	8.37371	7.37189	10.4039	10.4958	10.0415	11.6888	11.9362	11.8064	9.544	10.7093	13.1151	13.5383	12.4202	11.5233	10.4712	12.0321	13.5116	14.5321	14.3347	12.411	10.5464	8.71449	9.71624	11.1976	12.3855	12.3774	11.6455	13.8155	16.3087	15.7271	15.1351	15.8796	14.6355	13.7217	13.49	12.766	14.9437	14.1091	13.5157	12.311	12.4308	11.5182	14.6186	16.368	16.9349	15.1164	13.7593	14.6331
-0.297378	10.859	10.0488	9.66753	11.9691	12.1194	11.3867	11.0533	11.9021	11.0241	10.1876	9.02262	13.0407	12.0735	11.4614	11.0178	11.9773	12.8488	13.8055	15.372	14.3167	14.8273	13.9426	13.2951	12.7569	11.7366	10.0386	11.2985	11.4336	12.7204	14.1458	14.3569	13.5691	15.6679	13.721	13.3461	15.5421	13.8824	14.2894	13.2064	11.8251	13.2327	13.6398	13.6721	14.8823	15.7433	16.2198	14.982	13.3292	12.1414
-0.305971	11.5861	9.54965	9.46444	9.55728	9.85887	10.4153	12.2197	12.6759	10.2822	9.68677	9.80085	12.0337	15.4627	13.7209	14.8627	15.1719	13.6757	11.9678	13.5275	13.0067	11.9999	9.84549	12.2006	12.5599	13.7365	14.1978	14.2206	13.5703	11.1187	11.4706	10.177	10.3177	11.798	13.054	15.6832	15.174	11.7177	9.60054	9.14881	9.19296	12.7041	14.5457	14.3386	13.5967	11.7448	12.8232	15.2126	16.527	15.9664
-0.314565	12.6249	12.1383	9.33288	12.3262	14.2758	16.62	14.3202	12.7923	13.3327	12.699	11.1788	12.8329	12.7817	12.3152	12.3243	13.1124	11.3285	11.2897	13.3457	15.694	14.2277	11.9078	11.2232	11.9609	11.4174	12.6894	10.1541	8.79911	8.81392	12.1938	13.6304	13.0551	13.0173	10.9606	10.6325	10.5244	12.064	11.5831	11.7716	14.0605	14.9822	14.2796	15.746	17.1556	20.9498	22.4374	21.5793	18.11	13.7394
-0.323159	14.9047	15.9867	14.28	15.9973	13.991	11.7791	10.5719	12.5177	16.4889	18.0643	13.4227	11.4898	10.363	7.74656	7.4252	8.21239	8.88321	10.0015	10.595	11.1038	12.5624	11.7281	8.66241	9.72476	10.0344	12.2695	11.0628	10.1583	12.2195	14.4007	12.6419	13.9457	13.977	12.8937	13.5852	12.5329	12.3116	13.1701	13.572	14.2391	14.3373	14.1772	17.2849	17.7153	15.7483	12.9922	13.9723	14.8727	17.3824
-0.331752	18.2752	18.089	13.8302	16.2918	14.4797	16.931	16.1306	17.6956	19.5024	17.8749	18.7422	19.7519	17.043	13.9526	15.0891	16.959	13.4739	12.7657	12.0434	8.89413	9.90677	10.8038	9.74998	7.58352	6.76688	8.81226	12.4304	12.9997	13.1849	12.5858	12.2463	9.58041	10.5728	13.2951	16.6537	17.242	15.9213	16.3605	17.1036	13.0976	13.3047	11.0516	9.4519	9.60315	12.1588	15.6155	11.5782	11.8453	12.0509
-0.340346	13.7342	13.8783	14.4463	15.7185	17.9831	15.4523	16.8734	14.0373	13.9813	14.3328	17.0947	17.0561	15.6399	13.448	11.8888	10.0618	11.0915	12.3538	14.7739	13.5449	13.47	12.7482	11.0425	12.0154	11.0502	9.90327	9.20938	9.299	10.9092	12.717	13.6422	14.2918	14.1702	15.308	17.4812	18.1179	16.4749	15.7662	17.6517	17.5212	17.1893	16.9598	14.3132	14.7733	12.6997	12.4515	11.5065	12.0416	10.8698
-0.348939	15.9062	14.2573	13.3943	13.2939	13.8617	11.7473	13.4496	12.0459	13.3619	13.5756	13.7436	13.2968	12.199	11.3559	11.4014	10.9411	12.2853	12.6787	13.9992	16.8583	18.2301	15.5108	15.2743	15.4837	16.0775	14.1966	12.6579	10.7807	12.6002	12.7917	13.5714	13.6227	13.5592	12.1843	11.2986	10.5713	10.8461	14.3534	11.7241	12.2953	12.1348	9.94983	7.50983	9.97588	12.2965	12.5794	12.3776	8.80777	10.8602
-0.357533	14.3676	12.7836	11.3041	12.7093	14.4335	13.473	13.0749	12.1352	12.9525	13.7358	14.8242	15.3686	14.2242	12.212	10.3509	11.4279	12.2066	11.9312	11.0389	12.2165	13.561	11.324	9.64723	11.2459	12.4359	14.0236	13.7334	11.5416	12.1556	15.9552	16.1229	15.4376	14.0861	13.7084	11.7948	13.2205	13.2086	13.2116	12.8658	13.0895	12.4128	11.3223	11.5545	13.2907	12.4677	10.5423	8.79317	9.34443	14.9458
-0.366127	13.9305	11.1832	11.4149	11.2948	11.2312	13.214	14.3331	14.2216	12.9336	11.6932	10.6822	11.9933	13.3681	14.0256	12.2904	13.5496	11.8806	13.2097	14.5669	15.7318	15.1886	12.3014	10.8411	11.715	11.4497	13.4898	14.7986	14.4467	13.437	14.7988	14.4254	15.3678	14.7682	13.0726	12.2554	12.0108	13.1855	14.63	15.3052	15.6044	14.9827	15.2198	13.8457	14.913	14.8583	13.8044	13.2407	13.7386	16.2478
-0.37472	11.2641	8.83237	9.44718	8.58719	9.82039	12.1499	14.4285	14.3185	13.0167	9.26174	10.6101	11.1935	12.3885	12.796	11.5696	13.2105	10.9772	10.986	12.4227	13.6021	14.4887	14.046	14.1718	14.4517	14.6333	12.6481	12.3274	12.7632	12.9771	15.0737	15.9767	15.2745	14.4218	13.4045	12.5706	13.8875	11.91	13.9064	15.9855	18.1456	16.4852	14.9115	14.4269	14.3936	15.0666	13.859	13.9307	15.454	15.4041
-0.383314	12.0017	11.0582	9.03269	10.1224	11.4438	11.4812	11.2334	11.162	12.0097	10.5418	12.4052	12.5814	12.2133	10.2427	11.5707	13.3854	11.2175	11.8673	11.0312	12.5077	14.7652	15.0305	14.682	14.2316	14.9689	15.0192	14.7308	16.631	16.8711	17.0869	16.6975	13.41	13.2726	13.6047	12.6152	15.4287	13.6783	13.3191	14.5847	14.7161	12.3164	11.2491	12.5781	13.523	13.5332	13.2719	13.078	12.0733	12.5448
-0.391908	10.0207	9.45892	9.06616	9.41971	10.002	10.7962	9.74073	10.6352	10.6423	12.5682	12.2147	12.2472	14.8153	14.9416	15.2197	13.8497	12.5561	13.1092	11.3817	13.1906	13.1278	13.9055	12.8456	14.4448	13.0124	14.252	13.921	15.386	14.9949	13.8069	14.8318	15.1318	14.8305	15.1642	13.5995	15.8908	13.5417	12.9677	13.1493	14.5893	12.7339	12.1996	11.5728	13.4452	13.1325	11.504	12.2	10.4164	10.4652
-0.400501	8.05476	10.8358	13.8368	15.2836	15.801	14.8421	11.8735	11.695	10.9586	10.8331	11.5646	11.5707	14.7413	13.7308	12.7726	11.843	11.383	13.588	13.5824	14.3615	14.6209	14.3253	13.6753	13.2571	11.5991	12.7133	10.2304	10.6253	11.8371	14.2384	13.7133	14.0773	14.175	14.7352	11.9318	14.361	12.0555	13.4124	11.355	10.3053	9.51497	7.9055	8.97281	10.7036	11.7332	12.1662	13.779	11.5761	10.0573
-0.409095	14.903	16.0433	15.8183	15.107	15.1019	13.775	13.318	11.8861	13.0809	13.818	11.1425	11.5246	14.9321	17.7913	16.0091	15.5384	14.5412	13.9834	13.8861	11.8077	10.537	11.0566	10.8611	11.8105	10.5351	12.2248	14.0186	14.9472	15.5963	14.8735	13.9997	12.6657	15.475	11.9772	7.57031	8.38556	9.01507	9.74362	12.7441	13.6967	14.7123	12.7326	11.1182	13.6078	12.9783	11.5919	9.64031	7.63606	7.164
-0.417688	9.60864	9.0946	8.51858	10.0169	11.9293	12.4261	12.9974	13.4614	13.8245	16.1244	17.3284	14.2582	12.6213	13.182	16.0243	14.0282	10.3135	9.82917	10.4606	11.0747	13.3891	13.9038	12.4627	13.7805	13.5473	13.3214	9.58325	10.3114	10.0596	14.0282	16.4967	12.982	12.2329	10.457	10.681	10.1937	9.47855	6.45745	9.50092	10.7906	9.99729	7.27596	6.37238	6.57534	8.70097	12.0968	11.1793	9.33704	5.52351
-0.426282	8.87532	10.5395	13.2573	13.6694	12.0555	12.5988	12.052	13.4635	13.4168	13.7764	12.9883	12.019	10.3424	11.2013	9.26279	9.3105	10.3341	9.58506	10.3148	11.0104	9.67242	9.99713	6.88168	7.25154	8.24031	8.26849	8.89164	13.2724	13.9009	11.4774	10.7753	10.0469	9.20869	7.10085	4.51321	5.78071	5.97158	6.97063	8.41697	8.78996	8.01093	6.56694	6.35992	5.63394	5.21182	4.66845	5.13611	5.74768	6.69913
-0.434876	10.5591	11.6586	12.9823	14.1861	13.9779	12.2922	10.585	9.904	10.8134	14.0108	14.6118	12.7098	12.6055	12.5555	12.6378	11.1026	9.29514	8.67742	9.2769	10.0219	9.22205	9.3575	9.3095	10.5636	10.3241	11.9038	9.76227	7.59238	7.62298	7.56442	8.52023	8.41277	7.37801	6.70364	5.61621	5.19987	7.00142	6.38423	6.89794	5.97397	5.03801	3.80827	3.52072	5.22615	5.8592	5.19208	4.64424	4.62681	3.5656
-0.443469	14.2809	14.6826	14.318	13.3046	12.8746	13.8613	12.7203	10.0697	9.3164	11.0372	11.3794	10.2275	10.5009	8.80687	10.5794	10.4176	10.2482	11.4222	9.92218	8.28921	8.36397	9.78732	9.44186	8.19939	9.15495	10.321	9.67029	7.84318	8.35013	6.45175	7.17627	7.31844	7.6884	6.83621	6.02367	5.86135	5.49053	5.81168	5.11396	4.42289	3.77942	4.24264	2.00939	3.15709	4.94945	5.46313	4.12515	3.34988	3.53582
[truncated: 297 more columns]

## Sheet: Fig3f
	-3.06538	-3.05699	-3.0486	-3.04021	-3.03182	-3.02343	-3.01504	-3.00665	-2.99826	-2.98987	-2.98148	-2.97309	-2.9647	-2.95631	-2.94792	-2.93953	-2.93114	-2.92275	-2.91436	-2.90597	-2.89758	-2.88919	-2.8808	-2.87241	-2.86402	-2.85563	-2.84724	-2.83885	-2.83046	-2.82207	-2.81368	-2.80529	-2.7969	-2.78851	-2.78012	-2.77173	-2.76334	-2.75495	-2.74656	-2.73817	-2.72978	-2.72139	-2.713	-2.70461	-2.69622	-2.68783	-2.67944	-2.67105	-2.66266
-0.38311
-0.374515
-0.36592
-0.357325
-0.34873
-0.340135
-0.33154	1.63532	1.66839	2.07959	2.24005	2.27619	1.53427	2.27415	2.26925	2.4561	2.57295	2.65439	2.11432	2.6186	2.15631	2.19494	2.49294	1.52102	2.02295	2.88434	3.17083	3.05873	2.80229	2.84971	2.37894	3.0234	3.18298	2.49835	2.54002	3.14227	3.04285	3.05189	3.05615	1.95189	2.15432	1.66713	2.24525	2.72478	2.23817	2.1934	2.30739	2.74911	3.08674	3.33194	2.94633	3.07178	2.51499	3.07642	3.42946	3.98584
-0.322945	1.66162	2.01264	1.31884	2.20397	2.73429	2.1935	2.09659	2.43332	1.91915	1.71959	2.29396	2.48877	2.40154	1.87893	1.90182	1.7501	1.66819	2.1224	2.15189	2.50782	3.08018	2.94532	2.51717	2.2679	2.26244	2.39372	1.63099	1.66374	2.33532	2.70322	3.07151	2.55161	2.52295	3.18267	2.99812	3.51786	3.39988	2.37901	2.6298	3.12009	3.33787	3.23406	3.91132	2.92619	2.85909	2.43957	3.01037	3.14336	3.07862
-0.31435	2.35384	2.05591	1.63316	2.18271	1.86992	1.97547	1.60899	1.74119	2.44658	2.70653	2.25175	2.44915	1.64418	1.69395	2.03021	1.6474	1.44445	1.55663	1.56057	1.5328	1.42879	1.86541	1.82838	2.6279	2.88647	2.39986	1.80281	2.42509	2.48356	2.45973	2.24405	2.66642	3.87481	4.28166	3.45582	3.19299	2.57452	2.10558	2.36229	2.26954	2.52427	2.69966	2.79898	2.70445	2.40818	2.02561	2.20137	3.0424	2.77834
-0.305755	1.12621	1.42309	1.9271	2.34512	2.24831	2.34626	1.40441	2.08065	1.92988	2.02809	2.60343	2.42558	1.98829	1.81763	1.41035	1.88839	2.36105	2.09856	1.648	1.4822	1.94716	2.50926	2.48918	2.25195	1.8821	1.81177	2.53999	2.67408	2.81645	2.5373	2.88618	2.73216	3.43952	2.99785	2.45629	1.30362	1.50866	2.17862	2.69943	2.53302	2.27436	2.72336	2.98268	2.98031	2.32238	2.14604	2.80832	4.13948	2.9747
-0.29716	1.12002	1.28981	1.00711	1.3697	0.949595	1.13338	0.990679	1.04299	1.93072	2.34322	2.05629	1.42718	1.393	1.92072	1.59844	2.04085	2.23314	2.43069	1.95119	1.15617	1.64332	2.33388	2.19263	1.90499	1.56069	1.0009	0.675389	1.62263	2.12282	1.34179	1.64317	1.29157	2.00639	2.15406	1.39109	1.79033	2.62254	1.93324	2.194	2.48209	2.13887	2.55417	3.47431	3.06426	2.16193	2.27095	2.03283	1.83254	1.5759
-0.288565	1.00972	1.07138	0.890034	1.13149	0.900988	1.75326	1.67518	2.22228	1.6271	1.43644	1.29391	0.761269	0.886506	1.18168	1.70399	1.59603	1.74432	1.68776	1.12447	0.899075	1.05214	1.67273	2.29828	2.03509	1.75971	1.42993	1.36088	2.37865	2.59452	2.43916	1.69513	1.10567	1.26514	1.08993	1.57147	2.35267	2.50228	1.48227	1.96438	2.34784	2.59495	3.0456	2.08799	2.16429	1.9975	1.8267	1.87436	2.93832	2.68736
-0.27997	1.87795	2.05846	2.04956	1.75209	1.82189	1.0894	0.761704	1.29689	1.89289	1.72612	1.34362	1.27374	0.99522	1.47488	1.78873	1.8121	2.02864	2.77614	2.19594	1.05673	1.53231	1.84815	2.47339	2.39936	2.04001	1.63481	1.31901	1.03956	1.81231	1.61688	1.42618	1.61483	1.558	1.57812	1.27243	1.15317	1.10655	1.87115	1.54577	1.29362	1.28134	1.70127	2.54644	1.9061	1.93961	2.20113	2.10598	2.13998	2.20356
-0.271375	0.774898	0.881089	0.892409	1.25186	1.78298	1.13198	0.657703	1.19808	0.876272	1.01615	1.66943	1.7242	0.801531	1.74436	1.39528	0.724585	0.436801	1.13253	2.35586	2.28447	1.84499	1.36276	1.80228	2.29374	2.24836	2.35793	2.18008	1.76063	2.21684	1.9368	2.15407	1.95572	1.87353	1.94969	1.75014	1.28689	1.44457	1.73651	1.54593	1.23266	1.30347	1.33541	1.66303	1.93766	2.09518	2.00792	2.02463	1.94444	1.88741
-0.26278	1.4496	1.07139	1.23822	1.19997	0.973578	0.936181	0.849263	1.70596	1.55968	1.18812	1.40846	1.21114	1.13137	1.67203	1.27836	1.1454	1.12345	1.3682	2.0238	1.75655	1.42454	1.87211	1.83211	1.7801	1.49484	1.85565	2.3091	2.17449	1.99353	2.02097	2.27045	2.03311	1.82575	1.94357	1.6364	1.54789	1.68846	1.74106	1.61181	1.16807	0.99594	1.13911	1.17743	1.92615	1.71906	1.95968	2.21266	2.40764	1.99957
-0.254185	0.773969	0.84154	1.1497	0.925623	0.450889	0.502903	0.639694	0.954241	0.837974	0.54377	0.996811	0.87403	1.53729	1.85385	1.34523	1.0343	1.14784	1.62163	1.97441	1.28961	1.42229	1.40502	1.91994	2.08257	1.72041	1.65928	1.85435	1.43589	1.87956	2.13497	2.17221	2.16567	2.19342	2.09196	1.77087	1.87017	1.52371	1.66571	1.4555	1.47174	0.949677	1.34261	1.36475	1.57561	1.38143	1.44348	1.59171	1.88379	1.81296
-0.24559	0.794078	1.36832	1.47921	1.66586	0.99822	0.87028	1.05879	0.97832	0.990304	0.860361	0.665794	0.467771	0.589111	1.03966	1.40494	1.58869	1.79808	1.3819	1.16547	0.623329	0.987045	0.878005	1.60306	2.16818	1.96584	1.34667	1.03817	0.931493	1.53627	1.69389	1.57071	2.27756	2.05759	1.70849	1.15926	1.58318	1.27275	1.60747	1.87326	1.62064	1.50839	1.70709	1.56692	1.55646	1.49886	1.33076	1.6815	2.26994	2.07751
-0.236995	1.02154	1.5165	1.29578	1.6747	1.05754	1.06287	1.18358	1.25547	1.17188	1.3644	1.19867	0.862835	0.36713	0.506184	1.10025	1.24097	1.29494	1.42095	1.60864	1.16517	0.891015	0.691216	1.06346	1.74783	1.48067	0.971167	0.85706	1.04845	1.6619	1.67579	1.13608	1.52438	1.82202	1.46821	1.44002	1.20942	1.49471	1.58228	1.84862	1.17666	0.904803	1.54823	1.96207	2.0937	2.0828	2.26672	1.8941	2.53654	2.50933
-0.2284	1.15447	0.908994	0.457969	0.682083	0.636982	1.41638	1.02725	1.1223	1.38773	1.33346	1.23596	0.854928	0.873203	1.02781	0.625178	0.786993	0.838508	1.04815	1.39486	1.55999	1.4831	0.908051	0.777816	0.9081	0.791545	0.485009	0.956285	1.37031	0.908082	1.03679	1.62406	1.74209	1.92312	1.71754	1.76829	1.33142	1.02552	0.898784	1.35971	1.55111	1.67362	1.49939	1.18533	1.26547	1.445	1.46015	1.71243	1.8989	1.71407
-0.219805	1.1382	1.09877	1.0686	0.831464	0.78342	1.02768	1.37618	1.00003	0.880644	0.933745	0.900917	0.668815	0.694987	0.840818	1.10638	0.753458	1.00262	1.1269	0.829865	0.37395	0.471649	0.686943	0.686361	0.636593	0.833344	1.17181	1.25461	1.22013	1.17748	1.49793	1.61965	1.42543	1.21784	0.957182	0.696303	0.743955	0.844028	0.821881	0.900896	1.3332	1.23934	1.06414	0.887002	0.767715	0.24859	0.551453	0.923082	1.44735	1.30481
-0.21121	0.784396	0.787471	1.38943	0.987313	0.926217	0.719128	0.430527	0.495559	0.671274	0.836352	0.524084	0.852499	0.963592	0.466274	0.31811	0.470972	0.394937	0.4654	0.430551	0.504085	0.288072	0.78246	1.37779	1.93754	2.09177	2.09462	1.69728	1.46933	1.07422	1.51349	2.01486	2.26775	1.7881	1.5999	0.864158	0.793004	0.796632	0.63863	0.926396	0.95706	0.941661	1.21452	0.928869	0.807801	0.998582	1.53417	1.66547	1.54263	1.58789
-0.202615	1.59024	1.25369	0.929217	0.768714	1.04849	0.965278	0.712364	0.929847	0.59966	0.756402	0.780408	1.18008	0.866129	0.586396	0.738222	0.967454	1.07563	1.27538	1.03292	0.43039	0.568409	0.797432	0.474812	0.664509	0.533158	0.424095	0.923258	1.52971	1.81896	1.28387	1.40447	1.14741	0.633078	0.764072	1.00397	1.48855	1.41729	1.29092	0.840967	0.745361	0.61184	1.54843	1.05757	1.77967	2.29046	1.83278	1.31796	1.31134	1.01033
-0.19402	0.928758	0.578251	0.591494	0.862152	0.884459	0.554097	0.796638	0.721337	1.00652	0.721585	0.984474	1.17865	0.646513	0.407377	0.928973	1.00714	0.796899	0.903085	1.0581	1.06056	0.97222	0.808174	1.48344	1.69677	0.976507	0.534947	1.20552	1.19306	1.09807	1.25703	1.80607	1.24478	0.767795	1.07328	1.21999	1.62942	1.40226	1.09386	0.761776	1.41352	1.77099	2.20476	0.986351	1.07936	1.13449	1.40193	0.634017	0.954168	1.32248
-0.185425	0.507336	0.333472	0.151893	0.31667	0.689598	0.886936	1.10901	1.10247	0.628689	0.681786	0.373598	0.709147	0.935936	1.04407	1.34789	1.04436	0.910205	1.03672	1.05767	0.792128	0.962941	0.761641	1.09934	1.15235	0.848244	1.12435	1.70385	1.51076	1.08397	0.884019	0.324018	0.56772	0.593814	0.827624	0.750359	1.43597	1.44746	1.2407	1.18541	1.677	1.43572	1.09259	0.749727	1.08151	1.20399	1.53227	1.06072	1.19672	1.20047
-0.17683	0.490951	0.353631	0.602351	0.669727	0.587774	0.814213	0.900608	1.08881	1.00946	1.31241	1.08528	1.0937	1.0031	1.10803	1.11862	1.45752	1.21836	0.719264	0.658958	0.483877	0.895415	0.914951	0.911757	0.728807	0.786723	1.31818	1.51985	1.22581	0.948273	0.730244	0.553044	0.800569	0.987546	0.920205	0.916233	1.15627	1.22155	0.934693	1.19453	1.02189	0.845704	0.838789	0.561718	0.951855	1.28829	1.05764	1.03587	1.22998	1.27928
-0.168235	0.310186	0.614367	0.470753	0.329446	0.592521	1.11336	1.15334	1.17177	1.26498	1.43969	1.30103	1.37707	1.15203	0.822168	0.820564	0.904096	1.21617	1.20129	1.02048	0.811831	0.856595	0.837136	0.839729	0.868593	1.05562	0.902151	0.638938	0.608321	0.718319	0.678211	0.776218	0.627557	0.968049	0.770559	0.918122	1.0123	1.42114	1.40811	1.40874	1.10093	0.721274	0.743903	0.762848	0.848124	0.901322	0.700789	0.766039	1.11108	1.38926
-0.15964	0.164336	0.453774	0.588351	0.252212	0.155092	0.549295	0.636798	0.803723	0.689859	0.940175	1.05171	1.2919	1.16074	0.611515	1.14181	0.901697	0.895252	0.682323	0.458513	0.441575	0.786659	0.744051	0.906017	1.22758	1.46451	0.694337	0.343188	0.297072	0.203343	0.337907	0.629023	0.878336	1.2038	1.04714	0.643255	0.913835	1.50753	1.57282	1.35656	0.995496	0.631318	0.808715	1.15255	0.758313	0.795432	0.91172	1.03288	0.968026	1.32916
-0.151045	0.442522	0.45126	0.561037	0.61287	0.32068	0.516923	0.806932	1.12777	1.2146	1.22425	0.811987	1.11392	0.89101	1.26456	1.27127	0.914043	0.490248	0.0925747	0.319502	0.428748	0.646471	0.957883	0.843896	1.3497	1.62	0.93332	0.997093	0.790964	0.720757	0.645507	0.686862	0.913103	0.979188	0.995483	1.04621	0.9655	0.628466	1.07747	1.02995	1.1141	0.615023	0.513756	0.928721	0.98693	1.1568	1.53691	1.20719	0.471359	0.425606
-0.14245	0.825732	0.712776	0.639748	0.486929	0.624445	0.678866	0.475606	0.344879	0.670995	0.675001	0.779639	1.14874	0.889955	0.469374	0.352936	0.420092	0.626016	0.550768	0.672038	0.298559	0.336051	0.501842	0.632397	0.838606	1.10123	1.17403	1.10363	0.783256	0.514736	0.51819	0.547974	0.501292	0.548255	0.783329	0.939332	1.04484	0.472565	0.470262	0.916915	1.54829	1.20432	1.2581	2.15175	2.03843	1.20653	0.797303	0.710332	0.733596	0.697549
-0.133855	0.909408	0.86888	0.780667	0.287765	0.584545	0.74629	1.06997	0.717997	0.709705	0.948522	0.545506	0.34769	0.757413	0.697252	0.905149	0.640988	0.614254	1.06338	0.999241	0.916599	0.930205	1.00999	0.907393	0.0755731	0.237712	0.274894	0.624932	0.857382	0.790054	0.819621	0.758581	0.539244	0.635701	0.600599	0.778395	0.891894	0.982645	0.526489	0.651064	0.616627	0.940095	1.01205	1.11902	1.11943	0.659396	0.70339	0.465216	0.802445	0.665939
-0.12526	1.69812	1.22866	0.257489	0.678648	0.71883	0.878905	0.959199	1.11792	1.4359	0.588115	0.508843	0.752545	0.993539	0.837368	1.43937	1.33201	0.747499	0.609553	0.933362	0.846578	0.175397	0.766186	1.1641	0.505617	0.346809	0.382421	0.602986	0.593814	0.397133	0.339788	0.852916	0.793174	0.618571	0.436114	0.372484	0.741578	0.35481	0.196979	0.647214	0.316121	0.35671	0.893829	0.946168	0.79794	0.986085	1.11974	0.929732	1.61934	1.53349
-0.116665	0.299602	0.155039	0.547604	0.638635	0.537066	0.318497	0.495117	0.455246	0.0389905	0.425583	0.76842	0.183757	0.481107	0.510416	0.148903	0.450403	0.424527	0.652411	0.955429	0.50656	0.473083	0.477986	0.509966	1.02942	0.795879	0.984431	1.01569	0.805011	0.523261	0.762246	0.845638	0.810198	1.04509	0.740152	1.11093	0.883695	0.479259	0.0466792	0.124786	0.458065	0.612682	0.969636	1.19466	0.940139	0.668657	0.312804	0.394429	0.552143	0.819762
-0.10807	0.301174	0.334371	0.196283	0.425235	0.719614	0.423795	0.1882	0.282218	0.553192	0.972387	0.663877	0.453105	0.860513	0.957273	0.958019	0.862433	1.00314	0.539986	0.71642	0.739104	0.581706	0.699193	0.722423	0.611522	0.353607	0.489244	0.709625	1.13247	1.01069	0.733741	0.780186	0.631429	0.851908	1.15426	0.887462	0.551779	0.497604	0.477849	0.622819	0.775674	0.726804	0.53398	0.83484	1.13911	1.15767	1.035	1.06479	1.07294	1.20459
-0.099475	0.454106	0.622217	0.549429	0.61982	0.448647	0.151996	0.205699	0.422641	0.453143	0.555915	0.430469	0.905732	1.07933	1.05794	0.804931	0.876429	0.905561	0.620897	0.340895	0.290408	0.272374	0.0472809	0.124479	0.326358	0.491394	0.794025	0.837303	1.17098	0.783386	0.647529	0.570733	0.299823	0.435427	0.838923	0.564807	0.583159	0.680836	0.584411	0.433365	0.255117	0.515537	0.601544	0.652808	0.480713	0.322634	0.063717	0.0826016	0.255721	0.272676
-0.09088	0.503201	0.445803	0.718843	0.709654	0.467684	0.402387	0.597122	0.62643	0.475365	0.6343	0.650421	0.271168	0.196454	0.481307	0.557212	1.03642	1.09604	0.945643	0.83446	0.843888	0.34739	0.379078	0.598561	0.559879	0.5348	0.87869	0.947454	0.846151	0.804357	0.576367	0.577364	0.272008	0.314067	0.391156	0.434018	0.55672	1.15577	1.55704	1.01486	0.463217	0.421387	0.500854	0.522761	0.678785	0.431365	0.33231	0.33953	0.506284	0.373686
-0.082285	0.487753	0.21944	0.382418	0.362477	0.431904	0.907184	0.853269	0.719245	0.662631	0.987592	1.04158	0.46346	0.570805	0.846592	0.705794	0.405497	0.489516	0.577027	0.72459	0.788114	0.489797	0.537056	0.762883	0.671181	0.688641	0.679059	0.820794	0.725384	0.969904	0.479232	0.637349	0.572978	0.739065	0.664395	0.445215	0.622617	0.830657	1.40827	1.30206	0.695221	0.357337	0.60777	0.584925	0.645189	0.763437	0.806947	0.921504	0.701606	0.730986
-0.07369	0.450492	0.373903	0.616385	0.819666	0.929607	1.31273	1.34004	0.732903	0.465159	0.707301	0.55245	0.24853	0.353857	0.708453	0.707833	0.547986	0.468988	0.48304	0.521232	0.341693	0.212387	0.684666	0.720906	0.656979	0.44872	0.332456	0.481952	0.643177	0.668769	0.457199	0.814048	0.999403	0.890127	0.706778	0.585679	0.593784	0.521372	0.776565	0.801864	0.60759	0.833202	0.764708	0.82248	0.635661	0.589437	0.542227	0.984529	0.848148	1.43086
-0.065095	0.728304	0.783635	0.497108	0.74645	0.903346	0.982386	1.05377	1.23793	0.991735	0.312449	0.263095	0.738252	1.02642	1.1368	1.04334	0.98258	0.684838	0.813223	1.00338	0.931997	1.14484	1.40804	0.993502	0.905446	0.614701	0.622253	0.641898	0.430586	0.495862	0.375583	0.368021	0.574033	0.526746	0.481425	0.801008	1.10915	1.28493	1.21583	0.709097	0.401089	0.631443	0.354903	0.768259	0.945922	0.710257	0.65985	0.536415	0.476358	0.825302
-0.0565	0.816017	1.36438	1.21048	0.59367	0.574588	0.466728	0.443464	0.542615	0.698513	0.435982	0.31475	0.805953	1.18603	1.07175	0.826179	0.757247	0.918918	0.743708	0.498505	0.253803	0.630613	0.669258	0.405427	0.580372	0.301123	0.680682	0.794661	0.599718	0.464731	0.708272	0.570983	0.493837	0.29983	0.415985	0.879337	0.901097	0.566004	0.477381	0.662295	0.565607	0.464745	0.646409	1.17144	1.09744	0.657748	0.290979	0.188243	0.61842	0.824404
-0.047905	0.667976	0.963866	1.10818	0.725546	0.358156	0.991893	0.990518	0.975206	0.883969	0.697097	0.368755	0.467705	0.479343	0.982346	0.932557	1.26578	0.707311	0.474744	0.560697	0.652276	0.54395	0.323288	0.214634	0.463957	0.533036	0.768692	1.02308	0.910605	0.544353	0.600394	0.262692	0.208435	0.154022	0.191886	0.367415	0.503503	0.176579	0.388373	0.516314	0.856631	0.744074	0.840286	1.565	0.94125	0.662137	0.438311	0.302053	1.04819	1.03665
-0.03931	0.381722	0.446406	0.46286	0.608562	0.713265	0.536976	0.774203	0.992603	0.762134	1.09113	1.4139	1.054	0.447022	0.413328	0.408114	0.332367	0.434951	0.644789	1.08959	1.18834	0.973948	0.570137	0.580943	0.810709	0.734535	0.844852	0.587644	0.280482	0.53754	0.412493	0.0335777	0.580347	0.560454	0.690612	0.720763	0.983548	0.850771	0.596754	0.692587	0.390068	0.531736	1.08371	0.715495	0.223429	0.168038	0.595388	0.929339	0.563745	1.03155
-0.030715	0.478675	0.498563	0.328428	0.416095	0.513089	0.801957	0.55341	0.459853	0.431541	0.437022	0.241928	0.295482	0.163347	0.170146	0.269111	0.241424	0.121741	0.23504	0.5168	0.471145	1.02223	1.1581	0.860579	0.556845	0.406521	0.753225	1.1347	0.898013	0.626173	0.263887	0.16107	0.647379	1.45319	0.911548	0.677506	0.951612	0.845646	0.716173	0.384056	0.262983	0.244125	0.458022	0.514897	0.530374	0.340907	0.775129	0.901998	0.720391	1.19759
-0.02212	0.495016	0.943162	0.944959	0.816651	0.439183	0.268668	0.286661	0.215475	0.818791	1.10363	0.918896	0.262352	0.0903852	0.301788	0.205115	0.337887	0.307662	0.392471	0.681473	0.698954	0.735028	0.396651	0.480025	0.600551	0.653861	0.624555	0.549573	0.671718	0.743955	1.00763	0.733541	0.398336	0.285705	0.206262	1.06841	1.61527	1.22666	1.18871	1.46022	1.1327	0.625386	0.546289	0.678249	0.581152	0.415679	0.506987	0.800304	0.917934	1.08903
-0.013525	0.604022	0.339233	0.554709	0.646273	0.772949	0.667755	0.567222	0.308615	0.640092	0.347846	0.339336	0.627937	0.500197	0.310361	0.354921	0.461802	0.296851	0.621724	0.471661	0.395954	0.600522	0.73786	0.609287	0.237945	0.475816	0.723646	0.792779	0.919762	0.936384	0.928987	0.765377	0.606978	0.296354	0.142376	0.328476	0.639653	0.996118	1.04178	0.768307	0.601362	0.438892	0.604995	0.710205	0.285984	0.320287	0.824952	0.854518	0.365668	0.600173
-0.00493	0.677764	0.778074	0.931919	0.929892	1.15667	0.904535	0.881672	0.570854	0.745724	0.472113	0.453715	0.372176	0.445905	0.599247	0.443196	0.491525	0.411257	0.379343	0.277418	0.186947	0.134073	0.477338	0.301019	0.141306	0.614876	0.67272	0.514776	0.118771	0.208169	0.543433	0.704887	0.748037	0.764569	0.449548	0.180265	0.365323	0.745895	0.544572	0.63507	0.395944	0.491822	0.309597	0.257918	0.281295	0.32316	0.435839	0.670707	0.472999	0.523162
0.003665	0.352104	0.794656	0.933675	1.29576	1.15083	0.89356	0.640345	0.708389	0.65733	0.372669	0.137212	0.37166	0.441037	0.588687	0.507963	0.496657	0.501032	0.513218	0.361904	0.545515	0.456956	0.912451	0.566439	0.61745	0.957756	1.07756	0.903584	0.439333	0.301954	0.176001	0.427573	0.571498	0.674925	0.332814	0.251758	0.134505	0.286459	0.396237	0.617932	0.720242	0.832576	0.709877	0.522715	0.455829	0.439098	0.889587	1.26873	0.848	0.954309
0.01226	0.354398	0.402025	0.537189	0.666877	0.680481	0.328889	0.29493	0.529906	0.490161	0.168976	0.15042	0.210133	0.423218	0.42294	0.363731	0.510085	0.614072	0.827677	0.779159	0.581964	0.585552	0.871533	0.727651	0.683047	0.923845	1.33613	1.3688	0.833956	0.798479	0.714267	0.629041	0.814752	0.700481	0.49861	0.505245	0.267231	0.36363	0.480581	0.439945	0.510891	0.64769	0.600905	0.624272	0.496167	0.551709	0.876644	1.2431	0.912455	0.627351
0.020855	0.324156	0.110961	0.40411	0.582883	0.781231	0.76044	0.629293	0.358727	0.330469	0.328426	0.412388	0.201901	0.133534	0.257929	0.535447	0.62534	0.559218	0.584803	0.520872	0.668984	0.745874	0.659126	0.980935	0.717184	0.382747	0.604372	0.55258	0.524247	0.484472	0.728507	0.915601	1.0574	0.982995	0.614851	0.386966	0.425524	0.648185	0.547443	0.473223	0.310378	0.290245	0.22295	0.505368	0.971	0.565594	0.435231	0.361068	0.641263	0.601402
0.02945	0.958493	0.561995	0.814952	0.489774	0.994762	1.18084	1.23879	0.759355	0.329572	0.3761	0.516129	0.2262	0.498191	0.659525	0.518588	0.793518	0.6139	0.455209	0.477347	0.175756	0.247428	0.191994	0.499476	0.206825	0.191733	0.299732	0.414906	0.432333	0.62762	0.612255	0.633607	0.615582	0.403444	0.582193	0.570667	0.52872	0.573536	0.565366	0.383848	0.446279	0.536517	0.765719	0.867326	1.12726	0.49813	0.190169	0.301415	0.700153	0.656565
0.038045	0.857074	0.179088	0.389498	0.447115	0.611558	0.431549	0.927765	0.670452	0.555321	0.414322	0.320913	0.376429	0.375429	0.430535	0.258146	0.267407	0.268716	0.687589	0.884933	0.896647	1.38853	1.05955	0.631272	0.0801567	0.284749	0.577439	0.31072	0.0947835	0.0980082	0.586219	0.696895	0.334304	0.368721	0.539365	1.17048	1.50983	1.28357	1.21573	1.35006	0.856557	0.549819	0.674573	0.74117	0.778029	0.603547	0.313429	0.533667	0.770429	0.568657
0.04664	0.161664	0.229509	0.741556	0.771736	0.608447	0.588123	0.433291	0.6347	1.27206	1.1634	0.917208	0.591826	0.564859	0.521528	0.904744	1.17875	0.822365	0.362631	0.33893	0.666257	0.930836	1.12622	0.549458	0.538994	0.72594	0.354398	0.649047	0.403866	0.0405886	0.254703	0.610626	0.680462	0.797656	0.383282	0.441292	1.3738	1.19661	0.789322	0.584677	0.846136	1.09223	1.04541	0.906098	0.889892	1.0988	0.906058	0.812283	0.691063	0.497059
0.055235	0.358611	0.160548	0.151691	0.82394	0.597145	0.649124	0.49143	0.713435	0.535944	0.252941	0.239304	0.682395	1.05499	1.00715	0.772904	0.871246	0.603347	0.770442	0.474823	0.472686	0.306835	0.416852	0.469714	0.417743	0.648262	0.536916	0.101547	0.509637	1.10398	1.80051	1.73167	1.12694	0.395218	0.612599	0.936525	0.693612	0.720285	0.358508	0.461262	0.393235	0.506711	0.725268	0.729168	0.741255	0.746053	0.518312	0.570595	0.751911	0.761967
0.06383	0.424967	0.458834	0.887324	1.04825	0.838179	1.22401	1.01044	0.80406	0.764063	0.60757	1.06078	0.974277	0.431592	0.495924	0.390827	0.343019	0.233961	0.205953	0.0918676	0.308042	0.450979	0.819984	0.809035	0.883185	0.785591	0.759241	0.905127	1.01249	0.267271	0.156128	0.0896957	0.497295	0.588145	0.634176	0.471227	0.685168	0.735162	0.319475	0.439784	0.687834	0.820918	0.961099	0.585508	0.415973	0.302501	0.7225	0.596249	1.18856	1.36326
0.072425	0.496129	0.275849	0.0878875	0.439719	0.816351	0.865984	0.772864	0.620189	0.535404	0.53539	0.335657	0.512533	0.821369	0.509024	0.209321	0.372235	0.519899	0.510459	0.379478	0.14498	0.358207	0.427492	0.729885	1.00203	0.934308	0.508881	0.54512	0.376971	0.640702	0.693276	0.524527	0.862995	1.05215	1.28639	1.18001	0.486749	0.369366	0.232253	0.521999	0.730288	0.503429	0.382923	0.350894	0.541339	0.59037	0.914674	0.926989	0.824118	0.546513
0.08102	0.411398	0.757316	0.526383	0.648095	0.665563	0.623462	0.711366	0.769216	0.715622	0.516657	0.541317	0.448275	0.620763	0.476137	0.51762	0.582069	0.339963	0.650409	0.768047	0.249473	0.332741	0.454972	0.570253	0.557255	0.599903	0.730823	0.456135	0.199319	0.411457	0.519301	0.414632	0.258245	0.63055	0.798424	0.624316	0.485714	0.305386	0.455317	0.346157	0.36376	0.67816	0.479674	0.327179	0.437374	0.560903	0.559596	0.75539	1.13233	0.878168
0.089615	1.09148	0.849517	0.645534	0.694243	0.649791	0.596131	0.560539	0.457854	0.653207	0.785973	0.804894	0.724407	0.657396	0.569295	0.481772	0.675636	0.586873	0.942451	0.926341	0.507754	0.353536	0.249991	0.565062	0.645355	0.629731	0.518757	0.54066	0.382511	0.595337	0.476989	0.522763	0.597564	0.625067	0.525207	0.632412	0.649972	0.344859	0.534316	0.444643	0.291344	0.555195	0.596211	0.488223	0.535102	0.532033	0.501293	0.732165	0.843476	0.711072
0.09821	1.02549	0.881543	0.640639	0.44501	0.451418	0.332855	0.35754	0.427856	0.425547	0.416309	0.557291	0.726613	1.01616	0.744435	0.328854	0.297835	0.417843	0.444139	0.350224	0.521542	0.755379	0.494281	0.271687	0.293719	0.679541	1.15706	1.42035	0.823518	0.77101	0.721088	0.388121	0.490866	0.530813	0.45559	0.721928	0.295389	0.282208	0.464236	0.154221	0.107532	0.263742	0.743612	0.980535	1.00599	0.875987	0.559862	0.591521	0.66881	0.979247
0.106805	1.01756	0.970129	0.821506	0.80597	0.709333	0.374011	0.589725	0.903078	0.898501	0.402804	0.322887	0.323691	0.402586	0.516539	0.908413	0.582847	0.437588	0.140338	0.300816	0.669758	0.785013	0.758005	0.296464	0.26918	0.525895	0.872116	1.2379	0.723925	0.414327	0.695244	0.381874	0.42162	0.775428	0.436632	0.568639	0.53512	0.70767	0.79504	0.388652	0.816477	0.752632	0.83561	0.908474	0.795476	0.938495	1.16369	0.763871	0.520379	0.964641
0.1154	1.09992	0.650074	0.521554	0.714475	0.374966	0.284208	0.412121	0.560066	0.533675	0.217757	0.4727	0.564678	0.295468	0.410454	0.934972	1.24881	1.01757	0.754357	0.515598	0.84701	0.960322	0.972501	0.514088	0.276819	0.268798	0.490104	0.832245	0.588149	0.361611	0.26108	0.27905	0.544326	1.01772	0.732363	0.679932	0.611722	0.480793	0.361473	0.445484	0.693836	0.504004	0.558434	0.801594	0.545091	0.468105	0.68316	0.603245	0.696818	0.496529
0.123995	1.17585	1.17906	1.06756	0.629254	0.248601	0.401405	0.537395	0.343502	0.216782	0.335439	0.760793	0.500322	0.396614	0.520515	0.688465	0.54982	0.943313	0.714031	0.795964	1.34648	1.80076	1.55808	0.891383	1.00081	1.07991	1.24975	0.61886	0.648018	0.87098	0.947711	0.912594	0.535753	0.54794	0.752022	0.896805	0.713464	0.332347	1.03102	0.860974	0.698913	0.80833	1.33421	1.40627	0.700328	0.26263	0.300748	0.755371	1.32252	1.16394
0.13259	0.647536	0.557479	0.560077	0.88792	0.85556	0.454573	0.273594	0.176338	0.378997	0.737999	0.485437	0.338337	0.420732	0.58088	0.655645	0.647987	0.803877	0.759733	0.598154	0.444316	0.723178	0.543168	0.458431	0.37861	0.239503	0.37546	0.593934	0.653472	0.695689	0.794273	1.07562	0.65867	0.478056	0.684428	0.462389	0.123649	0.315088	0.278297	1.21442	1.36716	1.04853	0.786265	0.519751	0.969834	1.17098	0.969821	0.652419	0.763823	0.515843
0.141185	0.351576	0.704739	0.504547	0.221003	0.385587	0.742483	0.510017	0.201193	0.514275	1.02933	0.799415	0.667227	0.784578	0.479701	0.291687	0.310611	0.587917	0.994035	0.705721	0.645926	0.616691	0.326731	0.468054	0.944592	1.17576	0.423211	0.877036	1.02664	1.01567	0.891039	0.811917	0.731237	1.25972	1.54235	1.13488	1.19236	1.85352	1.3733	0.843618	0.362415	0.620892	0.826173	0.740426	0.759831	0.469294	0.337306	0.206024	0.499965	0.81382
0.14978	0.314514	0.241773	0.283238	0.1862	0.372071	0.462538	1.15994	0.764225	0.993371	0.678892	0.612734	0.926151	1.16931	1.52098	1.63524	0.950676	0.841602	0.778603	0.654834	0.419125	0.285306	0.48833	0.63894	0.70397	1.0601	1.09383	0.956849	0.952974	0.935418	0.836571	0.883447	0.721003	0.821723	0.605332	0.744125	1.13493	0.744731	0.178734	0.816108	0.663119	0.846038	1.03945	1.19407	0.792422	0.746981	0.971555	0.734644	0.796396	0.828137
0.158375	0.322874	0.564424	1.03732	1.11617	0.762332	0.883372	0.658377	0.820604	0.920145	0.821898	1.23524	1.2584	1.27225	0.905535	0.401826	0.698033	0.974773	0.834315	0.491456	0.255899	0.330454	0.544254	0.703307	0.392948	0.470296	0.33645	0.452133	0.813017	0.864546	0.815402	0.436384	0.43192	0.509024	0.877882	0.92154	0.952307	0.537576	0.629932	0.948533	1.53979	1.22972	1.04855	0.650074	0.554994	0.69153	0.752312	0.987571	1.22792	1.01304
0.16697	0.494589	0.920922	1.33862	1.07379	0.808371	1.29451	0.691578	0.376544	1.04957	0.998697	1.01341	1.33527	1.14308	0.700107	0.589428	1.03318	1.0153	0.761115	0.477119	0.153751	0.362723	0.966868	1.28947	1.46423	1.27111	0.892646	0.785124	0.838519	0.834734	0.7144	0.571544	0.668042	0.827833	0.812631	0.997399	0.79832	0.862099	0.80117	0.355687	0.524546	0.601346	0.787942	0.706288	0.9179	0.411622	0.765276	1.33163	0.991614	0.753257
0.175565	0.746917	0.956562	1.28604	1.00344	0.791631	0.748949	0.473165	0.597332	1.40273	1.21881	0.998766	1.22544	1.14739	0.638571	0.62461	1.10185	1.24137	1.60437	1.39149	0.677441	0.811975	1.08074	1.14938	1.03967	0.908833	1.04944	0.7833	0.912022	0.960043	0.637347	1.17153	1.01594	1.32029	1.3899	1.24298	0.983888	0.72234	0.885913	0.937344	0.89766	1.15901	1.57014	1.34931	0.957671	0.520985	1.16519	1.31137	1.30569	1.02591
0.18416	1.17096	0.952584	1.20354	0.99198	0.822245	0.42789	0.528188	0.578547	0.64823	0.429224	0.666552	0.736544	0.768201	0.62552	0.551608	0.473562	0.639179	1.05005	1.3068	1.15452	1.19776	1.05494	0.737934	0.362239	0.630544	1.30541	0.753852	0.896545	1.02779	0.660003	0.929654	0.748428	0.554335	0.506423	0.885337	1.06213	0.824609	0.74688	0.437639	0.557817	1.25106	1.43532	1.16673	0.788474	0.715607	1.11408	1.24949	1.74127	1.44368
0.192755	1.35512	0.841617	0.583365	0.631227	0.723575	0.571064	0.455102	0.728988	0.768314	0.600678	0.628317	0.44941	0.680653	0.473921	0.665198	1.15202	1.0113	1.22404	1.35947	1.04374	0.687452	0.819014	0.674719	0.528893	0.790233	1.10832	0.736894	0.70302	1.08822	0.82012	1.10983	0.695016	0.272698	0.357235	0.888757	0.664905	0.834373	0.602493	0.362565	0.581134	0.722069	1.10943	1.26034	1.00321	0.873577	1.01031	0.797266	1.22956	1.17682
0.20135	0.74534	0.741252	0.801515	0.579025	0.349138	0.32975	0.295937	0.984789	1.07246	0.94576	0.662555	1.10467	1.15851	1.09741	1.12077	1.08364	1.14162	0.975639	0.837438	0.453439	0.462933	0.331693	0.288083	0.462773	1.07107	1.3277	1.66719	1.22744	1.00385	1.14887	1.45191	1.24736	0.716755	0.584713	1.17003	0.878808	1.38405	1.13637	1.14482	0.845473	0.641171	0.960768	1.33378	1.5166	1.18056	1.37597	1.39773	1.65057	1.277
0.209945	1.4409	1.32837	0.83624	0.320329	0.755738	0.9401	0.838427	0.695902	1.12208	1.10569	1.11622	0.775645	0.355474	0.629178	0.937942	1.03585	0.820398	0.592194	1.36608	1.41083	1.45576	1.17262	0.53649	0.794963	1.07436	1.16785	1.21276	1.33877	1.68174	0.825527	0.609121	0.737491	0.889541	0.756977	0.543707	0.523098	0.727264	0.60405	0.739913	1.07996	1.26811	1.24812	1.17914	0.790466	0.683159	0.717853	0.70507	1.32932	1.95804
0.21854	1.51056	1.32353	1.08325	1.78698	1.72241	1.73722	1.02713	1.17976	0.899849	1.06608	1.1474	0.56809	0.476168	0.968993	0.713558	0.987779	0.705457	0.336421	0.475091	0.594567	0.580728	0.887936	0.893727	0.596688	0.528131	0.589602	0.898909	1.30601	0.955266	0.724401	0.379371	1.1135	1.97215	0.956059	0.92744	1.01895	1.47981	1.55797	0.937033	0.270195	0.312526	1.07905	0.751122	0.493703	0.47205	0.975257	0.935141	1.84172	1.96251
0.227135	0.168875	0.0798388	0.338323	0.708926	0.985397	1.72934	1.77725	1.16128	0.835762	1.2355	1.44074	1.13574	1.13498	0.999927	0.897323	1.10348	1.27978	1.50655	1.97748	1.89804	1.44244	1.07803	0.655695	0.542157	0.470776	0.668826	0.340592	0.186724	0.56787	0.898535	0.595954	0.911467	1.51705	1.82442	1.98541	1.22767	0.706525	0.904223	1.57363	1.34088	0.640442	0.584821	0.928658	0.712238	0.897644	1.69322	2.20475	1.42338	0.800151
0.23573	1.10257	0.957788	0.722763	0.875641	0.528673	0.626189	0.818462	1.09583	0.521037	0.348373	0.635404	0.6395	1.32371	1.96912	0.815534	0.453285	0.524849	0.756662	1.39333	1.56819	1.34022	1.34607	1.58784	1.16285	0.935407	0.664233	0.54342	0.774912	1.10162	0.641542	0.730224	0.961778	0.819584	0.653518	1.4103	1.50041	1.21219	1.18539	1.95828	1.99835	1.34657	1.4352	2.14597	1.83202	1.54245	1.1311	0.780518	0.59796	0.79275
0.244325	1.30622	1.34268	1.29899	1.1561	0.862182	0.59416	0.986273	1.75536	1.35976	1.1373	0.81232	0.605119	0.79999	1.29189	0.864639	1.13182	1.11136	1.19166	1.15197	0.862439	0.904142	0.915171	1.33811	1.46924	1.34877	1.21376	1.35349	1.62489	2.02512	1.44673	0.57778	1.36124	1.3679	0.837282	0.716486	0.735206	0.711289	0.671382	0.535448	1.16763	1.48423	2.09552	1.95467	1.51629	1.01141	0.859364	1.07029	1.11991	1.49416
0.25292	1.33237	1.25047	1.21958	1.01695	1.02025	0.684558	0.727255	0.658576	0.876676	1.09097	1.1529	1.02934	1.04549	0.889376	0.944988	0.99405	1.25347	1.47617	1.3803	1.4436	0.864665	0.93215	0.992427	1.43381	1.65682	1.53142	1.0611	0.899742	1.02272	1.27318	0.84188	0.998231	0.723384	0.8867	1.04833	0.683918	0.883641	1.08561	1.20131	1.39752	1.2212	1.68752	1.69909	1.61152	1.65938	1.1263	0.661996	0.925609	1.06179
0.261515	0.665123	0.733009	1.00108	1.07743	0.774875	0.787661	0.88074	0.925271	0.682312	0.597679	0.794566	0.820497	1.03887	0.84793	0.644688	0.983196	0.935535	1.05294	1.15472	1.25832	0.885801	1.02535	1.12593	0.967705	1.4271	1.18068	1.37764	0.888459	0.706132	0.803277	1.22052	1.10791	0.450348	0.460404	0.845434	0.846765	0.982048	1.04519	1.35719	1.46334	1.33916	1.04416	1.54155	1.91394	1.71955	1.85795	1.32207	1.41001	1.65618
0.27011	0.851089	0.986361	0.857031	0.836997	0.85708	0.965412	1.16603	1.05503	0.818453	0.691673	0.955341	1.20445	1.34392	1.01136	1.26582	1.41659	1.36323	0.983983	1.06204	1.15605	1.26567	1.2268	1.45586	1.25754	1.24758	1.0637	1.71617	1.3069	0.84149	1.16696	1.71879	1.54487	1.3139	0.88601	0.830175	0.779849	1.40266	1.51753	1.29658	1.03495	1.36472	1.11363	1.00076	0.897657	1.14819	1.22828	1.54213	1.69481	2.65232
0.278705	0.999677	1.18578	0.931764	0.784992	1.13167	1.6169	1.30409	0.981334	1.16148	1.16854	1.01352	1.33139	1.57154	1.47062	1.37005	1.51454	1.54518	1.24046	1.11075	1.17477	1.06821	0.930939	0.859313	0.987373	0.842292	1.23667	1.59567	1.59601	1.05422	1.28652	2.03356	1.86441	1.66875	1.40001	1.62958	1.30197	1.58386	1.40883	1.4956	1.80899	1.75713	1.88759	1.48917	0.936718	1.56166	1.24993	1.37201	1.39474	1.44706
0.2873	0.967797	1.15969	1.43171	1.68	1.27211	1.07536	1.23023	1.00371	1.31122	1.45231	1.37301	1.16664	1.16062	1.1769	1.39803	1.61599	1.56261	1.73653	2.0018	1.51982	1.06109	1.7079	2.05624	1.85838	1.30237	1.31373	1.65512	1.73158	1.52439	1.36758	1.91629	1.56559	1.85243	1.56438	0.796259	0.837666	1.64097	1.50247	1.1281	1.47118	1.27817	1.67618	2.14443	2.26921	2.11865	2.16527	1.85566	2.03282	1.97883
0.295895	1.18256	1.02214	0.748431	1.03275	1.02055	0.598977	0.637404	1.23044	1.55284	1.26401	1.77111	1.42082	0.897362	1.37278	2.41244	2.02394	1.63088	1.86523	1.91459	1.56424	1.20886	1.95847	1.97129	1.61038	1.26983	1.54183	1.8328	0.955114	1.20568	1.66256	1.79777	1.16311	1.08242	0.959857	0.864028	1.11468	1.73851	1.76797	1.64509	2.61025	2.1482	1.52241	1.80818	2.22325	2.80904	2.9274	2.09887	2.08656	2.13962
0.30449	1.45525	1.62806	1.38574	1.63215	1.51183	2.05351	1.63154	3.2036	3.5209	2.20554	1.35754	1.2546	0.916048	0.948777	2.31762	2.1936	1.67904	1.99291	1.51146	2.20481	2.24445	1.57038	2.12951	1.73312	2.59516	2.97182	3.20912	2.96949	2.91329	1.61773	1.48916	1.64866	1.93196	1.64356	0.954498	1.53676	1.63458	1.34195	0.980348	1.69268	2.17787	2.19506	1.9477	1.3724	2.84897	2.80669	2.38415	2.97322	3.08513
0.313085	1.40041	0.96926	1.27891	1.17276	1.48935	1.15146	1.06137	1.29801	2.58755	2.81	2.43708	2.09367	2.06586	1.97017	1.85782	1.64869	1.07296	1.24495	2.49038	2.66246	1.92613	1.99327	1.93833	2.16467	2.47719	2.83358	1.71666	2.318	1.57295	1.87326	1.35518	1.80759	1.93999	2.31666	1.70216	1.59528	2.17488	2.2783	1.15212	0.755005	1.28419	2.24137	2.14971	1.9897	1.71795	2.84902	2.17587	2.51862	2.96236
0.32168	1.46679	1.43708	1.20734	1.14735	1.1731	1.59267	1.42009	1.52283	2.28616	2.60511	2.44579	2.0815	2.47758	1.909	1.73476	1.522	1.3716	2.25721	2.05676	1.88357	2.5128	2.27385	2.38252	2.4762	2.05293	1.9876	2.14861	2.87553	2.60376	1.95251	1.54443	1.20546	1.41923	1.93805	2.06934	1.20759	1.93117	3.09439	3.23433	3.19266	2.33874	2.2376	1.50364	1.82134	2.24392	2.41042	1.67054	2.43816	2.6333
0.330275	0.981789	0.817177	1.25328	1.57301	1.69626	2.02464	1.91175	1.54475	2.10429	2.09027	1.98905	2.43562	2.44595	2.48852	1.64485	1.52294	1.59897	1.81743	2.10042	1.85227	1.93141	2.29931	2.67717	2.70173	2.88151	2.41333	2.12302	2.76834	2.79288	1.98622	2.09095	2.17638	2.06501	2.25814	2.30237	2.00715	1.5647	1.33225	1.03136	1.43076	1.37972	2.0012	2.20365	2.9539	3.52982	3.09707	1.61053	2.19272	3.10466
0.33887	1.8554	1.55531	1.5829	1.67583	2.14631	2.36441	2.22415	2.22283	2.68072	2.08595	1.90472	2.1384	2.23702	2.09696	1.75437	2.00454	2.68681	2.9315	2.65477	2.16164	1.79944	1.88774	1.97552	2.0269	1.88346	1.86626	1.64122	1.67287	1.67905	1.64041	2.2694	2.36717	3.1413	2.51124	2.43793	2.18511	1.62516	1.5011	1.74487	2.24805	2.50426	2.63937	2.4556	3.04855	2.85836	2.13245	2.0572	2.55366	2.44423
0.347465	2.15826	2.16074	2.17215	1.67072	1.59674	1.50251	1.49708	1.56711	1.98286	1.77956	1.70315	1.70679	2.31176	2.38112	1.47289	1.51674	2.28037	3.31207	2.72814	2.16378	2.32914	2.11992	1.68751	1.34068	1.54152	2.26641	2.34421	2.57892	1.97411	2.1976	2.15109	1.90064	2.18421	2.09649	2.99064	2.5294	1.64277	2.03285	1.56924	1.50308	1.73465	2.58268	2.35982	2.10893	2.20446	2.3004	2.39327	3.01348	2.83338
0.35606	2.51152	2.17613	2.2085	2.01704	1.80589	2.23405	2.12261	2.15344	2.07129	2.22141	1.99523	1.9961	3.15243	3.17622	2.35495	1.69622	1.59583	2.32346	2.77084	2.45018	2.33878	2.66418	2.06728	2.09186	1.93326	1.86458	2.00432	2.36498	2.22275	2.65714	2.6864	2.57098	2.15645	1.94304	1.73208	1.72729	2.06063	2.19369	2.28	2.07285	2.678	3.43561	2.9312	2.28551	2.09535	2.14228	1.93223	2.74001	2.91571
0.364655	2.5616	1.9911	1.3634	1.21239	1.56147	2.09454	2.28617	2.39288	2.34018	1.79133	1.42587	1.47251	2.00598	2.33772	2.74624	2.26657	1.62839	2.22811	3.5261	3.35653	2.8396	3.2274	2.89943	2.51845	2.80727	1.93955	2.48349	2.20308	2.85783	2.6708	1.79493	1.79039	1.80947	1.40983	1.34968	1.32014	2.08832	2.62273	2.71097	2.60027	3.01389	3.12046	2.86986	2.69944	2.58134	2.54495	2.25122	1.96911	2.409
0.37325	2.96625	2.29007	1.71114	1.86108	2.12961	2.09748	1.50575	2.32852	3.15047	2.80307	2.1105	1.89299	2.74926	2.46821	2.41398	3.05611	2.4088	2.64138	2.03161	1.46608	1.2474	2.21771	2.33722	1.57079	1.63571	1.61934	1.65299	1.97519	2.52145	2.09117	1.29547	1.53434	3.09269	2.71728	2.16802	1.53607	2.3175	3.33003	3.27842	2.32538	2.68076	2.91917	2.45265	2.19722	2.62633	3.54616	3.80811	3.03446	2.24123
0.381845	2.10948	1.42382	0.967244	1.52176	2.17619	2.26834	2.53869	2.98438	3.11766	2.34054	2.23328	2.00933	2.02845	1.2923	1.80709	2.03876	2.61078	3.91664	4.60056	3.7551	2.7173	3.64263	3.83977	1.9897	1.74637	2.02672	2.12935	1.7471	1.87428	2.84963	3.11787	2.21507	2.48996	2.88913	2.53906	2.66665	2.88008	2.35182	2.37567	3.31425	3.20688	1.65696	2.25444	2.84579	2.90264	2.87408	2.68646	2.65382	3.06978
0.39044	1.15058	1.38469	1.65647	1.88594	1.39343	2.89096	3.04979	2.91834	3.41832	3.81657	3.79662	2.76309	2.19038	2.56679	2.39989	2.56658	2.83456	3.77381	4.56652	1.91405	1.21471	2.17894	2.10096	2.02176	1.53135	2.27616	2.78095	2.78656	2.86133	2.65863	2.82595	2.5078	2.08136	3.19384	3.80535	4.75441	4.52108	3.94652	2.65305	2.00422	2.49468	2.57198	2.21634	2.41253	2.6262	2.82895	3.61485	3.77898	3.9548
0.399035	0.753883	1.61097	2.0093	2.11871	2.58009	3.17385	2.54502	1.8052	1.99771	2.18408	1.45421	1.43054	2.47598	2.82248	2.22839	2.04197	1.58163	2.11018	2.55107	2.41217	3.23386	3.45649	3.45645	2.89865	3.21157	3.77349	4.58664	4.07564	3.79212	2.97751	2.67711	1.87914	2.9376	3.93257	2.50505	2.51396	2.99946	3.8327	3.54396	4.04223	5.1966	4.28937	3.64057	3.89188	3.4214	3.29535	4.10651	4.48835	5.42959
0.40763	1.77118	1.82954	1.67276	1.78801	2.38734	2.76316	2.3285	1.78983	1.66119	2.10073	2.6102	2.3179	1.99912	1.72832	2.21716	2.8015	2.5519	2.2137	1.78125	2.27778	2.67183	2.77847	1.92084	2.00654	2.26746	2.3746	2.46788	2.39598	3.20518	3.34498	3.62425	3.19929	3.29517	2.60747	2.44977	2.79124	2.82909	2.29145	2.8274	2.83444	3.33365	2.39387	3.39734	3.68954	2.82673	3.32062	3.53778	3.89707	3.67121
0.416225	2.75576	2.81304	2.35435	2.4854	2.58018	2.35295	2.69089	2.87347	2.60608	2.87841	2.15533	2.08058	2.04135	2.40791	1.97771	2.29991	2.51155	2.32177	1.95865	2.65919	2.80067	3.10404	4.10224	3.76158	2.94534	3.22219	2.53624	2.63064	2.84895	2.42728	2.49663	2.35318	2.81744	2.24327	2.45007	2.22458	2.35813	2.76837	2.86672	2.3053	2.82615	1.78362	2.02	2.67142	2.87244	3.81923	3.08266	3.0174	3.11547
0.42482	2.57456	2.57252	2.4856	2.51532	2.81516	2.98008	2.61139	2.97348	3.47125	3.01998	2.10627	1.90297	2.29684	3.26106	2.87739	1.95321	2.41403	2.41124	1.99915	3.15448	3.37953	3.74412	3.68932	3.01934	3.90776	3.59547	3.06999	2.84194	2.99591	2.72757	3.2067	3.46704	3.41921	3.13445	2.84339	2.80552	3.00016	3.60271	3.18549	2.89699	3.59712	3.21208	3.39941	3.31798	3.02173	3.80629	3.53707	3.90019	3.75609
0.433415	3.1563	3.05828	2.61065	1.95416	2.19931	3.46721	2.99395	3.19117	3.62921	3.29725	2.44653	2.16123	2.34135	3.50752	3.94701	3.42872	3.89482	3.45144	2.6899	2.67826	2.68481	2.90741	2.95559	3.15603	2.93373	2.51081	2.80624	3.97343	3.74346	2.77624	3.1627	3.16663	2.76289	3.12171	3.39885	3.93423	3.67817	3.98257	3.65532	3.54964	3.49322	3.90708	4.15586	3.81932	3.16155	3.07635	4.03122	3.82815	3.48537
[truncated: 360 more columns]

## Sheet: Fig3g
	-3.04638	-3.03799	-3.0296	-3.02121	-3.01282	-3.00443	-2.99604	-2.98765	-2.97926	-2.97087	-2.96248	-2.95409	-2.9457	-2.93731	-2.92892	-2.92053	-2.91214	-2.90375	-2.89536	-2.88697	-2.87858	-2.87019	-2.8618	-2.85341	-2.84502	-2.83663	-2.82824	-2.81985	-2.81146	-2.80307	-2.79468	-2.78629	-2.7779	-2.76951	-2.76112	-2.75273	-2.74434	-2.73595	-2.72756	-2.71917	-2.71078	-2.70239	-2.694	-2.68561	-2.67722	-2.66883	-2.66044	-2.65205	-2.64366
-0.37368
-0.365084
-0.356488
-0.347892
-0.339296
-0.3307
-0.322104	1.51192	1.60549	2.34081	2.07164	1.33421	1.34211	1.94964	2.31021	2.34169	2.50595	2.84863	2.47872	2.82021	2.88463	3.10318	2.91213	2.28017	1.86966	1.65515	1.54134	1.7513	1.72676	2.06289	1.84063	1.94247	1.90943	1.9675	2.18933	2.75971	1.92927	1.93622	2.06961	1.69094	1.90183	2.65487	2.39846	2.6733	2.66443	2.68388	2.123	2.88483	2.98575	2.79776	2.65509	2.67833	2.25288	1.83941	2.21788	3.2495
-0.313508	1.34008	1.33446	1.52334	1.37506	1.03163	1.14781	1.63266	1.88129	1.5806	1.86427	1.53548	1.90345	2.04746	2.07776	2.53277	2.71167	2.80531	2.24788	3.35205	2.68795	2.13525	1.56042	2.15874	2.94572	2.67195	2.60114	2.95329	2.33208	2.54984	2.24381	3.51674	4.02863	4.44694	3.9264	3.46376	2.25334	2.43042	2.34279	2.63462	2.62469	2.56199	2.31652	2.70901	2.98977	3.89441	3.77327	2.61996	1.64716	2.3921
-0.304912	0.852202	1.55586	1.86912	1.55394	1.13306	1.02139	1.1586	1.21202	1.86612	1.19089	1.01976	0.879597	1.17599	1.25024	1.80225	2.15325	2.162	1.93412	1.77156	2.17265	2.23875	1.53371	1.71938	1.25788	1.93611	2.51838	2.26558	1.92841	1.94179	1.37371	1.28537	1.51878	1.11967	1.52873	2.27225	3.32874	3.23253	2.80446	2.07885	2.34648	1.7017	2.25479	2.85035	3.29995	3.19564	2.89078	3.12225	2.2448	2.80753
-0.296316	1.51462	0.788984	0.687704	0.983464	1.36271	1.6436	1.28596	1.26202	0.920435	0.910611	1.44757	2.04214	2.23459	2.17515	1.87977	1.57871	1.38034	1.53542	1.56788	2.04833	2.207	2.25047	2.35761	2.28358	1.31244	1.22056	2.10793	3.11831	3.34988	1.7872	1.46627	1.67913	2.02517	1.54951	1.81141	1.67951	1.68872	2.1899	1.63873	2.25477	3.33693	2.93029	3.61384	4.02103	3.88289	2.6509	1.69037	1.8469	2.61052
-0.28772	1.11635	1.05507	1.17924	1.00424	0.848695	0.317385	0.850633	1.20006	0.922902	1.14441	1.38543	1.94836	1.59746	1.74459	1.81593	2.06366	2.08119	1.66438	0.762035	1.12434	1.48412	1.96261	2.2107	2.34877	1.75039	1.04194	1.18572	1.64158	1.47107	1.40735	1.83199	1.66197	1.76548	1.88124	1.95357	2.41834	2.40117	2.08677	1.66806	2.30931	1.83559	2.21756	2.08974	3.24179	2.7601	2.90812	3.06688	2.22521	2.47211
-0.279124	1.77494	1.48655	1.37485	0.877316	0.557819	0.823841	1.35554	0.851474	0.706315	0.816861	1.13896	0.913958	1.2317	0.779348	0.690362	1.38998	2.05086	1.81835	1.01723	1.10135	1.77641	1.95613	1.49665	1.90951	1.82498	0.875663	1.135	1.71322	1.48537	1.67993	2.6485	2.55855	1.65421	1.59913	1.81394	1.11289	1.12659	1.8976	2.23185	2.24722	1.61382	1.54719	1.49336	2.02713	1.93834	1.78333	2.66948	2.36557	2.60538
-0.270528	1.75526	1.74308	1.01417	0.639455	0.530829	0.57166	0.545211	0.57592	0.800731	1.26017	1.22472	1.10843	1.25862	0.983456	0.622872	0.964765	1.11874	1.23674	1.75086	1.40692	1.3545	1.69472	1.55048	1.64745	1.22389	1.54905	1.42405	1.99186	2.29412	2.02023	1.63144	1.45261	1.88047	1.46828	1.62711	1.97846	2.24809	2.15054	2.14455	2.05109	1.41053	1.46098	2.11158	2.88966	2.33173	1.43171	1.86225	2.4078	2.19704
-0.261932	0.984696	1.14178	0.987209	1.57925	1.42034	1.2541	1.16773	1.18977	1.6286	1.39154	1.4088	1.28181	1.25532	0.936719	0.638997	0.896805	0.875172	1.26105	1.66542	1.28086	1.49496	1.80233	1.60845	1.32688	1.47791	1.40651	0.984383	1.58076	1.58587	1.91031	1.86406	1.35943	1.582	1.31549	1.06241	1.48216	2.14942	2.29559	1.9239	1.87883	1.49506	1.97058	2.18775	2.34171	1.81521	1.62216	1.59786	2.59188	2.4311
-0.253336	0.794886	1.04294	0.991131	1.39238	1.61594	1.70074	1.94752	1.74112	1.35604	1.19326	1.44308	1.40816	1.22631	1.20583	1.45275	2.17022	1.97144	1.45078	0.977591	1.04109	1.03829	1.14456	1.64276	1.48389	1.13806	1.22885	1.21028	1.9285	1.85936	1.71882	1.66647	1.55124	1.30416	1.26945	1.33645	1.66364	1.51366	1.64297	1.4467	1.2309	1.22762	1.86222	1.89657	1.91848	1.41565	1.30932	1.13904	2.01422	1.84418
-0.24474	0.977216	0.857815	0.687672	0.822608	1.03227	1.10161	1.56523	1.89444	1.50264	1.12646	0.876555	0.797391	1.11758	1.29527	1.4401	1.5702	1.80666	1.5759	1.59635	1.14672	1.18854	1.14431	1.63133	1.24313	0.557291	0.587783	0.896577	1.35661	1.69012	1.54821	1.43725	1.34039	1.30716	1.51698	1.51038	1.67624	1.57986	1.36271	1.50462	1.90467	1.95657	1.77504	1.29166	1.84223	1.90556	1.5384	1.08972	1.42371	1.77954
-0.236144	1.21684	1.13586	0.492989	0.623498	0.727206	0.505971	0.933184	1.16833	1.21642	1.34332	1.36044	1.08093	0.568486	0.455689	0.924146	0.726536	0.891477	0.968495	1.25585	1.24322	1.36608	0.886994	1.19934	0.778942	0.495486	0.204444	0.399406	0.658817	1.09073	1.27623	1.41475	1.43209	1.42919	1.9372	1.77684	1.33736	0.967186	0.901823	1.29543	1.89909	1.8543	1.58894	1.14088	1.75959	2.32524	1.86978	1.59452	1.76652	2.11067
-0.227548	1.2355	1.33651	0.861949	1.03931	0.85763	0.427469	0.87152	1.18919	1.4552	1.2965	1.49823	1.04689	0.788171	1.1516	1.12719	0.847581	1.07238	1.49934	0.869542	0.829176	0.895579	1.27387	1.15023	0.88458	0.830427	1.08559	1.33841	1.227	1.16511	0.782206	0.713637	0.717597	0.864034	1.06076	1.09817	1.21018	1.02667	1.10391	1.29741	1.22819	0.818596	1.43144	1.7964	1.74424	1.71177	2.77006	3.37733	2.54403	1.41353
-0.218952	0.768577	0.455868	0.365095	0.477527	0.234797	0.712038	0.990134	1.2549	1.24961	0.661429	0.512643	0.875706	0.990424	0.978649	0.738378	1.21593	0.900237	1.02383	2.08965	1.23004	0.90182	0.580441	0.853113	1.24894	1.45803	1.1546	1.01894	0.372424	0.554555	0.646745	1.30843	2.14024	1.44476	1.2616	0.892885	1.20238	1.26131	0.875922	0.483803	1.05247	1.21151	1.27387	0.605588	0.676031	1.13472	1.36953	1.71533	1.80172	1.49206
-0.210356	0.524027	0.270704	0.479635	1.26023	0.656754	0.783778	0.656795	1.27751	1.31423	0.927799	0.612573	0.979081	0.827176	0.797882	1.31963	1.21771	1.31941	1.33282	1.49353	1.27522	1.06668	0.782921	0.834741	0.429083	0.37545	0.546512	0.841628	1.22925	0.820005	0.731729	0.932961	1.50631	1.10972	1.03036	1.08041	1.7376	1.56219	0.964799	0.977471	0.603837	0.891601	0.702285	0.641361	0.707185	1.13519	1.89722	1.4119	1.62955	1.32468
-0.20176	0.519891	0.286871	0.503386	1.04434	1.01406	1.25781	0.612696	0.988514	0.645617	0.798664	0.863576	1.14948	1.10838	0.980674	0.833682	0.838699	1.41897	1.03975	0.795345	0.882142	0.880182	0.750262	0.978834	0.895975	0.890894	0.859836	0.71312	0.21455	0.679828	1.27406	1.20866	1.10647	1.6267	1.2921	1.15498	1.02145	0.655861	0.651014	1.43349	1.3372	1.54508	1.21158	1.27141	0.877905	0.696293	0.38743	0.388843	0.313941	0.617617
-0.193164	0.473488	0.457695	0.919178	1.14023	0.722441	0.929064	0.789864	0.749862	0.809874	1.68844	1.92358	1.16539	0.837912	0.567979	0.614763	0.462038	0.605554	0.506685	0.403005	0.62514	0.684612	0.669829	0.60073	0.490343	0.745324	0.772702	0.453553	0.654905	0.350494	1.14514	0.989076	0.809651	0.43423	0.346518	0.823875	1.23301	1.33725	1.13009	1.68793	1.15404	0.939554	0.649769	0.772196	0.669169	0.729262	1.19699	1.68738	1.36965	1.0876
-0.184568	0.954747	0.775226	1.27301	1.32659	0.946464	0.732543	0.961765	0.79621	0.799344	0.6973	0.613201	0.649648	0.662521	0.673784	0.661229	0.711394	0.967975	1.19005	0.990879	0.85779	0.560294	0.702831	1.14931	1.10027	0.500599	0.124571	0.0723357	0.0777577	0.276353	0.225093	0.481934	0.764598	0.777118	0.488224	0.55485	0.694962	0.926112	0.990983	1.11284	1.20803	1.055	1.55082	1.94255	1.97011	2.01508	0.970086	0.720479	1.05002	1.08519
-0.175972	1.55562	1.01803	0.962289	0.747682	0.747574	0.683507	1.1103	0.996813	0.639962	0.649985	0.606449	0.452446	0.876484	0.903926	0.71043	0.536298	0.758014	1.26131	1.03035	0.76356	0.659865	0.916483	1.38301	1.51139	1.04482	0.427753	0.329153	0.160672	0.285434	0.590783	0.69771	0.894387	0.939953	0.590093	0.644458	0.896959	0.761094	0.882466	0.620733	0.527011	0.669726	0.944596	1.20625	1.24616	1.16739	0.735164	0.75301	0.606139	0.805427
-0.167376	0.876112	0.93987	0.768112	0.845575	0.729756	0.308616	0.703984	0.694808	0.739795	0.721083	0.841089	0.677319	0.75436	0.821514	0.528864	0.409096	0.382134	0.715674	0.72926	0.935292	0.861132	0.943115	0.930782	1.02784	0.982052	0.634533	0.554431	0.341317	0.774668	1.3619	1.07334	0.813864	1.12165	1.0262	1.34862	1.51793	1.35604	1.02738	0.931787	0.602264	0.57393	0.796686	0.755163	0.990314	1.02034	0.849164	0.75418	0.480246	0.79178
-0.15878	0.886366	0.921036	0.299894	0.151747	0.145618	0.253455	0.461733	0.434744	0.347095	0.36942	0.444455	0.437313	0.403115	0.481503	0.354676	0.488122	0.734707	0.812722	0.555088	0.530902	0.525541	0.59767	0.67424	1.10067	1.0168	0.739532	0.461635	0.42284	0.838176	1.13984	0.820726	0.554514	0.971747	1.68629	1.47599	1.18366	1.28046	1.37833	1.06182	0.949765	0.734859	0.862445	0.584657	0.810341	1.02577	0.926808	1.04263	0.785861	0.562712
-0.150184	0.69883	0.431139	0.0805764	0.214974	0.163411	0.397116	0.519545	0.453739	0.501545	0.374033	0.39377	0.584986	0.604018	0.471352	0.688047	0.446705	0.485556	0.411981	0.49239	0.409727	0.40901	0.507487	0.677863	0.866906	0.749441	0.500353	0.49103	0.706523	0.71742	0.623713	0.626237	0.493623	0.758096	1.02136	0.808532	0.765935	1.28786	1.27842	1.03024	1.1191	0.829414	0.585959	0.35416	0.376949	0.605116	0.791454	0.980416	0.735371	1.141
-0.141588	0.640261	0.426926	0.234443	0.393825	0.610637	0.658769	0.55889	0.236524	0.268035	0.198131	0.181691	0.68267	0.757682	0.449265	0.596804	0.573984	0.538072	0.682652	0.837417	0.778666	0.90026	1.26255	1.29583	1.25723	0.892176	0.942738	0.77334	1.0126	0.853888	0.887722	0.994154	0.729011	0.325853	0.180691	0.510714	0.749998	0.805504	0.994622	0.938037	0.621441	0.680504	0.720157	0.759823	0.533702	0.359234	0.589256	0.52532	0.637033	0.997787
-0.132992	0.441612	0.444298	0.377402	0.188553	0.256824	0.224586	0.232249	0.756898	0.98831	0.394864	0.453625	0.693089	0.413482	0.596319	0.322226	0.301916	0.335549	0.976724	0.702553	0.954261	0.791614	0.824978	0.914289	0.629575	0.636274	0.624924	0.766784	0.421286	0.256208	0.485774	0.587697	0.455664	0.273409	0.793651	0.838477	0.494723	0.504658	0.567541	1.05899	1.01135	0.986956	0.618374	0.332059	0.681072	0.777383	0.617898	0.697014	0.608393	0.907919
-0.124396	0.698217	0.425867	0.590395	1.08227	0.494186	0.255628	0.234113	0.116394	0.178719	0.17758	0.247009	0.457285	0.57041	0.33935	0.408132	0.550741	0.570206	0.27313	0.351764	0.458857	0.804212	1.10545	1.14859	0.722282	0.588975	0.789255	0.685346	0.495092	0.80018	0.95555	0.783011	0.45987	0.461335	0.595684	0.634732	0.299597	0.147726	0.875687	1.29746	1.15724	1.01489	1.07207	0.668761	0.289352	0.527759	0.394527	0.398113	0.00586264	0.280972
-0.1158	0.481478	1.03786	0.841859	0.803463	0.823009	0.472443	0.717771	0.847738	0.896891	0.427763	0.341139	0.445847	0.378941	0.841661	0.634133	0.186769	0.479506	0.532513	0.622369	0.415582	0.265288	0.251776	0.664291	0.625397	0.26936	0.177563	0.134577	0.637715	0.591613	0.218951	0.234334	0.366004	0.753046	0.669841	0.467221	0.809015	0.85748	0.752374	0.857358	0.690284	0.524849	0.403256	0.52753	0.597264	0.40033	0.107938	0.396009	0.787076	0.629163
-0.107204	0.715434	1.16425	1.33713	0.975561	0.831582	0.387188	0.436149	1.15199	1.54626	1.01016	1.06699	0.555247	0.816255	0.855268	0.875872	0.562082	0.380915	0.207416	0.392578	0.537883	0.413722	0.279548	0.492329	0.785795	0.765894	0.812457	0.336442	0.268432	0.638115	0.243607	0.649832	0.771546	1.06376	1.21906	0.991112	0.749549	0.603182	0.586303	0.322662	0.307776	0.292128	0.75139	1.03804	1.00698	1.02501	0.845828	0.659837	0.361561	0.822354
-0.098608	0.505726	0.79846	0.574878	0.541637	0.225553	0.386738	0.457716	0.739738	0.512725	0.868196	0.882246	0.633774	0.601124	0.398473	0.273226	0.438988	0.388034	0.450235	0.767606	0.761143	0.660538	0.408	0.370898	0.323275	0.387776	0.768296	0.455436	0.327334	0.717339	0.364109	0.150166	0.359844	0.481791	0.465677	0.750302	0.43831	0.231296	0.247914	0.37915	0.305313	0.453387	0.578339	0.737138	0.396986	0.503007	0.280728	0.727109	0.584097	0.33658
-0.090012	0.295119	0.570172	0.465628	0.404429	0.449152	0.758129	0.432953	0.576143	0.698474	0.448787	0.447232	0.295217	0.536726	0.335813	0.226253	0.470075	0.806543	1.04125	1.13633	1.08362	0.711739	0.315459	0.306246	0.207749	0.429843	0.687344	0.815782	0.733321	0.736924	0.400825	0.155088	0.380546	0.590675	0.575553	0.820622	0.452704	0.442222	0.607032	0.67811	0.764207	1.37301	0.821513	0.5765	0.671135	0.834083	0.553068	0.566059	0.558531	0.419691
-0.081416	0.26778	0.244101	0.442735	0.443934	0.449475	0.538657	0.396881	0.445478	0.534313	0.598402	0.481257	0.458809	0.613951	0.599856	0.452657	0.884776	1.32068	1.36737	1.19318	0.911131	0.589245	0.692518	0.660753	0.470598	0.626518	0.836664	0.453924	0.587164	0.576307	0.54029	0.355608	0.41077	0.945047	0.984138	0.920131	0.270225	0.204115	0.241037	0.414714	0.84675	1.58777	1.13744	0.673718	0.728347	0.526199	0.511496	0.408316	0.283876	0.67212
-0.07282	0.344219	0.29741	0.475416	0.718823	0.898109	0.951223	0.391591	0.444171	0.758695	0.779215	0.248974	0.287509	0.393427	0.401399	0.290886	0.389485	0.651474	1.05602	0.870769	0.473033	0.373593	0.673333	0.684074	0.606946	0.731657	1.00911	0.49717	0.375157	0.597628	0.78957	0.755511	0.903429	1.37974	1.13652	0.831517	0.321402	0.371503	0.459511	0.68759	0.782322	1.00954	0.997657	0.775679	0.675022	0.254244	0.533278	0.620379	0.603128	0.67357
-0.064224	0.344907	0.76292	1.14738	1.04598	0.993803	0.791003	0.369965	0.698936	1.15286	0.470102	0.301948	0.474824	0.403023	0.338508	0.419367	0.399961	0.670543	0.667411	0.526334	0.728205	0.538402	0.470706	0.316083	0.441909	0.701686	0.742851	0.582461	0.480179	0.698899	0.641564	0.500723	0.537399	0.703802	0.459951	0.450277	0.769034	0.930902	0.487374	0.361739	0.533505	1.14194	1.13048	0.984386	0.869999	0.372433	0.395864	0.540986	0.437122	0.680761
-0.055628	1.00324	1.34451	1.19753	0.940657	0.947033	0.678025	0.43029	0.438274	0.517235	0.334976	0.341977	0.573983	0.594445	0.561606	0.364351	0.463772	0.668463	0.502939	0.265207	0.415772	0.698553	0.535992	0.0241155	0.0682268	0.35249	0.284632	0.317978	0.226903	0.258095	0.639064	0.641129	0.542858	0.400722	0.411953	0.630465	0.628643	1.03582	0.721164	0.528377	0.671267	0.775267	0.273895	0.670651	0.712045	0.35111	0.334465	0.524192	0.368336	0.446603
-0.047032	0.221947	0.256624	0.2153	0.397878	0.386149	0.742974	0.627028	0.742582	0.670821	0.684152	0.782098	0.599169	0.605042	0.0812893	0.161634	0.337523	0.60941	0.849696	0.859265	0.823305	0.643364	0.533817	0.341209	0.666315	0.476015	0.646599	0.584344	0.406173	0.269207	0.597132	0.596097	0.548391	0.324566	0.514121	0.416531	0.700925	1.06485	1.19154	1.09043	0.549873	0.658519	0.341	0.291544	0.378188	0.474395	0.907328	0.758133	0.348437	0.396397
-0.038436	0.526604	0.419876	0.279373	0.188096	0.178239	0.428538	0.326061	0.15863	0.0214093	0.692412	0.702807	0.682368	0.321628	0.653291	1.14871	0.911432	0.852615	1.10284	0.832057	0.174191	0.309236	0.29254	0.429753	0.709339	0.872917	0.776154	0.626746	0.413897	0.576938	0.307097	0.139259	0.530698	0.815345	0.716448	0.676677	0.382498	0.52328	0.593003	0.546073	0.256707	0.363646	0.586596	0.596505	0.958606	1.01345	0.700074	0.173612	0.393889	0.289172
-0.02984	0.436201	0.688142	0.392425	0.486682	0.526539	0.202974	0.0787867	0.244084	0.349371	0.564934	0.760955	0.424426	0.542086	0.483449	0.316008	0.743051	0.750153	0.340052	0.381826	0.549716	0.563337	0.216496	0.293358	0.215752	0.0602105	0.300441	0.28156	0.393266	0.667927	0.493569	0.238426	0.0544121	0.331878	0.392218	0.422581	0.439119	0.451865	0.763577	0.796692	0.563632	0.392537	0.530415	0.351559	0.479769	0.472892	0.596681	0.653174	0.579362	0.582001
-0.021244	0.491326	0.633011	0.208458	0.0854636	0.792088	0.934476	0.954701	1.24848	0.831532	0.342217	0.758426	0.765599	0.994381	0.383129	0.410467	0.594853	0.661069	0.894945	0.571261	0.511153	0.521398	1.00079	1.15744	0.745417	0.632319	0.984422	0.936234	0.62643	0.703967	0.712267	0.859385	0.718498	0.624847	0.530253	0.567705	0.566437	0.531442	0.527774	0.449676	0.413205	0.679853	0.507947	0.359456	0.372943	0.654926	0.695734	0.635201	0.497771	0.993767
-0.012648	0.704389	0.954947	0.422034	0.239802	0.489329	0.825107	0.641083	0.208378	0.404837	0.809989	0.812877	0.533046	0.505409	0.3712	0.334302	0.336506	0.237182	0.415234	0.530839	0.724206	0.518231	0.678669	0.625525	0.462664	0.625181	0.792342	0.685602	0.334868	0.950373	1.02843	0.814564	0.737034	0.658832	0.316364	0.15553	0.0682414	0.475413	0.573475	0.564364	0.371458	0.392667	0.637586	0.317738	0.393476	0.862076	0.836038	0.896379	0.547687	0.564598
-0.004052	0.6951	1.0742	0.621745	0.782605	0.712399	0.899497	1.03062	0.742266	0.627501	0.830767	0.505705	0.360753	0.21567	0.244043	0.541614	0.672672	0.594992	0.608384	0.719162	0.728454	0.458641	0.406364	0.345919	0.304945	0.5038	0.666086	0.583323	0.668407	0.833659	0.429298	0.481087	0.653962	0.898965	0.790873	0.667158	0.616108	0.909137	1.05954	1.03689	0.700048	0.713731	0.636188	0.549397	0.354397	0.636204	0.522867	0.6637	0.55397	0.714696
0.004544	0.636334	1.11154	0.963971	0.812686	0.438061	0.616812	0.6573	0.563522	0.365858	0.187557	0.202792	0.429265	0.443651	0.673513	0.811197	0.450764	0.388922	0.747626	0.777001	0.990513	0.785817	0.470551	0.414405	0.40742	0.449462	0.50026	0.548005	0.594482	0.788536	0.39409	0.268001	0.480672	1.11087	1.09955	0.825285	0.900355	1.03687	0.669165	0.127139	0.624539	0.910769	0.675597	0.682558	0.518508	0.779245	0.591675	0.538505	0.444472	0.460552
0.01314	0.687914	0.682823	0.784946	0.783692	0.362068	0.765276	0.670822	0.432248	0.506566	0.572386	0.542913	0.533617	0.540133	0.851745	0.702011	0.636105	0.354425	0.565831	0.607738	0.95134	1.03568	0.418923	0.611654	0.707432	0.409034	0.115292	0.659956	0.874381	0.749177	0.234422	0.102308	0.265514	0.500658	0.631788	0.535316	0.497885	0.554412	0.279846	0.264538	0.772439	0.830427	0.535068	0.488133	0.571578	0.759895	0.532598	0.569674	0.631342	0.648406
0.021736	0.832736	0.567464	0.412543	0.478811	0.256758	0.304226	0.635857	0.523401	0.54002	0.32342	0.441837	0.45611	0.433422	0.568332	0.49972	0.552849	0.517984	0.747045	0.862802	0.94154	0.78257	0.546922	0.437298	0.725702	0.439388	0.232706	0.607997	0.728362	0.605312	0.559226	0.894502	0.482221	0.562996	0.511062	0.654848	0.396541	0.331384	0.276366	0.508158	0.641169	0.468902	0.469602	0.652849	0.513758	0.32105	0.256621	0.581095	0.52959	0.357287
0.030332	0.369377	0.712116	0.849419	0.998741	0.788793	0.56902	0.517298	0.594669	0.832342	0.530089	0.995614	0.509295	0.440115	0.231344	0.660009	0.635938	0.773452	0.701644	0.63202	0.655593	0.653799	0.521946	0.754362	0.909258	0.589531	0.418715	0.476912	0.783807	0.757956	0.768189	0.726113	0.680266	0.825573	0.41848	0.389156	0.372563	0.10365	0.385584	0.547107	0.42741	0.322728	0.422765	0.553147	0.634962	0.674506	0.201857	0.205326	0.439782	0.555575
0.038928	0.203996	0.468097	0.402494	0.212615	0.129812	0.18796	0.15301	0.0802542	0.399388	0.627506	0.524777	0.103906	0.132838	0.296661	0.94249	0.582182	0.417802	0.565253	0.443007	0.0766034	0.206329	0.307352	0.246031	0.577326	0.292425	0.445267	0.297172	0.906258	1.1721	0.80933	0.770995	0.610076	0.175858	0.318373	0.136024	0.302423	0.665054	0.522887	0.513172	0.441179	0.760831	0.952297	0.90704	1.03317	0.712637	0.378085	0.21075	0.728266	1.34163
0.047524	0.805229	0.709941	0.780638	0.776294	0.445015	0.238375	0.14226	0.232258	0.622252	0.900219	0.604937	0.211871	0.419193	0.978374	0.749187	0.882266	0.671342	0.349846	0.441226	0.370731	0.103124	0.237691	0.178925	0.665102	0.825962	0.790561	0.560188	0.908263	0.949754	0.769956	0.805042	0.147991	0.244478	0.227762	0.112357	0.305232	0.350304	0.225113	0.0224784	0.231964	0.450819	1.14165	1.16782	1.00965	0.605009	0.423811	0.895372	1.09037	1.42459
0.05612	0.447274	0.53553	0.892157	0.637004	0.989424	0.936531	0.756623	0.581649	0.452056	0.55552	0.548739	0.505158	1.10785	0.660788	0.575688	0.441118	0.249214	0.194597	0.313618	0.192015	0.0999366	0.13792	0.227757	0.632935	0.309447	0.602779	0.549637	0.63151	0.789197	0.407214	0.398763	0.583143	0.676614	0.731282	0.796678	1.16989	1.34276	0.798441	0.615189	0.835589	0.171067	0.0355641	0.696696	0.89527	0.571956	0.224574	0.311096	0.197825	0.40511
0.064716	0.383589	0.282181	0.2423	0.166406	0.170891	0.470324	0.591634	0.782849	0.555821	0.410924	0.288726	0.32294	0.319951	0.49641	0.690445	0.700663	0.795945	0.640138	1.02075	0.753404	0.743308	1.54495	1.26739	0.941056	0.578972	0.568518	0.287479	0.59647	0.855833	0.799121	0.42312	0.914375	0.856089	0.690572	0.787969	0.361854	0.417314	0.348002	0.34457	0.38299	0.467684	0.791933	0.821709	0.425941	0.0635101	0.857582	1.0992	1.23583	1.26754
0.073312	0.335058	0.159239	0.476779	0.305394	0.425161	0.346712	0.341957	0.356245	0.502467	0.740687	1.07451	0.885228	0.537341	0.993193	1.24856	0.901587	0.301696	0.412942	0.525564	0.699095	0.547558	0.942121	1.2999	1.29591	0.88153	0.808153	0.832912	0.479075	0.395095	0.432889	0.403844	1.08588	1.11861	1.02665	0.496877	0.288024	0.3387	0.578895	0.927347	0.821442	0.73466	1.12526	1.28571	0.953498	0.405973	0.627248	0.97133	0.608294	0.557257
0.081908	0.708659	0.527354	0.909576	0.583429	0.763002	0.59586	0.487918	0.357782	0.526197	0.716271	1.02844	0.840524	1.04329	1.27341	1.41289	1.04153	0.489153	0.681618	0.772905	0.63136	0.485772	0.411745	0.684533	0.990164	0.656247	0.405896	0.491742	0.603135	0.688991	0.742573	0.697654	0.834363	0.913006	0.621557	0.272397	0.580617	0.442665	0.459121	0.788729	0.760422	0.633339	0.57072	0.757207	0.73981	0.316875	0.223717	0.335529	0.345192	0.439575
0.090504	0.706127	0.537534	0.488988	0.682927	0.706021	0.566373	0.651981	0.331589	0.381953	0.495456	1.05841	0.986491	0.446639	0.477011	0.500994	0.478571	0.52182	0.677409	0.548496	0.522648	0.617389	0.574907	0.417495	0.610287	0.622415	0.390708	0.372148	0.597149	0.845916	0.70755	0.613239	0.663268	0.696216	0.619067	0.287584	0.559627	0.502331	0.510448	0.96086	0.705258	0.815737	0.775107	0.683294	0.773921	0.602402	0.399105	0.379609	0.309431	0.534737
0.0991	0.853857	0.758115	1.01639	1.22546	0.904067	0.553368	0.560736	0.549349	0.435201	0.84888	1.18342	1.24393	0.709335	0.715383	0.43694	0.540026	0.59613	0.800404	0.553153	0.292882	0.553733	0.682019	0.593338	0.378923	0.653983	0.604824	0.698891	0.865406	0.856626	0.448899	0.461714	0.662164	0.743101	0.64193	0.302035	0.229807	0.364634	0.338686	0.632478	0.980818	0.956147	0.538545	0.752807	1.09692	0.889454	0.446959	0.522628	0.563907	0.583945
0.107696	0.640033	0.640145	1.05367	1.15972	0.974509	0.661337	0.878665	0.909811	0.642796	0.877685	0.876921	0.360673	0.676254	0.541053	0.735087	0.766452	0.985359	1.3353	1.13803	0.648341	0.234081	0.457506	0.454458	0.441676	0.466902	0.373664	0.69635	1.10179	0.860696	0.780515	0.910646	0.758915	0.424921	0.564382	1.19731	0.709563	0.342598	0.326625	0.306123	0.532407	0.609306	0.336285	0.383085	0.569804	0.58597	0.231438	0.68216	0.822263	0.650608
0.116292	0.246246	0.267938	0.73665	0.86511	0.653886	0.512229	0.836285	0.899981	0.986076	0.769125	0.751071	0.521208	0.629274	0.50559	0.932114	1.29917	0.659752	0.866363	1.24556	1.33021	1.06835	0.516529	0.368987	0.357168	0.524376	0.684017	0.865737	1.2469	1.36929	1.24898	0.666506	0.583622	0.794916	0.815788	1.11027	0.939117	0.685147	0.499966	0.682401	0.769135	0.808955	0.499974	0.441091	0.679291	0.730191	0.353613	0.396294	0.562045	0.719729
0.124888	0.149088	0.597276	0.934448	0.881222	0.803849	0.180616	0.110443	0.363996	0.590429	0.662036	0.753686	0.418104	0.762884	1.17278	1.04957	0.801513	0.620001	0.804334	0.675136	0.837809	0.903542	0.919021	0.916436	0.7271	0.402534	0.832042	0.969449	1.30357	1.45639	0.824308	0.730736	0.902637	1.46624	1.6279	0.715191	0.765003	0.878156	1.21537	1.32449	0.745015	1.17136	1.1586	0.551949	0.963885	1.05176	0.766187	0.629491	0.653051	0.859722
0.133484	0.490309	1.03081	1.33992	0.985513	1.18341	0.736033	0.676011	0.792813	0.423019	0.576183	0.730697	0.381909	0.376755	0.475027	0.494888	0.673734	0.921797	0.84867	0.680112	0.619869	0.456723	0.350445	0.1949	0.27227	0.477356	0.246851	0.113085	0.14405	0.908174	1.36695	0.836194	0.473729	0.621074	0.588747	1.07468	1.535	1.3403	0.897319	0.690645	0.591323	0.710753	0.966417	0.609284	0.440473	1.06822	1.3191	1.38301	1.32647	0.824401
0.14208	0.645088	0.82511	0.82818	0.378236	0.872131	0.346083	0.275772	0.460548	0.748308	0.592107	0.390691	0.35615	0.810598	0.81178	0.6681	0.431228	0.238076	0.380948	0.448339	0.0729619	0.42921	0.530253	0.78159	0.541695	0.645672	0.163549	0.192419	0.226796	0.29768	0.311055	0.706475	1.29604	1.03987	0.713075	0.488542	0.818535	0.884947	0.991399	1.26929	1.25122	0.73741	0.374557	0.964331	1.14182	0.723102	0.585522	0.8391	0.591155	0.182334
0.150676	0.46263	1.00776	1.00393	1.11329	0.69343	0.316611	0.387633	0.246097	0.375864	0.154967	0.268109	0.460944	0.965614	1.00601	0.350076	0.683043	0.654333	0.350438	0.417492	0.437114	0.563078	0.293655	0.453258	0.544565	0.758328	0.767381	0.542358	0.663909	0.427313	0.120827	0.940087	1.17589	0.730172	0.755826	0.806035	1.15067	0.464149	0.431391	0.348067	0.182426	0.362163	0.519016	0.940456	1.26884	0.472161	0.0952444	0.311077	0.705359	1.22627
0.159272	0.274131	0.299441	0.437909	0.467229	0.548071	0.539661	0.384969	0.173462	0.325833	0.521135	0.473346	0.0761653	0.287718	0.614888	0.517961	0.591862	0.754976	0.829613	0.756222	0.438735	0.441739	0.268769	0.13119	0.510167	1.09391	1.08109	0.430623	0.794612	0.753684	0.906241	0.579162	0.343413	0.641292	0.898787	0.89381	0.701663	0.292643	0.304189	0.743557	0.548176	0.373423	0.515502	0.894875	1.368	1.17901	0.671415	0.645146	0.657247	0.645799
0.167868	0.587064	0.468686	0.836464	0.786598	0.78706	0.66429	0.737392	0.428629	0.801288	0.703887	0.787493	0.546965	0.355983	0.655523	0.786947	0.872	0.939925	0.741712	0.492102	0.389488	0.30301	0.28828	0.724303	0.773442	0.737581	0.826397	0.592788	0.376374	0.557068	0.872739	0.80578	0.452323	0.506727	0.598129	0.619045	0.714133	0.651379	0.634791	0.685511	0.79619	1.07759	0.877259	0.631439	0.583433	0.36709	0.726987	1.0072	0.858439	1.10458
0.176464	0.465104	0.387649	0.591643	0.305603	0.36622	0.554824	0.711818	0.69917	1.07386	0.858249	0.738043	0.831598	0.619091	0.523925	1.06141	1.42005	0.979005	0.639914	0.440997	0.575423	0.633123	0.639445	1.2458	1.22705	0.981103	0.526115	0.562775	0.610699	1.03457	0.771561	0.479737	0.227579	0.437128	0.711443	0.467479	0.549913	0.71878	1.01857	0.575881	0.314473	0.779858	0.62116	0.643351	0.55372	0.556748	0.538003	1.13367	1.17383	1.17262
0.18506	0.448413	0.568585	0.566632	0.380589	0.696767	0.672342	0.599848	0.815644	0.596973	0.529061	0.522236	0.452617	0.303937	0.52974	0.820512	0.888022	0.680533	0.457942	0.608099	0.512924	0.37227	0.649245	1.14351	1.00357	0.739363	0.666209	0.84981	0.603423	0.703349	0.732231	0.769855	0.416973	0.641742	0.833856	0.56856	0.453208	0.632856	0.705956	0.716944	0.622274	0.963244	0.869629	0.949373	0.559797	0.711209	0.804421	1.11259	0.882623	0.958501
0.193656	0.88239	0.5854	0.651781	0.614931	0.502613	0.460335	0.29471	0.653155	0.46155	0.533756	0.859501	1.01335	0.675524	0.991403	0.798832	1.00918	0.760362	0.647378	0.891718	0.880782	0.385495	0.293106	0.67096	0.872755	0.63089	0.609912	0.692441	0.546929	0.441274	0.730087	0.760943	0.472102	0.755018	0.873288	1.25983	1.24531	0.990689	0.774096	0.774424	0.604449	0.87414	0.723501	1.30913	0.878643	0.830055	0.967518	1.26438	1.08728	0.940842
0.202252	0.234748	0.38226	0.963167	0.492713	0.327738	0.214225	0.257379	0.27191	0.468792	0.901662	0.769885	0.809942	0.756138	0.759315	0.826187	0.96218	0.514173	0.903055	0.805966	0.557074	0.428026	0.377247	0.818921	1.044	0.973472	0.981784	0.920161	0.780075	0.73362	0.515365	0.679961	0.219418	0.200428	0.229694	0.571031	0.823168	1.0273	1.05956	0.924357	0.462922	0.491427	0.578722	1.15288	1.05099	0.504166	0.486785	1.47813	1.73481	1.03434
0.210848	0.565066	0.625395	1.32246	0.750641	0.375303	0.27711	0.381995	0.881224	0.775325	0.82237	0.913191	0.565036	0.394715	0.240953	0.260222	0.704103	0.869741	0.82708	0.849227	0.986181	0.975012	0.814057	0.683426	1.14921	1.18141	1.13637	1.30957	0.812892	0.571415	0.758889	0.811934	1.19326	1.15386	1.40331	0.866989	0.81289	0.560909	0.947131	1.08787	0.725595	0.86018	0.451888	0.693402	0.952061	0.856606	0.717579	0.928579	1.29227	1.28144
0.219444	0.88595	1.31574	1.02584	1.01034	0.8403	0.86015	0.52161	0.667615	0.993801	0.523617	0.573872	0.930112	1.54991	1.00981	0.415696	0.431726	0.590841	0.52376	0.697787	0.676981	0.593625	1.12526	0.878094	0.628691	0.380401	0.39236	0.379987	0.485701	0.922987	0.742066	0.698278	0.884493	0.500656	0.62286	0.596183	0.538047	0.50635	0.538027	0.392421	0.300991	0.633274	0.758102	0.586726	0.357865	0.706178	0.831831	1.21346	1.20643	0.94462
0.22804	1.13431	0.86878	0.869894	0.780151	1.3955	0.754479	0.909617	1.16192	1.68003	1.20388	1.08419	0.895221	1.24307	1.37844	0.954269	0.524441	1.07916	0.924341	0.858372	0.800607	0.920573	1.15447	1.18535	0.857967	1.45771	1.68002	1.50362	1.35449	1.78951	1.53901	1.62418	1.74225	1.39911	0.738973	0.887403	1.24276	1.0127	0.377716	0.518542	0.726913	0.561882	0.826093	0.345333	0.58049	1.34631	1.24642	1.20279	0.741776	0.886344
0.236636	0.624713	0.899351	0.921745	0.861358	1.31009	1.46104	0.911309	0.994483	1.08313	0.78517	0.571912	0.270859	0.271422	0.375697	0.423354	0.650615	0.572367	0.473494	0.4808	0.430346	0.468777	0.718606	0.505399	0.937318	1.20738	1.42481	1.69424	1.75385	1.58372	0.637819	0.979932	0.900169	1.05894	0.903536	0.999782	0.963604	0.520547	1.33003	1.96681	2.35784	1.74292	1.46148	1.40184	1.29035	1.37326	1.55243	1.95309	1.65072	1.10551
0.245232	1.31104	1.2185	1.09954	1.25457	1.00139	0.642617	1.05215	1.27471	0.9045	0.872262	0.44944	0.294739	0.703007	1.14401	1.34901	1.19989	1.01291	1.10657	1.4435	1.38543	1.19663	1.13269	1.38127	1.67816	1.64995	1.41052	1.36304	0.985327	0.836408	0.53821	0.676127	1.20543	1.56626	1.10336	0.584388	1.02104	0.566369	0.785507	1.02819	1.18752	1.39804	1.31302	1.40585	0.914873	0.946974	1.08431	0.778373	1.13079	0.999057
0.253828	0.990678	0.790712	0.761941	1.58926	1.29534	0.789911	0.800204	0.651271	1.1145	1.28659	0.908479	0.716532	1.37784	1.01601	1.17109	1.22632	1.42898	1.2258	0.914041	1.35375	1.47985	1.05539	0.926169	0.681505	1.00545	0.978917	1.33779	1.15367	1.14624	0.861973	0.450782	1.33487	1.63509	1.31617	0.921675	1.2089	1.17174	1.26033	1.35303	1.03088	1.10717	1.28856	1.04337	1.2501	1.35983	1.73897	1.57481	1.36386	1.44089
0.262424	1.16664	0.923743	1.01243	1.10575	0.800698	0.877063	0.720318	0.755277	0.93876	1.07876	1.22531	1.51193	1.81442	1.20291	1.17421	1.44613	1.75001	1.32529	1.03589	0.906064	0.720125	0.86185	1.11047	0.884646	1.13484	1.14753	1.6631	1.95845	1.86838	1.31971	1.78201	2.03939	2.47498	2.58128	2.11181	1.82795	1.43223	1.17629	1.12237	1.54093	1.89462	1.46418	1.04346	1.69842	1.67086	1.76097	2.32629	1.67192	1.84305
0.27102	1.42327	1.09851	0.919524	0.909908	1.12508	1.34618	1.0875	1.17108	1.1197	0.588617	0.95953	1.17459	1.50627	1.20598	0.678599	0.853129	1.08572	1.4531	0.968947	0.842426	1.29124	1.35222	1.31821	0.908796	0.862999	0.907059	1.26014	1.7003	1.81191	1.70602	1.68859	1.58277	2.33082	2.31781	2.56672	2.16881	1.59323	0.977934	1.18225	1.35941	1.4467	1.1442	1.248	1.95111	1.55177	1.42869	1.65985	2.29765	1.7457
0.279616	1.20726	1.52015	1.15373	1.1347	1.34291	0.759412	0.628487	1.26948	1.20049	0.872786	0.695811	0.910873	1.43096	1.67158	1.43664	1.08859	0.853905	1.42591	1.08148	1.0677	1.27981	1.54298	1.6365	1.49383	1.27175	0.987785	1.27093	1.33588	0.980386	1.5197	1.27221	1.33119	1.33482	1.26468	1.76391	1.51178	1.49224	1.53223	1.58353	1.23166	1.3145	1.67398	2.16467	2.04916	1.47733	1.37721	1.34399	1.98458	2.10852
0.288212	0.535058	1.33843	1.50978	1.38669	1.64057	1.26139	0.940908	0.895992	0.875053	1.10587	0.653409	0.687489	1.08774	1.29794	1.25099	1.7212	1.79895	1.0587	0.665081	1.1695	1.65296	1.67391	1.34988	1.01418	1.171	0.828177	1.00336	1.53626	1.69857	2.45129	1.88982	1.93029	1.5421	1.21003	1.28859	1.57099	1.5334	1.7988	1.95206	1.90824	2.32687	2.74722	2.14344	2.10033	2.01201	2.49798	2.68632	2.20076	1.74647
0.296808	1.10631	0.607757	0.863427	0.875572	1.66522	1.83787	1.86532	1.87449	2.07693	1.54584	1.08191	1.03292	0.872904	1.67031	2.08921	2.3278	1.72136	1.15785	0.772911	1.03908	1.01144	1.15465	1.67139	1.72133	2.17403	1.72806	1.00751	0.667884	0.927043	1.23572	2.21676	2.3678	1.80172	1.83016	2.26965	2.66069	2.54846	2.09592	1.70181	1.8488	1.84809	2.58112	2.02	2.2129	1.72205	1.75202	1.47657	1.81653	2.13196
0.305404	1.42705	1.26704	1.30799	0.683202	1.07657	1.22007	0.918944	0.697749	1.45899	1.55105	1.07951	0.785522	1.34883	1.19186	0.50875	0.95473	1.6346	1.84838	2.04308	2.79565	2.53511	2.21597	1.20612	1.52015	1.76287	1.99598	1.61174	1.0532	1.35926	1.42709	0.897863	2.02605	1.98456	1.97826	1.58765	2.45903	2.57876	2.06937	2.39695	2.5604	2.22025	2.80501	3.1684	3.37652	3.252	2.40332	2.23326	1.82803	2.03518
0.314	1.01019	1.26317	1.83665	1.893	1.93964	1.26323	1.53299	1.74521	2.05368	1.74333	1.15129	1.1969	1.60194	2.03243	1.69924	1.19344	1.21836	1.45835	1.3798	1.40837	1.5524	1.45851	2.39416	2.45367	3.46288	3.31562	1.9099	1.25297	2.15799	2.08733	2.07248	1.79647	2.26313	2.85479	2.89469	2.69027	2.18917	3.12271	2.9983	2.00232	1.18656	0.985081	1.60286	1.33839	1.37394	0.847099	1.29746	1.97553	1.76977
0.322596	0.84299	1.17121	2.10511	2.13633	1.74984	1.64033	1.07307	1.49255	2.3181	3.04484	2.19137	1.31901	0.89405	1.01583	1.55772	1.82592	1.71924	1.65913	1.23482	1.85165	2.60459	2.39115	2.25988	2.2814	1.60809	1.92402	2.04107	1.80772	2.34836	1.88944	1.53539	1.86866	1.8302	2.22125	1.69105	1.29624	1.5107	2.14676	2.53079	3.05624	2.64839	2.85615	2.51995	2.2704	2.4129	1.4589	2.33228	2.54172	2.04575
0.331192	1.65727	1.3422	1.31643	1.37789	1.97038	1.99916	1.86534	2.21501	2.60917	1.95619	1.12394	1.48668	1.17733	1.09487	1.29606	1.98363	1.65575	1.88161	2.56967	2.11759	1.93517	2.1417	2.66796	2.40749	1.96234	2.29123	2.10773	1.68064	1.8443	1.75378	2.27977	1.7755	1.95683	2.52619	2.82757	2.82818	2.15146	2.59098	2.4714	1.91098	1.76879	1.30323	1.29157	2.13355	2.21313	2.75809	2.96168	2.44609	2.1235
0.339788	2.04646	1.81221	1.63532	1.32548	2.17875	2.33201	2.87651	2.26368	2.14266	1.79878	1.74955	2.19054	1.71748	1.51776	1.14676	1.20115	1.25343	1.03201	1.07457	0.774445	1.43669	2.53605	3.50791	3.06932	2.19615	1.72615	1.69796	1.82949	1.83142	2.13988	1.77918	1.72073	1.75568	2.22353	2.74919	2.11078	1.88798	2.00455	2.05739	2.43965	2.4639	2.05945	2.20217	2.06751	2.01396	2.73707	2.50194	2.6056	2.23626
0.348384	2.22506	2.06913	2.03291	1.39574	1.15819	1.60875	2.09557	1.59487	1.77008	1.73273	2.13473	2.51908	2.34431	2.13516	1.37055	1.29669	1.73398	1.82955	1.3016	1.26496	1.51727	2.25957	2.56228	2.03916	1.98461	2.27651	1.87928	2.09317	2.65298	2.40263	1.88824	1.67425	1.85207	1.61448	2.13715	2.12301	2.02594	1.78233	2.3243	2.06779	1.94363	2.16819	1.88916	2.03595	1.76176	1.83813	1.45108	2.13418	2.30316
0.35698	2.8426	2.10432	2.21541	1.81833	1.35462	1.51028	1.23768	1.41147	1.79486	1.96597	1.63583	1.58062	1.89951	1.73702	1.46446	1.59552	1.5778	1.56078	1.76652	1.79985	1.62007	2.33712	3.08701	2.75695	2.435	2.67897	2.67644	2.96623	2.88451	2.86648	3.13346	2.78507	2.60443	1.78675	1.47297	2.14575	2.2767	2.65313	3.56051	3.71416	3.66524	2.85264	2.24067	2.2418	2.15539	1.54947	1.61634	1.86029	2.08346
0.365576	2.30132	2.21435	2.73269	2.55791	2.31923	1.69874	1.55891	1.78001	2.05297	2.50896	2.40167	2.28316	2.16733	2.31952	2.6372	1.96793	1.82417	1.20118	1.32939	1.68731	2.04564	2.37543	2.14708	2.29026	2.28057	2.73601	2.77215	3.22092	2.79927	2.6719	2.57533	2.48503	2.89127	3.11995	2.36504	2.94769	3.11095	3.32572	3.55164	4.35173	3.92825	2.80996	2.01332	1.74314	2.4575	2.26568	2.15188	2.86062	2.61785
0.374172	1.78843	2.13794	2.80688	2.5858	2.22368	1.73481	2.62021	2.29834	2.05048	2.10771	2.07955	2.40599	2.89004	2.58166	2.40682	2.51715	2.178	2.28816	2.47877	3.0095	3.14491	3.56012	3.13303	2.41245	2.00652	2.38948	2.50428	2.51328	2.13341	1.9603	2.2	2.26275	1.88399	2.49615	2.48673	2.5022	2.82127	2.8328	2.93	3.55566	2.90514	1.7536	2.23667	2.687	2.80263	2.44336	2.03832	2.98515	2.8967
0.382768	1.70775	1.95099	2.46347	1.86828	2.08533	2.84103	3.1387	2.80284	2.40793	2.32007	2.43279	2.01666	2.31344	1.93792	1.80611	2.86413	4.09564	4.37789	3.56584	2.63726	3.05473	3.50366	3.09998	2.36948	1.90838	1.93844	1.9158	2.09042	1.51035	2.10708	2.25864	2.98298	2.22075	1.48617	1.75131	1.57105	1.63147	2.28549	2.43167	3.11612	2.59463	2.12379	2.31658	3.03423	3.90972	3.6041	2.68424	2.85701	2.01149
0.391364	3.21419	3.23566	2.08095	1.98459	1.43422	1.72738	2.35011	1.82955	2.76053	2.90956	3.07752	2.42702	2.51524	2.03961	1.05858	1.52573	1.86329	3.04611	3.46891	3.31937	2.0105	1.71732	2.50649	3.80742	2.97799	2.98659	2.23004	1.80222	1.83815	2.07942	2.13873	3.01574	2.17439	1.96819	1.99831	1.75984	1.42794	1.3647	0.843547	1.04402	2.04212	2.51148	3.50144	4.08322	4.32567	3.42357	2.88909	3.0844	2.95515
0.39996	1.5336	1.93632	2.45955	2.98025	2.05287	2.56109	2.54896	2.59535	2.7734	2.76546	2.79276	2.66513	2.02342	2.15657	2.41345	1.95206	2.12855	2.12827	1.69269	1.84726	1.42067	1.49962	1.88548	2.174	2.13536	2.38524	1.44171	2.18926	2.66851	3.30118	2.94829	1.78459	2.5293	2.65349	2.93414	2.09389	2.32835	2.97776	2.8237	2.6897	2.68102	1.77225	3.11509	3.52875	3.89743	3.02702	2.29645	3.79653	3.97357
0.408556	1.90296	2.93591	3.34387	2.49685	2.19658	2.13917	2.77612	3.19748	2.87353	2.01565	1.79254	2.28371	2.6155	2.15213	2.85791	2.93032	2.04115	2.37584	2.70596	2.50044	2.68526	2.86026	2.48784	2.84047	2.57108	2.95482	3.29455	3.82414	3.68425	3.21307	2.36034	1.59069	1.89573	1.99462	2.94458	2.49487	2.71458	3.43198	3.01781	2.66639	2.72081	2.31141	3.65485	4.02051	3.12935	2.58165	3.60238	2.964	2.64278
0.417152	1.70268	1.92634	2.54529	2.24716	1.96171	2.10476	2.04565	2.36026	2.70245	2.25657	2.70277	2.40223	2.24493	2.54988	3.08389	2.44427	2.08709	2.04089	1.75668	2.2982	2.03817	2.50343	2.16783	2.26976	2.9526	3.4835	3.25362	2.75641	2.89562	3.48795	4.22511	3.50014	3.47245	3.59096	3.5614	2.92487	2.60081	3.07323	3.55424	4.08226	3.43936	3.1374	2.3692	2.65098	2.67726	3.97928	5.24466	4.7947	4.83244
0.425748	2.01128	1.56005	1.52051	1.93816	2.36825	2.66962	2.4333	2.24821	2.63281	2.90478	3.18617	3.14412	3.0296	2.75405	2.46888	2.40076	2.41975	2.42779	2.14067	1.97705	2.14496	2.52229	3.12504	2.675	2.54025	2.61207	2.35483	2.84326	3.27841	3.03076	3.64706	3.81375	4.40303	3.97868	3.56877	3.71053	3.8688	4.52592	3.49857	3.20191	2.8288	2.78465	2.80869	3.40114	3.91221	4.58948	4.11803	4.75301	4.75371
0.434344	2.39175	2.23078	2.34473	2.83691	2.78615	2.69564	2.8129	2.99616	3.28456	3.34517	3.49018	3.19529	2.74957	2.35822	2.48062	2.85072	2.45381	2.28586	2.41769	2.25437	2.57076	2.60635	2.91021	2.91498	2.12315	1.89949	2.11767	2.59837	3.27223	3.30326	3.56556	2.86246	3.19034	3.15758	3.26465	2.71481	2.54834	3.44015	3.0005	2.64354	2.71097	2.98008	4.23889	3.95039	4.16999	3.85515	3.57206	3.3532	3.26191
0.44294	2.32592	2.97527	3.96202	3.83812	2.31175	2.45781	2.7609	3.54899	3.52957	3.0236	3.09206	1.85244	1.67493	1.97661	2.26989	2.42526	2.32693	2.85121	3.26801	2.93955	2.99358	2.75609	3.26831	3.59381	2.74171	2.23094	2.31728	3.03427	3.03494	2.91773	2.88823	2.38687	2.39916	3.11747	3.41013	2.82657	2.67376	3.25659	3.22417	2.98598	3.14313	2.76113	3.01638	2.8963	3.28628	3.30088	3.54593	4.16754	3.76397
[truncated: 360 more columns]

## Sheet: Fig3h
	-3.04938	-3.04099	-3.0326	-3.02421	-3.01582	-3.00743	-2.99904	-2.99065	-2.98226	-2.97387	-2.96548	-2.95709	-2.9487	-2.94031	-2.93192	-2.92353	-2.91514	-2.90675	-2.89836	-2.88997	-2.88158	-2.87319	-2.8648	-2.85641	-2.84802	-2.83963	-2.83124	-2.82285	-2.81446	-2.80607	-2.79768	-2.78929	-2.7809	-2.77251	-2.76412	-2.75573	-2.74734	-2.73895	-2.73056	-2.72217	-2.71378	-2.70539	-2.697	-2.68861	-2.68022	-2.67183	-2.66344	-2.65505	-2.64666
-0.39954
-0.390944
-0.382348
-0.373752
-0.365156
-0.35656	2.56392	2.98588	3.61287	2.601	2.80331	3.24521	3.51076	5.04695	4.57249	3.50601	2.53905	2.89569	3.95098	4.70176	4.12429	4.04383	4.08109	4.75123	4.09391	4.0489	5.17865	4.92801	6.02333	5.00137	4.04355	3.31303	3.22374	3.86005	3.69708	4.85512	5.19208	5.847	6.36912	6.30301	5.39031	3.79059	4.63375	5.12369	5.39623	4.43459	4.69365	5.65672	5.14736	5.39161	5.34899	5.8969	6.34061	7.19509	6.30647
-0.347964	2.56471	2.76804	2.73613	2.97121	3.99159	3.69459	3.60723	4.27226	3.53585	3.16862	2.49044	2.84002	3.36818	3.36722	3.44004	3.13389	3.45601	3.44906	3.9478	4.8	5.6645	5.99448	5.99973	4.91892	4.60708	4.78741	5.60275	5.64158	4.99733	5.18195	4.55628	5.11507	5.73848	5.32242	4.97519	4.35685	4.31854	3.36482	4.2065	4.53445	4.99252	5.80175	5.22151	4.62395	4.87315	5.10098	4.60954	4.99924	5.48212
-0.339368	3.23249	3.51266	2.6645	2.33835	3.6191	3.70473	2.64995	3.24647	4.01245	3.81631	2.80588	2.71188	2.89434	2.31583	3.61099	4.50112	3.73131	4.6745	3.82798	4.17085	5.27209	5.47309	4.76041	4.81233	4.95263	5.34787	5.32952	5.74107	5.47045	4.82579	4.50448	4.68724	4.04715	4.39315	5.01072	4.82969	4.43418	3.16318	3.66085	4.30835	4.25287	5.30489	4.66018	3.85899	4.43602	5.19937	5.54545	5.28216	5.45562
-0.330772	3.9516	3.82713	2.27561	2.68043	3.28743	3.63274	3.56647	3.04953	3.33949	3.46551	2.91982	2.85017	3.31259	3.21957	3.42357	3.46517	3.1216	3.12463	3.53663	3.40447	5.22791	4.97234	6.03564	4.82012	3.56117	3.89656	3.82284	5.50237	5.28585	4.85083	4.23512	4.05703	4.29455	5.72876	5.40733	4.87211	5.26454	4.97543	4.95637	5.51289	4.99585	4.62563	4.67124	5.00483	4.78802	5.01535	4.10818	4.6285	5.07163
-0.322176	2.6567	3.08534	2.50337	3.49481	2.71501	2.39607	2.97561	3.16015	3.47109	4.15206	4.34138	3.98284	4.35028	2.37019	3.04329	3.13825	3.58073	3.1994	2.90116	2.06624	2.29022	3.22122	4.8085	4.06754	2.61624	2.96521	4.37013	5.78883	5.382	4.67248	4.39153	4.51275	3.69857	5.50575	5.25455	4.00325	3.78799	3.90036	4.39455	4.74307	3.80714	2.82937	4.41838	4.04768	4.1847	5.51306	6.56236	6.95406	6.53404
-0.31358	2.50121	2.54038	2.3356	1.75187	1.26002	1.83869	3.46121	3.50819	2.83218	3.32934	2.89389	3.96179	5.1988	5.68528	4.67154	3.45323	2.59295	2.97971	3.05498	2.6	3.53555	3.94948	3.93187	3.73098	4.07571	4.52319	3.99026	3.19896	3.49566	4.21587	4.50084	4.80796	4.45955	4.43062	4.38371	4.92333	6.06062	6.26912	5.6338	3.76092	3.54006	3.05639	3.25431	5.07325	5.12826	5.01934	5.44096	4.51479	3.2177
-0.304984	3.6069	3.1433	3.65697	3.0318	2.54359	2.99101	3.01711	3.26057	3.74922	3.7347	2.42755	1.95167	2.6983	2.32481	2.62164	3.05195	3.21548	2.03055	2.61553	3.23906	4.25444	3.29023	3.01384	2.01708	1.29111	2.07952	1.8818	2.48443	3.68129	3.33583	2.66558	2.92156	2.70562	1.65351	2.79295	4.069	4.23609	5.39022	5.08089	4.40739	4.29581	5.55215	5.85667	6.3317	4.79435	5.33357	6.21156	6.54766	8.27189
-0.296388	3.00518	2.02981	2.46557	2.55536	2.34171	4.17363	4.69929	4.0562	3.77405	3.76855	2.96258	3.04874	2.64914	2.11197	2.46035	3.0989	2.35521	4.28798	3.62654	3.10099	2.64309	2.77186	2.91345	2.53184	3.83882	3.45075	3.3722	4.13044	2.74415	2.88767	3.43437	3.2328	3.61161	4.10126	3.10933	3.29148	5.46852	5.14503	4.60458	4.4654	4.01186	3.25108	3.31245	3.43299	3.79944	3.74536	5.01868	3.19979	2.96002
-0.287792	1.52846	1.19167	1.35586	1.73265	1.43454	1.36076	1.65191	2.77679	2.95439	2.62343	2.68299	2.72991	3.36366	2.31824	2.09407	2.04937	2.21149	3.09048	3.23981	2.01161	1.41285	1.90817	2.21006	3.67788	3.5405	2.80386	2.51977	3.48179	4.22224	4.44467	3.93897	3.24009	3.68418	3.91961	4.08068	4.21143	5.46554	5.68426	5.04901	5.09572	4.81965	4.91974	4.74544	5.17787	5.75144	4.65628	4.69393	3.801	4.27577
-0.279196	2.44126	2.84206	3.268	2.3524	1.61238	1.76769	1.7029	2.02158	2.11673	2.07862	1.82806	1.6962	1.65823	1.38575	1.79426	2.2247	2.41029	2.47342	2.53591	1.75738	2.02086	2.31444	1.46705	1.68868	1.95161	2.13391	2.7218	3.76178	4.66225	4.42125	3.55508	2.63707	3.60953	3.38958	3.36388	3.9954	3.31329	4.43961	3.52974	3.1206	3.01356	2.78311	2.53491	4.17916	3.9507	3.8838	4.13418	4.22832	4.06386
-0.2706	1.74278	2.49155	2.7735	2.98174	2.69484	2.33093	3.19882	4.11442	3.31867	2.72863	2.50664	2.71353	2.76228	2.16556	1.57382	1.49755	2.32323	1.694	1.26557	1.46582	1.48965	2.337	1.84386	1.31221	1.43591	1.9401	3.3831	4.24384	4.51904	4.13703	3.37073	2.72752	2.83491	3.26285	3.02639	2.8905	2.68306	3.12906	3.50506	4.66963	4.01358	3.94698	3.59265	3.76108	2.83103	2.90441	3.32995	4.16397	5.05062
-0.262004	1.46344	1.96134	1.88566	1.95452	1.5738	1.80102	1.86382	1.70442	1.8824	1.36804	2.0139	2.43172	2.16924	1.81161	1.89273	1.69735	1.94579	2.28246	2.44684	2.08264	1.82779	1.50437	1.75219	1.81444	1.95755	2.65977	2.6238	2.42289	2.16563	2.62813	2.70545	3.1679	2.72503	2.87012	2.67427	1.98991	2.11789	1.90556	2.66627	4.19286	3.30832	3.5498	3.41468	3.64682	2.68362	2.15013	2.81189	3.62851	4.07241
-0.253408	1.64353	2.249	2.16598	1.43588	1.64497	2.1766	2.39921	1.64854	1.34719	1.60992	1.69147	1.6621	1.39047	1.62951	2.08654	1.83926	1.7177	2.31473	2.22119	1.46616	1.76223	1.37119	2.38633	2.46363	2.48847	2.40234	3.04141	3.23633	2.99419	1.76358	1.85121	1.64984	2.31916	2.52832	2.07608	1.76279	2.22412	1.74947	2.27257	3.16445	3.17239	3.21493	2.84792	3.19347	2.5591	2.73217	3.07025	3.41442	2.97895
-0.244812	1.71323	1.6179	1.72195	1.09584	1.26281	1.47795	1.97482	2.0746	2.07452	2.49348	2.794	1.47423	1.33795	1.82911	1.15231	1.66966	1.41981	0.843396	0.735016	1.02657	1.02695	0.96713	1.82365	1.90498	1.3973	1.72137	2.50639	3.32162	4.02342	3.1724	2.26681	1.93087	1.9791	2.30986	2.29395	1.9871	2.3306	2.23183	1.76322	2.34362	2.531	3.06771	3.56589	3.05213	2.08889	2.44555	2.28238	2.2046	1.81015
-0.236216	0.87775	1.27855	1.27931	0.719443	0.458098	0.481955	0.887639	1.13022	1.51285	1.27984	1.50124	1.09987	1.39816	1.15785	1.04164	1.46853	1.42399	2.58641	1.56991	1.21414	0.749827	0.738402	1.22436	1.44569	1.46391	1.8856	2.85355	2.7369	2.93908	2.42949	2.08363	2.19984	1.90176	2.29797	2.3248	2.03521	1.73151	1.74374	1.81791	1.90646	2.01502	2.40166	3.00464	2.87943	2.18675	2.44987	2.42314	2.06809	2.10316
-0.22762	1.67203	1.34853	0.783507	0.987987	1.72693	2.03329	1.6552	0.931608	1.34276	1.95581	1.12971	1.14188	1.80457	1.54712	0.992222	0.5385	1.08203	1.57632	1.15178	1.41243	1.46859	1.50275	1.82552	1.78094	2.09721	1.90329	1.74562	1.88992	2.13329	2.10018	2.64524	2.84696	2.70136	2.31257	2.26247	2.88203	1.92319	1.82679	1.97954	2.38419	1.99034	2.06443	2.5881	2.52766	1.74343	1.745	1.82038	1.57592	2.03662
-0.219024	1.18827	0.705444	0.61834	0.56143	0.925299	1.19645	2.21182	2.37982	1.59145	1.55374	1.44213	1.5549	1.78033	1.30002	0.713898	0.429233	0.961969	2.06548	2.09712	1.62019	0.831099	0.679331	0.927155	1.44705	1.22472	1.08165	0.947808	0.809439	2.82983	3.6034	2.27509	1.86312	2.24201	1.8664	2.31084	1.81204	1.95442	1.81811	2.06578	1.7603	1.10499	1.14822	1.78104	1.80465	1.77329	1.50888	2.9118	3.06783	2.28409
-0.210428	0.696926	0.713745	0.851184	0.850516	0.391904	1.08081	1.27359	1.59159	1.26142	0.490321	1.05997	1.44128	1.61924	2.08612	1.47909	1.56579	1.21614	1.22731	0.839754	0.592412	1.015	0.70862	0.520837	0.073943	0.390388	0.791244	1.14757	1.3019	1.20581	0.774274	0.673991	1.44132	2.58306	2.22797	1.91716	1.49064	1.15395	1.73698	1.89921	1.07021	1.71481	2.0419	1.95084	1.7612	2.32443	2.36355	3.55191	2.44047	1.80517
-0.201832	0.793689	0.735194	0.762576	0.768732	0.917859	1.17083	1.18538	0.853973	0.362363	0.883906	1.55321	2.22373	1.79295	1.36505	0.830783	1.20522	1.60269	1.29477	0.614737	1.17468	1.91236	2.06044	1.53642	1.05898	0.901655	1.31941	1.99709	0.994287	1.16282	1.26457	1.66976	1.52745	0.86598	1.64944	2.41628	2.87479	2.85087	2.66831	1.54925	1.16916	1.38864	0.836906	1.73199	1.38656	1.37617	1.18141	1.08327	1.02858	2.04233
-0.193236	0.864313	0.69221	1.24468	0.943145	1.40644	1.71497	1.09441	0.704548	0.870721	0.364946	1.03035	1.04633	0.492109	0.558029	1.69132	2.08683	1.78733	0.928423	0.637155	1.0849	1.20931	2.1015	1.59957	1.25336	1.34513	1.36106	1.51427	1.00348	0.874913	1.44347	2.42195	1.38353	1.48557	1.62582	0.938525	1.33336	1.77193	2.08045	1.95361	1.63863	1.80783	2.00248	2.81222	2.50937	1.95892	2.62074	2.52989	2.61281	2.54127
-0.18464	0.767301	1.18119	1.05792	0.775525	1.03156	0.78861	0.720504	1.27231	1.51591	1.01312	1.29687	1.64751	0.918739	0.444477	1.27928	1.53868	1.76597	1.41626	1.61906	1.21655	1.0051	0.91805	0.904878	0.836511	0.733054	0.818891	0.538143	0.698668	1.3918	0.877663	0.888145	0.823704	1.82135	1.52776	0.818382	0.506399	0.838636	0.942834	1.58296	1.08711	1.03776	1.53527	2.11004	1.94117	1.98395	2.4081	1.84994	1.83773	2.14937
-0.176044	1.15929	1.3205	0.654663	0.397463	0.58385	0.701286	1.00598	0.983818	1.01906	0.68938	1.28712	1.50261	1.0779	0.406319	0.957098	1.18357	1.33246	1.59112	1.88717	1.29652	0.948226	0.900066	1.10868	1.45869	0.79787	0.955333	0.733554	1.08892	1.14812	1.02726	0.940707	1.1883	0.97674	1.46786	0.785157	0.497688	1.05126	0.868711	0.789569	1.13628	0.885798	1.16946	1.49897	1.64971	1.65533	2.2474	1.61916	1.11479	1.46251
-0.167448	1.70913	1.73115	0.579777	0.0554258	0.449867	0.3213	0.707923	0.77425	1.05321	0.90427	0.887549	0.850072	0.547667	0.419018	0.816043	1.39998	1.21416	1.15495	1.40608	1.51344	1.54453	1.76389	1.5803	1.71063	1.84866	1.35294	1.17081	1.15549	1.10316	1.3354	1.24261	1.26989	0.861851	1.33289	1.53362	0.787592	1.16329	1.35743	0.975006	1.21683	0.915697	1.63206	1.22832	1.32625	1.0193	1.91031	1.18298	1.18687	1.846
-0.158852	1.03245	1.33777	1.05	1.2568	0.706986	0.520935	0.286329	0.396025	0.774186	1.11894	0.824463	0.963909	0.591837	0.21009	0.513908	0.919191	0.756226	0.763654	1.37288	1.08222	1.25872	1.68625	1.7843	2.43497	2.5034	1.81305	1.19878	0.840033	1.13612	1.19055	0.994006	0.601764	0.552503	0.766842	1.27848	1.13124	1.22706	1.3222	1.37592	1.47202	1.00192	1.39666	1.21481	1.12155	1.13518	1.39645	1.74491	2.08891	1.67822
-0.150256	0.997595	1.32862	0.862742	1.30475	1.07228	0.822498	0.76277	0.972353	0.480681	0.836798	1.14294	1.13979	0.397458	0.736764	1.07405	0.847744	0.400728	0.496075	1.02751	1.1012	0.922551	0.958931	0.959762	0.832352	1.64711	1.12068	1.19515	1.86069	2.14962	1.41674	0.788214	1.82801	1.83934	1.13469	0.921383	1.03872	1.00941	0.978549	1.25996	1.12934	1.2468	1.16071	1.352	1.5268	1.57864	1.18744	2.14175	2.02146	2.07707
-0.14166	1.19503	0.872526	0.224953	0.455609	0.72149	1.30735	1.25534	1.1967	1.05198	1.32439	1.07971	1.01018	0.374398	1.13141	1.27314	0.903733	1.17471	1.03497	0.696507	0.70889	0.510327	0.789873	1.45471	1.2401	1.1772	0.44513	0.357983	1.01671	1.62541	1.09311	1.34736	1.71074	1.33595	0.9161	0.693666	1.23452	1.78213	1.08964	0.739172	1.16646	1.43618	1.13052	0.932072	0.802497	1.8554	2.06328	1.72971	1.05877	0.696896
-0.133064	1.51958	0.853543	0.362786	0.438305	0.927118	1.34296	1.71736	1.63717	1.34459	0.711183	0.463972	0.767278	0.529032	0.589734	0.509892	1.04216	0.530147	0.814644	1.66141	1.18478	1.33687	0.606281	1.05859	0.705782	0.838715	1.02817	1.47447	1.90352	1.6902	1.31421	0.628983	0.530837	0.669041	0.232172	0.827806	0.744902	0.13297	0.508508	1.48911	1.44318	1.13256	1.68719	1.98723	1.89746	1.7099	1.6269	1.65159	2.03404	1.38659
-0.124468	0.532556	0.43028	0.484377	0.471115	0.85716	0.643	0.304323	0.475137	0.697828	0.697843	0.726606	1.19165	1.79976	1.20585	1.01928	1.08069	1.04268	1.21648	1.30211	1.53303	2.12008	1.85618	1.82995	1.56071	1.00585	0.227162	0.913496	1.00535	1.42249	0.679597	0.594372	0.488836	2.29153	1.82495	2.04394	1.5884	1.10133	1.17464	1.67864	1.12325	1.0108	1.11348	0.985574	1.17124	0.820846	0.175039	1.09989	1.25106	1.1723
-0.115872	0.922728	0.545916	0.191106	0.449432	0.379187	0.0470276	0.473512	1.22235	0.588133	0.907789	0.900306	1.13736	1.69933	1.9256	2.11771	1.14435	1.15049	0.908459	0.731277	1.09861	1.26547	1.54903	0.836719	1.31366	1.29457	0.86883	0.410315	1.29491	1.70934	1.05926	0.388092	0.690203	1.56372	0.957691	0.918863	0.957989	0.547633	0.805167	0.923114	0.355379	1.07951	1.05657	1.24283	1.43443	0.971388	0.688474	0.872325	1.34963	1.45802
-0.107276	0.794336	0.499426	0.960858	1.19742	0.811663	0.349562	0.71461	0.983862	1.11564	1.07146	0.331537	0.95308	0.930489	1.49325	1.98585	1.45092	1.10127	0.547206	0.707654	1.00129	1.17405	0.817281	0.783932	0.928109	1.58901	0.978474	0.867558	1.0262	0.619833	0.637178	0.511962	1.75982	1.58587	0.65707	0.645642	0.756388	0.950847	0.897945	0.874326	0.88862	1.57823	1.86732	1.78456	1.97047	1.42754	0.657445	0.766821	1.10868	1.31012
-0.09868	1.3995	1.30352	1.2263	0.937035	0.421922	0.406073	0.384485	0.516083	1.14737	0.640743	0.583198	0.644588	0.658265	0.721172	0.504609	0.374143	0.526595	1.05147	1.24357	0.951667	0.494779	0.342128	1.2125	1.65331	1.83318	1.34571	1.84058	2.04909	1.26246	0.57716	0.665245	0.743366	0.785314	0.631444	1.08136	1.13262	1.67576	1.50668	0.673794	0.247952	0.305384	0.992045	1.04212	0.74387	0.645803	0.838827	0.987034	1.57401	1.22856
-0.090084	0.749657	0.702771	0.392966	0.580666	0.650802	0.598361	0.338851	0.324142	0.882517	0.89702	0.928883	0.722321	0.319512	0.583221	0.465113	0.482534	0.887173	1.05015	0.765749	0.631394	0.994733	0.690255	0.571907	0.584794	0.819023	0.548056	1.12491	1.3083	1.16626	0.315084	0.54989	0.633033	0.332499	0.303722	1.27026	1.31207	1.36908	1.51196	1.23143	0.892771	0.684101	1.01258	0.742836	0.513293	0.561109	0.630011	0.564618	0.610506	1.05446
-0.081488	0.573779	0.684557	0.804817	1.00844	0.60296	0.507299	0.459812	0.736343	0.656452	0.729389	0.584237	1.03042	1.01653	0.879072	0.745176	0.609592	1.28031	1.28242	0.624237	1.19901	1.29035	0.803769	0.502465	0.444466	0.76439	1.16605	1.0937	1.23712	0.872882	0.74466	1.46679	1.63787	1.20246	0.844254	0.580495	0.732035	0.565294	1.38698	1.43256	1.78341	1.23146	1.07277	0.817768	0.838806	1.31379	1.62522	0.880736	0.717038	1.22163
-0.072892	0.739609	0.383006	0.476106	0.555106	0.830874	0.709836	0.684562	0.699095	0.773314	0.973457	1.04207	1.5008	1.55412	1.29122	1.05667	0.902563	0.625986	1.10969	0.913918	1.55698	1.92153	1.45752	0.803657	1.17377	0.982022	1.64843	1.1995	1.12239	0.715441	0.78308	0.974088	0.949916	0.812823	0.753396	0.900827	1.4121	1.41787	1.31335	0.936711	0.964292	1.0146	0.970349	0.611425	0.992482	1.25443	1.98434	1.57659	1.25397	1.17405
-0.064296	0.923332	0.951389	0.892373	0.69535	0.866643	0.625755	0.892186	0.700049	0.463369	0.461049	0.909257	1.42773	1.1901	1.18822	0.879489	0.554996	0.263941	0.733885	0.857619	1.25458	1.42974	1.25675	1.42252	1.23235	0.527393	0.758928	0.715196	0.583726	0.896383	1.42019	1.76536	1.25461	1.30416	0.890727	0.905499	0.931088	0.71631	0.93757	0.984119	0.407691	0.550875	0.346524	0.404613	0.770814	1.20243	1.47379	0.957465	0.651921	0.437776
-0.0557	0.355434	0.382367	0.295141	0.489586	0.363556	0.583129	0.643613	1.03683	1.35989	1.11338	1.1475	1.75111	0.995408	0.809266	0.697185	0.680638	1.03099	1.08331	1.12995	1.15137	1.04444	1.29969	1.22416	0.520657	1.53945	1.46636	1.9046	0.700577	0.911496	2.08662	1.61979	1.40594	1.1351	1.21696	1.23474	1.04442	1.06327	0.63186	0.601979	1.00245	0.87284	0.783329	1.18962	1.20173	0.932971	0.755879	0.633091	1.07436	1.45304
-0.047104	1.34832	1.19831	0.715955	0.573771	1.22101	1.18269	0.334892	0.305816	0.131352	0.700824	0.908438	1.33857	1.22652	0.947833	0.43896	0.197513	0.122888	0.61062	0.624073	0.335852	0.60834	0.503545	0.457583	0.591542	0.872671	0.324487	0.533713	0.403563	0.624994	0.727044	0.475926	0.708852	1.22865	1.01686	0.42703	0.637568	1.03749	1.39007	0.605006	0.936032	1.46519	1.76657	1.30162	1.28233	0.565266	0.415819	0.641666	1.51762	1.61668
-0.038508	1.74095	1.18129	0.0054997	0.712461	0.978105	0.496943	0.614124	1.04303	0.572279	0.397314	0.103779	0.950541	1.57136	1.05458	0.601742	0.591633	0.924911	1.13017	0.99818	0.804606	0.830248	0.433217	0.643881	0.791237	0.99294	0.619846	0.44948	0.42494	0.22714	0.922524	1.02625	1.28812	1.00169	0.800817	0.588343	0.861714	1.04253	0.270459	0.632056	0.656728	0.918776	0.642354	0.710721	0.838376	1.41412	1.13087	1.00353	1.03708	0.911411
-0.029912	0.465878	0.65225	0.424457	0.528796	0.400614	0.566982	0.746429	1.08656	1.09121	1.43442	1.19946	0.995938	0.749984	0.43922	0.852997	0.821283	1.74629	1.61561	0.974419	0.813685	0.811201	1.09072	1.30468	0.538774	1.16952	0.894408	0.886773	1.37849	1.20232	1.44049	1.45541	1.82417	1.35896	0.901588	1.34047	1.06403	0.610981	0.825303	0.785836	0.701054	0.813116	1.29374	0.548909	0.409282	1.16842	1.34967	1.39532	0.985969	0.737429
-0.021316	0.474776	0.428451	0.711983	0.550532	0.409039	0.537283	0.872359	0.810997	0.756631	0.590227	0.420103	0.212258	0.448762	0.363176	0.979707	0.628206	0.580315	1.5226	1.42874	0.713898	0.77474	0.471841	0.351637	1.05766	0.701792	1.24677	0.996199	1.07665	1.11041	1.02766	0.967535	1.5234	1.25902	0.974944	0.810821	1.0791	1.31459	1.01173	1.26402	1.1661	0.755855	0.826245	0.92148	0.907274	0.92398	1.12897	1.14254	1.2401	0.977504
-0.01272	1.11156	0.640528	1.02243	1.14224	1.03256	0.849683	1.13692	1.09558	0.865674	0.545046	0.453368	0.262575	0.779745	0.675776	0.733076	0.53413	0.395247	1.35513	1.51448	1.15096	1.01964	0.757118	0.694169	0.499104	0.278565	0.185208	0.509477	0.566844	0.17888	0.594641	0.880177	1.53251	1.42627	1.17943	0.79227	0.779881	1.09037	1.13862	0.720614	0.884669	0.431839	0.578858	0.579126	0.780086	0.779665	1.19057	1.09344	1.12155	1.27978
-0.004124	0.971887	1.01781	1.21585	1.1528	0.779485	0.514342	0.759125	0.929428	0.588821	0.638726	0.570879	0.493596	0.600941	0.660147	0.628604	0.369879	0.500562	0.708716	0.987639	1.15371	1.31405	0.665114	0.752809	0.283713	0.448324	0.614255	1.095	1.18115	0.563687	0.52379	0.711301	1.0567	0.903639	0.94298	0.673119	0.939069	0.750793	1.05516	0.72282	1.30968	1.26072	1.55203	1.08445	0.762108	0.698083	0.994721	0.556905	0.833008	0.905427
0.004472	0.474774	0.486209	0.527014	0.579515	0.55421	0.376018	0.706674	0.807516	0.73255	0.96479	0.64696	0.554529	0.649413	1.01068	0.880634	0.807524	0.979336	0.499591	0.675229	0.463235	0.631581	0.67628	1.02301	0.579371	0.383941	0.968449	1.28301	1.39267	1.16153	0.926782	0.841786	0.592981	0.626656	0.69892	1.23466	1.21226	0.743893	1.042	1.40011	1.96312	1.75299	1.5779	1.1301	1.09916	0.738993	0.636428	0.33847	0.657408	1.00705
0.013068	1.04544	0.95921	0.643201	0.735228	1.02433	0.74838	1.20836	0.600246	0.641846	0.924989	0.616184	0.667134	0.55655	0.959081	1.11441	1.15053	1.08191	0.558263	0.612442	0.454056	0.287303	0.443963	0.391886	0.502551	0.297655	0.690527	1.00145	1.35792	1.22715	0.972668	0.681281	0.425445	1.01178	0.687741	1.01465	1.47735	1.22905	0.915482	0.663717	0.72719	1.00591	0.806451	0.587206	1.14583	1.0702	0.978601	0.740962	0.909119	0.755003
0.021664	0.968165	1.06811	0.709862	0.756394	0.871877	0.956194	1.2942	0.762947	0.596371	0.746565	0.714837	0.966128	0.505966	0.510301	0.604533	0.932395	0.766889	0.931697	1.00337	1.06423	0.347715	0.552286	0.899224	0.395774	0.510777	0.702975	0.633838	1.39087	1.25451	1.0747	0.919319	0.65216	1.00464	0.87587	0.661853	0.640663	0.737512	0.783693	0.467058	0.537044	0.578882	0.471793	0.532671	0.799524	1.01254	1.30405	1.32456	1.41902	1.09199
0.03026	0.788369	0.621941	0.559105	1.12479	1.31598	0.757373	0.705527	0.526822	0.470274	0.768127	0.715159	0.864282	0.336371	0.260452	0.191632	0.559267	1.10032	1.31752	0.46185	0.42029	0.395557	0.72118	1.16075	0.546189	0.390314	0.299589	0.680899	1.0649	0.931957	0.992423	0.643426	0.356477	0.215941	0.912454	1.14494	1.05743	1.26298	1.69841	1.72061	0.882755	0.934556	1.38659	1.2113	0.799206	0.840832	0.977533	0.84684	1.33184	1.1507
0.038856	0.335492	0.680651	0.608123	1.19147	1.11223	1.00329	0.368139	0.319687	0.224452	0.634542	0.770342	0.522557	0.538576	0.726914	0.613358	1.70692	1.26353	1.47842	1.01914	1.24316	1.05989	1.0948	1.4145	1.26487	1.08261	0.921892	0.430054	0.62884	0.409945	1.02302	1.12827	0.681349	0.906927	1.4049	0.933117	0.459837	0.653819	1.16764	0.740509	0.77599	0.355096	0.169925	0.144593	0.55481	1.05048	0.884819	0.076897	0.402085	0.633768
0.047452	0.00535798	0.429802	0.751979	0.885482	0.809284	0.529175	0.912492	0.56246	0.524827	0.98922	0.830865	0.458833	0.273711	0.972474	1.11718	0.543931	0.718152	0.785806	0.458824	0.536366	0.618438	0.404567	1.14283	1.14714	1.57999	0.718299	0.876937	0.570485	1.02697	0.463841	1.03111	1.28757	1.49512	0.861233	1.3965	2.20623	1.90099	2.68869	1.57936	0.743766	0.737138	1.04664	0.854249	0.284802	0.585696	0.528491	0.757539	1.17119	1.35241
0.056048	0.716131	0.785058	0.752496	0.549578	0.255096	0.614717	0.820665	1.45283	1.54189	2.15566	2.32483	1.00409	1.05897	0.947987	0.956161	0.660445	0.681421	1.2194	0.637713	0.991495	0.953751	0.270069	0.272453	0.107081	0.0648286	0.445677	0.939175	0.63515	0.306135	0.296289	0.835819	0.196972	0.258995	0.395875	0.901526	1.14241	0.733998	0.12863	0.113731	0.530831	0.86546	0.778293	1.61297	1.53467	1.34925	0.351106	0.283432	0.745157	0.832574
0.064644	0.936072	0.621012	0.927592	0.741429	0.64491	1.51566	2.09834	2.50082	1.88668	1.15711	1.01348	0.768027	0.520858	0.550908	0.518059	0.570604	1.30728	1.91699	1.29266	1.18711	0.997183	1.10731	1.00348	1.07038	0.413245	0.250748	0.448696	0.594356	0.812786	1.1314	0.837096	0.940661	1.52368	1.19343	1.15461	1.046	0.491132	0.538152	0.477415	0.429036	1.22089	1.39975	0.889953	0.734112	0.891594	0.705879	0.452088	0.641906	0.558188
0.07324	0.648395	1.23888	1.93118	1.55899	0.906952	0.891407	0.717356	0.359417	0.676721	1.08465	1.39594	0.817642	0.774325	0.770525	0.840145	0.599571	0.729334	1.01274	0.767386	0.382533	0.888267	1.31124	0.897298	0.588108	0.528705	0.526023	0.797986	0.76152	1.21069	1.13784	1.29996	0.869816	0.952288	0.843899	0.681436	0.651962	0.884607	0.542145	0.575224	0.686208	0.727911	0.835524	1.02221	0.738429	0.679248	0.62247	0.848776	1.28466	1.29034
0.081836	0.749786	0.876537	0.928937	1.01356	0.955564	0.368568	0.603846	0.920706	1.04217	1.23088	1.19383	1.08662	1.0402	0.689163	1.0068	1.06688	1.47421	1.04603	0.441998	0.293	0.483835	0.680152	0.715051	0.384321	0.994735	0.693792	0.819197	0.692602	0.615553	0.626241	0.681053	0.589257	1.35215	1.29427	0.820994	0.58819	0.851038	0.778377	0.944532	1.1555	0.582686	0.787271	1.09647	1.04611	1.09472	1.26141	0.49182	0.37641	0.460745
0.090432	0.441193	0.770493	0.789527	0.784279	0.601315	0.650375	0.781215	0.740352	1.25191	1.65637	0.711878	0.533397	1.10551	0.969077	1.47177	1.20968	1.20593	0.951383	0.531366	0.513733	0.369736	0.868489	0.755566	0.531585	0.760467	0.93528	0.822071	0.960753	1.05957	0.946365	1.24976	0.849312	1.41878	1.2498	1.22411	1.13795	0.827222	0.874477	1.09728	1.04752	1.11587	1.43015	1.15426	0.923149	1.59653	1.78917	0.822921	0.852332	0.958698
0.099028	0.328582	0.665805	0.743962	0.887536	0.66637	0.418929	0.693277	0.635383	1.35959	1.38545	0.66253	0.345711	0.909751	0.781581	1.09502	0.669429	0.549835	0.798229	0.602256	0.346501	0.484887	0.433456	0.233173	0.379155	0.216376	1.00185	1.41428	1.41191	1.19928	0.935674	1.05612	0.61047	0.757705	0.677528	0.861731	1.3616	1.19329	0.891611	0.871955	0.703565	1.2004	1.41828	0.698337	1.28413	1.78973	2.01113	1.00999	1.04556	1.2693
0.107624	0.345139	0.561884	0.848897	0.841669	0.444263	0.746613	1.37742	0.896844	0.663464	0.927101	0.821829	1.04381	1.37562	0.815608	0.821899	0.633662	0.420212	0.408362	0.682518	1.3305	1.11926	0.529517	0.440688	0.837568	1.03952	1.18481	1.0841	1.13368	1.10539	1.06614	1.00975	1.38939	1.73448	1.30157	0.576917	1.29613	1.85848	1.75741	1.10348	1.01414	1.46097	1.26292	1.30663	1.32838	1.10342	1.63478	1.38425	1.3086	1.28918
0.11622	0.548806	0.74066	0.791534	0.875069	0.732504	0.869445	0.877909	0.906718	0.371013	0.614138	0.918745	1.0399	1.0363	1.29749	1.47062	0.549947	0.933513	0.832623	0.939095	1.11947	1.40564	1.07661	0.716549	0.933303	1.00606	0.741802	0.666082	1.11934	1.35891	0.968096	0.665105	1.2923	1.23943	0.687738	0.645179	0.741009	0.789205	1.38598	0.91773	1.1526	1.05608	1.27446	2.37265	2.24061	1.68849	1.22393	0.631609	0.619581	0.536372
0.124816	0.56347	0.862531	0.755844	0.585469	0.969229	0.531565	0.711316	0.541942	0.564721	0.529433	0.517026	0.489154	0.79521	2.42981	2.21467	2.02923	1.67626	1.78213	1.17912	1.49832	2.08738	1.71922	1.68914	0.976852	0.957097	0.571681	1.01626	1.10318	1.23455	1.48247	1.35015	1.32589	1.4741	1.82095	0.63699	1.08347	2.02671	1.37658	1.71727	1.87518	1.67404	1.73771	1.67947	1.32491	1.54781	1.20276	1.45647	1.38537	0.930135
0.133412	1.3412	0.286448	0.464652	0.779844	1.45225	0.830847	0.958329	0.960006	0.557775	0.942394	0.838224	1.04917	0.795551	0.984713	0.797914	1.0696	0.671885	1.02861	0.5298	1.15892	0.865263	0.834484	0.973184	0.398119	0.190446	0.745834	0.645587	0.0330913	0.492922	1.26551	1.47716	0.796855	0.981594	0.995583	1.19932	0.763177	1.17759	1.36519	1.71013	0.722335	0.983456	1.4755	1.4632	0.999318	0.882409	1.02771	0.84947	0.694705	1.10702
0.142008	0.669226	0.95898	0.715912	1.15912	1.40566	1.19008	1.44948	0.870858	0.558182	0.697192	1.07716	0.616593	0.693045	0.789698	0.941813	0.578805	0.337368	0.00279045	0.282529	0.789569	1.02745	1.33457	1.01896	1.17432	1.1485	0.382556	0.88686	1.2621	0.994146	1.41647	2.02008	2.2829	1.12066	0.477408	0.319697	0.836514	1.44062	1.90436	1.03743	0.818009	1.98216	2.29537	1.56337	1.97562	2.09013	2.00199	1.78298	1.27782	0.962114
0.150604	0.795867	1.06476	1.07859	1.32103	1.82844	1.19313	1.08817	0.465726	0.559883	0.72724	1.2289	0.899879	0.69509	0.868321	0.961178	0.620601	0.249327	0.264765	0.815633	0.789021	0.98107	0.860749	0.989664	0.790772	0.618502	0.682965	0.460379	0.968649	0.901798	1.12975	1.17453	0.790166	0.364852	0.412126	0.65126	0.515911	0.493354	0.947733	0.993028	1.38778	2.04966	2.52822	2.0991	1.48567	1.85951	1.61553	0.965333	0.457923	0.33702
0.1592	0.786368	1.16777	1.42298	0.774759	1.30955	0.878538	1.30815	1.42424	1.29933	1.59878	2.25297	1.94257	1.06155	1.1639	1.16156	1.28285	1.15317	1.49914	1.59978	1.40167	1.28656	1.30935	0.978577	0.577138	0.392415	0.379674	0.790737	1.3031	1.00132	0.760104	1.38472	1.22107	1.17012	0.90278	0.854626	1.05637	1.34364	1.22042	1.39343	1.71213	1.81562	1.70336	1.17753	0.70164	1.12478	0.781634	1.00134	0.89322	0.866712
0.167796	0.413955	0.533758	0.66442	0.757047	0.980017	0.911923	1.08759	1.14128	1.51349	1.26755	0.927358	1.0544	0.868387	0.838065	1.11074	2.08088	2.24487	1.61519	2.04739	2.23326	1.39533	2.0106	1.42168	0.535647	0.773693	1.27461	1.38005	1.31191	0.942124	0.432148	0.912256	1.13036	1.02239	0.662868	0.938512	1.04589	1.23578	1.47133	1.61426	1.32574	1.35343	1.02545	0.935156	0.682426	0.582574	0.836232	1.27185	1.83161	1.39295
0.176392	0.597996	0.871018	1.15513	1.06056	1.02884	1.16093	1.75179	1.54653	1.50607	1.36356	0.855684	0.867442	1.20873	1.31428	1.85261	2.78137	2.99155	1.54759	1.22135	1.28532	1.00497	1.91607	1.20539	0.889639	1.05169	1.43163	1.48816	1.55696	0.911173	0.50791	0.447037	0.490484	0.706148	1.54302	1.3082	1.80618	1.94932	1.36612	1.19033	0.775616	1.00874	0.674934	0.892794	1.1935	1.25241	1.09109	1.58095	1.59984	1.50041
0.184988	0.680744	0.55995	0.908542	1.25355	0.973549	0.822109	1.12657	1.39026	1.69168	1.33207	0.661063	1.07835	1.3565	1.28984	1.53465	1.4862	1.76871	2.12552	1.19328	0.803672	1.09776	1.61958	1.02526	0.999882	0.696609	1.24991	1.5972	1.51076	1.55334	1.0452	0.546584	0.916066	1.10917	1.76164	1.54155	1.84804	1.93039	1.25319	0.642739	0.96036	1.24155	1.28898	1.17456	1.35551	1.6516	1.25691	1.44191	1.27166	1.77192
0.193584	0.302313	0.966043	1.17754	0.506387	0.472881	0.713149	0.507861	0.745527	0.827981	1.09591	0.432809	0.705531	1.02889	0.680056	0.981573	1.1932	1.35975	1.4298	0.842344	0.924533	1.5796	1.20465	0.736615	1.23001	1.64077	2.14546	2.31047	1.40362	1.01624	0.78312	0.661117	1.1686	1.53414	1.1266	1.07001	1.16545	1.12153	0.945643	0.601614	0.736408	1.39285	2.37284	2.24046	1.19526	0.902153	1.11786	1.7988	1.28855	0.987013
0.20218	0.475486	0.922165	0.981231	0.675927	0.603424	0.863364	0.946804	0.864363	0.448285	0.639765	0.551125	0.273523	0.725884	0.914179	0.55676	1.86131	1.6406	1.31617	0.829081	1.10651	1.24683	0.764307	0.568518	0.914592	0.934222	1.47206	0.889929	0.781375	0.976942	1.0518	1.58329	2.16436	2.54435	1.44865	1.14466	0.920889	0.91034	1.55071	1.94265	1.43568	1.41837	1.20838	1.98352	1.80622	1.29802	1.5308	2.07625	1.72303	0.624306
0.210776	1.7506	1.59683	1.06347	0.536592	1.19514	1.81641	1.4835	1.3854	0.761689	0.632301	0.810142	0.624658	0.883795	1.48251	1.88488	1.8228	2.37634	1.34122	0.821953	1.10391	1.10142	0.968068	0.963247	0.637438	1.10836	2.08329	2.03187	1.66537	1.763	1.88303	2.19395	1.64976	2.15681	1.48533	1.30166	1.77937	2.11304	1.70703	1.56087	1.45518	1.20156	1.65202	2.20264	1.82532	1.29164	0.675708	0.471942	0.540905	0.627372
0.219372	1.24315	0.721133	0.782209	1.18584	2.03593	1.63985	1.65217	2.07837	2.15928	1.10634	1.20808	1.49031	1.52989	0.958276	0.970916	0.980058	0.873181	0.411553	0.955049	1.20103	1.40224	1.61687	1.94258	1.92098	2.58446	2.25761	2.92397	2.87451	1.1177	0.854909	1.45163	1.17342	1.75004	1.53129	1.34441	1.48368	1.29945	1.40853	0.835271	0.444122	1.31095	2.49548	2.75677	2.34844	2.09362	1.0847	0.990571	1.71446	1.64894
0.227968	0.880996	1.22031	1.50053	1.25518	1.25564	0.94396	0.600734	0.991407	1.52695	1.61565	1.11845	1.3403	1.61049	1.99519	1.84889	1.28794	1.00367	0.795517	1.34083	2.14442	1.90206	0.94531	1.94035	1.1263	1.04832	1.74737	2.87687	2.1457	1.08054	2.11285	1.86314	1.69898	1.48178	1.64974	1.27792	1.86175	2.15734	2.11633	1.73095	2.41862	2.52768	2.62551	2.683	2.17994	1.63912	2.20912	1.92326	1.88836	2.97032
0.236564	0.923138	1.35726	1.50439	1.72967	1.07158	1.36112	2.1589	1.98904	1.06503	0.998431	1.53639	1.48639	1.01314	1.31287	0.843178	0.490838	0.834892	1.02375	1.04353	1.21785	1.22032	1.32256	1.61041	2.3363	2.58912	1.88704	2.13296	1.3164	1.27023	1.96031	2.05114	2.2291	1.56977	1.57792	1.09239	2.01762	1.94227	1.36856	2.01093	2.27634	1.88364	1.35766	1.52813	1.41377	0.997828	0.788789	1.44802	2.07557	2.55649
0.24516	1.73893	1.51083	2.09196	1.62704	1.75145	1.54586	0.689706	0.372004	0.624036	0.99684	1.45222	2.87559	2.72012	2.11954	1.6653	1.2724	1.48749	1.46197	1.2295	1.48857	1.40329	1.29591	1.34939	2.25574	2.35821	1.75677	2.69384	2.40185	2.16137	1.86508	3.34435	2.65571	2.76335	3.10452	2.95388	2.47354	2.52249	2.51765	2.00331	1.46598	1.13283	1.38712	1.9187	1.83642	2.12674	2.35914	2.53534	2.10895	3.21149
0.253756	1.74334	1.95926	2.35391	2.20921	1.3575	0.995132	1.06968	1.17837	1.71742	1.52213	1.58439	1.76373	2.11417	2.35593	1.96891	1.94822	2.33329	1.74534	1.38951	1.762	1.79448	1.78692	1.09552	1.5125	1.26114	1.07726	1.53264	2.08482	1.96363	2.26732	3.10118	2.92807	2.09672	2.05163	2.21514	2.66514	2.22188	2.59631	2.96364	2.78833	3.21704	2.57249	2.52228	3.31346	3.3205	2.70604	2.74864	2.71517	2.67933
0.262352	1.10021	1.82648	1.55073	1.64147	1.57604	2.11471	1.75877	2.49253	2.41662	1.59573	1.82812	1.61325	2.28033	2.21333	2.28534	2.27684	2.11859	2.22802	1.36709	1.01451	1.69515	2.10569	2.01362	1.30892	1.2123	2.02593	2.17816	2.27025	1.98234	2.46946	2.16123	2.51227	3.01638	2.45985	2.40175	2.30017	2.0597	1.8919	2.41346	2.64614	3.82236	3.66245	3.33951	2.53057	2.62358	2.69958	2.955	2.90669	3.27741
0.270948	1.61874	1.83765	1.5236	1.63644	1.2988	2.62862	2.78373	2.57278	2.35515	1.86023	1.28205	1.46132	2.2892	2.06204	2.23282	2.05217	2.18607	2.77424	2.15989	1.7901	1.84702	2.75207	2.80656	2.05553	1.44344	2.03911	2.81566	2.69376	2.24672	2.56202	3.00993	3.20992	3.15851	2.49197	2.83869	3.21163	2.81069	2.77733	2.87025	2.01426	2.98097	3.01992	3.1361	2.33645	2.39409	3.16104	3.44128	3.51932	3.1606
0.279544	2.00151	1.71468	1.97646	2.49601	2.19411	2.48118	3.19845	3.32407	2.6239	1.93744	3.08195	3.73536	2.26993	0.719241	1.72076	1.82959	2.05965	1.69278	1.64147	2.26999	2.15209	2.78594	2.74953	2.1808	2.42011	2.96387	3.59128	3.4172	3.07068	2.7426	3.22008	3.46958	3.23591	2.60291	3.16938	3.24838	2.88796	2.50124	2.42184	1.64337	2.3679	2.49636	3.24271	2.26683	2.53917	2.99693	3.02492	3.60371	3.71101
0.28814	1.26674	1.49794	1.76104	2.00173	2.74107	2.53881	1.9886	3.14106	2.82864	3.25116	2.52632	3.55729	2.30581	2.36411	2.0109	3.22723	3.45892	2.99395	3.78615	1.83422	2.32327	3.70682	2.9035	1.59422	2.68575	2.48651	3.32258	2.64787	3.03145	2.69044	3.55247	4.03194	3.71529	3.17197	4.06939	4.71161	3.5257	3.10753	3.19575	3.44902	4.08404	3.4288	4.13324	3.57805	3.17347	2.70404	2.21019	3.48449	3.89567
0.296736	1.50071	2.17142	3.58866	2.53025	2.90364	3.18866	2.05787	1.78843	1.73051	1.49881	1.95075	1.89525	1.64435	1.98757	2.25679	3.66817	3.64629	2.7721	2.37365	2.6086	2.39853	3.36167	4.0242	3.64051	3.29178	2.34671	3.45891	3.79161	3.23376	1.60962	1.78448	2.61082	4.06094	4.51964	5.17902	5.02401	5.09517	4.57596	4.4626	4.75688	4.63534	3.66019	3.52883	3.25113	3.45947	4.24027	3.74586	3.71007	3.29406
0.305332	4.54553	4.23947	3.09842	2.65405	2.78851	3.33134	3.14207	3.3552	1.63182	2.19139	2.59609	2.78904	2.64581	2.61792	4.09221	3.92326	3.00697	3.3846	4.10818	4.83226	3.05021	3.84725	4.97084	4.32643	3.72844	4.09113	4.14632	3.33829	2.45232	2.23231	2.59859	3.34693	3.04039	3.21714	2.73869	3.59316	5.4948	5.94645	4.30238	3.57876	4.13202	3.65229	3.56429	2.7097	3.96297	3.50745	2.54389	4.14703	5.13512
0.313928	1.77922	1.93962	2.43183	2.40165	2.00577	2.27929	2.42735	3.35178	3.07297	2.47488	2.67275	4.13171	4.34312	3.00309	1.59644	3.02914	3.95597	3.26094	2.02307	2.98845	3.38312	2.80477	2.04885	2.47193	2.76408	4.06945	3.53367	3.20428	3.47922	4.71894	4.9951	4.69895	3.58847	2.38276	2.50097	2.72075	3.00295	3.99894	3.89935	3.42343	3.57142	3.40671	2.65864	2.92451	3.37262	4.60019	5.24176	5.08231	5.27114
0.322524	2.61349	3.00395	3.30036	2.9148	2.84325	3.74242	3.70125	3.45388	2.89892	2.43252	1.66181	2.7484	2.37357	2.89357	3.61916	3.80294	4.12279	3.19598	2.76093	2.26054	2.59982	2.6355	2.68415	2.64097	3.98446	4.08555	4.2319	4.1448	4.69878	4.3028	3.18123	1.99521	2.65231	3.53028	5.29098	4.85064	3.31307	3.41185	3.4444	2.79104	2.66734	3.42045	3.2399	2.665	2.37632	3.29518	3.43526	2.95323	3.011
0.33112	3.66239	4.58535	3.74533	2.33964	2.61295	4.18516	3.19582	2.70188	3.17604	2.65159	2.97615	5.003	3.98674	3.16703	2.89782	2.47504	3.42537	2.95738	3.30114	3.5284	2.72949	1.8776	2.11544	2.29345	3.46634	3.4927	3.97033	4.28743	3.13945	4.10956	3.20064	3.37689	3.57192	3.13528	3.66563	3.74939	2.65895	2.96626	4.26715	3.08272	2.58854	2.92657	3.31163	3.45776	4.92802	4.08635	3.73544	3.58042	2.76073
0.339716	3.73563	3.62427	3.695	2.87851	3.87203	4.26983	3.51357	2.81879	3.34602	3.23554	3.11519	3.44651	3.34272	3.47923	3.62866	3.60818	4.56569	4.31334	3.86199	4.42283	4.93561	3.52089	3.51126	3.61655	4.61097	4.62481	4.60764	4.82782	4.31811	4.65798	4.3931	3.47991	3.01549	3.25083	3.04569	3.26204	2.94867	3.73971	4.04071	3.75025	4.61679	3.58087	3.90063	4.25026	4.00637	4.08289	3.61945	4.29862	3.58012
0.348312	3.81829	3.61365	3.50702	2.42807	3.24581	4.00818	3.08197	2.43209	2.45925	3.20897	3.406	4.41865	4.34394	3.28265	3.04796	2.99548	3.60092	4.41202	4.39306	3.59456	4.06882	3.60709	4.27664	5.43955	4.65353	4.27704	4.50557	3.78138	3.77069	3.59223	4.02229	3.62079	2.77026	2.31596	3.60384	3.82748	3.28019	3.65524	4.22806	4.32966	4.43661	3.94551	4.23345	3.72015	4.23947	3.90342	4.45151	5.0199	5.42842
0.356908	4.18653	3.91794	4.44241	3.43105	4.23073	3.95027	2.61718	2.40854	3.55178	3.16993	3.42502	4.2851	3.9406	2.65707	2.97202	2.66571	2.94393	3.90216	3.46121	3.69241	4.21926	4.54241	4.69694	5.45368	5.2644	4.96718	4.49667	3.83526	4.04542	4.10712	4.13417	3.9894	4.02009	5.21699	5.69895	5.42493	4.49665	3.33238	3.33852	4.67653	5.26444	5.02831	5.42932	4.61841	4.47832	3.92476	3.82089	4.9858	5.53206
0.365504	5.4547	4.6313	4.14154	3.79148	4.71364	3.56421	3.64452	3.29066	4.281	3.67419	3.43233	2.40614	3.29434	3.33956	3.11158	2.7189	2.64356	3.87504	4.10177	4.9281	4.99233	5.11418	4.53406	2.9462	3.68148	3.1531	4.21146	4.79395	4.5691	4.66551	4.24113	4.81305	5.37545	5.80626	5.1085	5.80236	4.63665	4.65097	4.39484	4.28593	4.43577	4.08994	5.11678	3.82871	3.53517	3.9864	3.47219	4.98605	5.75035
0.3741	3.47494	5.01386	3.96537	3.31283	4.5711	3.32319	2.47688	2.02946	2.94854	3.16478	3.42058	4.30504	4.93101	4.26713	4.14754	4.67209	4.19325	4.6168	6.22456	5.81901	4.65474	4.69434	4.81151	4.51281	3.02823	2.5819	3.18805	3.96304	3.45545	3.05214	3.51345	4.27513	4.4997	4.8044	5.64419	4.61581	4.18065	3.88903	3.40486	3.16773	4.3804	4.43459	4.5808	5.14366	4.59614	4.51675	4.14452	5.00262	6.37548
0.382696	2.8455	3.50926	2.80087	1.85998	1.42676	2.05458	1.84917	2.22683	3.1154	3.39478	2.9094	3.21929	3.26287	4.72199	5.6749	5.70057	3.51947	3.94276	4.58163	5.59818	5.35985	5.94216	5.61766	4.77946	5.98999	5.38055	6.36199	5.93814	4.46299	4.18261	3.92804	3.89191	5.47953	5.95337	7.16003	7.07278	5.44036	5.97858	4.30544	5.7148	7.15014	6.29761	4.95105	4.30319	5.28677	5.39572	5.2983	6.34518	5.2176
0.391292	3.73136	2.89698	3.64761	3.49487	3.36158	3.50319	3.8353	4.03995	3.72732	3.18496	2.8083	4.55189	3.78341	3.01014	2.82212	4.0524	4.19142	3.95437	2.54058	2.80645	1.89839	2.24327	5.29418	5.07315	4.69715	4.0279	4.79086	4.67635	4.52979	4.74783	4.04529	4.38022	4.65391	4.19865	3.93395	6.12005	5.64537	4.30148	4.53744	4.72055	5.0899	5.52791	6.66404	6.10813	4.64035	4.45995	4.86957	6.76519	6.70378
0.399888	3.88659	4.13079	3.81039	3.19359	3.96836	4.00162	4.57124	5.76275	4.72015	4.04817	3.79975	4.96843	5.61556	3.9868	4.30912	3.86262	4.58402	5.03146	5.39589	2.95253	4.53688	4.93931	4.82092	3.19001	4.10863	3.58406	4.43324	5.05371	4.73943	3.34652	4.89513	5.66656	4.86879	6.51501	7.28974	6.38509	6.63159	7.91482	6.95808	3.84799	3.36986	4.73331	5.19589	5.74045	4.68482	6.23225	6.81179	7.20066	8.38596
0.408484	3.94816	4.1673	4.73608	4.01083	4.27255	5.29445	5.55062	5.4219	4.28099	4.15815	3.92263	5.60989	5.00192	3.3469	4.10718	4.55105	3.96524	3.57314	4.25738	3.88957	4.2423	3.52608	3.76712	3.0936	3.46965	3.90582	4.84027	5.13789	5.78434	5.24856	4.27696	3.55827	3.80061	6.05778	5.35782	7.12481	7.32485	7.01836	7.19219	5.07743	5.49576	6.69734	6.52539	6.32374	6.58171	9.04475	8.91436	8.79245	7.68952
[truncated: 360 more columns]

## Sheet: Fig3i
	-2.74938	-2.74099	-2.7326	-2.72421	-2.71582	-2.70743	-2.69904	-2.69065	-2.68226	-2.67387	-2.66548	-2.65709	-2.6487	-2.64031	-2.63192	-2.62353	-2.61514	-2.60675	-2.59836	-2.58997	-2.58158	-2.57319	-2.5648	-2.55641	-2.54802	-2.53963	-2.53124	-2.52285	-2.51446	-2.50607	-2.49768	-2.48929	-2.4809	-2.47251	-2.46412	-2.45573	-2.44734	-2.43895	-2.43056	-2.42217	-2.41378	-2.40539	-2.397	-2.38861	-2.38022	-2.37183	-2.36344	-2.35505	-2.34666
-0.422049
-0.413453
-0.404857
-0.396261
-0.387665
-0.379069	7.85846	8.63534	5.88552	5.39248	6.80402	7.27978	7.79806	10.295	11.4268	9.58282	7.95339	7.36351	5.96312	7.93756	9.03467	9.87625	11.3396	10.1109	10.3774	9.35659	9.45271	7.94145	8.82722	9.56159	9.23388	8.9615	10.9368	10.3381	8.97267	9.31494	9.01234	10.0728	10.3087	8.78439	10.7553	11.1961	10.6741	9.78269	9.36072	7.40302	9.45375	10.0197	11.6266	10.5994	9.01819	8.19924	9.36675	10.9908	11.3481
-0.370473	4.50292	5.64222	7.03406	5.30101	6.61677	7.11053	7.1347	9.08088	7.66237	5.91663	5.28098	7.62474	7.26839	7.56162	8.70213	10.4704	11.6943	9.63653	9.57044	8.80206	8.06147	7.77077	10.1436	10.3125	10.5627	10.7192	11.489	12.6622	9.75831	10.0073	9.76496	11.3875	11.7709	10.1902	9.64866	12.6387	12.6234	13.5287	14.4751	9.91888	8.5273	9.55659	9.38895	10.5856	8.32586	9.62998	9.90079	12.8313	14.3386
-0.361877	5.25863	7.1255	8.17041	6.92818	5.19017	8.46057	8.90385	10.7967	8.89494	8.50179	4.75089	6.07722	6.67058	8.13565	9.46095	10.4823	9.56302	9.82909	9.41075	9.58267	8.69221	8.50442	9.5649	10.4271	11.6424	9.79861	8.91061	11.3309	10.7857	9.84161	7.40953	7.11136	8.82202	8.7854	8.80473	8.4731	7.33698	7.56385	8.66203	8.22377	8.61191	10.1263	11.9891	11.4999	11.5649	13.9962	12.8282	15.1073	16.8707
-0.353281	7.43845	7.53546	9.06596	8.23682	9.7838	10.3517	11.3388	10.0632	8.72949	9.98532	8.09457	6.82032	8.71992	8.15975	6.71766	6.28436	6.08298	7.80187	7.62068	8.84547	9.85975	9.07127	10.9891	11.274	10.1079	8.45983	10.3419	11.3905	10.2051	10.0412	10.1921	9.70542	10.3569	9.79106	8.80885	9.95412	10.1775	9.33275	9.90327	10.7287	12.5636	11.2142	11.3393	8.88592	9.11071	13.4967	13.2025	12.1047	11.8898
-0.344685	7.23722	7.96877	10.0537	8.09553	8.07316	7.85104	8.73585	8.14801	7.86786	8.95968	8.40737	8.03524	10.6315	8.89214	7.8038	7.73885	10.4613	11.2419	8.90721	6.77568	7.99139	8.19849	9.42818	9.71164	9.75706	9.10272	8.90088	7.8007	8.283	8.02565	7.82219	8.21259	9.1472	9.59356	8.04906	9.28128	9.56635	8.67946	8.6936	10.0657	11.0755	6.50476	8.71185	10.5483	8.69095	9.22988	11.7681	12.6221	12.6044
-0.336089	7.10373	7.43522	9.91822	7.90216	7.28216	8.92345	9.46349	8.72399	6.96244	6.77183	7.93869	8.30629	8.77009	8.27536	8.27069	8.90646	9.61246	8.65049	7.42843	5.67063	7.10236	8.70409	9.14223	7.785	9.86671	11.178	9.04445	8.7929	8.13563	6.52304	5.95866	8.42638	9.91465	9.44379	8.7555	9.33991	8.11686	8.28691	7.53303	7.02434	7.79106	6.10685	7.72264	10.3408	7.50807	6.82311	7.71434	10.8226	11.7626
-0.327493	9.35335	10.5663	9.23958	7.429	7.51672	9.86458	8.94888	11.5829	8.05417	6.19379	7.99091	8.31761	7.67035	8.23411	7.75086	8.02911	7.64257	6.95775	6.7894	7.0207	8.12795	9.18337	8.09887	6.79257	7.38549	10.301	10.1451	8.10078	7.3505	7.78292	6.57049	8.67994	9.81874	8.22395	9.86243	8.9497	9.92813	8.21027	8.34258	8.97554	9.92644	7.75682	8.94169	9.52518	8.4477	7.81335	8.56287	8.67888	8.72451
-0.318897	5.76368	7.65314	7.98208	7.95344	7.06869	9.89214	10.1441	8.71867	6.5051	5.02798	8.36356	9.08034	8.344	8.62218	6.61036	7.18303	8.83856	9.94484	8.24176	7.51431	7.01681	9.29785	8.67976	8.07544	8.45675	9.94465	10.7698	9.31152	10.1004	8.51711	8.53031	9.13532	7.77345	6.63353	8.22069	7.43816	6.23537	5.19999	6.57579	9.81979	10.0551	9.8477	10.7965	11.8277	12.9697	14.1752	14.0257	12.9729	10.7089
-0.310301	3.77494	5.76933	5.90085	5.26099	3.66358	5.29724	7.19016	6.78054	5.48167	7.45201	8.31113	7.26241	7.35026	6.85619	5.72172	6.85141	7.53902	7.05952	7.04768	6.97405	6.88325	7.42656	6.01005	7.72767	7.9651	7.28006	9.1013	8.06735	8.45936	7.21545	9.40605	10.4735	8.64381	7.70402	7.55823	10.1573	12.5169	13.3787	8.81376	9.47429	10.6604	10.1946	9.01015	9.4483	9.95715	13.1604	14.4804	12.5378	10.5291
-0.301705	4.17689	6.52781	6.40781	6.71172	2.71267	4.05075	6.73066	5.94876	5.6471	6.70927	4.92668	4.31888	6.96858	8.78536	9.63311	8.45048	11.6337	14.6916	10.0302	5.43925	5.8719	7.51302	6.44803	7.13948	6.47607	7.91456	12.0669	13.7201	7.9899	7.11229	7.43069	7.54026	10.5233	10.6021	10.1906	10.1099	10.9832	11.2181	8.60273	9.1868	9.26848	8.38801	9.29891	10.3692	7.95955	9.04114	9.85044	8.90705	9.73971
-0.293109	5.01945	4.12885	4.74598	3.58988	2.80757	3.34596	6.33999	6.05714	4.90449	5.8497	5.13686	4.34814	4.00436	4.56603	5.9483	7.92468	12.0182	12.1375	7.83768	4.33735	5.18622	5.0838	7.26782	6.67848	6.31946	6.79778	7.07793	8.66418	7.85383	5.8237	6.24437	8.53326	8.88678	7.18934	8.41696	10.6815	9.79087	10.0746	9.74728	8.02048	8.44326	9.53024	11.728	11.9544	8.95057	9.01245	6.96024	7.94885	9.61406
-0.284513	4.90946	4.96376	4.94475	3.48486	4.38071	4.60536	6.15583	7.37952	4.85072	7.46488	8.07743	5.95461	3.64008	5.31798	6.6646	9.79823	9.4322	9.36745	6.25467	6.15143	6.92286	5.72199	5.93853	7.40246	8.47773	7.87637	6.77099	7.8643	8.67147	8.84864	7.80489	6.69572	8.65453	8.62104	8.41041	9.4903	8.28613	10.1886	10.4095	9.012	9.19002	8.71608	10.845	10.1781	7.19228	8.58575	8.28351	9.01711	7.90576
-0.275917	3.75434	5.36686	5.49839	5.1833	4.07703	5.48673	5.88503	5.34395	6.29446	7.35232	6.99311	7.00662	6.31111	4.85485	5.01543	3.8962	4.02792	4.63016	4.27557	3.76772	4.85406	5.527	5.61789	5.34316	6.10653	6.85212	6.46153	7.98575	6.19824	7.47691	8.21403	9.04011	7.47675	7.71973	8.33725	7.6639	6.3719	7.64771	8.33802	7.05708	5.3489	7.73058	10.3246	11.8866	9.46403	9.135	9.12182	8.13825	6.80119
-0.267321	3.27934	4.10362	3.96482	4.49215	5.7229	6.73042	5.61501	5.62021	5.77675	5.56796	5.33045	6.12657	6.16439	6.70136	5.42496	4.81244	5.40982	5.60005	4.9659	4.9925	5.92813	6.442	6.3893	5.36729	4.66957	5.93121	6.36432	8.0989	7.91657	7.07591	7.38633	9.33628	8.12205	6.78039	6.44998	7.7116	7.40107	6.99474	7.41747	7.6405	6.83416	7.80184	9.71764	10.6643	9.42256	7.89616	8.01331	7.6429	7.66975
-0.258725	4.08517	3.2765	3.1854	2.42041	4.03668	3.63376	4.91834	5.10284	4.4275	3.60954	3.81331	4.04095	3.09171	3.67907	4.6768	5.89338	6.2035	7.03521	5.58176	7.03229	6.93798	6.44824	6.42271	6.19761	4.74931	4.79121	5.48822	6.77578	7.35562	5.74276	6.16042	8.28056	9.04228	6.42162	5.19919	7.15402	6.38655	6.77715	9.83439	10.1541	8.55937	7.65239	8.89702	8.79912	7.62706	6.147	6.29218	8.42051	8.27392
-0.250129	3.62798	2.13622	2.78363	1.63874	3.07468	4.21997	3.57299	4.15359	4.00768	4.01495	3.7412	3.39219	3.12749	2.64935	3.71223	4.32127	5.02164	6.74142	5.94105	4.73146	4.60188	5.48894	4.84658	5.31659	5.16974	5.22421	6.23497	7.03207	6.63847	4.95822	4.3373	5.34369	7.20692	6.30992	5.47198	5.41171	5.81876	6.4954	8.48053	9.58404	8.448	7.9941	7.99482	6.70025	5.89926	6.38029	6.14041	6.97325	6.79836
-0.241533	2.19942	2.67393	3.848	3.32574	1.85271	1.92405	4.05876	5.72776	5.84713	4.80384	3.8986	4.0601	5.46634	4.4047	4.77275	4.75933	6.05073	5.66799	3.72044	4.93339	6.77315	6.16302	6.1545	5.9137	4.82537	4.72959	5.15423	5.1414	4.81387	4.62332	4.47232	5.19983	6.48811	7.37857	5.41804	5.33591	5.819	6.78408	6.45992	6.41679	5.54126	6.15328	6.35918	7.16621	6.10651	5.97981	7.24346	8.04584	6.45006
-0.232937	2.54156	3.91289	4.04975	2.28346	3.9389	4.96315	5.75585	5.0764	3.40969	3.65271	4.36705	3.68943	4.36418	3.72398	2.6746	2.56699	2.84142	4.71818	4.28253	3.6162	4.94527	5.34489	4.92534	4.19184	3.39767	2.14541	3.93719	3.97956	5.46269	5.44465	5.43854	5.79941	6.83351	6.54426	3.80837	5.99871	5.69959	5.76205	6.26916	7.03303	7.19413	6.81404	8.8372	7.70768	4.8766	4.83292	5.54194	8.01964	8.9746
-0.224341	3.91721	3.93882	2.67436	4.16612	3.40144	2.23267	1.20402	1.4962	4.85606	5.01169	4.47604	4.34956	5.61732	3.80395	1.93658	2.69828	3.37704	4.01949	3.98435	4.02505	2.25694	3.65034	3.72798	3.36356	2.54497	2.70082	3.9337	4.79483	3.94806	4.83493	4.10204	3.11772	3.65094	2.80319	1.88383	3.11682	4.38354	3.07277	3.11328	2.5992	3.58133	2.64172	4.5759	3.87654	3.47319	5.95931	6.64729	5.49964	5.20051
-0.215745	2.67997	1.74953	3.32792	3.33962	4.59893	3.00539	4.57422	4.64366	3.88197	2.10689	2.61382	3.59211	3.85765	3.65961	3.16222	3.17067	5.50953	4.18671	2.21524	4.42679	4.05256	4.40194	5.079	4.74705	5.11144	7.38654	4.86834	4.00104	6.2774	5.22013	2.76399	2.70015	3.99686	4.00573	2.67852	3.67114	3.24716	3.75958	6.11055	4.63259	4.59037	5.08545	4.49406	6.79351	6.2168	4.03077	5.70464	5.85993	6.2055
-0.207149	3.80982	3.96611	4.11218	3.50955	2.80791	2.7037	2.98011	4.96695	3.31438	3.47182	3.14733	4.04613	3.07585	3.68646	4.96263	4.88766	4.83663	3.48468	3.3771	3.08157	1.75749	3.05613	2.67754	2.30834	1.99677	1.89291	1.62593	1.86084	2.46953	3.55828	5.89407	4.24533	4.0652	4.26669	2.49772	2.29225	3.35652	2.95786	3.2535	3.82727	5.42898	5.45576	7.59061	7.1116	4.43783	2.97026	3.80177	7.4209	7.41745
-0.198553	2.9621	2.02744	3.36575	3.26253	2.27658	2.62627	2.97039	4.60962	4.85981	2.87525	3.12781	4.40083	3.95562	3.56805	4.44959	3.41504	3.44623	3.91989	2.07731	1.81099	2.76968	2.92798	2.61185	1.89303	2.23656	2.12892	2.34457	2.97903	3.12716	3.58727	3.80512	3.25903	3.58907	2.38461	2.35629	2.97441	4.12463	5.4172	5.75788	4.70201	5.5985	5.58854	5.39025	3.75383	2.55967	3.53352	4.20893	6.16933	5.31779
-0.189957	2.74207	3.47927	3.1875	3.53258	2.81599	1.73289	2.90624	3.30775	3.44054	3.78164	3.5162	2.74001	2.67301	2.74211	3.2813	2.99653	2.26314	2.10051	1.36482	2.94035	3.57169	3.4732	4.15415	3.92688	4.02677	4.67301	3.05037	2.58176	3.18241	3.85547	3.00837	2.63279	4.62892	3.64646	3.84368	4.25082	4.60271	4.5812	6.6134	5.1835	4.74648	2.77711	3.67217	2.6981	3.64542	4.76387	3.64167	4.16003	4.49727
-0.181361	1.83252	1.76872	3.02652	2.82474	2.1914	1.6854	1.51885	2.42619	2.96653	3.23	3.642	2.73231	3.23204	2.73126	2.03359	2.0448	2.51281	1.19568	1.28392	2.40913	1.70706	3.63914	4.50192	4.23086	3.76369	4.37753	3.58359	3.49442	3.64048	3.30179	2.2302	2.54054	4.6364	4.3317	4.30848	2.90562	2.30273	2.81518	3.55462	2.91839	4.2032	3.30323	3.18987	3.36066	3.74002	3.69512	2.99938	3.24712	2.82363
-0.172765	1.50454	1.37755	1.95287	2.11762	1.81494	1.83955	2.09494	1.92978	2.45791	2.1564	2.27348	2.53909	1.89071	1.78447	1.76216	1.72661	1.55454	1.27108	1.26141	2.4427	2.11425	2.42494	2.57913	2.51274	2.25251	2.92801	3.59267	4.0968	4.95304	5.0511	2.84663	2.4511	2.50327	2.6428	2.67328	1.24993	0.888508	2.47784	2.47648	2.7499	3.59895	3.59051	2.77108	2.6949	2.29351	1.95674	2.16882	3.04476	2.53328
-0.164169	1.56285	1.2921	1.04092	2.20981	1.47464	1.58726	2.5628	3.07002	3.72813	4.51619	3.19789	2.84216	2.08033	1.69518	1.91808	1.9175	1.26474	1.60968	1.61458	2.27691	3.20603	2.93708	1.66472	1.47342	1.4699	1.80585	1.80623	2.00396	3.63917	3.23028	2.24652	2.03482	2.68039	2.86679	2.55205	2.80157	2.736	3.24454	2.52765	1.83534	2.5983	3.50626	4.49129	4.24506	3.36847	1.92426	3.19832	2.71117	1.32631
-0.155573	1.50119	1.46437	2.69458	2.64764	3.34901	2.36045	2.41825	2.70095	3.29307	3.57218	2.52165	2.83804	3.31347	1.92229	1.39135	3.33127	2.78674	2.99971	2.9381	2.54928	3.37115	3.14946	2.32962	1.40999	1.54803	1.92184	1.62854	1.87074	2.39072	1.50919	1.33215	2.14807	2.53248	2.87146	2.99361	3.98003	2.55378	1.60728	2.51064	2.99181	2.6434	3.16224	3.79428	4.03741	4.22207	1.98047	2.59791	4.20334	3.07394
-0.146977	3.52411	3.31075	3.03095	2.12548	1.74816	1.25918	0.944836	1.22619	1.26014	1.358	0.725185	1.86336	2.69851	2.33825	1.82015	2.45559	2.19115	2.12208	2.89563	1.98451	2.29535	3.57722	2.92443	1.63281	1.24626	1.57446	2.77882	2.46851	2.48081	3.139	2.60988	1.53169	2.04749	2.48389	2.48069	2.92884	1.86538	1.86017	3.37591	3.77271	3.53844	4.22699	3.93161	3.72651	3.41901	2.84674	2.3341	3.16603	2.77789
-0.138381	1.56185	1.39352	1.42971	1.37489	1.31952	1.90712	3.40544	3.68964	2.15939	3.14739	2.802	3.34697	2.98162	2.20884	2.65223	1.14229	1.25193	1.92175	1.42414	1.81641	1.66868	3.20507	4.44014	2.00865	2.29972	2.96322	3.00232	2.13337	2.76473	4.10522	3.73622	1.9406	1.14651	2.05907	1.78035	2.31991	2.48704	1.87504	1.89195	3.54179	3.46311	2.54882	3.35535	4.62969	3.08652	2.70871	1.72235	2.04958	4.02524
-0.129785	1.74313	2.3043	1.7403	1.76926	1.76745	1.98871	1.64113	2.5534	1.85827	1.61048	1.36469	1.41985	1.1379	0.549133	1.08969	3.0054	3.20091	3.12573	3.17615	2.03029	2.88394	2.24597	4.68242	4.26798	2.87469	1.99664	1.68586	2.83695	3.00218	2.25585	1.86891	2.75731	1.57118	1.69861	1.81503	3.12446	2.23374	3.27761	3.34687	3.11764	3.04142	3.40598	2.24856	2.2778	3.19005	2.58515	2.69202	2.13997	1.11096
-0.121189	2.41441	1.73203	2.56875	3.64993	3.38354	2.2306	1.66287	0.801887	1.4463	1.45141	1.70485	1.94818	1.13617	1.78293	2.29586	1.9455	1.62879	2.63195	2.56819	2.04091	1.43584	2.2996	3.44872	2.75853	1.31335	1.61873	2.39886	2.73243	2.21011	1.00711	1.90452	2.53725	2.82952	2.44322	1.21825	2.47467	2.8815	2.75594	2.06621	1.48269	1.65694	1.09028	1.61295	1.55227	1.96643	2.30912	3.25578	3.08554	2.49591
-0.112593	2.07687	2.04778	1.98619	1.8924	2.07479	1.92369	1.78475	1.46785	1.92433	2.19064	1.69739	1.53445	2.03081	2.65115	1.81001	2.37839	1.44985	2.37338	2.51484	2.1027	1.65047	2.73148	2.19606	1.56501	2.30846	2.12022	2.23132	2.88924	3.19198	2.09893	2.22354	2.80958	3.24089	2.35748	1.88392	1.81232	3.17995	3.12795	2.00404	2.07461	2.39412	1.4086	1.76066	2.22696	2.89727	3.02717	2.61537	2.19881	3.24848
-0.103997	3.6716	2.65687	1.85492	2.14883	2.77321	3.45003	2.14268	1.94518	1.96485	1.52172	1.19636	2.06181	2.13011	1.38448	1.1853	2.01841	1.32766	1.31766	1.72858	2.39199	2.5732	2.77991	2.92839	2.65074	3.17941	2.82746	2.89703	3.05798	2.47176	1.99942	1.40418	2.13664	3.413	2.34092	2.97699	1.86232	1.72544	1.73622	1.16479	1.47042	2.0832	1.82125	1.99348	1.33057	2.13957	2.17836	1.79199	2.2078	2.93421
-0.095401	3.16545	2.16369	1.53957	1.14992	1.21887	1.97279	1.45182	1.506	1.9689	1.39339	1.66043	2.28249	2.58961	1.44655	1.53752	2.05106	2.5303	2.7143	2.72962	2.13239	1.9138	3.10115	3.8552	2.55621	2.4368	3.13134	2.61215	2.27031	1.66825	1.67063	2.03541	1.69877	2.50412	1.96743	2.18098	1.91961	1.99183	1.94947	1.51963	0.966016	1.84761	2.46619	2.35306	2.43575	2.54834	2.60935	1.6932	1.95241	3.32208
-0.086805	2.63076	1.77615	1.17917	1.29617	1.21173	1.3658	0.715097	1.02454	0.8009	0.516838	1.52267	1.96099	2.57433	1.89437	2.36356	1.54216	2.37047	2.36338	3.01571	3.24657	2.71287	2.51597	3.08397	2.06459	1.89949	2.57983	1.98769	1.7544	1.17494	1.47368	2.3605	2.75803	3.44626	2.86022	2.318	1.94828	2.0006	2.09743	1.86467	1.73096	1.6143	1.98504	1.79518	2.04777	2.19233	1.70273	0.996764	2.47813	3.62388
-0.078209	2.53476	1.13761	1.21691	1.33186	1.25137	1.37547	2.48269	2.29179	1.42779	1.5551	2.50786	1.98711	2.1626	2.07145	2.28463	2.60609	2.28637	1.02342	1.51133	2.29539	2.19442	1.6452	2.1575	1.80928	1.5075	1.89452	1.43209	1.61981	1.42403	1.13639	2.34497	2.5059	3.03412	2.38919	2.15557	1.85661	1.39683	1.68464	2.25002	2.08025	1.34042	1.46648	0.570899	1.11914	2.77501	2.00167	1.1501	1.91039	2.45034
-0.069613	1.60779	1.01255	0.806762	2.04393	2.22002	1.03527	2.07794	2.78247	2.38633	1.36435	1.98789	2.16929	2.55163	1.69301	1.04083	1.73409	1.38138	1.5873	1.92767	1.40169	0.877987	1.22113	2.11912	1.70955	1.75054	1.26142	1.32209	1.86507	2.08173	1.24066	2.0303	2.334	1.70114	1.0287	2.56863	2.75516	1.53972	1.24685	1.58423	1.65327	2.31994	2.08733	1.37153	1.46843	2.2311	2.49634	2.06935	2.21967	2.27243
-0.061017	1.59706	1.26521	1.22141	0.930719	1.82118	1.27058	0.273068	1.00767	0.675883	0.916694	1.83141	1.78498	1.91384	0.84677	1.0078	1.12448	0.842881	1.53715	1.46726	0.959591	0.370889	1.20257	2.33348	2.04138	1.57594	1.87647	1.72777	1.67293	1.61008	2.33196	3.13115	2.05844	0.889987	1.82251	2.58636	1.59756	2.03068	2.60123	3.15539	1.6994	2.44819	1.8344	2.16444	1.06279	0.841344	0.697916	1.20994	3.18899	2.92944
-0.052421	0.774293	0.731652	0.407669	0.977	1.06171	1.66487	1.23655	1.5436	1.59607	1.03061	1.26969	1.24532	1.45133	2.8339	3.2141	1.85978	1.14615	2.68597	2.77667	1.49406	1.34805	1.90648	1.89915	1.52976	2.12724	0.721994	1.03523	0.247391	0.40045	1.41248	1.38388	1.60967	1.84551	2.33222	2.18218	1.34045	1.14261	1.29575	1.19863	1.97136	1.1758	0.788181	0.906746	2.58205	1.92867	1.29091	1.32913	1.77425	1.77855
-0.043825	1.0926	1.04744	0.676477	1.66819	2.64306	2.29627	2.96814	0.471857	0.442821	0.780096	1.66019	3.10943	2.39257	0.495863	1.60451	1.93942	1.77598	1.69664	1.33065	1.31756	1.87266	2.52287	0.892451	0.635508	1.42575	1.02633	0.841904	0.974807	0.771025	1.44432	2.68212	3.12376	3.25047	3.73231	3.32711	3.22458	1.60215	2.79423	3.66624	3.18906	2.23841	2.28315	0.395558	0.444824	1.7197	1.45335	0.434629	2.29325	1.05718
-0.035229	1.54624	1.44128	0.564192	1.36605	1.15431	1.24668	2.16232	2.76989	2.91892	3.85888	2.55622	2.70265	2.08054	2.80582	2.51611	2.76673	1.59697	1.64968	0.862148	0.654669	0.90039	1.52449	2.11262	1.38833	1.07938	1.78728	1.8204	1.78163	1.71058	0.900917	0.763794	0.887031	2.8294	3.21415	1.71964	2.07121	1.89838	0.62042	0.416104	1.82028	2.04846	1.35742	1.54411	2.61803	3.68856	3.5837	2.41671	1.9358	1.92947
-0.026633	2.52908	1.83099	1.80368	1.51461	1.85379	0.845697	1.11354	1.08924	1.22354	1.68281	2.04145	1.95753	2.04891	1.44372	1.71768	1.86173	1.64322	1.77704	1.72262	0.81718	0.893432	1.15452	2.11633	2.33811	1.48322	1.38834	1.46763	1.9752	1.85108	1.92299	2.35448	2.52495	1.83983	1.49093	1.51137	1.51862	1.51828	1.69443	1.31023	1.72131	2.09796	3.11892	2.74144	1.93264	1.77961	1.35016	1.24694	1.33573	0.823154
-0.018037	1.38494	0.276485	0.770088	0.784174	1.97303	1.77835	1.45226	1.29494	1.93028	1.17806	1.8169	1.77929	2.17856	2.7382	2.53107	2.33525	1.70377	1.12623	0.74445	1.25582	2.13895	0.987191	0.921186	1.56664	1.91883	1.56993	1.33186	1.39073	0.868863	1.2047	1.47794	2.39428	2.86219	1.93185	1.436	2.21874	1.90927	2.34253	3.1596	3.07314	2.10854	2.22559	2.32951	2.02326	1.14225	1.927	2.89602	1.6804	0.695665
-0.009441	1.51529	1.56329	1.35424	1.20349	2.8844	2.06314	1.36147	1.44168	1.82696	1.79968	1.74293	2.2512	2.22566	1.62225	1.78807	2.1893	2.91184	2.47221	1.74439	1.42592	1.43464	1.15289	1.44046	2.06935	2.04552	1.30428	1.75089	2.16486	1.92869	1.51417	1.74526	0.988221	1.09264	1.4001	0.805865	1.11336	1.16402	2.13995	2.42882	2.48943	2.30316	2.44795	2.15226	2.68412	1.68657	2.44663	4.05729	2.60309	2.02469
-0.000845	2.43289	2.01658	2.15704	1.97279	1.63761	1.51917	1.36901	1.50176	1.13967	1.73274	1.80597	2.48726	2.26677	1.6147	2.02683	2.04953	2.18023	2.75552	2.62085	1.96047	1.61601	1.82528	1.78093	1.92455	1.15209	1.71729	2.25395	2.44057	1.84791	1.06068	1.33301	1.21194	1.52473	1.86631	2.0348	2.23547	1.49718	1.23389	2.06168	2.16159	1.98263	1.54441	1.64365	2.1616	1.69576	1.33631	1.89088	1.60713	2.42299
0.007751	1.70054	1.79394	2.30029	1.22812	1.20313	1.67363	1.70257	1.58391	0.95936	1.57397	0.932669	1.90343	1.64527	1.83324	1.11811	0.625992	0.74657	1.58649	1.43181	1.25017	1.55645	1.99839	2.32994	2.75958	1.92801	2.40532	2.28687	2.27849	1.9868	1.21288	1.29656	1.48436	2.02173	2.30611	2.43372	1.15131	0.646542	1.18046	2.69541	2.94992	2.17716	1.59935	1.99265	2.07707	1.51853	0.781128	0.24396	0.539691	2.00014
0.016347	1.13254	1.49329	1.22525	1.45381	1.33718	1.42134	1.44034	1.50332	0.819172	1.85905	1.53315	2.80869	2.33003	2.07624	0.974496	1.64815	2.18827	2.77126	1.93099	1.36531	1.92123	0.886942	2.6026	2.38436	1.86427	1.35837	1.21443	1.56531	1.66674	1.30149	1.56449	1.56564	1.30248	1.25147	1.82997	1.87672	1.83985	2.11819	3.09965	2.74196	2.24198	1.49415	1.5833	1.35099	1.64172	1.62019	1.43441	2.33255	2.05173
0.024943	1.24976	2.16371	2.56068	1.11189	0.521729	0.502862	1.36466	2.76247	2.79337	1.42718	1.11165	3.15458	4.72198	3.9727	1.49394	1.92405	1.79412	1.54083	1.07587	2.42702	2.75226	3.34609	2.45103	1.3721	2.3798	2.25524	1.13559	1.30464	1.73576	2.11138	1.07521	1.00442	1.07846	0.686543	0.766852	1.77803	1.21485	1.06543	1.70338	1.54797	1.27398	1.65947	1.33948	2.33135	2.21811	2.57956	2.54867	2.97115	1.52187
0.033539	2.25075	2.59956	2.35619	1.61932	2.48971	2.20258	1.6149	2.67931	2.39898	2.74333	0.98907	1.04592	1.13311	1.30811	2.51805	1.77119	2.25299	3.65821	4.53752	3.22748	2.25403	2.10609	1.35503	1.01042	2.05618	2.33425	1.65245	0.707889	1.11197	2.63259	3.55087	3.41711	1.64045	1.40683	0.662579	1.3692	1.21617	1.52538	1.79665	2.15861	2.56096	2.91255	2.00316	2.31606	2.04366	2.38068	1.76393	1.50167	1.03324
0.042135	0.720424	1.36605	1.34295	2.01659	2.03637	2.31427	1.3422	1.68233	0.944632	1.24721	2.24273	2.80982	1.60791	1.28703	1.00822	1.55808	2.30768	2.5286	2.99396	3.50868	3.58003	4.01178	3.42191	3.50638	1.55674	0.51977	0.1893	0.834975	0.542099	1.15702	2.20756	2.79798	3.01148	2.57895	2.20524	2.18478	2.42487	2.17175	0.562571	0.639291	2.26038	3.8851	4.32522	3.65374	3.57789	1.95894	0.374681	1.04094	1.30171
0.050731	0.87926	1.29501	1.71358	1.26162	1.24305	1.26185	0.846151	2.19658	1.3875	1.67349	0.746507	1.05457	1.2695	1.30976	0.815021	1.03738	0.642857	1.91534	1.4937	2.51845	2.92599	1.61369	1.49635	1.62424	1.73737	2.36764	2.45806	2.05187	2.54349	3.29919	3.89551	4.11329	2.87325	2.09182	1.88017	2.66223	2.6644	1.82296	2.73189	1.48495	0.959556	1.64194	2.61278	2.12264	2.41562	2.92197	2.84975	3.14108	3.33672
0.059327	2.03402	1.70146	2.12863	0.95479	1.05209	1.27259	1.91101	3.00906	2.14951	3.72626	2.83567	2.1037	1.3296	1.13946	1.34076	1.19519	1.05142	1.40293	1.17392	1.80867	1.68522	1.27748	1.18386	1.16439	0.92307	2.24404	2.11116	0.741403	1.5911	1.54905	2.38541	2.95377	2.77736	1.24312	1.48108	1.98027	1.72083	1.50236	2.03574	2.30649	1.16848	1.41197	2.29385	2.9693	2.8043	2.77141	2.00612	3.64764	3.10815
0.067923	3.38571	2.67151	2.13699	1.57266	2.23485	2.01416	1.4399	1.46823	2.66493	2.73656	1.41736	1.10217	1.06361	1.19567	1.64685	0.964637	0.898501	1.83853	2.03486	1.59669	1.64797	2.23052	2.14998	1.43017	1.09836	1.74235	2.45858	1.67548	1.76857	1.80907	2.37552	3.27294	2.71963	1.68394	0.759744	0.754562	1.625	1.52398	2.65539	2.92001	1.95039	1.36152	1.78841	1.78312	1.61544	2.57615	2.62288	2.10566	2.16157
0.076519	2.70183	1.68886	1.11224	1.07174	2.12349	1.46457	1.26209	0.92345	1.67994	1.66526	1.28764	1.69182	1.49912	1.31256	1.02844	1.02055	1.56454	1.66997	2.2859	1.88092	2.26993	2.62564	2.95023	2.49718	1.94407	1.71842	2.916	2.61541	1.23535	1.11859	1.8252	1.94594	2.16814	1.46271	1.33384	1.35129	1.29364	0.852544	0.856594	2.47068	2.46884	1.52486	1.59508	1.26682	0.54054	0.797405	0.982878	1.53764	1.86998
0.085115	1.31488	1.76146	1.59996	1.45483	1.99331	1.86268	1.8418	2.22236	2.48202	2.16563	1.75691	1.63679	2.18973	2.16174	1.49631	2.17747	2.73473	2.73838	2.04957	1.12956	1.41054	2.15194	3.33456	2.34356	1.74472	1.86351	3.11554	3.28353	2.43297	1.57875	1.63689	1.26364	1.72201	1.56186	1.94895	2.14589	2.09065	1.99638	1.73273	1.42248	2.73681	1.5961	1.37028	0.839939	0.998915	1.80864	2.1569	2.60748	2.48788
0.093711	1.37365	1.46036	1.55459	1.92555	1.47454	1.79461	1.97532	2.26314	1.7938	2.26737	3.07034	2.78109	2.00585	2.39758	2.96722	3.62271	2.79268	2.50851	2.25045	2.53148	1.87091	1.38708	2.73873	2.40068	1.25626	1.17318	2.09229	2.60628	2.2759	2.16153	1.6991	0.928959	1.82677	1.66311	3.08027	3.42248	2.69038	3.39269	3.78724	2.47455	2.7653	1.38499	2.38105	3.08852	3.66684	3.44547	2.75015	3.16691	2.63322
0.102307	1.85829	1.43313	1.55251	1.58249	1.32452	0.480569	1.27221	1.53424	1.58394	2.06446	2.43573	1.35759	1.39562	1.48517	1.61472	2.5016	2.61535	2.77157	3.02414	2.99464	2.27614	1.81662	2.96563	2.6548	2.33316	1.92307	1.38751	1.54146	1.62341	1.64424	2.29958	2.43577	3.26088	2.70566	2.85913	2.82062	1.60212	1.91928	1.70445	1.40035	1.87013	1.87169	3.18641	3.47915	3.15592	3.75105	3.68929	2.45365	1.72593
0.110903	2.00032	1.32218	1.35425	0.538969	0.532604	1.34555	3.09271	2.98267	3.55992	3.26722	3.59191	2.27787	3.04447	2.91546	2.33907	2.09269	2.59439	3.57768	2.05239	1.62936	2.02793	2.74897	2.89665	2.01563	1.24209	2.06187	2.53436	2.46718	2.09723	2.34287	2.49682	3.43839	4.37855	2.9694	2.43156	2.92148	3.02406	2.82071	2.04142	0.97052	1.37763	3.47405	3.2727	2.16757	1.77389	2.08781	2.78765	2.32764	2.07717
0.119499	1.37152	1.06876	2.48514	1.2613	0.332787	1.92085	2.73741	2.72628	1.58256	1.24757	2.0086	0.955809	0.629585	1.31605	2.15312	1.99198	1.52078	1.04872	0.777126	1.641	1.59016	1.97216	3.56988	2.59743	2.62074	2.15746	1.80671	1.79015	1.87109	1.88358	2.03469	3.18014	3.84046	4.13458	2.44177	2.32358	1.65969	1.51217	0.89453	1.27165	2.70067	1.96383	2.67126	3.4921	3.93677	3.16542	2.92512	3.80044	2.85261
0.128095	2.20263	2.21353	0.979036	1.3145	1.38702	1.3254	1.28961	1.29505	1.2642	1.3295	0.599131	0.958913	1.41754	0.723612	2.00396	2.84926	1.45514	1.22125	2.64555	2.33231	1.49253	2.52653	3.60973	3.11522	2.97648	2.34599	2.49757	2.43426	2.55311	3.24163	3.23607	3.12154	4.54916	3.47389	2.33412	2.08983	4.03349	4.46789	4.26702	2.10752	1.79399	2.10791	3.31307	3.04134	1.41731	2.36797	2.34338	2.06847	2.70691
0.136691	1.50988	1.3485	1.80782	2.85135	4.44438	3.24541	1.19114	0.974254	1.21703	1.2243	2.61587	3.67275	2.77951	2.24346	2.31797	1.1596	1.21133	2.045	2.05235	2.90107	2.16598	2.07188	1.82893	1.70031	1.13431	1.10632	0.967559	1.63637	1.07019	1.56588	1.97706	1.64912	2.23729	3.05138	1.64624	1.76924	1.90182	2.10182	2.25992	2.0759	2.15696	2.95479	4.0614	4.56651	5.28364	5.90199	5.87738	3.60284	3.62363
0.145287	2.39594	3.59847	2.80594	1.97318	2.73135	2.41218	2.34247	2.96365	2.27527	2.72564	3.14065	3.25447	3.44228	2.92241	3.09771	3.07805	2.4001	2.90021	3.64445	3.27628	1.15743	1.30097	1.91556	2.17055	2.5907	2.71653	2.38801	2.74803	1.5725	1.36621	2.37522	2.53248	0.742768	1.10267	1.36771	2.78888	2.43626	2.53639	1.7425	2.11345	3.28334	2.10402	2.71953	3.9706	3.7563	4.1152	3.87126	3.22467	4.21802
0.153883	2.10418	2.34859	2.42318	2.98969	2.98969	2.79879	1.54367	1.79248	2.19512	3.65507	4.23416	3.37176	3.19776	1.79623	1.94158	2.55551	2.74465	2.93881	3.30027	3.68982	3.04027	2.71126	4.09896	3.56721	3.29368	2.95822	2.67064	1.61911	0.62221	1.70047	2.31728	1.88274	1.49546	3.18174	4.35558	3.47259	2.64908	1.94312	2.75377	2.06376	2.8041	2.19996	2.66502	3.57754	2.37451	3.07381	4.1624	4.9971	5.51445
0.162479	2.70635	2.20889	2.00175	2.38131	2.38029	2.04224	2.40596	2.43214	2.34716	2.27146	1.41518	2.95166	3.28976	1.76867	1.69482	2.79665	3.88056	3.64298	2.66666	3.78286	4.09907	3.69588	3.08499	2.79242	3.08555	2.0962	2.62587	1.77937	1.06217	1.15466	1.90292	3.50726	4.42642	3.84943	3.63742	3.56476	4.25317	3.08915	3.24298	2.59236	2.42471	1.57179	2.07688	2.52971	3.00479	3.22319	5.3851	5.60622	4.53801
0.171075	3.03944	2.69404	1.66743	1.83427	1.30569	1.51725	2.81929	2.53934	1.68733	2.39876	2.10373	2.51532	3.72206	1.92608	2.38562	3.31801	2.11225	2.31503	3.02634	4.21099	4.65668	3.86987	3.25229	3.68145	2.10775	1.57435	2.63001	2.41355	2.24162	2.05638	2.90836	4.14232	3.94531	4.29078	3.93131	2.71116	3.10593	2.85477	2.94468	2.95443	3.35497	2.70761	3.57701	3.29134	3.56561	3.43497	3.07592	2.69415	3.09836
0.179671	2.88409	3.66988	2.92185	3.41099	2.24603	3.36236	2.69362	2.67789	2.60863	3.73334	4.09964	4.66302	4.36739	2.00313	2.38283	3.04453	2.48413	3.6602	6.05729	4.73972	3.40825	2.96043	2.89042	3.1426	2.08215	2.97928	3.7007	4.27005	3.7058	2.92158	4.35349	3.8857	2.44399	3.24085	3.72874	3.94242	4.49671	4.58906	5.0273	4.77846	4.03377	4.6705	5.40936	4.24664	3.04765	3.46025	3.65707	4.17655	4.45878
0.188267	2.09599	2.37509	2.19593	3.28177	3.23307	3.98298	4.53253	5.31387	4.02719	3.17158	2.4616	3.2645	3.66083	2.66353	4.58588	4.59029	5.18482	5.18315	3.86347	3.61201	3.06763	3.87679	4.22894	3.16757	4.17492	3.26969	3.38335	3.08979	2.12583	2.80419	4.64297	4.5308	3.07968	3.21455	2.73797	3.5513	3.75493	4.27688	6.03948	6.59434	5.02612	4.51365	4.94686	4.10754	4.49133	5.12566	4.91497	6.33136	6.44514
0.196863	1.76523	2.23251	1.46917	2.45706	3.34631	2.96518	4.20107	3.33617	2.73474	3.7535	3.23371	2.67748	3.0085	3.78422	4.56502	3.99021	5.26314	4.61053	3.68351	4.39999	5.15601	5.01935	4.78365	3.82226	2.56714	2.30531	2.75122	2.02505	3.05981	2.56621	2.48902	3.95616	4.091	3.33916	3.06256	3.82067	3.21149	2.94624	4.84923	5.1939	5.13716	4.0186	3.75709	3.0695	5.60803	5.09381	4.24572	5.63447	5.69539
0.205459	3.43415	3.13324	3.63679	2.25372	1.47086	1.14061	2.71868	3.5063	3.27004	2.81682	4.17382	4.85732	4.93073	3.24584	2.82914	3.57783	3.46229	4.82175	4.53996	2.89191	5.15849	4.2593	6.16057	4.79948	3.98833	2.45677	3.13604	5.09516	4.24966	4.3325	4.35679	5.69209	5.88631	4.31692	5.13374	3.47465	3.59422	4.90977	4.56101	3.53311	4.78416	8.59557	7.455	6.44733	3.94554	4.11172	3.43998	5.33845	6.5428
0.214055	1.43671	0.413036	0.36715	1.03641	2.99513	5.91683	6.19581	4.66343	3.4725	3.083	3.02127	3.40979	5.63109	5.25561	5.77725	5.1647	4.75541	4.90517	6.54681	5.84115	4.66451	4.64649	5.02293	3.78063	3.05248	5.67478	6.17675	6.25561	3.8885	3.66884	2.9084	3.79911	4.11619	4.27118	3.63257	5.63093	7.5679	7.69013	7.23686	6.00671	4.92685	5.39262	8.45362	7.21699	5.99504	3.61865	4.54208	4.99539	6.25667
0.222651	4.37693	3.10497	2.7676	2.44446	2.55348	2.96404	4.71859	5.82616	4.85566	3.31184	3.42728	2.93586	2.61965	4.04785	4.17775	3.65862	4.86866	4.69829	2.68021	2.00958	3.46899	5.28834	6.5093	6.57912	4.89817	4.98065	4.51054	4.45544	5.95774	4.93555	5.37944	4.55145	5.58641	5.70647	8.31661	9.2897	7.06899	6.91858	5.4872	5.65044	5.17005	4.66952	5.52667	7.16968	8.37873	7.1876	6.87579	8.03681	6.21353
0.231247	2.53745	3.77337	5.34627	4.95919	4.17415	4.21962	4.34523	4.21662	2.61245	2.08001	3.32652	3.55987	3.01186	3.84851	5.5207	5.81232	3.53982	3.61465	4.89545	5.4428	5.14751	3.8305	4.13627	4.5889	3.93492	3.94889	2.79098	2.98492	4.02131	6.77263	8.13257	6.00114	6.95289	6.4126	6.43703	7.58453	7.00783	6.98848	6.49141	6.08129	7.55157	5.93079	7.7501	9.05345	7.38429	4.62985	5.34885	9.55521	8.85815
0.239843	3.5861	5.07962	3.59294	3.00982	4.46849	3.76122	3.07645	4.22134	4.74482	4.11713	3.54632	3.46989	3.13253	2.94541	3.88047	5.64747	6.38391	6.72272	5.70652	5.70309	6.08766	4.82989	4.41511	4.52653	4.46524	3.71581	3.13	4.24538	5.09723	5.67416	5.52151	6.49409	6.62356	5.35349	6.76569	9.00385	8.161	9.80576	7.95878	5.56883	7.2868	6.49474	9.3906	9.15546	7.10815	9.39277	12.4237	12.893	10.6767
0.248439	4.19682	4.70287	5.07335	4.31089	3.61489	5.53861	5.55213	5.06194	4.57211	3.31399	2.67684	3.76206	4.54302	4.278	5.26399	5.43276	6.14634	6.62153	5.51978	4.3481	5.09013	5.4849	6.00388	6.06913	4.61464	3.93884	4.27549	6.02315	7.69986	6.56792	5.44098	8.64213	10.5217	8.82999	8.32878	11.205	8.05026	8.31462	7.18578	4.99545	6.51501	7.68392	8.68327	9.6076	6.56122	7.02293	7.88401	7.95618	11.4126
0.257035	4.77273	5.57875	5.69644	5.67287	3.73009	3.0293	5.44424	6.20393	5.95938	3.67829	4.45804	4.4601	5.879	5.66615	5.78589	5.32105	6.57168	7.69199	6.33572	4.30943	4.48417	6.67713	7.20906	6.89583	6.69363	6.56311	5.57894	6.01261	7.67713	8.49636	7.62454	9.40191	9.43861	9.87607	9.4449	10.6844	9.49745	9.9314	8.36458	7.7161	7.29321	6.88025	7.66067	7.38831	8.83626	8.1125	6.99853	7.16258	10.4088
0.265631	6.91567	6.26988	6.28682	5.9989	6.01	2.9693	5.11788	6.13298	6.91057	6.21641	6.31255	6.46262	5.42647	4.61034	5.70515	6.18767	7.41637	7.61579	6.7541	6.70828	6.53881	6.80752	6.65888	7.6388	8.98085	8.70557	6.7367	5.53396	7.28121	9.50777	9.56728	7.6226	8.24612	8.11941	7.58409	8.2481	8.84725	10.1474	8.14087	8.62018	9.44698	8.28652	7.85123	8.06443	9.06307	8.89672	7.33754	9.06143	10.7136
0.274227	7.20683	5.54109	6.67296	4.98799	5.9989	4.97737	5.90381	6.16723	4.96289	5.81272	7.01119	6.64192	5.93366	6.39643	6.17362	7.19023	9.01555	7.67286	6.28078	7.88345	8.70637	6.7988	7.06246	6.61393	6.9599	7.17746	8.0353	8.83008	8.6104	9.02534	8.7567	8.5616	7.90268	8.20886	8.05805	5.79742	6.23813	8.83541	8.08775	8.04731	7.78779	8.21949	8.13364	7.68645	8.46694	7.75299	7.88441	8.33888	8.85291
0.282823	4.4727	6.97841	7.26263	6.55796	5.40458	6.7808	7.20434	7.65584	7.17627	7.28439	5.59302	5.60566	9.16299	9.51223	9.86134	8.91661	6.04601	5.39321	5.05189	5.71953	7.22985	8.09217	9.78416	8.92995	7.34244	8.6734	8.56289	8.27897	7.0596	7.14432	7.7759	7.16863	7.29273	6.24324	7.09645	7.21704	6.08408	6.00787	6.74433	6.78995	8.32653	8.6894	9.3023	8.05617	9.08614	10.5716	10.6537	6.5552	6.94486
0.291419	7.97685	10.0188	6.58057	4.56929	6.81624	6.40438	8.30867	8.98593	7.24324	5.92194	5.53053	5.74566	6.33094	5.17517	7.5459	6.91701	7.82732	7.8263	6.3224	8.86944	10.4897	8.84601	8.38883	7.27925	8.89499	9.57063	10.6816	9.34338	6.84744	7.03054	8.47346	6.37359	4.61056	4.07249	5.01204	6.29537	6.05527	6.11198	6.57632	7.21028	8.24562	5.91356	5.74498	6.09484	7.9428	12.435	14.6485	13.4859	13.025
0.300015	6.9604	10.8272	8.34719	4.73613	3.72018	5.0228	8.46661	11.4506	10.9026	9.71105	6.70299	8.47369	9.0544	8.63848	8.30739	9.42442	10.0789	9.38952	8.37476	7.21589	5.63806	7.27919	7.63057	7.53511	6.19137	9.6016	11.0476	9.46987	7.30612	8.65133	8.11942	6.53224	7.36249	11.5946	10.7255	11.8834	12.0873	12.4322	11.5738	11.5188	10.7404	7.79893	9.86157	11.9151	10.5167	9.15522	9.1475	10.0025	6.62472
0.308611	8.66085	7.08696	5.98934	7.08422	7.54023	6.31228	6.85697	9.23188	7.20332	5.07793	9.68647	9.84565	7.51454	7.97847	8.13521	8.17587	7.6009	6.43288	5.7527	7.04788	7.47187	7.76821	8.19428	7.83706	7.69581	8.56555	7.99123	6.98507	8.76628	9.39596	9.43968	9.97855	8.40237	7.72232	7.91624	12.2365	11.4213	10.0049	9.64079	12.6108	10.6987	10.9863	10.8089	8.19306	7.75836	6.56472	8.32811	13.2368	13.0973
0.317207	6.77691	7.7748	6.76908	6.32396	6.78127	6.50624	6.98864	5.75155	7.81196	7.0147	9.05477	8.85865	7.41823	7.5955	7.83862	6.5885	6.67707	7.29561	7.50843	7.81102	5.39774	4.97265	4.66473	6.81025	9.23515	10.7337	10.1991	10.0344	8.17177	6.77415	7.83498	8.47645	8.97462	8.89836	7.36916	8.80269	9.39561	9.94947	8.92633	9.03835	10.8196	10.1662	9.37591	8.53832	9.46965	9.02655	10.4059	13.1632	11.5365
0.325803	6.04949	8.10566	9.40037	7.10213	8.1293	8.15319	10.2673	7.88904	8.81853	8.65553	9.40098	8.75174	8.22179	8.38706	9.21564	7.60996	7.44325	8.99367	8.38892	7.51393	6.41517	8.11438	8.24695	10.1575	10.2644	10.5638	10.3024	9.70397	7.2952	7.04984	6.55649	7.72488	10.2601	8.02864	6.67633	9.08812	10.9383	12.3773	10.0913	9.36867	11.9194	10.8208	11.3384	9.99142	9.87956	11.3304	10.1804	13.3706	11.4034
0.334399	7.51682	7.97296	9.07615	5.77622	7.66945	6.67188	7.41739	8.63139	7.87097	6.66631	5.88341	6.63649	7.73894	6.98081	8.28947	7.22793	7.42248	8.89191	7.8328	7.61381	8.20393	7.29628	8.6356	8.32536	8.25512	8.13798	6.78948	6.95383	8.50054	8.82138	8.26523	8.33096	7.54803	7.64798	8.8395	12.3986	13.0244	11.7271	9.45756	9.67837	9.52198	9.66152	11.5038	12.9228	10.8579	11.1242	10.2441	12.7059	11.8039
0.342995	8.02816	7.51067	9.53436	4.7394	6.96503	6.66899	7.63212	9.34985	7.31261	6.56163	5.96625	7.31636	9.02949	7.97814	8.10495	6.12103	7.68643	8.36984	7.80884	6.95371	8.31743	7.33194	8.24014	8.59112	8.25003	8.46847	7.43908	9.06769	10.2096	10.6506	9.7096	9.92	10.423	9.32049	9.38163	12.1094	11.5209	8.96187	9.96103	9.80692	10.8183	10.2993	11.4774	12.5001	10.0082	8.26488	10.1726	12.8664	13.4523
0.351591	6.08611	6.76914	8.74953	5.38796	7.03712	8.39471	8.08904	10.312	6.41632	7.07244	8.36662	7.71446	8.1497	8.67973	8.93724	7.04273	6.40801	7.04673	8.09591	7.9351	9.21447	7.9935	8.026	7.74917	8.13806	8.52176	9.1046	11.1783	9.91957	8.94331	7.77754	7.69144	9.89428	9.7745	10.5847	12.475	11.0021	11.949	12.0926	10.1219	11.2716	10.1329	12.0166	12.6412	11.4872	10.4409	13.1177	16.4152	16.7706
0.360187	6.97266	8.88851	8.61548	5.43337	6.31253	10.6867	10.9477	11.5807	7.72064	7.21682	9.32102	8.54645	7.72335	9.11429	9.35029	8.15217	8.96777	9.92925	10.4754	9.21444	8.26016	8.51211	9.5048	7.53275	6.46002	7.40065	9.02194	12.1256	10.1824	9.02318	9.4783	10.037	11.5187	11.4143	12.0221	15.4998	13.4307	11.0845	13.7421	13.8853	15.2613	13.3935	13.4993	12.3848	13.9601	14.0449	13.5314	16.744	17.2606
0.368783	8.80462	10.7491	9.82936	8.96292	7.98277	11.3445	12.768	11.7657	9.0381	7.66618	9.79583	13.3863	11.9078	12.816	11.7308	9.44633	10.0412	11.7684	10.103	8.0007	9.38575	9.82512	9.7891	7.90169	8.12686	9.86712	11.91	15.8695	13.9786	11.0849	10.5654	10.1071	12.0705	13.4224	13.5259	13.3718	13.5278	14.8622	15.0318	14.756	15.8683	16.3267	14.7355	14.733	14.3313	15.8754	17.3054	19.0599	18.1768
0.377379	10.9955	10.6713	9.57689	6.53858	9.86493	9.18447	8.62687	8.93784	8.08771	8.7745	10.9403	11.6712	11.607	12.3648	12.1656	10.3471	9.69754	11.675	12.1758	12.1816	12.3473	13.8078	14.9331	12.1119	10.2533	12.3497	15.1926	16.9681	14.7318	12.712	12.7315	15.9448	17.6706	14.5925	12.6756	15.1388	14.9527	16.6172	16.4672	15.4123	13.6605	14.5197	17.1728	15.1561	12.7281	15.8511	19.8991	22.0094	19.3052
0.385975	11.162	7.17451	9.50724	11.5274	12.2025	10.6821	9.65552	10.3823	11.4235	10.4922	12.2167	9.68507	7.97671	9.24483	11.386	13.2483	12.3926	13.7901	13.4936	13.1292	14.1645	14.7237	15.657	18.4706	19.1672	21.2049	17.5243	15.9001	14.0681	14.863	12.6821	14.82	15.544	14.6422	16.0945	15.5298	13.8615	16.3004	13.6539	12.6811	13.7783	15.4094	16.3508	14.8204	11.0177	10.2972	14.1012	17.1051	17.3608
[truncated: 360 more columns]

## Sheet: Fig3j
	-2.55784	-2.54944	-2.54104	-2.53264	-2.52424	-2.51584	-2.50744	-2.49904	-2.49064	-2.48224	-2.47384	-2.46544	-2.45704	-2.44864	-2.44024	-2.43184	-2.42344	-2.41504	-2.40664	-2.39824	-2.38984	-2.38144	-2.37304	-2.36464	-2.35624	-2.34784	-2.33944	-2.33104	-2.32264	-2.31424	-2.30584	-2.29744	-2.28904	-2.28064	-2.27224	-2.26384	-2.25544	-2.24704	-2.23864	-2.23024	-2.22184	-2.21344	-2.20504	-2.19664	-2.18824	-2.17984	-2.17144	-2.16304	-2.15464
0.49387
0.485319
0.476769
0.468218
0.459667
0.451116						2.2906	3.31797	2.43447	2.65024	2.81755	3.18025	3.05186	3.63481	3.07773	4.48573	3.48795	3.0735	3.09255	2.25641	3.62838	3.9419	3.92795	4.40024	3.95993	2.84623	3.30284	3.24935	3.48347	2.97775	3.60052	4.03192	3.48359	4.21278	4.14718	3.29198	2.75731	3.31515	4.40904	4.40545	4.34951	3.12831	3.55494	4.97532	4.05253	3.35274	3.88543	4.56654	3.56264	4.02117
0.442566	1.89834	2.50669	2.48903	2.39931	1.80957	1.84919	2.03158	2.72496	2.34148	2.41278	2.49998	2.71864	2.84694	1.77394	2.10763	2.42331	2.85883	3.59487	3.91931	3.8175	4.5183	4.28266	3.77565	2.98689	3.00185	2.90328	2.51415	3.09579	3.33425	3.59623	3.94931	4.59623	4.05778	3.94706	3.49702	3.80203	3.82136	3.5769	3.09365	3.5332	4.04427	4.82731	4.83975	3.7254	3.84227	4.98674	4.51687	5.38714	5.09592
0.434015	2.1066	2.72098	2.81194	3.53661	2.57752	2.33051	2.77264	3.44118	3.11456	3.28523	2.89247	2.99105	2.75182	3.0098	2.70587	2.44914	2.29643	2.66214	3.50637	3.25145	2.59424	2.82345	2.95537	3.10729	3.65264	3.27237	2.62647	3.86911	3.59203	3.74373	3.61532	3.97834	4.01649	4.50905	3.31286	3.39522	2.78901	3.44115	3.35917	2.80485	3.98867	3.84035	4.29458	4.28528	3.9191	4.90704	4.46872	4.04566	4.10394
0.425464	2.01857	1.89491	1.85982	2.53434	2.27405	2.16101	2.99542	3.33057	2.68883	2.05195	1.69696	2.01047	2.88158	2.80921	2.28711	2.53808	2.94479	3.112	2.81957	3.32248	3.48731	2.72687	2.73087	2.79311	2.50362	3.32948	3.78513	4.32706	3.47827	2.76019	2.93588	2.91678	3.21131	4.03668	4.30804	3.82194	3.28472	3.84608	3.23311	2.60963	2.85594	2.95987	4.43449	5.34362	4.42696	4.48243	4.28546	3.83706	4.21834
0.416914	1.99475	2.10925	2.0966	2.07459	1.93754	1.68244	2.14532	2.50957	2.19737	2.25539	2.35608	3.01836	3.75507	3.35568	2.6687	1.87514	2.07615	2.01666	2.80195	3.65701	2.9042	2.53137	3.27354	2.66791	2.64203	3.16093	3.20425	3.4288	2.72935	2.73524	2.87638	2.6102	3.23163	3.8845	4.03786	3.60299	3.0817	3.72036	3.43111	3.45903	3.29914	3.42445	4.77387	5.78771	5.31453	3.8912	3.28824	4.62548	4.97752
0.408363	1.91416	2.36599	2.46486	2.1885	2.15462	2.10455	2.08531	2.08924	1.81044	1.88332	2.14271	2.62432	2.8086	2.88204	3.04632	2.05152	2.05336	2.3508	2.70539	2.12012	1.76232	2.21995	2.64337	2.28675	2.66486	3.71804	4.12155	3.51796	2.79182	2.64104	2.7388	3.98723	3.93318	3.11029	2.20933	3.42827	3.44845	4.45746	3.703	2.98839	3.80026	4.14299	4.3972	4.60454	4.76967	3.70454	2.9964	3.6418	4.52366
0.399812	2.41734	2.15895	2.05611	3.17416	2.9622	2.89208	2.51896	1.82988	1.29983	1.37731	1.49499	2.03068	2.89628	3.25232	3.0776	3.60375	2.82256	1.94125	1.78601	1.57729	1.80979	1.98776	1.73351	1.8794	2.12009	3.18612	3.48456	3.41562	2.8373	2.90782	2.92062	3.31826	3.03515	2.96517	2.76557	2.6147	3.48448	3.72641	2.97398	3.77804	4.48842	4.32096	3.88552	4.24556	3.46631	2.76988	3.18062	3.84587	4.50359
0.391261	2.33077	2.42223	2.14886	2.22141	3.09014	2.84455	3.92482	3.38344	2.99707	2.54889	2.69966	2.57552	2.92236	3.06712	2.69522	3.11059	3.10427	2.08713	2.04726	2.45171	2.14281	1.64628	2.03362	2.45407	2.88377	3.11108	2.63334	3.87321	3.39724	2.83576	3.52564	3.26203	3.5161	3.14514	2.88812	2.61486	2.14671	2.38863	2.77377	3.04687	2.6742	2.96376	3.40295	3.46588	3.60323	2.72611	3.70812	3.86628	3.39873
0.382711	2.13978	2.62893	2.57258	3.19741	2.80017	2.31837	1.95958	1.59331	1.96185	2.03027	1.78925	2.80076	3.68484	3.10581	3.70126	2.88755	2.2393	2.56234	2.30223	2.41286	1.88192	1.81456	1.70241	3.01939	3.10202	3.17915	2.72407	2.03046	2.26025	3.07278	2.89773	3.74463	3.1826	3.41481	2.42201	2.93737	2.8589	4.30952	3.03608	3.15244	2.49075	2.59536	3.1045	3.45396	2.29038	2.96635	3.96056	4.6843	3.4446
0.37416	1.21571	2.02502	2.04881	1.33382	1.24302	1.83807	2.29204	2.55697	2.86476	2.41707	2.49299	1.99088	1.70384	1.86247	2.39236	2.77726	2.80644	2.94622	2.99132	3.14342	2.61752	2.3457	2.85533	2.47074	2.50814	2.95902	2.72917	3.03003	3.04289	2.74407	2.33871	2.08172	2.94165	2.36862	2.88216	3.18752	4.28785	4.72467	3.97722	2.76575	3.397	3.72459	3.82394	3.46646	3.04425	2.96296	3.91254	4.44837	4.74781
0.365609	2.3888	2.41285	2.32109	2.81294	2.49057	3.08647	2.89125	2.22049	2.04668	1.88839	1.71958	2.08802	2.51668	2.25788	2.39808	1.56713	1.94809	1.88321	2.45801	2.21948	2.91969	3.41574	3.70339	2.90097	2.30696	3.22257	3.60743	2.88134	1.94994	2.15259	2.56798	2.89813	3.41374	2.89306	2.7735	2.64717	3.3576	3.19948	3.2011	3.43761	3.36519	4.37082	3.36066	2.74996	2.5277	2.86042	2.80213	2.27112	3.14399
0.357059	1.91255	2.08096	1.92756	2.23484	2.45308	2.06486	2.7218	2.93519	2.56418	2.43153	2.9851	2.93397	2.24352	1.71858	2.81503	2.67156	2.73748	2.90488	2.10834	2.581	3.01087	3.69846	4.40287	2.62799	1.51064	2.10791	2.06142	2.49236	3.56814	3.13427	2.7956	2.75013	3.21718	2.6885	1.99097	2.36021	2.74508	2.52379	2.93427	3.33146	3.22774	3.16754	2.82062	3.19858	3.60763	3.146	2.71542	3.07522	3.10478
0.348508	2.41866	2.2982	2.30201	2.39432	2.41041	2.47399	2.54176	2.01765	1.58767	1.69654	2.23499	2.14435	1.57215	2.00486	2.99655	2.85647	3.67492	4.33849	2.97034	2.76314	2.80677	2.09119	2.29593	2.43249	2.52302	2.76163	2.498	2.8322	3.06671	3.56742	3.37303	2.95899	3.45951	3.05359	3.08068	3.24789	3.92328	3.37503	2.7763	2.73673	2.42728	3.00295	3.39162	4.02902	3.72706	3.06951	2.64647	4.14088	3.82461
0.339957	2.04913	2.30712	2.04214	2.04076	2.48334	3.01715	2.29095	2.1297	2.01946	2.04243	2.33457	2.35255	1.96564	2.31004	2.70765	2.73889	2.23497	3.03503	3.03219	2.89519	3.07969	2.78014	2.92889	3.25749	3.59107	3.30425	2.61199	3.30438	3.03925	2.69249	2.38099	2.67204	3.36668	3.17954	3.30325	3.73334	3.63725	3.97648	2.70368	2.46042	3.02623	2.94437	3.10204	3.27805	3.28367	2.94984	2.29689	3.44457	4.65783
0.331407	2.23227	2.00128	1.32017	1.51115	1.89954	2.37468	2.80315	2.58974	2.16934	2.62961	2.56026	2.75173	3.05354	2.55751	1.669	1.84757	2.06286	3.38996	3.28726	2.42965	2.83812	2.76034	2.72248	2.92125	3.33249	2.86509	1.95978	3.00885	2.44975	2.6037	2.52908	3.31384	3.24842	3.35177	2.68953	2.54485	2.54822	3.11953	2.4563	2.33484	3.31234	2.80999	2.5696	2.59906	2.61751	2.31956	2.29584	3.483	3.2338
0.322856	3.10022	3.15113	2.01829	1.8403	1.86241	2.32265	2.69762	1.89913	1.20234	1.86698	2.10952	2.27196	2.362	2.40261	1.23943	1.59146	2.37779	3.09983	2.72733	3.37154	3.84211	3.77827	3.05148	2.83648	2.8148	3.17402	3.01328	2.53426	2.19486	2.34441	2.50039	4.14857	3.74574	3.05848	2.92315	2.67625	3.73953	3.94918	2.47617	2.09231	2.57308	2.84216	3.38735	3.47375	2.54937	2.94952	1.95535	2.80239	2.03124
0.314305	1.74242	2.62932	3.02774	2.87958	1.92005	2.16497	2.47866	2.27927	1.28938	1.36451	2.14165	2.81993	2.79204	2.55295	2.68788	3.49558	3.34356	2.98394	2.94777	3.53377	3.41721	2.31555	2.22509	2.54138	2.82409	3.2765	3.10263	2.56501	1.50104	2.73752	2.92949	3.09797	2.82327	2.03686	1.70979	2.86215	3.24397	4.41389	3.37997	2.46971	2.04233	2.54401	3.55585	2.73158	2.5196	3.07726	3.32581	3.76162	3.68636
0.305754	2.13061	1.45606	1.92782	2.49558	2.9446	2.2947	1.85431	1.96193	1.98321	2.95734	3.43914	2.64892	2.94257	2.91062	2.60361	1.97665	2.16019	3.12167	2.02102	2.21764	2.79567	2.62954	3.29192	2.85492	2.20251	2.65625	2.31827	3.22587	2.42266	2.40842	2.29948	3.68221	3.95306	3.74563	2.35834	2.26209	2.68957	2.84235	2.7238	3.47878	3.08118	2.4564	3.27398	3.63599	2.85724	3.0774	1.98363	3.04474	2.67629
0.297204	2.16862	2.29164	2.3488	1.70252	2.07372	2.28694	3.0656	3.38503	1.35627	2.88268	2.59633	2.45817	2.8911	2.96097	3.38383	2.52877	2.26581	2.23627	2.1511	2.19008	1.97798	2.48523	1.99089	2.2242	3.40044	2.91767	2.05491	2.18595	1.52732	1.69664	0.939678	1.49431	2.81731	3.08751	3.02928	2.78688	2.37392	3.30153	2.06751	2.76739	2.96592	2.99064	2.82878	3.97032	4.59435	4.28294	4.18017	3.32904	2.86967
0.288653	3.07727	2.928	2.86634	1.76668	2.51674	2.71005	2.40448	1.49949	1.15371	1.33652	1.62295	2.08879	2.65862	2.49509	1.45937	1.57995	1.18262	1.86901	1.48003	2.21013	2.34941	2.35261	1.98161	1.69012	2.47544	2.33777	1.52814	2.71398	2.71365	3.46271	2.58604	2.79937	3.88361	2.57689	1.68108	1.75206	1.76659	2.21084	3.15719	3.49318	2.88524	3.10229	2.32814	1.90389	1.3382	2.14765	3.54161	5.25472	4.34396
0.280102	2.21236	2.37931	1.89026	2.17209	1.9382	1.82074	2.17703	1.56582	2.29302	2.10546	2.02921	2.29453	2.87379	2.54222	2.47509	2.62254	3.20613	2.25671	2.33566	2.85038	3.03513	2.67045	2.05638	1.82474	1.60969	2.09704	1.93061	2.265	2.13647	2.6579	2.66462	2.39238	3.6326	4.21228	2.99339	2.43567	2.34895	2.76392	2.7854	2.88735	2.0545	2.55428	2.83651	3.14187	3.12317	3.09571	2.46773	2.51379	2.30625
0.271552	2.21362	3.13879	2.59421	2.51524	2.23242	2.99078	3.45235	3.1206	3.32359	2.44754	2.43383	2.71917	3.63044	2.73191	1.82914	1.83566	2.27512	2.05057	2.5723	3.01541	2.87058	2.20832	2.27621	2.09044	1.96603	2.19383	1.99031	2.68116	2.8447	2.49055	2.29869	2.86358	3.91307	3.83896	2.70573	2.70563	2.33397	2.03492	1.66728	1.94038	2.53646	3.04238	2.84382	2.40387	2.97086	2.9326	3.53605	3.34877	3.17174
0.263001	2.29447	2.63258	2.28837	2.20305	1.50594	1.88686	2.57176	2.64594	2.53085	2.25738	1.70793	3.30138	3.67605	2.80664	1.9422	1.92142	1.41164	2.56106	3.57798	3.95855	2.98848	2.10054	2.54526	2.19303	2.53953	2.7761	2.61817	2.3701	2.27823	2.49707	2.02059	1.9876	2.60729	2.18877	1.58993	2.13825	2.73429	3.00449	2.60779	2.44117	3.58623	3.71161	2.97673	2.59878	2.36395	2.15235	2.60557	2.88706	2.85599
0.25445	1.86324	1.5415	1.42845	1.73017	1.95183	1.76875	1.6383	2.15025	2.1968	2.35834	1.84924	1.87977	2.43863	2.05338	1.92235	2.30832	2.0752	2.55301	2.93592	3.1179	2.54655	2.17039	2.36857	1.63689	2.07118	2.75812	2.83738	1.76189	1.04113	1.80316	1.93279	2.51108	2.58972	2.08205	1.38583	1.95489	2.89479	3.11395	2.67157	2.10588	2.57955	3.02963	2.18612	2.12076	2.43014	2.36518	2.34248	1.7402	1.82691
0.245899	1.35421	1.74988	1.83911	1.50243	1.60542	1.88538	2.04555	2.25602	1.92729	1.8915	1.89922	1.33491	1.75344	2.46486	2.2954	2.07422	2.63693	3.33237	2.9865	2.71393	2.96311	2.86369	2.45278	2.29442	2.58735	2.83721	2.48368	1.96279	1.34697	1.6741	2.35696	2.92999	3.22315	2.01196	2.32815	2.93681	2.40268	2.21299	2.31123	1.39488	1.18966	2.6809	3.01834	3.28974	2.52911	2.51953	2.50052	2.27683	1.9662
0.237349	2.00179	2.15969	2.84989	2.72878	2.76999	2.39667	2.47789	2.5899	1.74943	2.33689	2.54892	2.12346	2.08802	1.72183	2.09837	2.49223	3.12995	3.51608	2.4062	2.64582	1.95409	2.24969	2.42446	2.21728	2.34928	2.60258	2.26683	2.01957	1.71486	2.3032	4.06021	2.80126	1.99172	1.5647	1.59707	2.52153	2.79977	2.3992	1.75377	2.17472	2.09827	2.0474	2.49831	1.82455	1.87755	3.03722	2.83286	1.90239	2.1292
0.228798	1.48948	1.38119	1.3869	1.56886	1.99156	1.91953	2.30365	2.15037	3.00334	3.34884	2.45662	1.72293	1.51623	2.03507	2.22687	2.08468	2.91006	3.30088	2.20887	1.71438	1.43496	1.36443	2.03036	1.59701	2.44966	2.58336	2.54043	3.09709	2.45142	2.31061	2.93697	2.36974	2.83763	3.14323	2.70258	2.53549	2.68646	2.50511	2.19231	2.58927	2.66968	2.58695	2.22115	1.76771	1.85947	2.28311	1.70957	1.94116	2.24568
0.220247	1.20484	0.881322	1.38658	1.2969	1.52114	0.95821	0.864611	0.690182	0.776662	1.53293	1.50398	1.76464	1.90234	2.11239	2.47296	2.43828	2.11027	1.91271	1.65703	2.55468	2.24736	1.29627	2.05547	1.57995	1.05788	1.90484	2.36557	2.70884	2.38562	2.46738	2.66476	2.25195	2.5746	2.16424	1.47515	2.33235	2.49151	3.18412	2.86469	2.77673	3.31821	3.13869	2.85296	2.89741	3.63445	3.437	3.42676	2.30235	2.93299
0.211697	0.905554	1.17076	0.652052	1.24538	1.65501	1.33947	1.48329	1.09341	0.762454	0.917228	1.6058	1.91225	1.71695	1.47948	0.913098	0.363851	0.972357	1.57411	1.52527	1.96172	1.99667	2.82879	1.74011	0.965905	1.44698	1.75313	1.47821	1.94704	1.92882	1.84128	2.23649	2.46791	3.29807	3.16759	1.9679	1.39909	1.16064	1.07935	1.40915	2.22825	2.13234	2.77095	2.34684	2.42776	2.85101	4.33106	3.883	2.89227	2.84809
0.203146	1.2739	1.27715	0.893489	1.15995	1.21366	0.89938	1.13027	1.54432	1.34188	1.15477	1.30408	1.56307	1.66121	0.865973	0.962677	1.42757	1.11582	1.06626	1.12517	0.951808	1.3229	1.71872	2.03546	1.97604	1.59707	1.96313	1.72682	1.74124	1.4375	2.34015	2.46351	2.17633	2.23266	2.08304	2.62185	2.70375	1.99578	2.53217	2.28804	1.85875	1.92211	2.00399	1.9077	1.63283	2.4387	3.83586	3.88823	3.19723	3.40512
0.194595	1.30389	1.52075	1.11351	0.882136	1.29105	1.08695	1.18527	0.904539	0.943291	1.13185	1.07677	1.48887	1.50774	0.854619	0.850961	0.874114	1.15624	1.23372	1.30781	1.31865	1.13497	1.49484	1.37166	1.40122	0.830045	1.40089	1.29644	1.50776	1.90495	1.88539	0.810783	1.67097	2.13042	1.74714	1.80195	1.91185	1.47031	1.71565	2.33735	2.75687	2.7689	1.86066	1.79154	1.29878	2.1005	2.26374	2.71815	2.60929	2.91366
0.186044	0.839252	1.25734	1.49882	1.1139	1.06397	1.03173	1.16061	1.13574	0.682114	0.58011	0.785714	0.883017	1.29941	1.135	1.27009	0.982969	0.948301	0.890926	1.15749	1.24647	1.01171	0.987781	0.87803	1.00916	1.36644	1.62147	1.35474	1.52171	1.38326	1.40764	0.73853	1.63349	1.45816	1.51157	0.981225	1.26173	1.13304	1.88371	2.22569	2.05712	1.63893	1.03509	1.20488	1.09143	2.19616	1.51918	1.47561	2.04931	2.26205
0.177494	1.15633	1.10314	1.76554	1.2266	1.27223	1.34155	1.44305	1.98067	1.35272	1.1583	1.47032	1.3011	1.2718	0.796641	1.09293	1.15878	0.918048	0.793817	0.946297	1.03852	1.18879	1.03439	0.954511	1.32518	1.52841	1.62914	1.33528	1.42342	1.04459	0.888419	1.02258	1.81512	1.59161	1.25135	1.4029	1.63588	1.33727	1.50728	1.59097	1.52476	1.28777	1.33358	1.77267	1.78823	1.87582	1.64415	1.64498	2.66352	2.73351
0.168943	0.772853	0.602446	1.18	1.07242	0.778667	1.00062	1.10957	1.21174	0.890285	0.61538	0.803748	0.862413	0.921718	0.950623	0.981065	0.944826	0.93423	1.17548	1.43119	1.4247	1.14284	0.948247	1.39846	1.45965	1.27731	1.2871	0.942003	1.43934	1.36753	0.998796	0.963249	1.31254	1.55883	1.61393	1.28612	1.25008	1.53196	1.54755	1.69373	2.18821	1.55387	1.59904	1.9207	1.7695	1.47231	1.69042	1.36905	1.86788	2.01857
0.160392	0.735908	0.705312	0.864913	0.671342	1.00406	0.960183	0.429758	0.454746	0.685291	0.727052	0.663733	0.909813	1.48468	1.19064	1.1254	1.77226	1.18706	1.34203	0.965992	1.68694	1.5254	1.70374	1.97824	1.34232	0.792063	0.896644	0.504876	0.836544	1.0089	1.03066	0.813797	1.33552	1.46446	1.523	1.14162	1.16365	1.42653	1.21143	1.6607	1.32265	1.13612	1.06092	1.65351	1.04641	1.26092	1.85027	1.54513	1.42047	1.00291
0.151842	0.932714	0.910472	0.553749	0.494966	1.0083	1.26963	1.07016	0.707352	0.936491	1.04652	0.622753	0.613712	0.879897	0.956083	1.1229	0.800717	0.554699	1.04224	0.715643	1.16473	1.3121	1.52913	1.35817	0.857949	0.346809	0.490903	0.195405	0.179338	0.591812	1.26044	1.75437	1.30349	1.05058	1.04773	1.09707	0.691577	1.60487	1.76788	1.62137	1.01255	1.51117	1.35448	1.52629	1.74922	2.03902	2.4343	2.32514	1.38557	0.8957
0.143291	0.986252	0.872714	0.954587	1.22839	0.872495	0.713186	0.925016	0.946963	0.862163	0.81492	0.759103	0.864264	0.611316	0.576654	0.202017	0.529807	1.36717	1.4708	0.709134	0.748748	0.7022	1.15382	0.878996	0.565679	0.178645	0.771574	1.09983	1.55039	1.52294	1.22837	1.02068	0.820611	1.25985	1.58307	1.36465	0.782399	0.704254	1.06277	1.40336	0.770936	0.781211	1.02047	0.70357	1.04997	1.30519	0.448873	1.12914	1.07401	1.81381
0.13474	0.278269	0.639224	0.959553	1.00978	0.781053	0.411833	0.683771	0.855058	1.81205	1.32927	0.435381	0.975616	0.529988	0.3232	1.24918	1.57282	1.40168	1.24866	0.804934	0.704186	0.498823	0.34702	1.16136	1.01086	0.109238	0.803773	0.828758	1.05415	0.636696	0.994642	1.01024	0.983009	1.31803	1.2492	1.35655	1.05967	0.846239	0.851936	1.09299	0.939528	0.733652	1.02254	0.833506	0.655467	0.702744	0.57404	1.11085	1.15874	1.01754
0.126189	0.762601	0.988166	1.04903	0.573548	0.428665	1.0802	1.06868	0.919398	0.608349	0.721405	0.59967	0.609302	1.06555	0.518432	0.887642	0.630687	0.397811	0.783813	1.71455	1.44475	0.701604	0.491039	1.03804	0.967713	0.619016	0.785433	0.643534	1.37696	0.65941	1.31774	1.59382	1.67063	1.60616	2.02473	1.42919	0.892374	0.49101	0.792884	1.02881	1.01373	0.667283	0.89335	1.07417	0.929431	1.28756	1.40312	1.00373	0.610325	0.617364
0.117639	1.21047	0.85364	0.317292	0.629801	0.811032	0.392536	0.335884	0.481126	0.826608	1.31943	1.14404	0.392445	0.409481	0.565157	0.795451	0.715344	0.519405	0.218857	0.412707	0.724677	0.668356	0.50614	1.06666	0.822792	0.70617	0.970016	0.768211	1.10855	0.8649	1.10723	0.984281	1.00699	1.01285	0.795316	0.707475	0.632998	0.793743	0.361704	0.740679	0.805868	1.14061	0.69247	0.959837	0.833023	1.11263	0.961617	0.622774	1.36174	1.16122
0.109088	0.456513	0.454564	0.312586	0.506184	0.729885	0.624704	0.525966	0.809087	0.513106	0.515738	0.83421	0.737113	0.652572	0.831404	0.695049	0.546509	0.703638	0.639581	1.10597	0.699977	0.896897	0.565526	0.530761	0.738257	0.540835	0.812702	0.689795	1.27578	0.967397	0.94333	0.856099	0.613622	0.785642	0.998357	0.781708	0.559514	0.813557	0.688484	0.864914	1.06773	1.33102	1.01751	0.679843	0.989747	1.0916	0.938538	1.13855	1.13315	0.631347
0.100537	0.768325	0.432616	0.280919	0.707998	0.60367	0.747423	0.658425	0.695105	0.614596	0.74161	0.614695	0.507837	0.881472	0.521689	0.430624	0.501897	0.483477	0.657652	1.03116	0.75623	1.0436	0.998176	0.832413	0.63153	0.518752	1.05673	1.0914	1.2301	0.782862	0.448548	0.696017	0.761866	0.658533	0.932069	0.775496	0.93241	1.17678	1.22791	0.686376	0.787692	1.0438	0.722047	0.599978	0.88206	1.07145	1.31196	1.28525	0.797095	0.689196
0.0919866	0.780142	0.656622	0.378458	0.243861	0.252138	0.444254	0.457797	0.408738	0.475113	0.457188	0.552645	0.920344	1.15352	0.846404	0.728302	0.735698	0.526639	0.80531	0.785609	0.876246	0.777386	0.806859	0.613328	0.245792	0.330765	1.16202	1.2317	1.19377	0.897686	0.496013	0.763909	1.17847	0.98457	0.91852	1.18836	0.926361	0.674756	0.741675	0.476339	0.8387	0.911958	0.866932	0.67996	0.44587	0.602851	0.972077	1.04091	0.494701	0.528036
0.0834359	0.503613	0.290937	0.145428	0.230021	0.37555	0.369814	0.304335	0.658128	0.666422	0.469602	0.482718	0.67571	0.568248	0.498742	0.804779	0.819219	0.527546	0.686107	0.546651	0.677042	0.742422	0.438593	0.562427	0.770709	0.804796	1.11489	0.696279	0.693923	0.716961	0.506651	0.646197	0.82703	0.922245	0.592255	0.76037	0.866368	0.578335	0.704079	0.581801	0.605313	0.767711	0.977486	0.761947	0.571277	0.764705	1.13174	0.906094	0.61587	0.748572
0.0748852	0.235413	0.166132	0.552349	0.472322	0.388009	0.214528	0.421697	0.704449	0.430553	0.260363	0.585724	0.516562	0.212655	0.332363	0.666541	0.869241	0.765761	0.612626	0.679635	1.32389	1.27636	0.666628	0.802966	0.830499	0.637747	0.708052	0.310258	0.314592	0.56899	0.479321	0.423211	0.431446	0.32685	0.338667	0.217618	0.435746	0.379417	0.450125	0.292677	0.39722	0.648107	1.08216	0.761313	0.461882	0.796105	0.807002	0.329051	0.526235	0.912741
0.0663345	0.27202	0.210428	0.53684	0.34343	0.488332	0.260802	0.512446	0.667797	0.57417	0.502175	0.717873	0.541161	0.49036	0.907307	0.923591	0.588731	0.692151	0.238861	0.202936	0.764565	1.11439	0.769321	0.361458	0.284452	0.463623	1.00258	0.780647	0.579148	0.34681	0.195318	0.405004	0.666995	0.565853	0.517644	0.137104	0.469909	1.01776	0.963146	0.939796	1.23969	0.655251	1.17873	0.900435	1.17711	1.11841	0.921855	0.718745	0.607781	0.462152
0.0577838	0.208927	0.268397	0.435881	1.10951	0.90636	0.498665	0.738777	0.298147	0.743428	0.47723	1.03679	1.6189	1.20178	0.505326	0.952943	0.96702	0.672897	0.144447	0.1411	0.382263	0.649337	0.562199	0.556093	0.909843	0.721246	0.642176	0.244745	0.285525	0.482798	0.537092	0.928877	0.728807	1.31548	0.972101	0.341856	0.484371	0.458814	1.41402	1.92755	1.72781	0.670046	0.504977	0.764763	0.579098	0.406272	0.824123	0.702668	0.251045	0.459913
0.0492331	0.532668	0.66241	1.26793	1.14582	0.424219	0.426141	0.279244	0.434502	0.233746	0.324031	0.284766	0.500984	0.480566	0.493831	0.363028	0.744965	0.714251	0.392928	0.531527	0.758852	0.412779	0.598883	0.89003	1.20129	1.02766	0.918877	0.593969	0.965448	0.902134	0.835718	0.790344	0.555253	0.904656	1.03973	0.825776	1.54256	1.78215	1.43554	0.680179	0.397055	0.18666	0.793746	0.965071	0.771084	0.508324	0.51005	0.886799	1.11936	0.333262
0.0406824	0.6788	0.616111	0.81417	0.55308	0.518666	0.676784	0.632382	0.72128	0.740284	0.595464	0.288823	0.131568	0	0.502706	0.315675	0.643172	0.593784	1.04815	0.397009	0.374802	0.594017	0.649677	0.413572	0.275977	0.482216	0.80349	0.738655	0.614825	0.539732	0.425712	0.448548	0.561003	0.505784	0.525395	0.476414	0.467344	0.485751	0.70015	0.985828	0.567556	0.677862	0.700392	1.202	1.08353	0.519171	0.621042	0.628446	1.28698	1.08593
0.0321317	1.3664	1.20577	0.547702	0.16888	0.46459	0.349421	0.331487	0.576105	0.69069	0.752045	0.962267	0.492667	0.0553077	0.184946	0.455969	0.522965	0.49994	0.279344	0.198193	0.298166	0.412398	0.606716	0.404442	0.278984	0.0967216	0.368783	0.426741	0.40024	0.47374	0.818222	0.68302	0.473467	0.42285	0.295398	0.241958	0.715181	0.909677	0.576975	0.414811	0.547359	0.559732	0.407826	0.692228	0.832647	0.360206	0.726193	0.818868	0.789678	1.06114
0.023581	0.909025	0.686287	0.462065	0.559762	0.476156	0.309786	0.329557	0.429446	0.516711	0.673654	1.17043	0.568074	0.240306	0.469132	0.404864	0.417365	0.460565	0.388256	0.265209	0.203455	0.800976	0.634165	0.578429	0.511756	0.480887	0.957542	1.00811	1.16455	0.921253	0.667576	0.701357	0.741297	0.928788	0.645969	0.398945	0.477593	0.491193	0.601447	0.639487	1.00197	0.734428	1.07652	1.17668	1.01004	0.414482	0.757134	1.15323	0.9953	0.99858
0.0150302	0.691864	0.631575	0.450525	0.877792	0.89197	0.498199	0.528491	0.762779	0.765029	0.573381	0.450483	0.368182	0.640597	0.802984	0.655866	0.555149	0.732969	0.602756	0.30365	0.329194	0.853325	0.994057	1.21994	0.786463	0.581687	0.720489	0.421929	0.614236	0.607406	0.578364	0.569825	0.44076	0.535177	0.317339	0.368247	0.614145	0.605299	0.593065	0.495425	0.498342	0.572219	0.925962	1.06962	0.775005	0.412355	0.558748	1.15733	1.01892	1.30074
0.00647953	0.752939	0.866661	0.397877	0.330433	0.646937	0.369798	0.243358	0.309089	0.275138	0.546677	0.322619	0.491112	0.996344	0.568883	0.585296	0.359604	0.495806	0.650942	0.232557	0.513014	0.428041	0.76024	1.22039	1.22077	0.687781	0.672768	0.248843	0.180132	0.400533	0.369892	0.321438	0.532182	0.741653	0.648608	0.293633	0.656352	0.605469	0.560112	0.77752	0.685832	0.275319	0.0976003	0.582248	0.566867	0.655401	0.896417	0.708601	0.751482	0.393445
-0.00207118	0.467002	0.499867	0.316005	0.110474	0.45359	0.603012	0.753388	0.862141	0.796873	0.625514	0.256972	0.497817	0.806822	0.668557	0.554303	0.617774	0.388559	0.92371	0.418157	0.449808	0.558599	0.576759	0.699132	0.689784	0.616145	0.731078	0.357739	0.648337	0.937491	0.56456	0.600684	0.351511	0.609291	0.972298	0.438177	0.541137	0.521355	0.482365	0.592117	0.783152	0.823286	0.614597	0.669178	0.784753	0.814942	0.743628	0.466512	0.503628	0.551675
-0.0106219	0.256394	0.659651	1.12314	0.872783	0.406609	0.18197	0.445562	0.685244	0.90484	0.415193	0.218486	0.261496	0.776359	0.739079	0.944193	1.03569	0.768322	0.586354	0.323135	0.0958094	0.551263	0.599225	0.523027	0.619944	0.603846	1.06002	0.855698	0.85277	0.84604	0.918742	0.463006	0.432039	0.297519	1.15041	0.712805	0.442985	0.327274	0.237903	0.412903	0.896711	1.35517	1.38695	1.10945	0.822717	0.802554	0.887255	0.919054	1.05625	1.04012
-0.0191726	0.424117	0.145705	0.578011	0.821526	0.775816	0.450932	0.310283	0.508158	0.629673	0.663527	0.609641	0.34445	0.256791	0.45709	0.608946	0.691321	0.879901	0.744673	0.512787	0.126411	0.783595	1.06733	1.01372	0.936177	0.59805	0.797774	0.265754	0.514466	0.804385	0.937192	0.760373	0.600476	0.570481	0.781015	0.621385	0.793171	1.04914	0.846822	0.976047	0.700624	0.460029	0.69099	0.683469	0.927904	0.686054	0.548605	0.530219	0.667816	0.5192
-0.0277233	0.488264	0.163006	0.295944	0.417322	0.546058	0.433154	0.926998	0.929368	0.986253	0.618627	0.667466	1.61383	1.7528	1.66483	0.919672	0.725243	0.517642	0.742475	0.483784	0.466849	0.355315	0.240457	0.661048	0.747069	0.193658	0.289027	0.0851319	0.431592	0.524716	0.409743	0.173103	0.210122	1.11878	0.745219	0.129433	0.34566	0.319745	0.845625	0.761601	0.34981	0.55875	0.757738	0.444668	0.6192	0.891932	0.270826	0.445185	0.62896	0.776252
-0.036274	0.782057	0.458349	0.0686141	0.168345	0.280725	0.20581	0.238803	0.215404	0.272586	0.229042	0.401029	0.899038	0.365969	0.310019	0.332934	0.291178	0.685712	0.851748	0.726398	0.427738	0.487294	0.317419	0.179419	0.170476	1.05041	1.21058	0.874156	0.926114	0.608501	0.534642	0.667005	0.550404	0.430858	0.330035	0.340766	0.545974	0.29717	0.45512	0.107357	0.963339	0.855946	0.372768	0.137533	0.0989528	0.418187	0.435192	0.143024	0.138537	0.336285
-0.0448247	1.04486	0.835588	0.623155	0.506141	0.67314	0.689526	0.915352	0.952006	0.91408	0.669676	0.696985	0.440097	0.525509	0.892667	1.14782	1.08335	1.27216	0.915099	0.967306	0.721515	0.27017	0.188061	0.75553	0.929285	1.13247	1.30453	0.835508	0.704732	0.962165	0.7938	0.81805	0.578419	0.803752	1.01319	0.706102	0.693451	0.870404	0.778181	0.536842	0.54283	0.258002	0.881015	0.968502	0.446334	0.526238	0.495493	0.896416	0.611833	0.63324
-0.0533754	0.270466	0.253698	0.464096	0.392429	0.192111	0.464515	0.718992	0.898131	0.668338	0.352106	0.43485	0.217039	0.302218	0.823009	0.78285	0.704905	1.06171	1.43132	1.18235	0.442101	0.546891	1.00338	0.863499	0.755863	0.70681	1.00507	0.996159	1.02978	0.743732	0.744326	0.956914	1.17784	1.24911	0.819879	0.869749	0.765746	0.668752	0.420845	0.352225	0.258603	0.631928	0.82873	0.410184	0.18582	0.218986	0.429391	1.05748	1.03956	1.20255
-0.0619261	0.437841	0.538891	1.05386	0.931098	0.349119	0.505926	0.482457	0.497327	0.51506	0.274491	0.173179	0.296859	0.298921	0.247609	0.37913	0.709685	0.750302	0.909023	1.00443	0.644102	0.962859	1.22762	0.475587	0.611426	1.00896	0.929754	0.40877	0.564681	0.579058	0.55586	0.708394	0.86891	1.19329	0.790485	1.20797	1.02243	0.815671	0.559146	0.287992	0.421092	0.492977	0.735255	1.02601	0.702851	0.299336	0.579557	1.06167	0.758761	0.414166
-0.0704769	1.17463	1.07345	1.04203	0.66454	0.596439	0.425693	0.341307	0.541079	0.684503	0.607865	0.418684	0.487093	0.355217	0.572176	0.3977	0.606665	0.644554	0.488686	0.223757	0.650643	0.6104	0.530082	0.36113	0.748894	0.8345	0.964477	0.701169	0.961944	0.863271	1.0143	0.931585	0.644689	0.900836	0.902514	1.09209	0.668338	0.489104	0.646469	0.486575	0.790496	1.12814	0.869297	0.794685	0.631537	0.427317	0.514541	0.822851	1.083	0.870051
-0.0790276	1.17881	1.1993	1.12493	0.924292	0.858717	0.719033	0.8648	0.81795	0.735401	0.701221	0.450994	0.23237	0.288781	0.830109	0.606485	1.10026	1.15554	0.879027	0.617892	0.618934	0.347344	0.40449	0.507028	0.864403	1.38194	1.59794	1.30845	1.25816	0.949744	0.746803	0.829604	0.39265	0.949395	1.43895	1.44359	0.527876	0.443976	0.788401	0.742982	0.503004	0.840744	1.07773	0.718678	0.688827	0.836972	0.534578	0.728531	0.982251	1.11392
-0.0875783	0.738826	0.514993	0.646761	0.736895	0.432301	0.484662	0.884796	0.732507	0.440073	0.662281	0.792107	0.90947	0.635627	0.684162	0.647339	0.824137	0.784191	0.668575	0.655223	0.613995	0.530394	0.861923	0.680996	0.840884	0.893428	1.12467	0.782217	0.897441	1.04882	0.886191	0.443393	0.594501	1.22716	1.30112	1.24435	0.703158	0.313766	0.551227	0.875007	0.344661	0.309614	0.91665	0.817275	0.507899	0.662949	0.95888	0.859848	1.48484	1.47818
-0.096129	1.36655	1.33643	1.46656	0.637168	0.149298	0.203819	0.424703	0.171621	0.310203	0.765803	1.05731	1.26557	0.855747	0.487762	0.595995	0.902065	0.936109	0.87668	0.744477	1.03017	0.785621	0.672396	0.608538	0.573475	0.54354	0.763937	0.431496	0.297931	0.577148	0.734549	0.512153	0.59202	0.743723	0.67633	0.636504	0.840477	0.798944	0.764905	0.658979	0.435347	0.310165	0.512431	0.793239	0.561375	0.241411	0.557679	1.14343	1.17678	0.726713
-0.10468	0.771103	0.62998	0.872762	0.580649	0.745322	0.530182	0.481225	0.382798	0.238598	0.653268	0.634991	0.820423	0.913622	0.649658	0.378628	0.980025	0.776423	0.738723	0.868557	0.497464	0.565482	1.13373	1.0094	1.02737	1.0371	1.111	0.560821	0.749127	0.617075	0.730122	0.284364	0.547504	0.497615	0.941268	1.03136	0.887167	0.699548	1.36288	1.8943	1.32581	0.907943	1.10811	0.880086	1.15722	1.02478	1.19252	1.87153	1.46375	1.03459
-0.11323	0.803992	0.931593	1.25679	1.0891	0.540524	0.313042	0.148809	0.459851	0.959528	1.22338	0.954325	1.17599	0.770311	1.1616	1.37319	1.1353	1.41403	1.84857	0.645417	0.508902	0.615922	0.723276	1.09474	0.939051	0.331705	0.791758	0.943148	0.989577	0.53076	0.322995	0.576264	0.501476	0.926762	1.51837	1.37012	1.21446	1.14315	0.886734	0.554971	0.829484	0.966566	0.922431	0.953224	0.278887	0.355961	0.436818	0.625071	0.734649	0.778402
-0.121781	1.03562	0.651216	0.588085	0.837569	0.673121	0.612775	0.880647	0.927403	0.653044	1.07806	0.702944	0.893031	0.642519	0.38407	0.564476	0.497385	0.306066	0.776536	0.915133	1.12105	0.682409	0.681029	1.22172	1.41822	0.751911	1.02072	0.771586	0.591934	0.896334	0.995064	0.837386	0.857235	0.642791	0.437174	0.432772	1.14237	1.38929	1.01189	1.07908	0.74638	1.036	1.0724	0.624604	0.868997	1.10647	0.783516	0.479795	0.587556	1.5819
-0.130332	0.493256	0.421153	0.531119	0.203103	0.366702	1.17764	1.05972	0.811109	0.653128	0.740274	0.624619	0.825036	0.578772	0.162681	0.631243	0.749029	0.569328	0.4789	0.660645	0.566871	0.533026	0.669031	0.858269	0.935742	0.993369	1.09725	0.632282	0.70851	0.770308	1.03499	1.57719	1.18148	0.97348	0.784986	0.292182	0.956837	0.882211	0.80969	0.744759	0.421014	1.04555	1.24926	1.63864	1.44496	1.87334	1.17313	0.968682	1.75593	2.21279
-0.138883	0.925703	1.19992	0.611844	0.62527	0.344781	0.616848	0.330551	0.373332	1.22157	1.83183	1.99615	1.94968	1.61639	0.624314	0.308118	0.725072	0.450331	0.778605	0.756134	0.60045	0.707691	1.08341	1.4056	1.10378	1.05478	1.20876	1.05422	1.20263	0.88771	0.976177	1.63945	1.52598	1.0365	0.625541	0.772819	0.625837	0.633785	0.793641	0.788614	0.971112	1.19306	1.52678	1.3619	1.04208	1.29788	0.999324	1.05346	1.19008	0.71378
-0.147433	0.863597	0.925488	0.574438	0.806593	0.540166	0.90341	0.924365	0.778765	0.980014	0.976075	0.989064	1.05973	1.04937	0.441329	0.306154	0.414436	0.654162	0.918815	1.15104	0.913817	1.0108	0.948123	0.940738	0.717744	0.705503	0.879044	0.873589	0.814522	0.558333	0.687032	0.942683	1.17327	0.988431	1.27796	1.06891	0.815204	0.473877	1.03502	0.747724	1.01885	1.34791	1.50463	2.17694	1.48497	1.01085	0.6442	0.757177	0.948835	0.653193
-0.155984	0.555747	0.437027	0.764038	0.586153	0.657343	0.745688	0.848094	0.857336	0.62757	0.55684	0.412832	0.465215	1.04549	1.03276	0.951568	0.658288	1.03937	0.816668	0.686439	0.776551	0.989443	0.939205	1.24711	1.07495	0.685237	0.835178	0.713461	0.729577	0.656866	0.72173	0.84191	1.09485	1.12424	1.10254	0.661209	0.965889	1.5174	1.81469	1.07267	0.688954	1.01459	1.06258	1.26988	1.50136	1.09352	0.9006	0.949839	1.1582	1.59581
-0.164535	0.910068	1.01812	1.214	0.86723	0.97112	0.797317	1.00531	0.707227	0.428508	0.30712	0.378949	0.537657	1.12994	1.13994	1.18001	0.960302	0.937696	1.03065	0.637703	0.782801	1.51705	1.61167	1.3592	0.808762	0.69852	1.09275	1.28379	1.17919	1.11562	0.74561	1.13099	1.65657	1.48235	1.2393	0.6799	1.16427	1.61909	1.51708	1.39536	1.03855	0.945232	1.36818	1.51115	1.68954	1.48635	1.26207	1.38031	1.64897	1.70193
-0.173085	1.63699	1.4022	1.35541	0.988572	1.21741	0.634324	0.593365	0.717899	0.67458	0.573728	1.09508	1.25995	1.38011	1.20389	1.32336	1.386	1.0688	1.21017	1.26935	0.940196	1.26756	1.38406	1.35589	1.15848	1.0761	1.43316	1.32569	1.85266	2.03913	1.90736	1.5325	1.44432	1.46051	1.61306	1.31329	1.33294	0.946076	1.02906	1.06238	1.13585	1.5757	1.737	2.01885	2.1167	1.72749	1.72138	2.14546	1.69618	1.89154
-0.181636	0.848934	0.743477	0.684863	0.850005	1.44346	0.732359	0.459265	1.12921	1.01437	0.736967	0.91977	1.25296	1.27956	1.18291	0.697548	0.826517	0.602035	0.826841	0.85452	1.36909	1.17473	0.732828	1.43656	1.8135	1.19453	1.39953	1.30367	1.72931	1.45985	1.41923	0.978037	1.4568	1.87452	1.49446	1.2697	1.5886	1.57921	1.06915	0.969257	1.5044	2.15218	2.20989	2.06409	1.68532	1.68274	1.16136	1.17561	1.54425	1.75134
-0.190187	0.112237	1.25012	1.36087	1.54455	0.946715	1.35529	0.834692	0.682702	0.676472	0.862226	0.812585	1.51759	1.1405	0.746596	0.919533	0.870946	1.30898	1.07332	1.27856	1.02125	1.41548	0.942008	1.22423	1.37844	1.42563	1.63986	1.3783	1.87071	1.59391	1.18377	1.43139	1.41019	1.30693	1.41727	1.61595	1.96619	1.39209	1.22284	1.60425	1.66312	2.3089	2.90264	2.6835	2.29251	1.54975	1.93749	2.20853	2.06062	1.77048
-0.198738	0.396306	0.991995	0.793899	0.459285	0.573315	0.559737	0.855532	0.883475	0.953005	1.04529	0.975897	1.4696	0.989439	1.41306	0.90084	0.969223	1.5095	0.900277	1.07151	1.38687	1.05611	1.03068	1.07388	0.756637	1.69714	2.16628	2.11784	2.46997	1.21143	1.03793	1.35606	0.576847	0.604003	0.442393	0.953539	1.60713	1.84397	1.74365	1.66365	1.51032	1.61387	1.44162	1.96327	1.13723	1.50257	2.64653	1.72717	2.10518	1.53755
-0.207288	0.906462	1.7181	1.85135	1.51913	1.48424	0.857552	1.40127	1.42767	1.33083	1.30652	1.34961	1.35818	1.83482	1.01523	1.48112	1.82087	1.32404	1.34979	1.23158	1.2894	1.64602	1.60897	0.667198	0.93026	1.00179	1.50776	1.41775	2.10123	1.88562	1.54936	1.37965	1.44755	1.37438	1.61188	1.86815	2.13698	1.91595	1.50599	1.54423	1.74932	1.84168	2.19326	2.93389	2.27105	2.2755	2.85271	2.1316	1.86855	1.97965
-0.215839	1.02117	0.962398	1.62758	1.32369	1.29181	1.35542	1.24594	1.36844	0.991197	0.927686	1.07848	0.731088	1.41276	1.77678	1.32051	1.86112	1.69291	0.993824	1.38521	0.978521	0.833122	1.28556	1.38003	1.06958	0.74768	1.53904	2.00715	1.5025	1.66437	2.10998	2.18144	2.97319	2.68036	1.73793	1.5336	1.55073	2.34031	2.15667	2.22841	2.0549	2.57282	2.3767	2.378	2.62756	2.35986	2.14912	1.97024	1.89559	1.90431
-0.22439	1.34541	1.44813	1.02932	1.0233	1.36852	1.53029	1.35429	0.823173	0.737064	1.12024	1.32337	1.61816	2.50716	2.32599	1.32597	1.34094	1.95586	1.92019	2.21605	1.29332	1.63303	1.76932	1.94265	1.68475	2.1579	2.60764	2.69432	2.27371	1.31174	2.41329	2.64341	2.16311	2.49177	2.03439	1.68281	1.61704	2.58148	3.0236	2.14283	1.3482	1.82955	2.38634	2.99682	3.41662	3.02195	3.20743	2.11733	1.82726	1.81464
-0.23294	1.81711	1.48826	1.10414	1.15891	1.32837	1.4386	1.99816	1.71019	1.36214	1.36028	1.44873	1.7923	2.23167	1.53805	2.03953	2.74233	2.4543	2.69758	2.57131	1.74968	1.82956	2.4186	1.52965	1.84302	2.2004	2.44155	1.96041	1.93766	1.73311	1.65987	1.58911	1.63677	1.84194	2.07057	2.23516	1.89712	2.35798	3.14078	2.97952	2.06608	2.56115	2.65518	2.43819	3.04959	2.63948	2.87842	2.84612	2.27538	2.74194
-0.241491	1.72355	1.53979	1.60568	1.41488	1.13005	1.63625	1.79175	2.06528	1.77781	2.14314	1.73651	1.55685	1.74856	1.84974	2.13098	2.21707	1.96119	1.41683	1.86745	1.82211	1.51233	2.27755	2.62621	2.27694	2.78788	2.71317	1.98757	2.06651	2.0447	2.21564	2.27231	2.30919	2.68162	3.27481	3.20895	2.45145	2.80311	3.58274	3.18541	2.81536	3.57508	3.44943	3.74707	3.65215	2.472	2.46469	2.18336	2.7777	4.20117
-0.250042	2.22873	2.03146	2.31201	2.03595	1.28466	1.46575	1.3064	1.7674	1.74454	1.5059	1.12486	2.0419	2.68642	2.42775	1.78475	1.28299	1.69613	1.29133	1.85932	2.22972	1.5893	1.54586	2.25364	2.38677	3.32993	3.36548	2.89419	2.29983	2.49505	2.58126	3.02681	3.44356	3.51345	3.03087	2.71883	2.21364	2.04417	3.04026	3.25451	2.53427	2.41892	2.97333	3.91922	3.63348	3.02762	3.27175	3.17238	3.13062	3.52915
-0.258592	2.13091	2.07064	2.16923	1.76392	1.65769	1.32049	1.39545	2.05775	2.37799	2.6185	2.95936	3.34738	3.14986	2.66719	2.47557	2.18463	1.27518	1.6102	2.73813	1.89143	2.31976	2.32867	2.45203	1.94573	2.51528	2.78811	2.72251	2.42033	2.21791	2.8253	3.36206	3.03484	3.85504	3.60489	2.90125	2.59556	2.48915	2.84931	3.05408	3.27599	3.10893	3.17794	3.95584	3.60227	2.78236	3.52958	3.37716	3.86458	3.99639
-0.267143	1.35949	1.95882	2.13556	2.38352	2.69162	1.9328	1.60119	1.86237	1.54776	2.40609	3.23611	2.79219	2.46979	2.48551	2.58141	2.70716	1.90233	1.79329	1.94236	2.57682	2.37204	3.02894	2.64112	1.59538	2.82065	3.25029	2.98496	3.0238	2.63882	2.26757	2.43463	2.48366	3.32164	2.7858	2.54065	3.45218	3.89911	3.08397	2.76778	3.05719	3.26176	3.53609	4.31045	4.34949	3.64137	4.06156	3.25792	3.53412	3.88436
-0.275694	1.99004	1.4251	1.82596	1.94071	1.52489	2.04579	2.53559	3.72541	2.77487	2.15941	1.86782	1.89039	2.53108	1.42871	1.49609	1.82674	2.09711	3.14184	4.54368	3.41733	2.42641	2.60665	3.02439	3.34686	3.56993	3.75692	3.37349	2.72174	2.65639	3.3689	3.52481	3.94458	3.53832	2.90242	2.11519	1.86702	2.60186	4.46447	4.80294	2.74696	3.42746	4.08417	4.17733	2.77016	1.61445	2.01379	2.0955	2.97261	3.52152
-0.284245	2.04509	2.63271	1.75046	1.28367	1.57244	1.7629	2.37874	2.66013	2.31757	1.94674	2.22986	3.03162	2.59136	2.64996	2.01848	2.14362	2.3633	2.37432	1.38827	0.960254	1.22809	1.92286	2.26262	2.25181	2.69313	3.11729	3.16967	2.97437	3.63121	4.05201	3.13782	3.12484	3.08553	2.85979	3.23525	3.59234	3.74413	4.08418	3.94586	2.5931	3.22521	2.6843	2.70507	3.61998	3.28982	4.08111	3.73481	3.01171	2.1831
-0.292795	3.12918	2.75338	2.84012	2.73762	2.76885	1.51319	2.32463	2.69117	2.41617	2.9178	3.23796	2.24308	2.82639	2.46349	2.66387	2.96376	3.47052	2.89784	2.70518	2.48005	2.37395	3.86679	3.63164	2.69758	2.81734	3.08908	2.76443	3.78762	2.81966	2.44475	2.64155	1.55636	1.74735	2.33232	2.54443	3.75762	4.83479	3.84971	3.43604	2.82065	2.80618	4.05998	3.27414	3.36774	2.48704	2.32616	2.53326	3.48209	3.25437
-0.301346	3.30546	3.77617	3.40181	2.83193	2.02071	1.86461	2.83356	3.84303	3.47677	2.46494	2.52373	2.87332	3.08931	3.39277	3.90055	3.61901	2.75327	3.22211	3.98084	3.36428	3.03999	3.23334	2.91499	3.28258	3.53993	3.37767	2.69027	3.30432	2.69775	2.83512	2.73525	2.88524	3.48463	3.15204	3.15598	2.38149	3.12945	4.78433	4.33871	3.75409	3.86479	3.42356	3.24915	3.86268	2.7691	2.88537	2.38197	2.63058	2.68775
-0.309897	3.48641	3.40138	2.71046	2.70364	3.12925	3.14331	2.70746	3.81258	3.49958	2.29389	3.02214	2.64183	2.54702	2.67827	2.80143	3.34517	2.84654	3.1736	3.82204	3.26296	3.32761	2.98621	2.59902	2.79766	3.40546	3.49417	3.20518	4.16848	3.45469	2.84136	2.44278	1.92579	1.96606	2.39741	2.86187	2.53972	3.13253	3.70587	3.72198	3.0875	3.26382	3.38069	4.13107	4.25655	3.10634	3.47747	3.36469	3.52516	3.3862
-0.318447	3.40129	3.36495	3.305	2.65775	2.8612	2.43328	2.84178	3.11304	2.72081	1.83927	2.14268	2.25873	2.55765	2.09549	1.88036	2.38199	2.84306	2.83867	2.89122	2.44482	2.50765	1.9342	2.67148	2.77634	3.45918	4.0082	4.0086	3.70555	2.74968	3.08046	3.44894	2.13548	2.59096	2.265	2.23176	2.77374	2.62573	2.08247	2.89505	3.27982	3.23256	2.79065	3.42296	3.35363	2.45348	2.81718	3.81176	4.29349	4.5683
[truncated: 274 more columns]

[truncated: 7 more sheets: Fig3k, Fig3l, Fig3m, Fig3n, Fig3o, Fig3p, Fig3q]
