# Supplementary material for: Observation of dichotomic field-tunable electronic structure in twisted monolayer-bilayer graphene
Source: Nat Commun. 2024 May 3;15:3737. doi: 10.1038/s41467-024-48166-8 (PMC11068895; doi:10.1038/s41467-024-48166-8)
Supplement: Supplementary file 3 — Source Data [file 41467_2024_48166_MOESM3_ESM.zip › Source_Data_Fig4.xlsx]

## Sheet: Fig4a
	-0.3	-0.298998	-0.297996	-0.296994	-0.295992	-0.29499	-0.293988	-0.292986	-0.291984	-0.290982	-0.28998	-0.288978	-0.287976	-0.286974	-0.285972	-0.28497	-0.283968	-0.282966	-0.281964	-0.280962	-0.27996	-0.278958	-0.277956	-0.276954	-0.275952	-0.27495	-0.273948	-0.272946	-0.271944	-0.270942	-0.26994	-0.268938	-0.267936	-0.266934	-0.265932	-0.26493	-0.263928	-0.262926	-0.261924	-0.260922	-0.25992	-0.258918	-0.257916	-0.256914	-0.255912	-0.25491	-0.253908	-0.252906	-0.251904
-0.3	2	2	2	2	2	2	2	2	2	2	2	2	2	2	2	2	2	2	2	2	2	2	2	2	2	2	2	2	2	2	2	2	2	2	2.73186	2.7402	2.74843	2.75631	2.76419	2.77208	2.77996	2.78796	2.79617	2.80438	2.81259	2.8208	2.82923	2.83794	2.84664
-0.298998	2	2	2	2	2	2	2	2	2	2	2	2	2	2	2	2	2	2	2	2	2	2	2	2	2	2	2	2	2	2	2	2	2	2	2.74607	2.75442	2.76276	2.77099	2.77887	2.78675	2.79464	2.80263	2.81085	2.81906	2.82727	2.8357	2.8444	2.85311	2.86181
-0.297996	2	2	2	2	2	2	2	2	2	2	2	2	2	2	2	2	2	2	2	2	2	2	2	2	2	2	2	2	2	2	2	2	2	2	2.76029	2.76863	2.77698	2.78533	2.79355	2.80143	2.80931	2.81731	2.82553	2.83374	2.84217	2.85087	2.85957	2.86828	2.87698
-0.296994	2	2	2	2	2	2	2	2	2	2	2	2	2	2	2	2	2	2	2	2	2	2	2	2	2	2	2	2	2	2	2	2	2	2	2.7745	2.78285	2.79119	2.79954	2.80789	2.81611	2.82399	2.83199	2.8402	2.84863	2.85734	2.86604	2.87474	2.88344	2.89215
-0.295992	2	2	2	2	2	2	2	2	2	2	2	2	2	2	2	2	2	2	2	2	2	2	2	2	2	2	2	2	2	2	2	2	2	2	2.78872	2.79706	2.80541	2.81376	2.8221	2.83045	2.83867	2.84667	2.8551	2.8638	2.87251	2.88121	2.88991	2.89861	2.90732
-0.29499	2	2	2	2	2	2	2	2	2	2	2	2	2	2	2	2	2	2	2	2	2	2	2	2	2	2	2	2	2	2	2	2	2	2	2.80301	2.81135	2.8197	2.82804	2.83639	2.84474	2.85308	2.86165	2.87035	2.87905	2.88775	2.89646	2.90516	2.91386	2.92257
-0.293988	2	2	2	2	2	2	2	2	2	2	2	2	2	2	2	2	2	2	2	2	2	2	2	2	2	2	2	2	2	2	2	2	2	2	2.81803	2.82637	2.83472	2.84307	2.85141	2.85976	2.86833	2.87731	2.88638	2.89509	2.90379	2.91249	2.92119	2.9299	2.9386
-0.292986	2	2	2	2	2	2	2	2	2	2	2	2	2	2	2	2	2	2	2	2	2	2	2	2	2	2	2	2	2	2	2	2	2	2	2.83305	2.8414	2.84974	2.85809	2.86643	2.875	2.88386	2.89283	2.90204	2.91112	2.91982	2.92853	2.93723	2.94593	2.95463
-0.291984	2	2	2	2	2	2	2	2	2	2	2	2	2	2	2	2	2	2	2	2	2	2	2	2	2	2	2	2	2	2	2	2	2	2	2.84807	2.85642	2.86476	2.87311	2.88168	2.89053	2.89938	2.90836	2.91757	2.92678	2.93586	2.94456	2.95326	2.96196	2.97067
-0.290982	2	2	2	2	2	2	2	2	2	2	2	2	2	2	2	2	2	2	2	2	2	2	2	2	2	2	2	2	2	2	2	2	2	2	2.86309	2.87144	2.87979	2.88836	2.89721	2.90606	2.91491	2.92389	2.9331	2.94231	2.95152	2.96059	2.96929	2.978	2.9867
-0.28998	2	2	2	2	2	2	2	2	2	2	2	2	2	2	2	2	2	2	2	2	2	2	2	2	2	2	2	2	2	2	2	2	2	2	2.87812	2.88646	2.89503	2.90388	2.91274	2.92159	2.93044	2.93941	2.94862	2.95783	2.96704	2.97625	2.98533	2.99403	3.00273
-0.288978	2	2	2	2	2	2	2	2	2	2	2	2	2	2	2	2	2	2	2	2	2	2	2	2	2	2	2	2	2	2	2	2	2	2	2.89314	2.90171	2.91056	2.91941	2.92826	2.93711	2.94596	2.95494	2.96415	2.97336	2.98257	2.99178	3.00099	3.01007	3.01877
-0.287976	2	2	2	2	2	2	2	2	2	2	2	2	2	2	2	2	2	2	2	2	2	2	2	2	2	2	2	2	2	2	2	2	2	2	2.90838	2.91724	2.92609	2.93494	2.94379	2.95264	2.96149	2.97047	2.97968	2.98889	2.9981	3.00731	3.01652	3.02572	3.0348
-0.286974	2	2	2	2	2	2	2	2	2	2	2	2	2	2	2	2	2	2	2	2	2	2	2	2	2	2	2	2	2	2	2	2	2	2	2.92445	2.9333	2.94215	2.951	2.95985	2.9687	2.97755	2.98673	2.99608	3.00529	3.0145	3.02371	3.03292	3.04213	3.05134
-0.285972	2	2	2	2	2	2	2	2	2	2	2	2	2	2	2	2	2	2	2	2	2	2	2	2	2	2	2	2	2	2	2	2	2	2	2.94045	2.94971	2.95856	2.96741	2.97626	2.98511	2.99396	3.00314	3.01292	3.02227	3.03148	3.04069	3.0499	3.05911	3.06832
-0.28497	2	2	2	2	2	2	2	2	2	2	2	2	2	2	2	2	2	2	2	2	2	2	2	2	2	2	2	2	2	2	2	2	2	2	2.95633	2.96571	2.97497	2.98382	2.99267	3.00152	3.01037	3.01955	3.02933	3.0391	3.04846	3.05767	3.06687	3.07608	3.08529
-0.283968	2	2	2	2	2	2	2	2	2	2	2	2	2	2	2	2	2	2	2	2	2	2	2	2	2	2	2	2	2	2	2	2	2	2	2.97222	2.9816	2.99098	3.00023	3.00908	3.01793	3.02679	3.03596	3.04574	3.05551	3.06529	3.07464	3.08385	3.09306	3.10227
-0.282966	2	2	2	2	2	2	2	2	2	2	2	2	2	2	2	2	2	2	2	2	2	2	2	2	2	2	2	2	2	2	2	2	2	2	2.9881	2.99748	3.00686	3.01624	3.02549	3.03434	3.0432	3.05237	3.06215	3.07193	3.0817	3.09148	3.10083	3.11004	3.11925
-0.281964	2	2	2	2	2	2	2	2	2	2	2	2	2	2	2	2	2	2	2	2	2	2	2	2	2	2	2	2	2	2	2	2	2	2	3.00398	3.01336	3.02274	3.03212	3.0415	3.05076	3.05961	3.06878	3.07856	3.08834	3.09811	3.10789	3.11766	3.12702	3.13623
-0.280962	2	2	2	2	2	2	2	2	2	2	2	2	2	2	2	2	2	2	2	2	2	2	2	2	2	2	2	2	2	2	2	2	2	2	3.01986	3.02924	3.03862	3.048	3.05738	3.06676	3.07602	3.08519	3.09497	3.10475	3.11452	3.1243	3.13408	3.14385	3.1532
-0.27996	2	2	2	2	2	2	2	2	2	2	2	2	2	2	2	2	2	2	2	2	2	2	2	2	2	2	2	2	2	2	2	2	2	2	3.03592	3.0453	3.05468	3.06406	3.07344	3.08282	3.0922	3.10172	3.1115	3.12127	3.13105	3.14082	3.1506	3.16038	3.17015
-0.278958	2	2	2	2	2	2	2	2	2	2	2	2	2	2	2	2	2	2	2	2	2	2	2	2	2	2	2	2	2	2	2	2	2	2	3.05315	3.0627	3.07208	3.08146	3.09084	3.10022	3.1096	3.11912	3.12889	3.13867	3.14845	3.15822	3.168	3.17777	3.1882
-0.277956	2	2	2	2	2	2	2	2	2	2	2	2	2	2	2	2	2	2	2	2	2	2	2	2	2	2	2	2	2	2	2	2	2	2	3.06994	3.07993	3.08947	3.09885	3.10823	3.11761	3.12699	3.13651	3.14629	3.15607	3.16584	3.17562	3.18539	3.19582	3.20626
-0.276954	2	2	2	2	2	2	2	2	2	2	2	2	2	2	2	2	2	2	2	2	2	2	2	2	2	2	2	2	2	2	2	2	2	2	3.08673	3.09671	3.1067	3.11625	3.12563	3.13501	3.14439	3.15391	3.16369	3.17346	3.18324	3.19302	3.20344	3.21389	3.22433
-0.275952	2	2	2	2	2	2	2	2	2	2	2	2	2	2	2	2	2	2	2	2	2	2	2	2	2	2	2	2	2	2	2	2	2	2	3.10352	3.1135	3.12349	3.13348	3.14303	3.15241	3.16179	3.17131	3.18108	3.19086	3.20064	3.21106	3.22151	3.23195	3.24239
-0.27495	2	2	2	2	2	2	2	2	2	2	2	2	2	2	2	2	2	2	2	2	2	2	2	2	2	2	2	2	2	2	2	2	2	2	3.12031	3.13029	3.14028	3.15027	3.16026	3.1698	3.17918	3.1887	3.19848	3.20826	3.21869	3.22913	3.23957	3.25001	3.26045
-0.273948	2	2	2	2	2	2	2	2	2	2	2	2	2	2	2	2	2	2	2	2	2	2	2	2	2	2	2	2	2	2	2	2	2	2	3.1371	3.14708	3.15707	3.16706	3.17705	3.18703	3.19658	3.2061	3.21588	3.22631	3.23675	3.24719	3.25763	3.26807	3.27851
-0.272946	2	2	2	2	2	2	2	2	2	2	2	2	2	2	2	2	2	2	2	2	2	2	2	2	2	2	2	2	2	2	2	2	2	2	3.15388	3.16387	3.17386	3.18385	3.19384	3.20382	3.21381	3.2235	3.23393	3.24437	3.25481	3.26525	3.27569	3.28613	3.29657
-0.271944	2	2	2	2	2	2	2	2	2	2	2	2	2	2	2	2	2	2	2	2	2	2	2	2	2	2	2	2	2	2	2	2	2	2	3.1713	3.18129	3.19128	3.20126	3.21125	3.22124	3.23123	3.24201	3.25262	3.26306	3.27351	3.28395	3.29439	3.30483	3.31527
-0.270942	2	2	2	2	2	2	2	2	2	2	2	2	2	2	2	2	2	2	2	2	2	2	2	2	2	2	2	2	2	2	2	2	2	2	3.18909	3.19907	3.20906	3.21905	3.22904	3.23902	3.24965	3.26044	3.27152	3.28213	3.29258	3.30302	3.31346	3.3239	3.33434
-0.26994	2	2	2	2	2	2	2	2	2	2	2	2	2	2	2	2	2	2	2	2	2	2	2	2	2	2	2	2	2	2	2	2	2	2	3.20687	3.21686	3.22685	3.23684	3.24682	3.25745	3.26808	3.27887	3.28995	3.30103	3.31165	3.32209	3.33253	3.34297	3.35341
-0.268938	2	2	2	2	2	2	2	2	2	2	2	2	2	2	2	2	2	2	2	2	2	2	2	2	2	2	2	2	2	2	2	2	2	2	3.22466	3.23465	3.24463	3.25462	3.26524	3.27588	3.28651	3.29731	3.30838	3.31946	3.33054	3.34116	3.3516	3.36204	3.37248
-0.267936	2	2	2	2	2	2	2	2	2	2	2	2	2	2	2	2	2	2	2	2	2	2	2	2	2	2	2	2	2	2	2	2	2	2	3.24244	3.25243	3.26242	3.27304	3.28368	3.29431	3.30495	3.31574	3.32682	3.33789	3.34897	3.36005	3.37067	3.38111	3.39155
-0.266934	2	2	2	2	2	2	2	2	2	2	2	2	2	2	2	2	2	2	2	2	2	2	2	2	2	2	2	2	2	2	2	2	2	2	3.26023	3.27022	3.28084	3.29148	3.30211	3.31275	3.32338	3.33417	3.34525	3.35633	3.36741	3.37848	3.38956	3.40018	3.41062
-0.265932	2	2	2	2	2	2	2	2	2	2	2	2	2	2	2	2	2	2	2	2	2	2	2	2	2	2	2	2	2	2	2	2	2	2	3.27802	3.28864	3.29927	3.30991	3.32054	3.33118	3.34181	3.3526	3.36368	3.37476	3.38584	3.39692	3.40799	3.41907	3.42969
-0.26493	2	2	2	2	2	2	2	2	2	2	2	2	2	2	2	2	2	2	2	2	2	2	2	2	2	2	2	2	2	2	2	2	2	2	3.29649	3.30713	3.31776	3.3284	3.33903	3.34967	3.3603	3.37119	3.38226	3.39334	3.40442	3.4155	3.42658	3.43765	3.44874
-0.263928	2	2	2	2	2	2	2	2	2	2	2	2	2	2	2	2	2	2	2	2	2	2	2	2	2	2	2	2	2	2	2	2	2	2	3.31532	3.32595	3.33659	3.34722	3.35786	3.36849	3.37945	3.39067	3.40175	3.41282	3.4239	3.43498	3.44606	3.45714	3.46895
-0.262926	2	2	2	2	2	2	2	2	2	2	2	2	2	2	2	2	2	2	2	2	2	2	2	2	2	2	2	2	2	2	2	2	2	2	3.33414	3.34477	3.35541	3.36604	3.37668	3.38764	3.39893	3.41015	3.42123	3.43231	3.44339	3.45446	3.46555	3.47736	3.48917
-0.261924	2	2	2	2	2	2	2	2	2	2	2	2	2	2	2	2	2	2	2	2	2	2	2	2	2	2	2	2	2	2	2	2	2	2	3.35296	3.3636	3.37423	3.38487	3.39583	3.40712	3.41842	3.42963	3.44071	3.45179	3.46287	3.47395	3.48576	3.49757	3.50939
-0.260922	2	2	2	2	2	2	2	2	2	2	2	2	2	2	2	2	2	2	2	2	2	2	2	2	2	2	2	2	2	2	2	2	2	2	3.37179	3.38242	3.39306	3.40402	3.41531	3.42661	3.4379	3.44912	3.4602	3.47127	3.48236	3.49417	3.50598	3.51779	3.5296
-0.25992	2	2	2	2	2	2	2	2	2	2	2	2	2	2	2	2	2	2	2	2	2	2	2	2	2	2	2	2	2	2	2	2	2	2	3.39061	3.40125	3.41221	3.4235	3.43479	3.44609	3.45738	3.4686	3.47968	3.49076	3.50257	3.51438	3.5262	3.53801	3.54982
-0.258918	2	2	2	2	2	2	2	2	2	2	2	2	2	2	2	2	2	2	2	2	2	2	2	2	2	2	2	2	2	2	2	2	2	2	3.40943	3.4204	3.43169	3.44298	3.45428	3.46557	3.47686	3.48808	3.49917	3.51098	3.52279	3.5346	3.54641	3.55822	3.57004
-0.257916	2	2	2	2	2	2	2	2	2	2	2	2	2	2	2	2	2	2	2	2	2	2	2	2	2	2	2	2	2	2	2	2	2	2	3.42858	3.43988	3.45117	3.46247	3.47376	3.48505	3.49635	3.50757	3.51938	3.53119	3.54301	3.55482	3.56663	3.57844	3.59025
-0.256914	2	2	2	2	2	2	2	2	2	2	2	2	2	2	2	2	2	2	2	2	2	2	2	2	2	2	2	2	2	2	2	2	2	2	3.44882	3.46012	3.47141	3.4827	3.494	3.50529	3.51659	3.52806	3.53987	3.55169	3.5635	3.57531	3.58712	3.59893	3.61116
-0.255912	2	2	2	2	2	2	2	2	2	2	2	2	2	2	2	2	2	2	2	2	2	2	2	2	2	2	2	2	2	2	2	2	2	2	3.46884	3.48076	3.49205	3.50334	3.51464	3.52593	3.53723	3.5487	3.56051	3.57233	3.58414	3.59595	3.60776	3.61999	3.6326
-0.25491	2	2	2	2	2	2	2	2	2	2	2	2	2	2	2	2	2	2	2	2	2	2	2	2	2	2	2	2	2	2	2	2	2	2	3.48871	3.50077	3.51269	3.52398	3.53528	3.54657	3.55786	3.56934	3.58115	3.59296	3.60478	3.61659	3.62882	3.64143	3.65404
-0.253908	2	2	2	2	2	2	2	2	2	2	2	2	2	2	2	2	2	2	2	2	2	2	2	2	2	2	2	2	2	2	2	2	2	2	3.50859	3.52064	3.5327	3.54462	3.55592	3.56721	3.5785	3.58998	3.60179	3.6136	3.62542	3.63764	3.65026	3.66287	3.67549
-0.252906	2	2	2	2	2	2	2	2	2	2	2	2	2	2	2	2	2	2	2	2	2	2	2	2	2	2	2	2	2	2	2	2	2	2	3.52846	3.54052	3.55258	3.56464	3.57655	3.58785	3.59914	3.61062	3.62243	3.63424	3.64647	3.65908	3.6717	3.68431	3.69693
-0.251904	2	2	2	2	2	2	2	2	2	2	2	2	2	2	2	2	2	2	2	2	2	2	2	2	2	2	2	2	2	2	2	2	2	2	3.54833	3.56039	3.57245	3.58451	3.59657	3.60849	3.61978	3.63126	3.64307	3.6553	3.66791	3.68053	3.69314	3.70575	3.71837
-0.250902	2	2	2	2	2	2	2	2	2	2	2	2	2	2	2	2	2	2	2	2	2	2	2	2	2	2	2	2	2	2	2	2	2	2	3.56821	3.58026	3.59232	3.60438	3.61644	3.6285	3.64042	3.6519	3.66412	3.67674	3.68935	3.70197	3.71458	3.72719	3.73981
-0.2499	2	2	2	2	2	2	2	2	2	2	2	2	2	2	2	2	2	2	2	2	2	2	2	2	2	2	2	2	2	2	2	2	2	2	3.58827	3.60033	3.61239	3.62445	3.63651	3.64857	3.66063	3.67317	3.68579	3.6984	3.71102	3.72363	3.73624	3.74886	3.76147
-0.248898	2	2	2	2	2	2	2	2	2	2	2	2	2	2	2	2	2	2	2	2	2	2	2	2	2	2	2	2	2	2	2	2	2	2	3.60932	3.62138	3.63344	3.64549	3.65755	3.66961	3.6821	3.6952	3.70857	3.72118	3.7338	3.74641	3.75902	3.77164	3.78425
-0.247896	2	2	2	2	2	2	2	2	2	2	2	2	2	2	2	2	2	2	2	2	2	2	2	2	2	2	2	2	2	2	2	2	2	2	3.63036	3.64242	3.65448	3.66654	3.6786	3.69108	3.70395	3.71706	3.73059	3.74396	3.75657	3.76919	3.7818	3.79442	3.80703
-0.246894	2	2	2	2	2	2	2	2	2	2	2	2	2	2	2	2	2	2	2	2	2	2	2	2	2	2	2	2	2	2	2	2	2	2	3.6514	3.66346	3.67552	3.68758	3.70006	3.71293	3.72581	3.73891	3.75245	3.76599	3.77935	3.79197	3.80458	3.8172	3.82981
-0.245892	2	2	2	2	2	2	2	2	2	2	2	2	2	2	2	2	2	2	2	2	2	2	2	2	2	2	2	2	2	2	2	2	2	2	3.67245	3.6845	3.69656	3.70905	3.72192	3.73479	3.74766	3.76077	3.77431	3.78784	3.80138	3.81475	3.82736	3.83997	3.85259
-0.24489	2	2	2	2	2	2	2	2	2	2	2	2	2	2	2	2	2	2	2	2	2	2	2	2	2	2	2	2	2	2	2	2	2	2	3.69349	3.70555	3.71803	3.7309	3.74377	3.75665	3.76952	3.78263	3.79616	3.8097	3.82324	3.83677	3.85014	3.86275	3.87537
-0.243888	2	2	2	2	2	2	2	2	2	2	2	2	2	2	2	2	2	2	2	2	2	2	2	2	2	2	2	2	2	2	2	2	2	2	3.71453	3.72701	3.73989	3.75276	3.76563	3.7785	3.79138	3.80448	3.81802	3.83156	3.84509	3.85863	3.87217	3.88553	3.89815
-0.242886	2	2	2	2	2	2	2	2	2	2	2	2	2	2	2	2	2	2	2	2	2	2	2	2	2	2	2	2	2	2	2	2	2	2	3.736	3.74887	3.76174	3.77461	3.78749	3.80036	3.81323	3.82634	3.83988	3.85341	3.86695	3.88049	3.89402	3.90756	3.92092
-0.241884	2	2	2	2	2	2	2	2	2	2	2	2	2	2	2	2	2	2	2	2	2	2	2	2	2	2	2	2	2	2	2	2	2	2	3.75877	3.77164	3.78451	3.79739	3.81026	3.82313	3.836	3.84943	3.86327	3.8768	3.89034	3.90388	3.91741	3.93095	3.94449
-0.240882	2	2	2	2	2	2	2	2	2	2	2	2	2	2	2	2	2	2	2	2	2	2	2	2	2	2	2	2	2	2	2	2	2	2	3.78122	3.79485	3.80772	3.82059	3.83346	3.84634	3.85921	3.87264	3.88709	3.90092	3.91446	3.92799	3.94153	3.95507	3.96861
-0.23988	2	2	2	2	2	2	2	2	2	2	2	2	2	2	2	2	2	2	2	2	2	2	2	2	2	2	2	2	2	2	2	2	2	2	3.80352	3.8173	3.83092	3.8438	3.85667	3.86954	3.88241	3.89584	3.91029	3.92474	3.93858	3.95211	3.96565	3.97919	3.99272
-0.238878	2	2	2	2	2	2	2	2	2	2	2	2	2	2	2	2	2	2	2	2	2	2	2	2	2	2	2	2	2	2	2	2	2	2	3.82583	3.8396	3.85337	3.867	3.87987	3.89275	3.90562	3.91905	3.9335	3.94794	3.96239	3.97623	3.98977	4.0033	4.01684
-0.237876	2	2	2	2	2	2	2	2	2	2	2	2	2	2	2	2	2	2	2	2	2	2	2	2	2	2	2	2	2	2	2	2	2	2	3.84814	3.86191	3.87568	3.88945	3.90308	3.91595	3.92882	3.94225	3.9567	3.97115	3.9856	4.00005	4.01388	4.02742	4.04096
-0.236874	2	2	2	2	2	2	2	2	2	2	2	2	2	2	2	2	2	2	2	2	2	2	2	2	2	2	2	2	2	2	2	2	2	2	3.87044	3.88421	3.89798	3.91176	3.92553	3.93915	3.95203	3.96545	3.9799	3.99435	4.0088	4.02325	4.0377	4.05154	4.06507
-0.235872	2	2	2	2	2	2	2	2	2	2	2	2	2	2	2	2	2	2	2	2	2	2	2	2	2	2	2	2	2	2	2	2	2	2	3.89275	3.90652	3.92029	3.93406	3.94783	3.9616	3.97523	3.98866	4.00311	4.01756	4.03201	4.04646	4.06091	4.07536	4.08919
-0.23487	2	2	2	2	2	2	2	2	2	2	2	2	2	2	2	2	2	2	2	2	2	2	2	2	2	2	2	2	2	2	2	2	2	2	3.9153	3.92907	3.94284	3.95661	3.97038	3.98415	3.99792	4.01212	4.02657	4.04102	4.05547	4.06992	4.08437	4.09882	4.11332
-0.233868	2	2	2	2	2	2	2	2	2	2	2	2	2	2	2	2	2	2	2	2	2	2	2	2	2	2	2	2	2	2	2	2	2	2	3.93885	3.95262	3.9664	3.98017	3.99394	4.00771	4.02201	4.03666	4.05111	4.06556	4.08	4.09445	4.1089	4.12341	4.13891
-0.232866	2	2	2	2	2	2	2	2	2	2	2	2	2	2	2	2	2	2	2	2	2	2	2	2	2	2	2	2	2	2	2	2	2	2	3.96241	3.97618	3.98995	4.00372	4.0175	4.0318	4.04655	4.06119	4.07564	4.09009	4.10454	4.11899	4.1335	4.14899	4.16449
-0.231864	2	2	2	2	2	2	2	2	2	2	2	2	2	2	2	2	2	2	2	2	2	2	2	2	2	2	2	2	2	2	2	2	2	2	3.98597	3.99974	4.01351	4.02728	4.04159	4.05634	4.07109	4.08573	4.10018	4.11463	4.12908	4.14359	4.15908	4.17458	4.19007
-0.230862	2	2	2	2	2	2	2	2	2	2	2	2	2	2	2	2	2	2	2	2	2	2	2	2	2	2	2	2	2	2	2	2	2	2	4.00953	4.0233	4.03707	4.05137	4.06612	4.08087	4.09562	4.11027	4.12472	4.13917	4.15367	4.16917	4.18466	4.20016	4.21565
-0.22986	2	2	2	2	2	2	2	2	2	2	2	2	2	2	2	2	2	2	2	2	2	2	2	2	2	2	2	2	2	2	2	2	2	2	4.03309	4.04686	4.06116	4.07591	4.09066	4.10541	4.12016	4.1348	4.14925	4.16376	4.17926	4.19475	4.21025	4.22574	4.24124
-0.228858	2	2	2	2	2	2	2	2	2	2	2	2	2	2	2	2	2	2	2	2	2	2	2	2	2	2	2	2	2	2	2	2	2	2	4.05664	4.07095	4.0857	4.10045	4.1152	4.12995	4.1447	4.15934	4.17385	4.18935	4.20484	4.22034	4.23583	4.25133	4.26682
-0.227856	2	2	2	2	2	2	2	2	2	2	2	2	2	2	2	2	2	2	2	2	2	2	2	2	2	2	2	2	2	2	2	2	2	2	4.08073	4.09548	4.11023	4.12498	4.13973	4.15448	4.16923	4.18394	4.19943	4.21493	4.23042	4.24592	4.26141	4.27691	4.2924
-0.226854	2	2	2	2	2	2	2	2	2	2	2	2	2	2	2	2	2	2	2	2	2	2	2	2	2	2	2	2	2	2	2	2	2	2	4.1063	4.12105	4.13579	4.15055	4.16529	4.18004	4.19479	4.21021	4.22611	4.2416	4.2571	4.27259	4.28809	4.30358	4.31908
-0.225852	2	2	2	2	2	2	2	2	2	2	2	2	2	2	2	2	2	2	2	2	2	2	2	2	2	2	2	2	2	2	2	2	2	2	4.13136	4.14704	4.16179	4.17654	4.19129	4.20604	4.22078	4.2362	4.25284	4.26874	4.28423	4.29973	4.31522	4.33072	4.34621
-0.22485	2	2	2	2	2	2	2	2	2	2	2	2	2	2	2	2	2	2	2	2	2	2	2	2	2	2	2	2	2	2	2	2	2	2	4.15628	4.1721	4.18778	4.20253	4.21728	4.23203	4.24678	4.26219	4.27883	4.29547	4.31137	4.32686	4.34236	4.35785	4.37335
-0.223848	2	2	2	2	2	2	2	2	2	2	2	2	2	2	2	2	2	2	2	2	2	2	2	2	2	2	2	2	2	2	2	2	2	2	4.18121	4.19702	4.21284	4.22852	4.24327	4.25802	4.27277	4.28818	4.30482	4.32146	4.3381	4.354	4.36949	4.38499	4.40048
-0.222846	2	2	2	2	2	2	2	2	2	2	2	2	2	2	2	2	2	2	2	2	2	2	2	2	2	2	2	2	2	2	2	2	2	2	4.20613	4.22195	4.23776	4.25358	4.26926	4.28401	4.29876	4.31417	4.33081	4.34745	4.36409	4.38073	4.39662	4.41212	4.42761
-0.221844	2	2	2	2	2	2	2	2	2	2	2	2	2	2	2	2	2	2	2	2	2	2	2	2	2	2	2	2	2	2	2	2	2	2	4.23105	4.24687	4.26269	4.2785	4.29432	4.31	4.32475	4.34016	4.3568	4.37344	4.39008	4.40672	4.42336	4.43925	4.45475
-0.220842	2	2	2	2	2	2	2	2	2	2	2	2	2	2	2	2	2	2	2	2	2	2	2	2	2	2	2	2	2	2	2	2	2	2	4.25597	4.27179	4.28761	4.30343	4.31924	4.33506	4.35074	4.36615	4.38279	4.39943	4.41607	4.43271	4.44935	4.46598	4.48188
-0.21984	2	2	2	2	2	2	2	2	2	2	2	2	2	2	2	2	2	2	2	2	2	2	2	2	2	2	2	2	2	2	2	2	2	2	4.28146	4.29728	4.31309	4.32891	4.34473	4.36055	4.37637	4.39247	4.40911	4.42575	4.44239	4.45903	4.47567	4.49231	4.50905
-0.218838	2	2	2	2	2	2	2	2	2	2	2	2	2	2	2	2	2	2	2	2	2	2	2	2	2	2	2	2	2	2	2	2	2	2	4.30854	4.3248	4.34062	4.35644	4.37225	4.38807	4.40389	4.42	4.43664	4.45327	4.46991	4.48655	4.50319	4.51993	4.53782
-0.217836	2	2	2	2	2	2	2	2	2	2	2	2	2	2	2	2	2	2	2	2	2	2	2	2	2	2	2	2	2	2	2	2	2	2	4.3349	4.35188	4.36814	4.38396	4.39978	4.4156	4.43141	4.44752	4.46416	4.4808	4.49744	4.51408	4.53082	4.5487	4.56659
-0.216834	2	2	2	2	2	2	2	2	2	2	2	2	2	2	2	2	2	2	2	2	2	2	2	2	2	2	2	2	2	2	2	2	2	2	4.36126	4.37824	4.39522	4.41148	4.4273	4.44312	4.45894	4.47504	4.49168	4.50832	4.52496	4.5417	4.55959	4.57748	4.59536
-0.215832	2	2	2	2	2	2	2	2	2	2	2	2	2	2	2	2	2	2	2	2	2	2	2	2	2	2	2	2	2	2	2	2	2	2	4.38761	4.4046	4.42158	4.43857	4.45482	4.47064	4.48646	4.50257	4.51921	4.53584	4.55259	4.57047	4.58836	4.60625	4.62414
-0.21483	2	2	2	2	2	2	2	2	2	2	2	2	2	2	2	2	2	2	2	2	2	2	2	2	2	2	2	2	2	2	2	2	2	2	4.41397	4.43095	4.44794	4.46492	4.48191	4.49817	4.51398	4.53009	4.54673	4.56347	4.58136	4.59925	4.61713	4.63502	4.65291
-0.213828	2	2	2	2	2	2	2	2	2	2	2	2	2	2	2	2	2	2	2	2	2	2	2	2	2	2	2	2	2	2	2	2	2	2	4.44033	4.45731	4.4743	4.49128	4.50826	4.52525	4.54151	4.55761	4.57435	4.59224	4.61013	4.62802	4.6459	4.66379	4.68168
-0.212826	2	2	2	2	2	2	2	2	2	2	2	2	2	2	2	2	2	2	2	2	2	2	2	2	2	2	2	2	2	2	2	2	2	2	4.46669	4.48367	4.50065	4.51764	4.53462	4.55161	4.56859	4.58524	4.60313	4.62101	4.6389	4.65679	4.67468	4.69256	4.71045
-0.211824	2	2	2	2	2	2	2	2	2	2	2	2	2	2	2	2	2	2	2	2	2	2	2	2	2	2	2	2	2	2	2	2	2	2	4.49413	4.51111	4.5281	4.54508	4.56206	4.57905	4.59614	4.61475	4.63316	4.65104	4.66893	4.68682	4.70471	4.72259	4.74048
-0.210822	2	2	2	2	2	2	2	2	2	2	2	2	2	2	2	2	2	2	2	2	2	2	2	2	2	2	2	2	2	2	2	2	2	2	4.52197	4.53896	4.55594	4.57292	4.58991	4.607	4.62526	4.64387	4.66313	4.68154	4.69943	4.71731	4.7352	4.75309	4.77098
-0.20982	2	2	2	2	2	2	2	2	2	2	2	2	2	2	2	2	2	2	2	2	2	2	2	2	2	2	2	2	2	2	2	2	2	2	4.54982	4.5668	4.58378	4.60077	4.61786	4.63612	4.65438	4.67299	4.69226	4.71152	4.72992	4.74781	4.7657	4.78359	4.80147
-0.208818	2	2	2	2	2	2	2	2	2	2	2	2	2	2	2	2	2	2	2	2	2	2	2	2	2	2	2	2	2	2	2	2	2	2	4.57766	4.59464	4.61163	4.62872	4.64698	4.66524	4.6835	4.70211	4.72138	4.74064	4.7599	4.77831	4.79619	4.81408	4.83197
-0.207816	2	2	2	2	2	2	2	2	2	2	2	2	2	2	2	2	2	2	2	2	2	2	2	2	2	2	2	2	2	2	2	2	2	2	4.6055	4.62249	4.63958	4.65784	4.6761	4.69436	4.71262	4.73123	4.7505	4.76976	4.78902	4.80829	4.82669	4.84458	4.86247
-0.206814	2	2	2	2	2	2	2	2	2	2	2	2	2	2	2	2	2	2	2	2	2	2	2	2	2	2	2	2	2	2	2	2	2	2	4.63335	4.65044	4.6687	4.68696	4.70522	4.72348	4.74174	4.76036	4.77962	4.79888	4.81814	4.83741	4.85667	4.87508	4.89296
-0.205812	2	2	2	2	2	2	2	2	2	2	2	2	2	2	2	2	2	2	2	2	2	2	2	2	2	2	2	2	2	2	2	2	2	2	4.6613	4.67956	4.69782	4.71608	4.73434	4.7526	4.77086	4.78948	4.80874	4.828	4.84727	4.86653	4.88579	4.90505	4.92346
-0.20481	2	2	2	2	2	2	2	2	2	2	2	2	2	2	2	2	2	2	2	2	2	2	2	2	2	2	2	2	2	2	2	2	2	2	4.69083	4.70909	4.72735	4.74561	4.76387	4.78213	4.80039	4.81901	4.83827	4.85753	4.87679	4.89606	4.91532	4.93458	4.95401
-0.203808	2	2	2	2	2	2	2	2	2	2	2	2	2	2	2	2	2	2	2	2	2	2	2	2	2	2	2	2	2	2	2	2	2	2	4.72107	4.73989	4.75815	4.77642	4.79468	4.81294	4.8312	4.84981	4.86908	4.88834	4.9076	4.92686	4.94613	4.96555	4.98632
-0.202806	2	2	2	2	2	2	2	2	2	2	2	2	2	2	2	2	2	2	2	2	2	2	2	2	2	2	2	2	2	2	2	2	2	2	4.75047	4.77014	4.78896	4.80722	4.82548	4.84374	4.86201	4.88062	4.89988	4.91915	4.93841	4.95767	4.97709	4.99787	5.01864
-0.201804	2	2	2	2	2	2	2	2	2	2	2	2	2	2	2	2	2	2	2	2	2	2	2	2	2	2	2	2	2	2	2	2	2	2	4.77988	4.79954	4.8192	4.83803	4.85629	4.87455	4.89281	4.91143	4.93069	4.94995	4.96921	4.98864	5.00941	5.03018	5.05096
-0.200802	2	2	2	2	2	2	2	2	2	2	2	2	2	2	2	2	2	2	2	2	2	2	2	2	2	2	2	2	2	2	2	2	2	2	4.80928	4.82894	4.84861	4.86827	4.8871	4.90536	4.92362	4.94223	4.9615	4.98076	5.00018	5.02096	5.04173	5.0625	5.08327
-0.1998	2	2	2	2	2	2	2	2	2	2	2	2	2	2	2	2	2	2	2	2	2	2	2	2	2	2	2	2	2	2	2	2	2	2	4.83868	4.85835	4.87801	4.89767	4.91734	4.93616	4.95443	4.97304	4.9923	5.01173	5.0325	5.05327	5.07405	5.09482	5.11559
-0.198798	2	2	2	2	2	2	2	2	2	2	2	2	2	2	2	2	2	2	2	2	2	2	2	2	2	2	2	2	2	2	2	2	2	2	4.86809	4.88775	4.90741	4.92708	4.94674	4.96641	4.98523	5.00385	5.02327	5.04404	5.06482	5.08559	5.10636	5.12714	5.14791
-0.197796	2	2	2	2	2	2	2	2	2	2	2	2	2	2	2	2	2	2	2	2	2	2	2	2	2	2	2	2	2	2	2	2	2	2	4.89749	4.91715	4.93682	4.95648	4.97615	4.99581	5.01547	5.03481	5.05559	5.07636	5.09713	5.11791	5.13868	5.15945	5.18023
-0.196794	2	2	2	2	2	2	2	2	2	2	2	2	2	2	2	2	2	2	2	2	2	2	2	2	2	2	2	2	2	2	2	2	2	2	4.92813	4.94779	4.96745	4.98712	5.00678	5.02645	5.04627	5.06789	5.08932	5.1101	5.13087	5.15164	5.17242	5.19319	5.21396
-0.195792	2	2	2	2	2	2	2	2	2	2	2	2	2	2	2	2	2	2	2	2	2	2	2	2	2	2	2	2	2	2	2	2	2	2	4.95916	4.97883	4.99849	5.01815	5.03782	5.05764	5.07883	5.10044	5.12286	5.1443	5.16507	5.18584	5.20662	5.22739	5.24816
-0.19479	2	2	2	2	2	2	2	2	2	2	2	2	2	2	2	2	2	2	2	2	2	2	2	2	2	2	2	2	2	2	2	2	2	2	4.9902	5.00986	5.02953	5.04919	5.06902	5.0902	5.11138	5.133	5.15542	5.17783	5.19927	5.22004	5.24081	5.26159	5.28236
-0.193788	2	2	2	2	2	2	2	2	2	2	2	2	2	2	2	2	2	2	2	2	2	2	2	2	2	2	2	2	2	2	2	2	2	2	5.02123	5.0409	5.06056	5.08039	5.10157	5.12275	5.14394	5.16556	5.18797	5.21039	5.23281	5.25424	5.27501	5.29579	5.31656
-0.192786	2	2	2	2	2	2	2	2	2	2	2	2	2	2	2	2	2	2	2	2	2	2	2	2	2	2	2	2	2	2	2	2	2	2	5.05227	5.07193	5.09176	5.11294	5.13413	5.15531	5.17649	5.19811	5.22053	5.24294	5.26536	5.28778	5.30921	5.32998	5.35076
-0.191784	2	2	2	2	2	2	2	2	2	2	2	2	2	2	2	2	2	2	2	2	2	2	2	2	2	2	2	2	2	2	2	2	2	2	5.08331	5.10313	5.12432	5.1455	5.16668	5.18786	5.20905	5.23067	5.25308	5.2755	5.29792	5.32033	5.34275	5.36418	5.38496
-0.190782	2	2	2	2	2	2	2	2	2	2	2	2	2	2	2	2	2	2	2	2	2	2	2	2	2	2	2	2	2	2	2	2	2	2	5.1145	5.13569	5.15687	5.17805	5.19924	5.22042	5.2416	5.26322	5.28564	5.30805	5.33047	5.35289	5.3753	5.39772	5.41915
-0.18978	2	2	2	2	2	2	2	2	2	2	2	2	2	2	2	2	2	2	2	2	2	2	2	2	2	2	2	2	2	2	2	2	2	2	5.14754	5.16872	5.18991	5.21109	5.23227	5.25346	5.27464	5.29674	5.31915	5.34157	5.36399	5.3864	5.40882	5.43124	5.45365
-0.188778	2	2	2	2	2	2	2	2	2	2	2	2	2	2	2	2	2	2	2	2	2	2	2	2	2	2	2	2	2	2	2	2	2	2	5.18118	5.20308	5.22426	5.24544	5.26662	5.28781	5.30899	5.33124	5.35531	5.37772	5.40014	5.42256	5.44497	5.46739	5.48981
-0.187776	2	2	2	2	2	2	2	2	2	2	2	2	2	2	2	2	2	2	2	2	2	2	2	2	2	2	2	2	2	2	2	2	2	2	5.21387	5.23672	5.25861	5.27979	5.30098	5.32216	5.34334	5.3656	5.38981	5.41388	5.4363	5.45871	5.48113	5.50355	5.52596
-0.186774	2	2	2	2	2	2	2	2	2	2	2	2	2	2	2	2	2	2	2	2	2	2	2	2	2	2	2	2	2	2	2	2	2	2	5.24656	5.26941	5.29225	5.31415	5.33533	5.35651	5.3777	5.39995	5.42417	5.44839	5.47245	5.49487	5.51728	5.5397	5.56212
-0.185772	2	2	2	2	2	2	2	2	2	2	2	2	2	2	2	2	2	2	2	2	2	2	2	2	2	2	2	2	2	2	2	2	2	2	5.27926	5.3021	5.32495	5.34779	5.36968	5.39087	5.41205	5.4343	5.45852	5.48274	5.50696	5.53102	5.55344	5.57586	5.59827
-0.18477	2	2	2	2	2	2	2	2	2	2	2	2	2	2	2	2	2	2	2	2	2	2	2	2	2	2	2	2	2	2	2	2	2	2	5.31195	5.33479	5.35764	5.38048	5.40333	5.42522	5.4464	5.46866	5.49287	5.51709	5.54131	5.56553	5.58959	5.61201	5.63443
-0.183768	2	2	2	2	2	2	2	2	2	2	2	2	2	2	2	2	2	2	2	2	2	2	2	2	2	2	2	2	2	2	2	2	2	2	5.34464	5.36748	5.39033	5.41317	5.43602	5.45886	5.48076	5.50301	5.52723	5.55145	5.57566	5.59988	5.6241	5.64817	5.67058
-0.182766	2	2	2	2	2	2	2	2	2	2	2	2	2	2	2	2	2	2	2	2	2	2	2	2	2	2	2	2	2	2	2	2	2	2	5.37733	5.40017	5.42302	5.44586	5.46871	5.49155	5.5144	5.53736	5.56158	5.5858	5.61002	5.63424	5.65845	5.68267	5.70674
-0.181764	2	2	2	2	2	2	2	2	2	2	2	2	2	2	2	2	2	2	2	2	2	2	2	2	2	2	2	2	2	2	2	2	2	2	5.41135	5.43419	5.45704	5.47988	5.50273	5.52557	5.54866	5.57316	5.59738	5.6216	5.64581	5.67003	5.69425	5.71847	5.74396
-0.180762	2	2	2	2	2	2	2	2	2	2	2	2	2	2	2	2	2	2	2	2	2	2	2	2	2	2	2	2	2	2	2	2	2	2	5.44574	5.46859	5.49143	5.51428	5.53712	5.5602	5.58486	5.60936	5.63358	5.6578	5.68202	5.70624	5.73046	5.75595	5.78214
-0.17976	2	2	2	2	2	2	2	2	2	2	2	2	2	2	2	2	2	2	2	2	2	2	2	2	2	2	2	2	2	2	2	2	2	2	5.48013	5.50298	5.52583	5.54867	5.57175	5.59641	5.62107	5.64557	5.66979	5.69401	5.71823	5.74244	5.76793	5.79412	5.82031
-0.178758	2	2	2	2	2	2	2	2	2	2	2	2	2	2	2	2	2	2	2	2	2	2	2	2	2	2	2	2	2	2	2	2	2	2	5.51453	5.53737	5.56022	5.5833	5.60796	5.63262	5.65727	5.68178	5.70599	5.73021	5.75443	5.77992	5.80611	5.8323	5.85849
-0.177756	2	2	2	2	2	2	2	2	2	2	2	2	2	2	2	2	2	2	2	2	2	2	2	2	2	2	2	2	2	2	2	2	2	2	5.54892	5.57177	5.59485	5.61951	5.64417	5.66882	5.69348	5.71798	5.7422	5.76642	5.79191	5.8181	5.84429	5.87048	5.89667
-0.176754	2	2	2	2	2	2	2	2	2	2	2	2	2	2	2	2	2	2	2	2	2	2	2	2	2	2	2	2	2	2	2	2	2	2	5.58332	5.6064	5.63106	5.65571	5.68037	5.70503	5.72969	5.75419	5.77841	5.80389	5.83008	5.85627	5.88246	5.90865	5.93484
-0.175752	2	2	2	2	2	2	2	2	2	2	2	2	2	2	2	2	2	2	2	2	2	2	2	2	2	2	2	2	2	2	2	2	2	2	5.61795	5.64261	5.66726	5.69192	5.71658	5.74123	5.76589	5.79039	5.81588	5.84207	5.86826	5.89445	5.92064	5.94683	5.97302
-0.17475	2	2	2	2	2	2	2	2	2	2	2	2	2	2	2	2	2	2	2	2	2	2	2	2	2	2	2	2	2	2	2	2	2	2	5.65413	5.67879	5.70345	5.7281	5.75276	5.77742	5.80208	5.82847	5.85466	5.88085	5.90704	5.93323	5.95942	5.98561	6.0118
-0.173748	2	2	2	2	2	2	2	2	2	2	2	2	2	2	2	2	2	2	2	2	2	2	2	2	2	2	2	2	2	2	2	2	2	2	5.69027	5.71492	5.73958	5.76424	5.78889	5.81355	5.83948	5.86671	5.89491	5.9211	5.94729	5.97348	5.99967	6.02586	6.05205
-0.172746	2	2	2	2	2	2	2	2	2	2	2	2	2	2	2	2	2	2	2	2	2	2	2	2	2	2	2	2	2	2	2	2	2	2	5.7264	5.75105	5.77571	5.80037	5.82502	5.85095	5.87758	5.90481	5.93315	5.96135	5.98754	6.01373	6.03992	6.06611	6.0923
-0.171744	2	2	2	2	2	2	2	2	2	2	2	2	2	2	2	2	2	2	2	2	2	2	2	2	2	2	2	2	2	2	2	2	2	2	5.76253	5.78718	5.81184	5.8365	5.86243	5.88905	5.91568	5.94291	5.97125	5.99959	6.02779	6.05398	6.08017	6.10636	6.13255
-0.170742	2	2	2	2	2	2	2	2	2	2	2	2	2	2	2	2	2	2	2	2	2	2	2	2	2	2	2	2	2	2	2	2	2	2	5.79866	5.82332	5.84797	5.8739	5.90053	5.92716	5.95379	5.98102	6.00935	6.03769	6.06603	6.09423	6.12042	6.14661	6.1728
-0.16974	2	2	2	2	2	2	2	2	2	2	2	2	2	2	2	2	2	2	2	2	2	2	2	2	2	2	2	2	2	2	2	2	2	2	5.83479	5.85945	5.88537	5.912	5.93863	5.96526	5.99189	6.01912	6.04746	6.07579	6.10413	6.13247	6.16067	6.18686	6.21305
-0.168738	2	2	2	2	2	2	2	2	2	2	2	2	2	2	2	2	2	2	2	2	2	2	2	2	2	2	2	2	2	2	2	2	2	2	5.87092	5.89685	5.92348	5.95011	5.97674	6.00336	6.02999	6.05722	6.08556	6.1139	6.14223	6.17057	6.19891	6.22711	6.2533
-0.167736	2	2	2	2	2	2	2	2	2	2	2	2	2	2	2	2	2	2	2	2	2	2	2	2	2	2	2	2	2	2	2	2	2	2	5.90832	5.93495	5.96158	5.98821	6.01484	6.04147	6.0681	6.09533	6.12366	6.152	6.18034	6.20867	6.23701	6.26535	6.29355
-0.166734	2	2	2	2	2	2	2	2	2	2	2	2	2	2	2	2	2	2	2	2	2	2	2	2	2	2	2	2	2	2	2	2	2	2	5.94798	5.97461	6.00123	6.02786	6.05449	6.08112	6.10775	6.13498	6.16332	6.19165	6.21999	6.24833	6.27666	6.305	6.3349
-0.165732	2	2	2	2	2	2	2	2	2	2	2	2	2	2	2	2	2	2	2	2	2	2	2	2	2	2	2	2	2	2	2	2	2	2	5.98594	6.01464	6.04127	6.06789	6.09452	6.12115	6.14778	6.17501	6.20335	6.23169	6.26002	6.28836	6.3167	6.34659	6.37727
-0.16473	2	2	2	2	2	2	2	2	2	2	2	2	2	2	2	2	2	2	2	2	2	2	2	2	2	2	2	2	2	2	2	2	2	2	6.02383	6.0526	6.0813	6.10792	6.13455	6.16118	6.18781	6.21504	6.24338	6.27172	6.30005	6.32839	6.35829	6.38896	6.41963
-0.163728	2	2	2	2	2	2	2	2	2	2	2	2	2	2	2	2	2	2	2	2	2	2	2	2	2	2	2	2	2	2	2	2	2	2	6.06171	6.09049	6.11926	6.14796	6.17458	6.20121	6.22784	6.25507	6.28341	6.31175	6.34008	6.36998	6.40065	6.43133	6.462
-0.162726	2	2	2	2	2	2	2	2	2	2	2	2	2	2	2	2	2	2	2	2	2	2	2	2	2	2	2	2	2	2	2	2	2	2	6.0996	6.12837	6.15715	6.18592	6.21462	6.24124	6.26787	6.2951	6.32344	6.35178	6.38168	6.41235	6.44302	6.47369	6.50436
-0.161724	2	2	2	2	2	2	2	2	2	2	2	2	2	2	2	2	2	2	2	2	2	2	2	2	2	2	2	2	2	2	2	2	2	2	6.13749	6.16626	6.19503	6.22381	6.25258	6.28128	6.3079	6.33514	6.36347	6.39337	6.42404	6.45471	6.48539	6.51606	6.54673
-0.160722	2	2	2	2	2	2	2	2	2	2	2	2	2	2	2	2	2	2	2	2	2	2	2	2	2	2	2	2	2	2	2	2	2	2	6.17537	6.20415	6.23292	6.26169	6.29047	6.31924	6.34794	6.37517	6.40506	6.43574	6.46641	6.49708	6.52775	6.55842	6.58909
-0.15972	2	2	2	2	2	2	2	2	2	2	2	2	2	2	2	2	2	2	2	2	2	2	2	2	2	2	2	2	2	2	2	2	2	2	6.21382	6.2426	6.27137	6.30014	6.32892	6.35769	6.38646	6.41744	6.44811	6.47878	6.50946	6.54013	6.5708	6.60147	6.63214
-0.158718	2	2	2	2	2	2	2	2	2	2	2	2	2	2	2	2	2	2	2	2	2	2	2	2	2	2	2	2	2	2	2	2	2	2	6.25349	6.28226	6.31103	6.3398	6.36858	6.39735	6.42768	6.45952	6.49263	6.52331	6.55398	6.58465	6.61532	6.64599	6.67666
-0.157716	2	2	2	2	2	2	2	2	2	2	2	2	2	2	2	2	2	2	2	2	2	2	2	2	2	2	2	2	2	2	2	2	2	2	6.29315	6.32192	6.35069	6.37947	6.40824	6.43857	6.46967	6.50151	6.53471	6.56783	6.5985	6.62917	6.65984	6.69051	6.72118
-0.156714	2	2	2	2	2	2	2	2	2	2	2	2	2	2	2	2	2	2	2	2	2	2	2	2	2	2	2	2	2	2	2	2	2	2	6.33281	6.36158	6.39036	6.41913	6.44946	6.48056	6.51166	6.5435	6.5767	6.60991	6.64302	6.67369	6.70436	6.73503	6.76571
-0.155712	2	2	2	2	2	2	2	2	2	2	2	2	2	2	2	2	2	2	2	2	2	2	2	2	2	2	2	2	2	2	2	2	2	2	6.37247	6.40124	6.43002	6.46035	6.49145	6.52255	6.55365	6.58549	6.61869	6.6519	6.6851	6.71821	6.74888	6.77955	6.81023
-0.15471	2	2	2	2	2	2	2	2	2	2	2	2	2	2	2	2	2	2	2	2	2	2	2	2	2	2	2	2	2	2	2	2	2	2	6.41213	6.44091	6.47124	6.50234	6.53344	6.56454	6.59564	6.62748	6.66069	6.69389	6.72709	6.76029	6.7934	6.82408	6.85475
-0.153708	2	2	2	2	2	2	2	2	2	2	2	2	2	2	2	2	2	2	2	2	2	2	2	2	2	2	2	2	2	2	2	2	2	2	6.4518	6.48213	6.51323	6.54433	6.57543	6.60653	6.63763	6.66947	6.70268	6.73588	6.76908	6.80228	6.83548	6.8686	6.89927
-0.152706	2	2	2	2	2	2	2	2	2	2	2	2	2	2	2	2	2	2	2	2	2	2	2	2	2	2	2	2	2	2	2	2	2	2	6.49302	6.52412	6.55522	6.58632	6.61742	6.64852	6.67962	6.71146	6.74467	6.77787	6.81107	6.84427	6.87747	6.91068	6.94379
-0.151704	2	2	2	2	2	2	2	2	2	2	2	2	2	2	2	2	2	2	2	2	2	2	2	2	2	2	2	2	2	2	2	2	2	2	6.53672	6.56782	6.59892	6.63002	6.66112	6.69222	6.72332	6.75516	6.78837	6.82157	6.85477	6.88797	6.92117	6.95438	6.98944
-0.150702	2	2	2	2	2	2	2	2	2	2	2	2	2	2	2	2	2	2	2	2	2	2	2	2	2	2	2	2	2	2	2	2	2	2	6.57826	6.61187	6.64297	6.67407	6.70517	6.73627	6.76738	6.79922	6.83242	6.86562	6.89882	6.93202	6.96523	7.00029	7.03618
-0.1497	2	2	2	2	2	2	2	2	2	2	2	2	2	2	2	2	2	2	2	2	2	2	2	2	2	2	2	2	2	2	2	2	2	2	6.61979	6.65342	6.68702	6.71812	6.74922	6.78033	6.81143	6.84327	6.87647	6.90967	6.94287	6.97608	7.01114	7.04703	7.08292
-0.148698	2	2	2	2	2	2	2	2	2	2	2	2	2	2	2	2	2	2	2	2	2	2	2	2	2	2	2	2	2	2	2	2	2	2	6.66131	6.69494	6.72857	6.76217	6.79328	6.82438	6.85548	6.88732	6.92052	6.95372	6.98693	7.02199	7.05788	7.09377	7.12965
-0.147696	2	2	2	2	2	2	2	2	2	2	2	2	2	2	2	2	2	2	2	2	2	2	2	2	2	2	2	2	2	2	2	2	2	2	6.70283	6.73646	6.77009	6.80372	6.83733	6.86843	6.89953	6.93137	6.96457	6.99778	7.03284	7.06873	7.10462	7.1405	7.17639
-0.146694	2	2	2	2	2	2	2	2	2	2	2	2	2	2	2	2	2	2	2	2	2	2	2	2	2	2	2	2	2	2	2	2	2	2	6.74436	6.77799	6.81162	6.84525	6.87888	6.91248	6.94358	6.97542	7.00863	7.04369	7.07958	7.11547	7.15135	7.18724	7.22313
-0.145692	2	2	2	2	2	2	2	2	2	2	2	2	2	2	2	2	2	2	2	2	2	2	2	2	2	2	2	2	2	2	2	2	2	2	6.78588	6.81951	6.85314	6.88677	6.9204	6.95403	6.98763	7.01948	7.05454	7.09043	7.12632	7.1622	7.19809	7.23398	7.26987
-0.14469	2	2	2	2	2	2	2	2	2	2	2	2	2	2	2	2	2	2	2	2	2	2	2	2	2	2	2	2	2	2	2	2	2	2	6.82803	6.86166	6.89529	6.92892	6.96255	6.99618	7.02981	7.06617	7.10206	7.13795	7.17384	7.20972	7.24561	7.2815	7.31739
-0.143688	2	2	2	2	2	2	2	2	2	2	2	2	2	2	2	2	2	2	2	2	2	2	2	2	2	2	2	2	2	2	2	2	2	2	6.87138	6.90501	6.93864	6.97227	7.0059	7.03953	7.07501	7.11223	7.15109	7.18698	7.22286	7.25875	7.29464	7.33053	7.36641
-0.142686	2	2	2	2	2	2	2	2	2	2	2	2	2	2	2	2	2	2	2	2	2	2	2	2	2	2	2	2	2	2	2	2	2	2	6.91472	6.94836	6.98199	7.01562	7.04925	7.08473	7.12104	7.15825	7.19714	7.236	7.27189	7.30778	7.34366	7.37955	7.41544
-0.141684	2	2	2	2	2	2	2	2	2	2	2	2	2	2	2	2	2	2	2	2	2	2	2	2	2	2	2	2	2	2	2	2	2	2	6.95808	6.99171	7.02534	7.05897	7.09445	7.13076	7.16706	7.20428	7.24317	7.28206	7.32091	7.3568	7.39269	7.42858	7.46446
-0.140682	2	2	2	2	2	2	2	2	2	2	2	2	2	2	2	2	2	2	2	2	2	2	2	2	2	2	2	2	2	2	2	2	2	2	7.00142	7.03506	7.06869	7.10417	7.14048	7.17678	7.21309	7.2503	7.28919	7.32808	7.36697	7.40583	7.44172	7.4776	7.51349
-0.13968	2	2	2	2	2	2	2	2	2	2	2	2	2	2	2	2	2	2	2	2	2	2	2	2	2	2	2	2	2	2	2	2	2	2	7.04477	7.07841	7.11389	7.1502	7.1865	7.22281	7.25911	7.29633	7.33522	7.3741	7.41299	7.45188	7.49074	7.52663	7.56252
-0.138678	2	2	2	2	2	2	2	2	2	2	2	2	2	2	2	2	2	2	2	2	2	2	2	2	2	2	2	2	2	2	2	2	2	2	7.08812	7.12361	7.15992	7.19622	7.23253	7.26883	7.30514	7.34235	7.38124	7.42013	7.45902	7.49791	7.5368	7.57566	7.61154
-0.137676	2	2	2	2	2	2	2	2	2	2	2	2	2	2	2	2	2	2	2	2	2	2	2	2	2	2	2	2	2	2	2	2	2	2	7.13333	7.16963	7.20594	7.24224	7.27855	7.31485	7.35116	7.38837	7.42726	7.46615	7.50504	7.54393	7.58282	7.62171	7.66057
-0.136674	2	2	2	2	2	2	2	2	2	2	2	2	2	2	2	2	2	2	2	2	2	2	2	2	2	2	2	2	2	2	2	2	2	2	7.18044	7.21679	7.25309	7.2894	7.3257	7.36201	7.39831	7.43674	7.47736	7.51625	7.55514	7.59403	7.63292	7.67181	7.71069
-0.135672	2	2	2	2	2	2	2	2	2	2	2	2	2	2	2	2	2	2	2	2	2	2	2	2	2	2	2	2	2	2	2	2	2	2	7.225	7.26409	7.30044	7.33674	7.37305	7.40935	7.44566	7.48409	7.52642	7.56704	7.60593	7.64482	7.68371	7.72259	7.76148
-0.13467	2	2	2	2	2	2	2	2	2	2	2	2	2	2	2	2	2	2	2	2	2	2	2	2	2	2	2	2	2	2	2	2	2	2	7.26955	7.30865	7.34774	7.38409	7.42039	7.4567	7.493	7.53143	7.57377	7.6161	7.65672	7.69561	7.73449	7.77338	7.81227
-0.133668	2	2	2	2	2	2	2	2	2	2	2	2	2	2	2	2	2	2	2	2	2	2	2	2	2	2	2	2	2	2	2	2	2	2	7.3141	7.3532	7.3923	7.43139	7.46774	7.50405	7.54035	7.57878	7.62111	7.66344	7.70578	7.7464	7.78528	7.82417	7.86306
-0.132666	2	2	2	2	2	2	2	2	2	2	2	2	2	2	2	2	2	2	2	2	2	2	2	2	2	2	2	2	2	2	2	2	2	2	7.35865	7.39775	7.43685	7.47595	7.51505	7.55139	7.5877	7.62612	7.66846	7.71079	7.75312	7.79546	7.83607	7.87496	7.91385
-0.131664	2	2	2	2	2	2	2	2	2	2	2	2	2	2	2	2	2	2	2	2	2	2	2	2	2	2	2	2	2	2	2	2	2	2	7.40321	7.4423	7.4814	7.5205	7.5596	7.5987	7.63504	7.67347	7.7158	7.75814	7.80047	7.8428	7.88513	7.92575	7.96464
-0.130662	2	2	2	2	2	2	2	2	2	2	2	2	2	2	2	2	2	2	2	2	2	2	2	2	2	2	2	2	2	2	2	2	2	2	7.44776	7.48686	7.52595	7.56505	7.60415	7.64325	7.68235	7.72082	7.76315	7.80548	7.84781	7.89015	7.93248	7.97481	8.01543
-0.12966	2	2	2	2	2	2	2	2	2	2	2	2	2	2	2	2	2	2	2	2	2	2	2	2	2	2	2	2	2	2	2	2	2	2	7.49286	7.53196	7.57106	7.61015	7.64925	7.68835	7.72745	7.76888	7.81121	7.85354	7.89588	7.93821	7.98054	8.02287	8.06605
-0.128658	2	2	2	2	2	2	2	2	2	2	2	2	2	2	2	2	2	2	2	2	2	2	2	2	2	2	2	2	2	2	2	2	2	2	7.53891	7.57801	7.61711	7.6562	7.6953	7.7344	7.77583	7.81817	7.86051	7.90284	7.94517	7.9875	8.02984	8.07301	8.11898
-0.127656	2	2	2	2	2	2	2	2	2	2	2	2	2	2	2	2	2	2	2	2	2	2	2	2	2	2	2	2	2	2	2	2	2	2	7.58496	7.62406	7.66316	7.70226	7.74135	7.78278	7.82513	7.86747	7.9098	7.95213	7.99447	8.0368	8.07997	8.12595	8.17192
-0.126654	2	2	2	2	2	2	2	2	2	2	2	2	2	2	2	2	2	2	2	2	2	2	2	2	2	2	2	2	2	2	2	2	2	2	7.63101	7.67011	7.70921	7.74831	7.78974	7.83208	7.87442	7.91676	7.95909	8.00143	8.04376	8.08694	8.13291	8.17888	8.22485
-0.125652	2	2	2	2	2	2	2	2	2	2	2	2	2	2	2	2	2	2	2	2	2	2	2	2	2	2	2	2	2	2	2	2	2	2	7.67706	7.71616	7.75526	7.79669	7.83903	7.88137	7.92372	7.96606	8.00839	8.05072	8.0939	8.13987	8.18584	8.23182	8.27779
-0.12465	2	2	2	2	2	2	2	2	2	2	2	2	2	2	2	2	2	2	2	2	2	2	2	2	2	2	2	2	2	2	2	2	2	2	7.72311	7.76221	7.80364	7.84598	7.88833	7.93067	7.97301	8.01535	8.05768	8.10086	8.14683	8.1928	8.23878	8.28475	8.33072
-0.123648	2	2	2	2	2	2	2	2	2	2	2	2	2	2	2	2	2	2	2	2	2	2	2	2	2	2	2	2	2	2	2	2	2	2	7.76916	7.81059	7.85294	7.89528	7.93762	7.97996	8.02231	8.06465	8.10782	8.1538	8.19977	8.24574	8.29171	8.33768	8.38366
-0.122646	2	2	2	2	2	2	2	2	2	2	2	2	2	2	2	2	2	2	2	2	2	2	2	2	2	2	2	2	2	2	2	2	2	2	7.81754	7.85989	7.90223	7.94457	7.98692	8.02926	8.0716	8.11478	8.16076	8.20673	8.2527	8.29867	8.34465	8.39062	8.43659
-0.121644	2	2	2	2	2	2	2	2	2	2	2	2	2	2	2	2	2	2	2	2	2	2	2	2	2	2	2	2	2	2	2	2	2	2	7.86514	7.90748	7.94982	7.99217	8.03451	8.07685	8.12011	8.16781	8.21606	8.26203	8.30801	8.35398	8.39995	8.44592	8.4919
-0.120642	2	2	2	2	2	2	2	2	2	2	2	2	2	2	2	2	2	2	2	2	2	2	2	2	2	2	2	2	2	2	2	2	2	2	7.9125	7.95484	7.99718	8.03952	8.08187	8.12512	8.17142	8.21912	8.26941	8.31766	8.36363	8.40961	8.45558	8.50155	8.54752
-0.11964	2	2	2	2	2	2	2	2	2	2	2	2	2	2	2	2	2	2	2	2	2	2	2	2	2	2	2	2	2	2	2	2	2	2	7.95985	8.0022	8.04454	8.08688	8.13014	8.17644	8.22273	8.27044	8.32073	8.37102	8.41926	8.46524	8.51121	8.55718	8.60315
-0.118638	2	2	2	2	2	2	2	2	2	2	2	2	2	2	2	2	2	2	2	2	2	2	2	2	2	2	2	2	2	2	2	2	2	2	8.00721	8.04955	8.0919	8.13516	8.18145	8.22775	8.27405	8.32175	8.37204	8.42233	8.47262	8.52086	8.56684	8.61281	8.65878
-0.117636	2	2	2	2	2	2	2	2	2	2	2	2	2	2	2	2	2	2	2	2	2	2	2	2	2	2	2	2	2	2	2	2	2	2	8.05457	8.09691	8.14017	8.18647	8.23277	8.27906	8.32536	8.37306	8.42335	8.47364	8.52393	8.57422	8.62247	8.66844	8.71441
-0.116634	2	2	2	2	2	2	2	2	2	2	2	2	2	2	2	2	2	2	2	2	2	2	2	2	2	2	2	2	2	2	2	2	2	2	8.10193	8.14519	8.19148	8.23778	8.28408	8.33037	8.37667	8.42438	8.47466	8.52495	8.57524	8.62553	8.67582	8.72407	8.77004
-0.115632	2	2	2	2	2	2	2	2	2	2	2	2	2	2	2	2	2	2	2	2	2	2	2	2	2	2	2	2	2	2	2	2	2	2	8.1502	8.1965	8.2428	8.28909	8.33539	8.38169	8.42798	8.47569	8.52598	8.57627	8.62656	8.67684	8.72713	8.77742	8.82567
-0.11463	2	2	2	2	2	2	2	2	2	2	2	2	2	2	2	2	2	2	2	2	2	2	2	2	2	2	2	2	2	2	2	2	2	2	8.20236	8.24866	8.29496	8.34125	8.38755	8.43385	8.48014	8.52785	8.57814	8.62843	8.67871	8.729	8.77929	8.82958	8.88146
-0.113628	2	2	2	2	2	2	2	2	2	2	2	2	2	2	2	2	2	2	2	2	2	2	2	2	2	2	2	2	2	2	2	2	2	2	8.2532	8.30213	8.34843	8.39473	8.44102	8.48732	8.53362	8.58132	8.63161	8.6819	8.73219	8.78248	8.83277	8.88465	8.94114
-0.112626	2	2	2	2	2	2	2	2	2	2	2	2	2	2	2	2	2	2	2	2	2	2	2	2	2	2	2	2	2	2	2	2	2	2	8.30191	8.35297	8.4019	8.4482	8.4945	8.5408	8.58709	8.6348	8.68509	8.73537	8.78566	8.83595	8.88783	8.94433	9.00082
-0.111624	2	2	2	2	2	2	2	2	2	2	2	2	2	2	2	2	2	2	2	2	2	2	2	2	2	2	2	2	2	2	2	2	2	2	8.35062	8.40168	8.45275	8.50168	8.54797	8.59427	8.64057	8.68827	8.73856	8.78885	8.83914	8.89102	8.94751	9.00401	9.0605
-0.110622	2	2	2	2	2	2	2	2	2	2	2	2	2	2	2	2	2	2	2	2	2	2	2	2	2	2	2	2	2	2	2	2	2	2	8.39932	8.45039	8.50145	8.55252	8.60145	8.64775	8.69404	8.74174	8.79203	8.84232	8.8942	8.9507	9.00719	9.06369	9.12018
-0.10962	2	2	2	2	2	2	2	2	2	2	2	2	2	2	2	2	2	2	2	2	2	2	2	2	2	2	2	2	2	2	2	2	2	2	8.44803	8.4991	8.55016	8.60122	8.65229	8.70122	8.74752	8.79522	8.84551	8.89739	8.95388	9.01038	9.06687	9.12337	9.17986
-0.108618	2	2	2	2	2	2	2	2	2	2	2	2	2	2	2	2	2	2	2	2	2	2	2	2	2	2	2	2	2	2	2	2	2	2	8.49674	8.5478	8.59887	8.64993	8.701	8.75206	8.80099	8.84869	8.90057	8.95707	9.01356	9.07006	9.12655	9.18305	9.23954
-0.107616	2	2	2	2	2	2	2	2	2	2	2	2	2	2	2	2	2	2	2	2	2	2	2	2	2	2	2	2	2	2	2	2	2	2	8.54544	8.59651	8.64757	8.69864	8.7497	8.80077	8.85183	8.90376	8.96025	9.01675	9.07324	9.12974	9.18623	9.24273	9.29922
-0.106614	2	2	2	2	2	2	2	2	2	2	2	2	2	2	2	2	2	2	2	2	2	2	2	2	2	2	2	2	2	2	2	2	2	2	8.59606	8.64712	8.69819	8.74925	8.80032	8.85138	8.90413	8.96577	9.02919	9.08569	9.14218	9.19868	9.25517	9.31166	9.36816
-0.105612	2	2	2	2	2	2	2	2	2	2	2	2	2	2	2	2	2	2	2	2	2	2	2	2	2	2	2	2	2	2	2	2	2	2	8.64687	8.69794	8.749	8.80007	8.85113	8.90388	8.9615	9.02315	9.09219	9.15561	9.2121	9.26859	9.32509	9.38158	9.43808
-0.10461	2	2	2	2	2	2	2	2	2	2	2	2	2	2	2	2	2	2	2	2	2	2	2	2	2	2	2	2	2	2	2	2	2	2	8.69769	8.74875	8.79982	8.85088	8.90363	8.96125	9.01888	9.08052	9.14956	9.2186	9.28202	9.33851	9.39501	9.4515	9.508
-0.103608	2	2	2	2	2	2	2	2	2	2	2	2	2	2	2	2	2	2	2	2	2	2	2	2	2	2	2	2	2	2	2	2	2	2	8.74851	8.79957	8.85064	8.90338	8.961	9.01863	9.07625	9.13789	9.20693	9.27597	9.34501	9.40843	9.46493	9.52142	9.57792
-0.102606	2	2	2	2	2	2	2	2	2	2	2	2	2	2	2	2	2	2	2	2	2	2	2	2	2	2	2	2	2	2	2	2	2	2	8.79932	8.85039	8.90313	8.96075	9.01838	9.076	9.13362	9.19526	9.26431	9.33334	9.40238	9.47142	9.53485	9.59134	9.64783
-0.101604	2	2	2	2	2	2	2	2	2	2	2	2	2	2	2	2	2	2	2	2	2	2	2	2	2	2	2	2	2	2	2	2	2	2	8.85014	8.90288	8.96051	9.01813	9.07575	9.13337	9.19099	9.25264	9.32168	9.39072	9.45976	9.5288	9.59784	9.66126	9.71775
-0.100602	2	2	2	2	2	2	2	2	2	2	2	2	2	2	2	2	2	2	2	2	2	2	2	2	2	2	2	2	2	2	2	2	2	2	8.90263	8.96026	9.01788	9.0755	9.13312	9.19075	9.24837	9.31001	9.37905	9.44809	9.51713	9.58617	9.65521	9.72425	9.78767
-0.0996	2	2	2	2	2	2	2	2	2	2	2	2	2	2	2	2	2	2	2	2	2	2	2	2	2	2	2	2	2	2	2	2	2	2	8.95856	9.01619	9.07381	9.13143	9.18905	9.24668	9.3043	9.38379	9.45508	9.52412	9.59316	9.6622	9.73124	9.80029	9.86932
-0.098598	2	2	2	2	2	2	2	2	2	2	2	2	2	2	2	2	2	2	2	2	2	2	2	2	2	2	2	2	2	2	2	2	2	2	9.01248	9.0701	9.12772	9.18534	9.24297	9.30059	9.36852	9.45111	9.55498	9.62627	9.69531	9.76435	9.83339	9.90243	9.97147
-0.097596	2	2	2	2	2	2	2	2	2	2	2	2	2	2	2	2	2	2	2	2	2	2	2	2	2	2	2	2	2	2	2	2	2	2	9.06639	9.12401	9.18163	9.23925	9.29688	9.36481	9.43583	9.51842	9.6223	9.72617	9.79746	9.8665	9.93554	10.0046	10.0736
-0.096594	2	2	2	2	2	2	2	2	2	2	2	2	2	2	2	2	2	2	2	2	2	2	2	2	2	2	2	2	2	2	2	2	2	2	9.1203	9.17792	9.23554	9.29317	9.36109	9.43212	9.50314	9.58574	9.68961	9.79348	9.89736	9.96865	10.0377	10.1067	10.1758
-0.095592	2	2	2	2	2	2	2	2	2	2	2	2	2	2	2	2	2	2	2	2	2	2	2	2	2	2	2	2	2	2	2	2	2	2	9.17421	9.23183	9.28946	9.35738	9.42841	9.49943	9.57046	9.65305	9.75692	9.8608	9.96467	10.0685	10.1398	10.2089	10.2779
-0.09459	2	2	2	2	2	2	2	2	2	2	2	2	2	2	2	2	2	2	2	2	2	2	2	2	2	2	2	2	2	2	2	2	2	2	9.22812	9.28575	9.35367	9.4247	9.49572	9.56675	9.63777	9.72036	9.82424	9.92811	10.032	10.1359	10.2397	10.311	10.3801
-0.093588	2	2	2	2	2	2	2	2	2	2	2	2	2	2	2	2	2	2	2	2	2	2	2	2	2	2	2	2	2	2	2	2	2	2	9.28203	9.34996	9.42099	9.49201	9.56304	9.63406	9.70508	9.78768	9.89155	9.99543	10.0993	10.2032	10.307	10.4109	10.4822
-0.092586	2	2	2	2	2	2	2	2	2	2	2	2	2	2	2	2	2	2	2	2	2	2	2	2	2	2	2	2	2	2	2	2	2	2	9.34625	9.41728	9.4883	9.55933	9.63035	9.70137	9.7724	9.85499	9.95887	10.0627	10.1666	10.2705	10.3744	10.4782	10.5821
-0.091584	2	2	2	2	2	2	2	2	2	2	2	2	2	2	2	2	2	2	2	2	2	2	2	2	2	2	2	2	2	2	2	2	2	2	9.43351	9.50741	9.57844	9.64946	9.72049	9.79151	9.86254	9.94748	10.0552	10.1591	10.263	10.3668	10.4707	10.5746	10.6785
-0.090582	2	2	2	2	2	2	2	2	2	2	2	2	2	2	2	2	2	2	2	2	2	2	2	2	2	2	2	2	2	2	2	2	2	2	9.49321	9.59641	9.67031	9.74134	9.81236	9.88339	9.95441	10.0394	10.1499	10.2576	10.3615	10.4654	10.5693	10.6731	10.777
-0.08958	2	2	2	2	2	2	2	2	2	2	2	2	2	2	2	2	2	2	2	2	2	2	2	2	2	2	2	2	2	2	2	2	2	2	9.55292	9.65611	9.7593	9.83321	9.90424	9.97526	10.0463	10.1312	10.2418	10.3523	10.4601	10.5639	10.6678	10.7717	10.8756
-0.088578	2	2	2	2	2	2	2	2	2	2	2	2	2	2	2	2	2	2	2	2	2	2	2	2	2	2	2	2	2	2	2	2	2	2	9.61262	9.71581	9.81901	9.9222	9.99611	10.0671	10.1382	10.2231	10.3337	10.4442	10.5548	10.6625	10.7664	10.8703	10.9741
-0.087576	2	2	2	2	2	2	2	2	2	2	2	2	2	2	2	2	2	2	2	2	2	2	2	2	2	2	2	2	2	2	2	2	2	2	9.67233	9.77552	9.87871	9.98191	10.0851	10.159	10.23	10.315	10.4255	10.5361	10.6466	10.7572	10.8649	10.9688	11.0727
-0.086574	2	2	2	2	2	2	2	2	2	2	2	2	2	2	2	2	2	2	2	2	2	2	2	2	2	2	2	2	2	2	2	2	2	2	9.73203	9.83522	9.93842	10.0416	10.1448	10.248	10.3219	10.4069	10.5174	10.628	10.7385	10.8491	10.9596	11.0674	11.1712
-0.085572	2	2	2	2	2	2	2	2	2	2	2	2	2	2	2	2	2	2	2	2	2	2	2	2	2	2	2	2	2	2	2	2	2	2	9.79173	9.89493	9.99812	10.1013	10.2045	10.3077	10.4109	10.4987	10.6093	10.7198	10.8304	10.941	11.0515	11.1621	11.2698
-0.08457	2	2	2	2	2	2	2	2	2	2	2	2	2	2	2	2	2	2	2	2	2	2	2	2	2	2	2	2	2	2	2	2	2	2	9.85584	9.95903	10.0622	10.1654	10.2686	10.3718	10.475	10.5971	10.7076	10.8182	10.9287	11.0393	11.1498	11.2604	11.3452
-0.083568	2	2	2	2	2	2	2	2	2	2	2	2	2	2	2	2	2	2	2	2	2	2	2	2	2	2	2	2	2	2	2	2	2	2	9.92551	10.0287	10.1319	10.2351	10.3383	10.4415	10.5739	10.7036	10.8141	10.9247	11.0352	11.1458	11.2564	11.3412	11.3678
-0.082566	2	2	2	2	2	2	2	2	2	2	2	2	2	2	2	2	2	2	2	2	2	2	2	2	2	2	2	2	2	2	2	2	2	2	9.99518	10.0984	10.2016	10.3048	10.408	10.5404	10.6804	10.8101	10.9206	11.0312	11.1418	11.2523	11.3371	11.3637	11.3904
-0.081564	2	2	2	2	2	2	2	2	2	2	2	2	2	2	2	2	2	2	2	2	2	2	2	2	2	2	2	2	2	2	2	2	2	2	10.0648	10.168	10.2712	10.3744	10.5069	10.6469	10.7869	10.9166	11.0271	11.1377	11.2483	11.3331	11.3597	11.3863	11.4129
-0.080562	2	2	2	2	2	2	2	2	2	2	2	2	2	2	2	2	2	2	2	2	2	2	2	2	2	2	2	2	2	2	2	2	2	2	10.1345	10.2377	10.3409	10.4733	10.6134	10.7534	10.8934	11.0231	11.1337	11.2442	11.329	11.3557	11.3823	11.4089	11.4355
-0.07956	2	2	2	2	2	2	2	2	2	2	2	2	2	2	2	2	2	2	2	2	2	2	2	2	2	2	2	2	2	2	2	2	2	2	10.2042	10.3074	10.4398	10.5799	10.7199	10.8599	11	11.1296	11.2402	11.325	11.3516	11.3782	11.4048	11.4314	11.458
-0.078558	2	2	2	2	2	2	2	2	2	2	2	2	2	2	2	2	2	2	2	2	2	2	2	2	2	2	2	2	2	2	2	2	2	2	10.2739	10.4063	10.5463	10.6864	10.8264	10.9664	11.1065	11.2361	11.3209	11.3476	11.3742	11.4008	11.4274	11.454	11.4806
-0.077556	2	2	2	2	2	2	2	2	2	2	2	2	2	2	2	2	2	2	2	2	2	2	2	2	2	2	2	2	2	2	2	2	2	2	10.3728	10.5128	10.6528	10.7929	10.9329	11.0729	11.213	11.3169	11.3435	11.3701	11.3967	11.4233	11.4499	11.4765	11.5031
-0.076554	2	2	2	2	2	2	2	2	2	2	2	2	2	2	2	2	2	2	2	2	2	2	2	2	2	2	2	2	2	2	2	2	2	2	10.4312	10.5686	10.7086	10.8486	10.9887	11.1287	11.2687	11.3688	11.3954	11.422	11.4486	11.4752	11.5019	11.5285	11.5407
-0.075552	2	2	2	2	2	2	2	2	2	2	2	2	2	2	2	2	2	2	2	2	2	2	2	2	2	2	2	2	2	2	2	2	2	2	10.5078	10.6246	10.7619	10.902	11.042	11.182	11.3221	11.4221	11.4488	11.4754	11.502	11.5286	11.5552	11.5674	11.5765
-0.07455	2	2	2	2	2	2	2	2	2	2	2	2	2	2	2	2	2	2	2	2	2	2	2	2	2	2	2	2	2	2	2	2	2	2	10.5844	10.7012	10.8179	10.9553	11.0953	11.2353	11.3754	11.4755	11.5021	11.5287	11.5553	11.5819	11.5941	11.6032	11.6123
-0.073548	2	2	2	2	2	2	2	2	2	2	2	2	2	2	2	2	2	2	2	2	2	2	2	2	2	2	2	2	2	2	2	2	2	2	10.6611	10.7778	10.8945	11.0113	11.1486	11.2887	11.4287	11.5288	11.5554	11.582	11.6086	11.6209	11.6299	11.639	11.6481
-0.072546	2	2	2	2	2	2	2	2	2	2	2	2	2	2	2	2	2	2	2	2	2	2	2	2	2	2	2	2	2	2	2	2	2	2	10.7377	10.8544	10.9712	11.0879	11.2046	11.342	11.482	11.5821	11.6087	11.6353	11.6476	11.6566	11.6657	11.6748	11.6839
-0.071544	2	2	2	2	2	2	2	2	2	2	2	2	2	2	2	2	2	2	2	2	2	2	2	2	2	2	2	2	2	2	2	2	2	2	10.8143	10.9311	11.0478	11.1645	11.2813	11.398	11.5354	11.6354	11.662	11.6743	11.6834	11.6924	11.7015	11.7106	11.7196
-0.070542	2	2	2	2	2	2	2	2	2	2	2	2	2	2	2	2	2	2	2	2	2	2	2	2	2	2	2	2	2	2	2	2	2	2	10.8909	11.0077	11.1244	11.2411	11.3579	11.4746	11.5914	11.6888	11.701	11.7101	11.7192	11.7282	11.7373	11.7464	11.7554
-0.06954	2	2	2	2	2	2	2	2	2	2	2	2	2	2	2	2	2	2	2	2	2	2	2	2	2	2	2	2	2	2	2	2	2	2	10.9608	11.0775	11.1943	11.311	11.4277	11.5445	11.6612	11.7349	11.7455	11.7546	11.7637	11.7727	11.7818	11.7909	11.7999
-0.068538	2	2	2	2	2	2	2	2	2	2	2	2	2	2	2	2	2	2	2	2	2	2	2	2	2	2	2	2	2	2	2	2	2	2	11.0229	11.1397	11.2564	11.3731	11.4899	11.6066	11.7059	11.7757	11.7984	11.809	11.8181	11.8272	11.8362	11.8453	11.8544
-0.067536	2	2	2	2	2	2	2	2	2	2	2	2	2	2	2	2	2	2	2	2	2	2	2	2	2	2	2	2	2	2	2	2	2	2	11.0851	11.2018	11.3185	11.4353	11.552	11.6513	11.7468	11.8166	11.8393	11.8619	11.8726	11.8816	11.8907	11.8998	11.9088
-0.066534	2	2	2	2	2	2	2	2	2	2	2	2	2	2	2	2	2	2	2	2	2	2	2	2	2	2	2	2	2	2	2	2	2	2	11.1472	11.2639	11.3807	11.4974	11.5967	11.6922	11.7876	11.8575	11.8801	11.9028	11.9254	11.9361	11.9451	11.9542	11.9633
-0.065532	2	2	2	2	2	2	2	2	2	2	2	2	2	2	2	2	2	2	2	2	2	2	2	2	2	2	2	2	2	2	2	2	2	2	11.2093	11.3261	11.4428	11.5421	11.6376	11.733	11.8285	11.8983	11.921	11.9436	11.9663	11.989	11.9996	12.0087	12.0177
-0.06453	2	2	2	2	2	2	2	2	2	2	2	2	2	2	2	2	2	2	2	2	2	2	2	2	2	2	2	2	2	2	2	2	2	2	11.2715	11.3882	11.4875	11.583	11.6784	11.7739	11.8694	11.9392	11.9618	11.9845	12.0072	12.0298	12.0525	12.0631	12.0722
-0.063528	2	2	2	2	2	2	2	2	2	2	2	2	2	2	2	2	2	2	2	2	2	2	2	2	2	2	2	2	2	2	2	2	2	2	11.3336	11.4329	11.5284	11.6238	11.7193	11.8147	11.9102	11.98	12.0027	12.0254	12.048	12.0707	12.0933	12.116	12.1266
-0.062526	2	2	2	2	2	2	2	2	2	2	2	2	2	2	2	2	2	2	2	2	2	2	2	2	2	2	2	2	2	2	2	2	2	2	11.3783	11.4738	11.5692	11.6647	11.7601	11.8556	11.9511	12.0209	12.0436	12.0662	12.0889	12.1115	12.1342	12.1569	12.1795
-0.061524	2	2	2	2	2	2	2	2	2	2	2	2	2	2	2	2	2	2	2	2	2	2	2	2	2	2	2	2	2	2	2	2	2	2	11.4286	11.5275	11.6229	11.7184	11.8138	11.9093	12.0048	12.0746	12.0973	12.1199	12.1426	12.1652	12.1879	12.2106	12.2517
-0.060522	2	2	2	2	2	2	2	2	2	2	2	2	2	2	2	2	2	2	2	2	2	2	2	2	2	2	2	2	2	2	2	2	2	2	11.4579	11.578	11.6769	11.7724	11.8678	11.9633	12.0588	12.1286	12.1512	12.1739	12.1966	12.2192	12.2419	12.283	12.3275
-0.05952	2	2	2	2	2	2	2	2	2	2	2	2	2	2	2	2	2	2	2	2	2	2	2	2	2	2	2	2	2	2	2	2	2	2	11.4872	11.6073	11.7274	11.8263	11.9218	12.0173	12.1127	12.1826	12.2052	12.2279	12.2505	12.2732	12.3143	12.3589	12.4034
-0.058518	2	2	2	2	2	2	2	2	2	2	2	2	2	2	2	2	2	2	2	2	2	2	2	2	2	2	2	2	2	2	2	2	2	2	11.5165	11.6366	11.7568	11.8769	11.9758	12.0713	12.1667	12.2365	12.2592	12.2819	12.3045	12.3456	12.3902	12.4347	12.4792
-0.057516	2	2	2	2	2	2	2	2	2	2	2	2	2	2	2	2	2	2	2	2	2	2	2	2	2	2	2	2	2	2	2	2	2	2	11.5458	11.6659	11.7861	11.9062	12.0263	12.1252	12.2207	12.2905	12.3132	12.3358	12.377	12.4215	12.466	12.5106	12.5551
-0.056514	2	2	2	2	2	2	2	2	2	2	2	2	2	2	2	2	2	2	2	2	2	2	2	2	2	2	2	2	2	2	2	2	2	2	11.5751	11.6953	11.8154	11.9355	12.0556	12.1758	12.2747	12.3445	12.3672	12.4083	12.4528	12.4973	12.5419	12.5864	12.6309
-0.055512	2	2	2	2	2	2	2	2	2	2	2	2	2	2	2	2	2	2	2	2	2	2	2	2	2	2	2	2	2	2	2	2	2	2	11.6045	11.7246	11.8447	11.9648	12.085	12.2051	12.3252	12.3985	12.4396	12.4841	12.5287	12.5732	12.6177	12.6623	12.7068
-0.05451	2	2	2	2	2	2	2	2	2	2	2	2	2	2	2	2	2	2	2	2	2	2	2	2	2	2	2	2	2	2	2	2	2	2	11.6226	11.7427	11.8628	11.983	12.1031	12.2232	12.3433	12.452	12.5026	12.5471	12.5917	12.6362	12.6807	12.7253	12.7698
-0.053508	2	2	2	2	2	2	2	2	2	2	2	2	2	2	2	2	2	2	2	2	2	2	2	2	2	2	2	2	2	2	2	2	2	2	11.6291	11.7492	11.8694	11.9895	12.1096	12.2298	12.35	12.4587	12.5463	12.5968	12.6414	12.6859	12.7304	12.775	12.8195
-0.052506	2	2	2	2	2	2	2	2	2	2	2	2	2	2	2	2	2	2	2	2	2	2	2	2	2	2	2	2	2	2	2	2	2	2	11.6357	11.7558	11.8759	11.9961	12.1162	12.2364	12.3566	12.4654	12.5529	12.6405	12.6911	12.7356	12.7801	12.8247	12.8692
-0.051504	2	2	2	2	2	2	2	2	2	2	2	2	2	2	2	2	2	2	2	2	2	2	2	2	2	2	2	2	2	2	2	2	2	2	11.6422	11.7623	11.8825	12.0026	12.1228	12.2431	12.3633	12.472	12.5596	12.6472	12.7348	12.7853	12.8298	12.8744	12.9189
-0.050502	2	2	2	2	2	2	2	2	2	2	2	2	2	2	2	2	2	2	2	2	2	2	2	2	2	2	2	2	2	2	2	2	2	2	11.6488	11.7689	11.889	12.0092	12.1295	12.2497	12.3699	12.4787	12.5662	12.6538	12.7414	12.829	12.8795	12.9241	12.9686
-0.0495	2	2	2	2	2	2	2	2	2	2	2	2	2	2	2	2	2	2	2	2	2	2	2	2	2	2	2	2	2	2	2	2	2	2	11.6553	11.7754	11.8957	12.0159	12.1361	12.2564	12.3766	12.4853	12.5729	12.6605	12.7481	12.8356	12.9232	12.9738	13.0183
-0.048498	2	2	2	2	2	2	2	2	2	2	2	2	2	2	2	2	2	2	2	2	2	2	2	2	2	2	2	2	2	2	2	2	2	2	11.6619	11.7821	11.9023	12.0226	12.1428	12.263	12.3832	12.492	12.5796	12.6671	12.7547	12.8423	12.9299	13.0175	13.068
-0.047496	2	2	2	2	2	2	2	2	2	2	2	2	2	2	2	2	2	2	2	2	2	2	2	2	2	2	2	2	2	2	2	2	2	2	11.6684	11.7887	11.9089	12.0291	12.1494	12.2696	12.3898	12.4986	12.5862	12.6738	12.7613	12.8489	12.9365	13.0241	13.1117
-0.046494	2	2	2	2	2	2	2	2	2	2	2	2	2	2	2	2	2	2	2	2	2	2	2	2	2	2	2	2	2	2	2	2	2	2	11.661	11.7775	11.8977	12.0179	12.1382	12.2584	12.3786	12.4909	12.585	12.6725	12.7601	12.8477	12.9353	13.0229	13.1104
-0.045492	2	2	2	2	2	2	2	2	2	2	2	2	2	2	2	2	2	2	2	2	2	2	2	2	2	2	2	2	2	2	2	2	2	2	11.673	11.7701	11.8865	12.0067	12.1269	12.2472	12.3674	12.4796	12.5772	12.6713	12.7589	12.8465	12.934	13.0216	13.1092
-0.04449	2	2	2	2	2	2	2	2	2	2	2	2	2	2	2	2	2	2	2	2	2	2	2	2	2	2	2	2	2	2	2	2	2	2	11.6849	11.782	11.8791	11.9955	12.1157	12.236	12.3562	12.4684	12.566	12.6636	12.7577	12.8452	12.9328	13.0204	13.108
-0.043488	2	2	2	2	2	2	2	2	2	2	2	2	2	2	2	2	2	2	2	2	2	2	2	2	2	2	2	2	2	2	2	2	2	2	11.6969	11.794	11.891	11.9881	12.1045	12.2247	12.345	12.4572	12.5548	12.6524	12.7499	12.844	12.9316	13.0192	13.1067
-0.042486	2	2	2	2	2	2	2	2	2	2	2	2	2	2	2	2	2	2	2	2	2	2	2	2	2	2	2	2	2	2	2	2	2	2	11.7089	11.8059	11.903	12	12.0971	12.2135	12.3338	12.446	12.5436	12.6411	12.7387	12.8363	12.9304	13.0179	13.1055
-0.041484	2	2	2	2	2	2	2	2	2	2	2	2	2	2	2	2	2	2	2	2	2	2	2	2	2	2	2	2	2	2	2	2	2	2	11.7208	11.8179	11.9149	12.012	12.1091	12.2061	12.3225	12.4348	12.5324	12.6299	12.7275	12.8251	12.9226	13.0167	13.1043
-0.040482	2	2	2	2	2	2	2	2	2	2	2	2	2	2	2	2	2	2	2	2	2	2	2	2	2	2	2	2	2	2	2	2	2	2	11.7328	11.8298	11.9269	12.024	12.121	12.2181	12.3151	12.4236	12.5211	12.6187	12.7163	12.8138	12.9114	13.009	13.1031
-0.03948	2	2	2	2	2	2	2	2	2	2	2	2	2	2	2	2	2	2	2	2	2	2	2	2	2	2	2	2	2	2	2	2	2	2	11.7467	11.8438	11.9408	12.0379	12.135	12.232	12.3291	12.4263	12.5239	12.6214	12.719	12.8166	12.9141	13.0117	13.1107
-0.038478	2	2	2	2	2	2	2	2	2	2	2	2	2	2	2	2	2	2	2	2	2	2	2	2	2	2	2	2	2	2	2	2	2	2	11.7657	11.8595	11.9566	12.0537	12.1507	12.2478	12.3449	12.4421	12.5397	12.6372	12.7348	12.8324	12.9299	13.029	13.1304
-0.037476	2	2	2	2	2	2	2	2	2	2	2	2	2	2	2	2	2	2	2	2	2	2	2	2	2	2	2	2	2	2	2	2	2	2	11.7861	11.8785	11.9724	12.0694	12.1665	12.2636	12.3606	12.4579	12.5554	12.653	12.7506	12.8481	12.9472	13.0486	13.15
-0.036474	2	2	2	2	2	2	2	2	2	2	2	2	2	2	2	2	2	2	2	2	2	2	2	2	2	2	2	2	2	2	2	2	2	2	11.8066	11.899	11.9913	12.0852	12.1823	12.2794	12.3764	12.4737	12.5712	12.6688	12.7664	12.8654	12.9668	13.0682	13.1696
-0.035472	2	2	2	2	2	2	2	2	2	2	2	2	2	2	2	2	2	2	2	2	2	2	2	2	2	2	2	2	2	2	2	2	2	2	11.8271	11.9195	12.0118	12.1042	12.1981	12.2951	12.3922	12.4894	12.587	12.6846	12.7836	12.885	12.9864	13.0878	13.1892
-0.03447	2	2	2	2	2	2	2	2	2	2	2	2	2	2	2	2	2	2	2	2	2	2	2	2	2	2	2	2	2	2	2	2	2	2	11.8476	11.9399	12.0323	12.1247	12.217	12.3109	12.408	12.5052	12.6028	12.7018	12.8032	12.9046	13.0061	13.1075	13.2089
-0.033468	2	2	2	2	2	2	2	2	2	2	2	2	2	2	2	2	2	2	2	2	2	2	2	2	2	2	2	2	2	2	2	2	2	2	11.8681	11.9604	12.0528	12.1452	12.2375	12.3299	12.4238	12.521	12.62	12.7215	12.8229	12.9243	13.0257	13.1271	13.2285
-0.032466	2	2	2	2	2	2	2	2	2	2	2	2	2	2	2	2	2	2	2	2	2	2	2	2	2	2	2	2	2	2	2	2	2	2	11.8886	11.981	12.0733	12.1657	12.2581	12.3504	12.4428	12.5384	12.6398	12.7412	12.8426	12.9441	13.0455	13.1469	13.2483
-0.031464	2	2	2	2	2	2	2	2	2	2	2	2	2	2	2	2	2	2	2	2	2	2	2	2	2	2	2	2	2	2	2	2	2	2	11.9108	12.0032	12.0956	12.188	12.2803	12.3727	12.465	12.5615	12.6646	12.766	12.8675	12.9689	13.0703	13.1717	13.2731
-0.030462	2	2	2	2	2	2	2	2	2	2	2	2	2	2	2	2	2	2	2	2	2	2	2	2	2	2	2	2	2	2	2	2	2	2	11.9325	12.0254	12.1179	12.2102	12.3026	12.3949	12.4873	12.5838	12.6877	12.7909	12.8923	12.9937	13.0951	13.1965	13.2979
-0.02946	2	2	2	2	2	2	2	2	2	2	2	2	2	2	2	2	2	2	2	2	2	2	2	2	2	2	2	2	2	2	2	2	2	2	11.9543	12.0471	12.14	12.2325	12.3248	12.4172	12.5096	12.606	12.71	12.814	12.9171	13.0185	13.1199	13.2213	13.3227
-0.028458	2	2	2	2	2	2	2	2	2	2	2	2	2	2	2	2	2	2	2	2	2	2	2	2	2	2	2	2	2	2	2	2	2	2	11.976	12.0689	12.1618	12.2546	12.3471	12.4395	12.5318	12.6283	12.7322	12.8362	12.9402	13.0433	13.1447	13.2461	13.3476
-0.027456	2	2	2	2	2	2	2	2	2	2	2	2	2	2	2	2	2	2	2	2	2	2	2	2	2	2	2	2	2	2	2	2	2	2	11.9978	12.0906	12.1835	12.2764	12.3693	12.4617	12.5541	12.6505	12.7545	12.8585	12.9624	13.0664	13.1695	13.271	13.3724
-0.026454	2	2	2	2	2	2	2	2	2	2	2	2	2	2	2	2	2	2	2	2	2	2	2	2	2	2	2	2	2	2	2	2	2	2	12.0195	12.1124	12.2053	12.2981	12.391	12.4839	12.5763	12.6728	12.7768	12.8807	12.9847	13.0887	13.1926	13.2958	13.3972
-0.025452	2	2	2	2	2	2	2	2	2	2	2	2	2	2	2	2	2	2	2	2	2	2	2	2	2	2	2	2	2	2	2	2	2	2	12.0413	12.1342	12.227	12.3199	12.4128	12.5056	12.5985	12.6951	12.799	12.903	13.007	13.1109	13.2149	13.3189	13.422
-0.02445	2	2	2	2	2	2	2	2	2	2	2	2	2	2	2	2	2	2	2	2	2	2	2	2	2	2	2	2	2	2	2	2	2	2	12.062	12.1548	12.2477	12.3406	12.4334	12.5263	12.6192	12.7167	12.8206	12.9246	13.0286	13.1325	13.2365	13.3405	13.445
-0.023448	2	2	2	2	2	2	2	2	2	2	2	2	2	2	2	2	2	2	2	2	2	2	2	2	2	2	2	2	2	2	2	2	2	2	12.0817	12.1746	12.2675	12.3603	12.4532	12.5461	12.6401	12.7377	12.8417	12.9457	13.0496	13.1536	13.2576	13.3621	13.4675
-0.022446	2	2	2	2	2	2	2	2	2	2	2	2	2	2	2	2	2	2	2	2	2	2	2	2	2	2	2	2	2	2	2	2	2	2	12.1015	12.1943	12.2872	12.3801	12.473	12.567	12.6612	12.7588	12.8628	12.9667	13.0707	13.1747	13.2792	13.3846	13.4899
-0.021444	2	2	2	2	2	2	2	2	2	2	2	2	2	2	2	2	2	2	2	2	2	2	2	2	2	2	2	2	2	2	2	2	2	2	12.1212	12.2141	12.307	12.3998	12.4939	12.5881	12.6823	12.7799	12.8839	12.9878	13.0918	13.1963	13.3017	13.407	13.5123
-0.020442	2	2	2	2	2	2	2	2	2	2	2	2	2	2	2	2	2	2	2	2	2	2	2	2	2	2	2	2	2	2	2	2	2	2	12.141	12.2339	12.3267	12.4208	12.515	12.6091	12.7033	12.801	12.9049	13.0089	13.1134	13.2188	13.3241	13.4294	13.5348
-0.01944	2	2	2	2	2	2	2	2	2	2	2	2	2	2	2	2	2	2	2	2	2	2	2	2	2	2	2	2	2	2	2	2	2	2	12.1608	12.2536	12.3477	12.4419	12.536	12.6302	12.7244	12.822	12.926	13.0305	13.1359	13.2412	13.3465	13.4519	13.5572
-0.018438	2	2	2	2	2	2	2	2	2	2	2	2	2	2	2	2	2	2	2	2	2	2	2	2	2	2	2	2	2	2	2	2	2	2	12.1805	12.2746	12.3687	12.4629	12.5571	12.6513	12.7455	12.8431	12.9476	13.053	13.1583	13.2637	13.369	13.4743	13.5797
-0.017436	2	2	2	2	2	2	2	2	2	2	2	2	2	2	2	2	2	2	2	2	2	2	2	2	2	2	2	2	2	2	2	2	2	2	12.2012	12.2954	12.3896	12.4838	12.5779	12.6721	12.7663	12.8644	12.9697	13.0751	13.1804	13.2858	13.3911	13.4965	13.6018
-0.016434	2	2	2	2	2	2	2	2	2	2	2	2	2	2	2	2	2	2	2	2	2	2	2	2	2	2	2	2	2	2	2	2	2	2	12.2179	12.312	12.4062	12.5004	12.5946	12.6887	12.7829	12.881	12.9862	13.0915	13.1969	13.3022	13.4076	13.5129	13.6182
-0.015432	2	2	2	2	2	2	2	2	2	2	2	2	2	2	2	2	2	2	2	2	2	2	2	2	2	2	2	2	2	2	2	2	2	2	12.2351	12.3287	12.4228	12.517	12.6112	12.7054	12.7995	12.8976	13.0028	13.108	13.2133	13.3187	13.424	13.5294	13.6347
-0.01443	2	2	2	2	2	2	2	2	2	2	2	2	2	2	2	2	2	2	2	2	2	2	2	2	2	2	2	2	2	2	2	2	2	2	12.2522	12.3459	12.4395	12.5336	12.6278	12.722	12.8162	12.9142	13.0194	13.1245	13.2298	13.3351	13.4405	13.5458	13.6511
-0.013428	2	2	2	2	2	2	2	2	2	2	2	2	2	2	2	2	2	2	2	2	2	2	2	2	2	2	2	2	2	2	2	2	2	2	12.2694	12.363	12.4567	12.5503	12.6444	12.7386	12.8328	12.9308	13.036	13.1412	13.2463	13.3516	13.4569	13.5622	13.6676
-0.012426	2	2	2	2	2	2	2	2	2	2	2	2	2	2	2	2	2	2	2	2	2	2	2	2	2	2	2	2	2	2	2	2	2	2	12.2866	12.3802	12.4739	12.5675	12.6611	12.7552	12.8494	12.9474	13.0526	13.1578	13.263	13.3681	13.4734	13.5787	13.684
-0.011424	2	2	2	2	2	2	2	2	2	2	2	2	2	2	2	2	2	2	2	2	2	2	2	2	2	2	2	2	2	2	2	2	2	2	12.3037	12.3974	12.491	12.5847	12.6783	12.772	12.866	12.9641	13.0692	13.1744	13.2796	13.3848	13.4899	13.5951	13.7005
-0.010422	2	2	2	2	2	2	2	2	2	2	2	2	2	2	2	2	2	2	2	2	2	2	2	2	2	2	2	2	2	2	2	2	2	2	12.3209	12.4145	12.5082	12.6018	12.6955	12.7891	12.8828	12.9807	13.0859	13.191	13.2962	13.4014	13.5065	13.6117	13.7169
-0.00942	2	2	2	2	2	2	2	2	2	2	2	2	2	2	2	2	2	2	2	2	2	2	2	2	2	2	2	2	2	2	2	2	2	2	12.3308	12.4244	12.5181	12.6117	12.7054	12.799	12.8927	12.9903	13.0955	13.2007	13.3059	13.411	13.5162	13.6214	13.7267
-0.008418	2	2	2	2	2	2	2	2	2	2	2	2	2	2	2	2	2	2	2	2	2	2	2	2	2	2	2	2	2	2	2	2	2	2	12.3352	12.4289	12.5225	12.6162	12.7098	12.8034	12.897	12.9947	13.0998	13.205	13.3102	13.4154	13.5205	13.6259	13.7315
-0.007416	2	2	2	2	2	2	2	2	2	2	2	2	2	2	2	2	2	2	2	2	2	2	2	2	2	2	2	2	2	2	2	2	2	2	12.3396	12.4333	12.5269	12.6206	12.7142	12.8078	12.9014	12.999	13.1042	13.2094	13.3145	13.4197	13.5251	13.6307	13.7363
-0.006414	2	2	2	2	2	2	2	2	2	2	2	2	2	2	2	2	2	2	2	2	2	2	2	2	2	2	2	2	2	2	2	2	2	2	12.344	12.4377	12.5313	12.625	12.7185	12.8121	12.9057	13.0033	13.1085	13.2137	13.3189	13.4242	13.5298	13.6355	13.7411
-0.005412	2	2	2	2	2	2	2	2	2	2	2	2	2	2	2	2	2	2	2	2	2	2	2	2	2	2	2	2	2	2	2	2	2	2	12.3484	12.4421	12.5357	12.6293	12.7229	12.8165	12.91	13.0077	13.1128	13.218	13.3234	13.429	13.5346	13.6402	13.7459
-0.00441	2	2	2	2	2	2	2	2	2	2	2	2	2	2	2	2	2	2	2	2	2	2	2	2	2	2	2	2	2	2	2	2	2	2	12.3528	12.4465	12.5401	12.6336	12.7272	12.8208	12.9144	13.012	13.1172	13.2225	13.3282	13.4338	13.5394	13.645	13.7506
-0.003408	2	2	2	2	2	2	2	2	2	2	2	2	2	2	2	2	2	2	2	2	2	2	2	2	2	2	2	2	2	2	2	2	2	2	12.3573	12.4508	12.5444	12.638	12.7315	12.8251	12.9187	13.0163	13.1217	13.2273	13.3329	13.4386	13.5442	13.6498	13.7554
-0.002406	2	2	2	2	2	2	2	2	2	2	2	2	2	2	2	2	2	2	2	2	2	2	2	2	2	2	2	2	2	2	2	2	2	2	12.3614	12.455	12.5486	12.6421	12.7357	12.8293	12.9228	13.0207	13.1263	13.2319	13.3375	13.4431	13.5488	13.6544	13.76
-0.001404	2	2	2	2	2	2	2	2	2	2	2	2	2	2	2	2	2	2	2	2	2	2	2	2	2	2	2	2	2	2	2	2	2	2	12.3635	12.4572	12.5507	12.6443	12.7379	12.8314	12.925	13.0228	13.1285	13.2341	13.3397	13.4453	13.551	13.6566	13.7622
-0.000402	2	2	2	2	2	2	2	2	2	2	2	2	2	2	2	2	2	2	2	2	2	2	2	2	2	2	2	2	2	2	2	2	2	2	12.3651	12.4592	12.5529	12.6465	12.74	12.8336	12.9272	13.025	13.1306	13.2363	13.3419	13.4475	13.5531	13.6588	13.7644
0.0006	2	2	2	2	2	2	2	2	2	2	2	2	2	2	2	2	2	2	2	2	2	2	2	2	2	2	2	2	2	2	2	2	2	2	12.3668	12.4609	12.5549	12.6486	12.7422	12.8358	12.9293	13.0272	13.1328	13.2385	13.3441	13.4497	13.5553	13.661	13.7666
0.001602	2	2	2	2	2	2	2	2	2	2	2	2	2	2	2	2	2	2	2	2	2	2	2	2	2	2	2	2	2	2	2	2	2	2	12.3685	12.4625	12.5566	12.6507	12.7444	12.8379	12.9315	13.0293	13.135	13.2406	13.3463	13.4519	13.5575	13.6631	13.7688
0.002604	2	2	2	2	2	2	2	2	2	2	2	2	2	2	2	2	2	2	2	2	2	2	2	2	2	2	2	2	2	2	2	2	2	2	12.3701	12.4642	12.5583	12.6523	12.7464	12.8401	12.9337	13.0315	13.1371	13.2428	13.3484	13.4541	13.5597	13.6653	13.771
0.003606	2	2	2	2	2	2	2	2	2	2	2	2	2	2	2	2	2	2	2	2	2	2	2	2	2	2	2	2	2	2	2	2	2	2	12.3718	12.4659	12.5599	12.654	12.7481	12.8421	12.9358	13.0337	13.1393	13.2449	13.3506	13.4562	13.5619	13.6675	13.7732
0.004608	2	2	2	2	2	2	2	2	2	2	2	2	2	2	2	2	2	2	2	2	2	2	2	2	2	2	2	2	2	2	2	2	2	2	12.3735	12.4675	12.5616	12.6557	12.7497	12.8438	12.9379	13.0358	13.1415	13.2471	13.3528	13.4584	13.5641	13.6697	13.7753
0.00561	2	2	2	2	2	2	2	2	2	2	2	2	2	2	2	2	2	2	2	2	2	2	2	2	2	2	2	2	2	2	2	2	2	2	12.3734	12.4675	12.5616	12.6556	12.7497	12.8438	12.9379	13.0357	13.1414	13.247	13.3527	13.4583	13.564	13.6696	13.775
0.006612	2	2	2	2	2	2	2	2	2	2	2	2	2	2	2	2	2	2	2	2	2	2	2	2	2	2	2	2	2	2	2	2	2	2	12.3723	12.4663	12.5604	12.6545	12.7485	12.8426	12.9363	13.0341	13.1398	13.2454	13.3511	13.4567	13.5624	13.6677	13.7727
0.007614	2	2	2	2	2	2	2	2	2	2	2	2	2	2	2	2	2	2	2	2	2	2	2	2	2	2	2	2	2	2	2	2	2	2	12.3711	12.4651	12.5592	12.6533	12.7473	12.841	12.9347	13.0325	13.1382	13.2438	13.3495	13.4551	13.5604	13.6654	13.7704
0.008616	2	2	2	2	2	2	2	2	2	2	2	2	2	2	2	2	2	2	2	2	2	2	2	2	2	2	2	2	2	2	2	2	2	2	12.3699	12.4639	12.558	12.6521	12.7457	12.8394	12.933	13.0309	13.1366	13.2422	13.3479	13.4532	13.5581	13.6631	13.7681
0.009618	2	2	2	2	2	2	2	2	2	2	2	2	2	2	2	2	2	2	2	2	2	2	2	2	2	2	2	2	2	2	2	2	2	2	12.3687	12.4627	12.5568	12.6505	12.7441	12.8378	12.9314	13.0293	13.135	13.2406	13.3459	13.4509	13.5558	13.6608	13.7658
0.01062	2	2	2	2	2	2	2	2	2	2	2	2	2	2	2	2	2	2	2	2	2	2	2	2	2	2	2	2	2	2	2	2	2	2	12.3675	12.4616	12.5552	12.6489	12.7425	12.8362	12.9298	13.0277	13.1333	13.2387	13.3436	13.4486	13.5535	13.6585	13.7635
0.011622	2	2	2	2	2	2	2	2	2	2	2	2	2	2	2	2	2	2	2	2	2	2	2	2	2	2	2	2	2	2	2	2	2	2	12.3663	12.46	12.5536	12.6473	12.7409	12.8346	12.9282	13.0261	13.1314	13.2364	13.3413	13.4463	13.5512	13.6562	13.7611
0.012624	2	2	2	2	2	2	2	2	2	2	2	2	2	2	2	2	2	2	2	2	2	2	2	2	2	2	2	2	2	2	2	2	2	2	12.3638	12.4574	12.5511	12.6447	12.7384	12.832	12.9257	13.0233	13.1283	13.2332	13.3382	13.4431	13.5481	13.6531	13.758
0.013626	2	2	2	2	2	2	2	2	2	2	2	2	2	2	2	2	2	2	2	2	2	2	2	2	2	2	2	2	2	2	2	2	2	2	12.3536	12.4471	12.5408	12.6344	12.7281	12.8217	12.9154	13.013	13.1179	13.2229	13.3279	13.4328	13.5378	13.6427	13.7472
0.014628	2	2	2	2	2	2	2	2	2	2	2	2	2	2	2	2	2	2	2	2	2	2	2	2	2	2	2	2	2	2	2	2	2	2	12.3439	12.4369	12.5304	12.6241	12.7177	12.8114	12.905	13.0027	13.1076	13.2126	13.3175	13.4225	13.5274	13.6319	13.7364
0.01563	2	2	2	2	2	2	2	2	2	2	2	2	2	2	2	2	2	2	2	2	2	2	2	2	2	2	2	2	2	2	2	2	2	2	12.3341	12.4272	12.5202	12.6137	12.7074	12.801	12.8947	12.9923	13.0973	13.2022	13.3072	13.4121	13.5166	13.6211	13.7255
0.016632	2	2	2	2	2	2	2	2	2	2	2	2	2	2	2	2	2	2	2	2	2	2	2	2	2	2	2	2	2	2	2	2	2	2	12.3244	12.4174	12.5105	12.6036	12.6971	12.7907	12.8844	12.982	13.0869	13.1919	13.2969	13.4013	13.5058	13.6102	13.7147
0.017634	2	2	2	2	2	2	2	2	2	2	2	2	2	2	2	2	2	2	2	2	2	2	2	2	2	2	2	2	2	2	2	2	2	2	12.3146	12.4077	12.5007	12.5938	12.6869	12.7804	12.874	12.9717	13.0766	13.1816	13.286	13.3905	13.495	13.5994	13.7039
0.018636	2	2	2	2	2	2	2	2	2	2	2	2	2	2	2	2	2	2	2	2	2	2	2	2	2	2	2	2	2	2	2	2	2	2	12.3049	12.3979	12.491	12.5841	12.6771	12.7702	12.8637	12.9613	13.0663	13.1707	13.2752	13.3797	13.4841	13.5886	13.693
0.019638	2	2	2	2	2	2	2	2	2	2	2	2	2	2	2	2	2	2	2	2	2	2	2	2	2	2	2	2	2	2	2	2	2	2	12.2951	12.3882	12.4812	12.5743	12.6674	12.7604	12.8535	12.951	13.0555	13.1599	13.2644	13.3688	13.4733	13.5777	13.6822
0.02064	2	2	2	2	2	2	2	2	2	2	2	2	2	2	2	2	2	2	2	2	2	2	2	2	2	2	2	2	2	2	2	2	2	2	12.2815	12.3746	12.4677	12.5607	12.6538	12.7469	12.8399	12.9362	13.0405	13.1449	13.2494	13.3538	13.4583	13.5628	13.6672
0.021642	2	2	2	2	2	2	2	2	2	2	2	2	2	2	2	2	2	2	2	2	2	2	2	2	2	2	2	2	2	2	2	2	2	2	12.2656	12.3587	12.4517	12.5448	12.6379	12.7309	12.8231	12.9194	13.0231	13.1274	13.2318	13.3363	13.4407	13.5452	13.6497
0.022644	2	2	2	2	2	2	2	2	2	2	2	2	2	2	2	2	2	2	2	2	2	2	2	2	2	2	2	2	2	2	2	2	2	2	12.2496	12.3427	12.4358	12.5288	12.6219	12.7141	12.8063	12.9026	13.0063	13.11	13.2143	13.3187	13.4232	13.5276	13.6321
0.023646	2	2	2	2	2	2	2	2	2	2	2	2	2	2	2	2	2	2	2	2	2	2	2	2	2	2	2	2	2	2	2	2	2	2	12.2337	12.3268	12.4198	12.5129	12.6051	12.6973	12.7895	12.8857	12.9895	13.0932	13.1969	13.3012	13.4056	13.5101	13.6145
0.024648	2	2	2	2	2	2	2	2	2	2	2	2	2	2	2	2	2	2	2	2	2	2	2	2	2	2	2	2	2	2	2	2	2	2	12.2177	12.3108	12.4039	12.4961	12.5883	12.6805	12.7727	12.8689	12.9726	13.0764	13.1801	13.2838	13.3881	13.4925	13.597
0.02565	2	2	2	2	2	2	2	2	2	2	2	2	2	2	2	2	2	2	2	2	2	2	2	2	2	2	2	2	2	2	2	2	2	2	12.2018	12.2949	12.3871	12.4793	12.5715	12.6637	12.7558	12.8521	12.9558	13.0595	13.1633	13.267	13.3707	13.475	13.5794
0.026652	2	2	2	2	2	2	2	2	2	2	2	2	2	2	2	2	2	2	2	2	2	2	2	2	2	2	2	2	2	2	2	2	2	2	12.1859	12.2781	12.3703	12.4624	12.5546	12.6468	12.739	12.8353	12.939	13.0427	13.1464	13.2502	13.3539	13.4576	13.5619
0.027654	2	2	2	2	2	2	2	2	2	2	2	2	2	2	2	2	2	2	2	2	2	2	2	2	2	2	2	2	2	2	2	2	2	2	12.1684	12.2606	12.3528	12.445	12.5372	12.6293	12.7215	12.8178	12.9215	13.0252	13.129	13.2327	13.3364	13.4401	13.5438
0.028656	2	2	2	2	2	2	2	2	2	2	2	2	2	2	2	2	2	2	2	2	2	2	2	2	2	2	2	2	2	2	2	2	2	2	12.147	12.2387	12.3309	12.423	12.5152	12.6074	12.6996	12.7959	12.8996	13.0033	13.107	13.2108	13.3145	13.4182	13.5199
0.029658	2	2	2	2	2	2	2	2	2	2	2	2	2	2	2	2	2	2	2	2	2	2	2	2	2	2	2	2	2	2	2	2	2	2	12.1269	12.2173	12.3089	12.4011	12.4933	12.5855	12.6777	12.774	12.8777	12.9814	13.0851	13.1888	13.2926	13.3943	13.496
0.03066	2	2	2	2	2	2	2	2	2	2	2	2	2	2	2	2	2	2	2	2	2	2	2	2	2	2	2	2	2	2	2	2	2	2	12.1067	12.1971	12.2875	12.3792	12.4714	12.5636	12.6558	12.752	12.8558	12.9595	13.0632	13.1669	13.2686	13.3704	13.4721
0.031662	2	2	2	2	2	2	2	2	2	2	2	2	2	2	2	2	2	2	2	2	2	2	2	2	2	2	2	2	2	2	2	2	2	2	12.0866	12.177	12.2674	12.3578	12.4495	12.5417	12.6339	12.7301	12.8338	12.9376	13.0413	13.143	13.2447	13.3464	13.4481
0.032664	2	2	2	2	2	2	2	2	2	2	2	2	2	2	2	2	2	2	2	2	2	2	2	2	2	2	2	2	2	2	2	2	2	2	12.0664	12.1569	12.2473	12.3377	12.4281	12.5198	12.6119	12.7082	12.8119	12.9156	13.0174	13.1191	13.2208	13.3225	13.4242
0.033666	2	2	2	2	2	2	2	2	2	2	2	2	2	2	2	2	2	2	2	2	2	2	2	2	2	2	2	2	2	2	2	2	2	2	12.0463	12.1367	12.2271	12.3175	12.4079	12.4983	12.59	12.6863	12.79	12.8917	12.9934	13.0951	13.1969	13.2986	13.4003
0.034668	2	2	2	2	2	2	2	2	2	2	2	2	2	2	2	2	2	2	2	2	2	2	2	2	2	2	2	2	2	2	2	2	2	2	12.0262	12.1166	12.207	12.2974	12.3878	12.4782	12.5686	12.6644	12.7661	12.8678	12.9695	13.0712	13.1729	13.2746	13.3764
0.03567	2	2	2	2	2	2	2	2	2	2	2	2	2	2	2	2	2	2	2	2	2	2	2	2	2	2	2	2	2	2	2	2	2	2	12.0032	12.0936	12.184	12.2744	12.3649	12.4553	12.5457	12.6374	12.7382	12.8399	12.9416	13.0433	13.145	13.2468	13.3485
0.036672	2	2	2	2	2	2	2	2	2	2	2	2	2	2	2	2	2	2	2	2	2	2	2	2	2	2	2	2	2	2	2	2	2	2	11.9787	12.0691	12.1595	12.2499	12.3403	12.4307	12.5187	12.6104	12.709	12.8098	12.9115	13.0132	13.1149	13.2167	13.3184
0.037674	2	2	2	2	2	2	2	2	2	2	2	2	2	2	2	2	2	2	2	2	2	2	2	2	2	2	2	2	2	2	2	2	2	2	11.9542	12.0446	12.135	12.2254	12.3158	12.4038	12.4918	12.5835	12.6821	12.7806	12.8814	12.9831	13.0848	13.1866	13.2883
0.038676	2	2	2	2	2	2	2	2	2	2	2	2	2	2	2	2	2	2	2	2	2	2	2	2	2	2	2	2	2	2	2	2	2	2	11.9297	12.0201	12.1105	12.2009	12.2889	12.3769	12.4649	12.5566	12.6551	12.7537	12.8522	12.953	13.0547	13.1565	13.2582
0.039678	2	2	2	2	2	2	2	2	2	2	2	2	2	2	2	2	2	2	2	2	2	2	2	2	2	2	2	2	2	2	2	2	2	2	11.9052	11.9956	12.086	12.174	12.2619	12.3499	12.4379	12.5296	12.6282	12.7267	12.8253	12.9238	13.0246	13.1264	13.2281
0.04068	2	2	2	2	2	2	2	2	2	2	2	2	2	2	2	2	2	2	2	2	2	2	2	2	2	2	2	2	2	2	2	2	2	2	11.8806	11.971	12.059	12.147	12.235	12.323	12.411	12.5027	12.6012	12.6998	12.7983	12.8969	12.9955	13.0963	13.198
0.041682	2	2	2	2	2	2	2	2	2	2	2	2	2	2	2	2	2	2	2	2	2	2	2	2	2	2	2	2	2	2	2	2	2	2	11.8561	11.9441	12.0321	12.1201	12.2081	12.296	12.384	12.4757	12.5743	12.6728	12.7714	12.87	12.9685	13.0671	13.1679
0.042684	2	2	2	2	2	2	2	2	2	2	2	2	2	2	2	2	2	2	2	2	2	2	2	2	2	2	2	2	2	2	2	2	2	2	11.8288	11.9167	12.0047	12.0927	12.1807	12.2687	12.3566	12.4483	12.5469	12.6455	12.744	12.8426	12.9411	13.0397	13.1382
0.043686	2	2	2	2	2	2	2	2	2	2	2	2	2	2	2	2	2	2	2	2	2	2	2	2	2	2	2	2	2	2	2	2	2	2	11.7998	11.8869	11.9749	12.0629	12.1509	12.2389	12.3268	12.4185	12.5171	12.6157	12.7142	12.8128	12.9113	13.0098	13.1035
0.044688	2	2	2	2	2	2	2	2	2	2	2	2	2	2	2	2	2	2	2	2	2	2	2	2	2	2	2	2	2	2	2	2	2	2	11.7728	11.858	11.9451	12.0331	12.1211	12.2091	12.2971	12.3888	12.4873	12.5859	12.6844	12.783	12.8815	12.9751	13.0688
0.04569	2	2	2	2	2	2	2	2	2	2	2	2	2	2	2	2	2	2	2	2	2	2	2	2	2	2	2	2	2	2	2	2	2	2	11.7458	11.831	11.9162	12.0033	12.0913	12.1793	12.2673	12.359	12.4575	12.5561	12.6546	12.7531	12.8468	12.9404	13.0341
0.046692	2	2	2	2	2	2	2	2	2	2	2	2	2	2	2	2	2	2	2	2	2	2	2	2	2	2	2	2	2	2	2	2	2	2	11.7187	11.804	11.8892	11.9744	12.0615	12.1495	12.2375	12.3292	12.4277	12.5263	12.6248	12.7184	12.8121	12.9058	12.9994
0.047694	2	2	2	2	2	2	2	2	2	2	2	2	2	2	2	2	2	2	2	2	2	2	2	2	2	2	2	2	2	2	2	2	2	2	11.6917	11.7769	11.8621	11.9474	12.0326	12.1197	12.2077	12.2994	12.3979	12.4964	12.5901	12.6837	12.7774	12.8711	12.9647
0.048696	2	2	2	2	2	2	2	2	2	2	2	2	2	2	2	2	2	2	2	2	2	2	2	2	2	2	2	2	2	2	2	2	2	2	11.6647	11.7499	11.8351	11.9203	12.0056	12.0908	12.1779	12.2696	12.3681	12.4617	12.5554	12.6491	12.7427	12.8364	12.9301
0.049698	2	2	2	2	2	2	2	2	2	2	2	2	2	2	2	2	2	2	2	2	2	2	2	2	2	2	2	2	2	2	2	2	2	2	11.6376	11.7229	11.8081	11.8933	11.9785	12.0637	12.149	12.2397	12.3334	12.427	12.5207	12.6144	12.708	12.8017	12.8954
0.0507	2	2	2	2	2	2	2	2	2	2	2	2	2	2	2	2	2	2	2	2	2	2	2	2	2	2	2	2	2	2	2	2	2	2	11.6133	11.6985	11.7838	11.869	11.9542	12.0394	12.1246	12.2122	12.3059	12.3996	12.4932	12.5869	12.6806	12.7742	12.8627
0.051702	2	2	2	2	2	2	2	2	2	2	2	2	2	2	2	2	2	2	2	2	2	2	2	2	2	2	2	2	2	2	2	2	2	2	11.5903	11.6755	11.7608	11.846	11.9312	12.0164	12.1007	12.1884	12.282	12.3757	12.4694	12.563	12.6567	12.7452	12.829
0.052704	2	2	2	2	2	2	2	2	2	2	2	2	2	2	2	2	2	2	2	2	2	2	2	2	2	2	2	2	2	2	2	2	2	2	11.5673	11.6525	11.7378	11.823	11.9082	11.9925	12.0769	12.1645	12.2582	12.3518	12.4455	12.5392	12.6276	12.7115	12.7953
0.053706	2	2	2	2	2	2	2	2	2	2	2	2	2	2	2	2	2	2	2	2	2	2	2	2	2	2	2	2	2	2	2	2	2	2	11.5443	11.6296	11.7148	11.8	11.8843	11.9687	12.053	12.1406	12.2343	12.328	12.4216	12.5101	12.5939	12.6778	12.7616
0.054708	2	2	2	2	2	2	2	2	2	2	2	2	2	2	2	2	2	2	2	2	2	2	2	2	2	2	2	2	2	2	2	2	2	2	11.5213	11.6066	11.6918	11.7761	11.8605	11.9448	12.0292	12.1168	12.2104	12.3041	12.3926	12.4764	12.5603	12.6441	12.728
0.05571	2	2	2	2	2	2	2	2	2	2	2	2	2	2	2	2	2	2	2	2	2	2	2	2	2	2	2	2	2	2	2	2	2	2	11.4984	11.5836	11.6679	11.7523	11.8366	11.9209	12.0053	12.0929	12.1866	12.275	12.3589	12.4427	12.5266	12.6104	12.6943
0.056712	2	2	2	2	2	2	2	2	2	2	2	2	2	2	2	2	2	2	2	2	2	2	2	2	2	2	2	2	2	2	2	2	2	2	11.4754	11.5597	11.644	11.7284	11.8127	11.8971	11.9814	12.0691	12.1575	12.2413	12.3252	12.409	12.4929	12.5767	12.6606
0.057714	2	2	2	2	2	2	2	2	2	2	2	2	2	2	2	2	2	2	2	2	2	2	2	2	2	2	2	2	2	2	2	2	2	2	11.4534	11.5377	11.622	11.7064	11.7907	11.8751	11.9594	12.041	12.1249	12.2087	12.2926	12.3764	12.4603	12.5441	12.628
0.058716	2	2	2	2	2	2	2	2	2	2	2	2	2	2	2	2	2	2	2	2	2	2	2	2	2	2	2	2	2	2	2	2	2	2	11.4414	11.5243	11.6086	11.693	11.7773	11.8617	11.946	12.0251	12.097	12.1809	12.2647	12.3486	12.4324	12.5163	12.6001
0.059718	2	2	2	2	2	2	2	2	2	2	2	2	2	2	2	2	2	2	2	2	2	2	2	2	2	2	2	2	2	2	2	2	2	2	11.4322	11.5123	11.5952	11.6795	11.7639	11.8482	11.9326	12.0117	12.0811	12.1531	12.2369	12.3208	12.4046	12.4885	12.5723
0.06072	2	2	2	2	2	2	2	2	2	2	2	2	2	2	2	2	2	2	2	2	2	2	2	2	2	2	2	2	2	2	2	2	2	2	11.423	11.5031	11.5832	11.6661	11.7505	11.8348	11.9192	11.9983	12.0677	12.1372	12.2091	12.2929	12.3768	12.4606	12.5445
0.061722	2	2	2	2	2	2	2	2	2	2	2	2	2	2	2	2	2	2	2	2	2	2	2	2	2	2	2	2	2	2	2	2	2	2	11.4138	11.4939	11.574	11.6541	11.737	11.8214	11.9057	11.9848	12.0543	12.1237	12.1932	12.2651	12.349	12.4328	12.5167
0.062724	2	2	2	2	2	2	2	2	2	2	2	2	2	2	2	2	2	2	2	2	2	2	2	2	2	2	2	2	2	2	2	2	2	2	11.4046	11.4847	11.5648	11.6449	11.725	11.808	11.8923	11.9714	12.0409	12.1103	12.1798	12.2492	12.3212	12.405	12.4889
0.063726	2	2	2	2	2	2	2	2	2	2	2	2	2	2	2	2	2	2	2	2	2	2	2	2	2	2	2	2	2	2	2	2	2	2	11.3954	11.4755	11.5556	11.6357	11.7159	11.796	11.8789	11.958	12.0274	12.0969	12.1663	12.2358	12.3052	12.3772	12.461
0.064728	2	2	2	2	2	2	2	2	2	2	2	2	2	2	2	2	2	2	2	2	2	2	2	2	2	2	2	2	2	2	2	2	2	2	11.3862	11.4663	11.5465	11.6266	11.7067	11.7868	11.8669	11.9446	12.014	12.0835	12.1529	12.2224	12.2918	12.3613	12.4332
0.06573	2	2	2	2	2	2	2	2	2	2	2	2	2	2	2	2	2	2	2	2	2	2	2	2	2	2	2	2	2	2	2	2	2	2	11.3473	11.4274	11.5075	11.5876	11.6677	11.7479	11.828	11.9043	11.9738	12.0432	12.1127	12.1821	12.2516	12.321	12.3856
0.066732	2	2	2	2	2	2	2	2	2	2	2	2	2	2	2	2	2	2	2	2	2	2	2	2	2	2	2	2	2	2	2	2	2	2	11.3219	11.3753	11.4554	11.5355	11.6156	11.6957	11.7758	11.8522	11.9216	11.9911	12.0605	12.13	12.1994	12.264	12.3246
0.067734	2	2	2	2	2	2	2	2	2	2	2	2	2	2	2	2	2	2	2	2	2	2	2	2	2	2	2	2	2	2	2	2	2	2	11.3011	11.3498	11.4032	11.4833	11.5634	11.6435	11.7236	11.8	11.8694	11.9389	12.0084	12.0778	12.1424	12.203	12.2637
0.068736	2	2	2	2	2	2	2	2	2	2	2	2	2	2	2	2	2	2	2	2	2	2	2	2	2	2	2	2	2	2	2	2	2	2	11.2803	11.3291	11.3778	11.4311	11.5113	11.5914	11.6715	11.7478	11.8173	11.8867	11.9562	12.0207	12.0814	12.1421	12.2027
0.069738	2	2	2	2	2	2	2	2	2	2	2	2	2	2	2	2	2	2	2	2	2	2	2	2	2	2	2	2	2	2	2	2	2	2	11.2596	11.3083	11.357	11.4057	11.4591	11.5392	11.6193	11.6957	11.7651	11.8346	11.8991	11.9598	12.0204	12.0811	12.1418
0.07074	2	2	2	2	2	2	2	2	2	2	2	2	2	2	2	2	2	2	2	2	2	2	2	2	2	2	2	2	2	2	2	2	2	2	11.2388	11.2875	11.3362	11.3849	11.4337	11.487	11.5671	11.6435	11.7129	11.7775	11.8382	11.8988	11.9595	12.0201	12.0808
0.071742	2	2	2	2	2	2	2	2	2	2	2	2	2	2	2	2	2	2	2	2	2	2	2	2	2	2	2	2	2	2	2	2	2	2	11.218	11.2667	11.3155	11.3642	11.4129	11.4616	11.515	11.5913	11.6559	11.7165	11.7772	11.8379	11.8985	11.9592	12.0199
0.072744	2	2	2	2	2	2	2	2	2	2	2	2	2	2	2	2	2	2	2	2	2	2	2	2	2	2	2	2	2	2	2	2	2	2	11.1925	11.2412	11.2899	11.3386	11.3873	11.436	11.4847	11.5346	11.5953	11.656	11.7166	11.7773	11.8379	11.8986	11.9593
0.073746	2	2	2	2	2	2	2	2	2	2	2	2	2	2	2	2	2	2	2	2	2	2	2	2	2	2	2	2	2	2	2	2	2	2	11.1482	11.1969	11.2456	11.2943	11.343	11.3918	11.4398	11.4871	11.5361	11.5968	11.6574	11.7181	11.7788	11.8394	11.9001
0.074748	2	2	2	2	2	2	2	2	2	2	2	2	2	2	2	2	2	2	2	2	2	2	2	2	2	2	2	2	2	2	2	2	2	2	11.1039	11.1526	11.2013	11.25	11.2988	11.3468	11.3943	11.4416	11.4886	11.5376	11.5983	11.6589	11.7196	11.7803	11.8409
0.07575	2	2	2	2	2	2	2	2	2	2	2	2	2	2	2	2	2	2	2	2	2	2	2	2	2	2	2	2	2	2	2	2	2	2	11.0596	11.1083	11.157	11.2058	11.2538	11.3013	11.3488	11.3961	11.4431	11.4901	11.5391	11.5998	11.6604	11.7211	11.7817
0.076752	2	2	2	2	2	2	2	2	2	2	2	2	2	2	2	2	2	2	2	2	2	2	2	2	2	2	2	2	2	2	2	2	2	2	11.0153	11.0641	11.1128	11.1608	11.2083	11.2558	11.3033	11.3507	11.3976	11.4446	11.4916	11.5406	11.6013	11.6619	11.7226
0.077754	2	2	2	2	2	2	2	2	2	2	2	2	2	2	2	2	2	2	2	2	2	2	2	2	2	2	2	2	2	2	2	2	2	2	10.9711	11.0198	11.0678	11.1153	11.1628	11.2103	11.2578	11.3052	11.3521	11.3991	11.4461	11.4931	11.5421	11.6027	11.6634
0.078756	2	2	2	2	2	2	2	2	2	2	2	2	2	2	2	2	2	2	2	2	2	2	2	2	2	2	2	2	2	2	2	2	2	2	10.9268	10.9748	11.0223	11.0698	11.1173	11.1649	11.2124	11.2597	11.3067	11.3536	11.4006	11.4476	11.4946	11.5436	11.6042
0.079758	2	2	2	2	2	2	2	2	2	2	2	2	2	2	2	2	2	2	2	2	2	2	2	2	2	2	2	2	2	2	2	2	2	2	10.8818	10.9293	10.9768	11.0244	11.0719	11.1194	11.1669	11.2142	11.2612	11.3082	11.3551	11.4021	11.4491	11.4961	11.5451
0.08076	2	2	2	2	2	2	2	2	2	2	2	2	2	2	2	2	2	2	2	2	2	2	2	2	2	2	2	2	2	2	2	2	2	2	10.8492	10.8967	10.9442	10.9917	11.0392	11.0867	11.1342	11.1754	11.216	11.263	11.31	11.357	11.4039	11.4509	11.4979
0.081762	2	2	2	2	2	2	2	2	2	2	2	2	2	2	2	2	2	2	2	2	2	2	2	2	2	2	2	2	2	2	2	2	2	2	10.7814	10.8691	10.9166	10.9641	11.0117	11.0592	11.1067	11.1478	11.1774	11.218	11.265	11.3119	11.3589	11.4059	11.4529
0.082764	2	2	2	2	2	2	2	2	2	2	2	2	2	2	2	2	2	2	2	2	2	2	2	2	2	2	2	2	2	2	2	2	2	2	10.7079	10.8013	10.8891	10.9366	10.9841	11.0316	11.0791	11.1203	11.1498	11.1793	11.2199	11.2669	11.3139	11.3609	11.4079
0.083766	2	2	2	2	2	2	2	2	2	2	2	2	2	2	2	2	2	2	2	2	2	2	2	2	2	2	2	2	2	2	2	2	2	2	10.6344	10.7278	10.8212	10.909	10.9565	11.004	11.0515	11.0927	11.1222	11.1518	11.1813	11.2219	11.2689	11.3159	11.3628
0.084768	2	2	2	2	2	2	2	2	2	2	2	2	2	2	2	2	2	2	2	2	2	2	2	2	2	2	2	2	2	2	2	2	2	2	10.5609	10.6543	10.7478	10.8412	10.929	10.9765	11.024	11.0652	11.0947	11.1242	11.1537	11.1832	11.2239	11.2708	11.3178
0.08577	2	2	2	2	2	2	2	2	2	2	2	2	2	2	2	2	2	2	2	2	2	2	2	2	2	2	2	2	2	2	2	2	2	2	10.4874	10.5808	10.6743	10.7677	10.8611	10.9489	10.9964	11.0376	11.0671	11.0966	11.1262	11.1557	11.1852	11.2258	11.2728
0.086772	2	2	2	2	2	2	2	2	2	2	2	2	2	2	2	2	2	2	2	2	2	2	2	2	2	2	2	2	2	2	2	2	2	2	10.4139	10.5074	10.6008	10.6942	10.7876	10.8811	10.9689	11.01	11.0395	11.0691	11.0986	11.1281	11.1576	11.1872	11.2278
0.087774	2	2	2	2	2	2	2	2	2	2	2	2	2	2	2	2	2	2	2	2	2	2	2	2	2	2	2	2	2	2	2	2	2	2	10.3406	10.4341	10.5275	10.6209	10.7143	10.8078	10.9012	10.9835	11.013	11.0425	11.0721	11.1016	11.1311	11.1606	11.1902
0.088776	2	2	2	2	2	2	2	2	2	2	2	2	2	2	2	2	2	2	2	2	2	2	2	2	2	2	2	2	2	2	2	2	2	2	10.2662	10.3613	10.4548	10.5482	10.6416	10.7351	10.8285	10.9169	10.99	11.0195	11.049	11.0785	11.1081	11.1376	11.1671
0.089778	2	2	2	2	2	2	2	2	2	2	2	2	2	2	2	2	2	2	2	2	2	2	2	2	2	2	2	2	2	2	2	2	2	2	10.1891	10.2869	10.3821	10.4755	10.5689	10.6623	10.7558	10.8442	10.9234	10.9964	11.026	11.0555	11.085	11.1145	11.1441
0.09078	2	2	2	2	2	2	2	2	2	2	2	2	2	2	2	2	2	2	2	2	2	2	2	2	2	2	2	2	2	2	2	2	2	2	10.1121	10.2098	10.3076	10.4028	10.4962	10.5896	10.683	10.7715	10.8506	10.9298	11.0029	11.0324	11.062	11.0915	11.121
0.091782	2	2	2	2	2	2	2	2	2	2	2	2	2	2	2	2	2	2	2	2	2	2	2	2	2	2	2	2	2	2	2	2	2	2	10.035	10.1328	10.2306	10.3284	10.4235	10.5169	10.6103	10.6987	10.7779	10.8571	10.9363	11.0094	11.0389	11.0684	11.098
0.092784	2	2	2	2	2	2	2	2	2	2	2	2	2	2	2	2	2	2	2	2	2	2	2	2	2	2	2	2	2	2	2	2	2	2	9.9579	10.0557	10.1535	10.2513	10.3491	10.4442	10.5376	10.626	10.7052	10.7844	10.8636	10.9428	11.0159	11.0454	11.0749
0.093786	2	2	2	2	2	2	2	2	2	2	2	2	2	2	2	2	2	2	2	2	2	2	2	2	2	2	2	2	2	2	2	2	2	2	9.88081	9.97861	10.0764	10.1742	10.272	10.3698	10.4649	10.5533	10.6325	10.7117	10.7909	10.8701	10.9493	11.0223	11.0519
0.094788	2	2	2	2	2	2	2	2	2	2	2	2	2	2	2	2	2	2	2	2	2	2	2	2	2	2	2	2	2	2	2	2	2	2	9.80373	9.90153	9.99932	10.0971	10.1949	10.2927	10.3905	10.4806	10.5598	10.639	10.7182	10.7974	10.8765	10.9557	11.0288
0.09579	2	2	2	2	2	2	2	2	2	2	2	2	2	2	2	2	2	2	2	2	2	2	2	2	2	2	2	2	2	2	2	2	2	2	9.73774	9.83553	9.93333	10.0311	10.1289	10.2267	10.3216	10.3927	10.4719	10.551	10.6302	10.7094	10.7886	10.8678	10.954
0.096792	2	2	2	2	2	2	2	2	2	2	2	2	2	2	2	2	2	2	2	2	2	2	2	2	2	2	2	2	2	2	2	2	2	2	9.67561	9.7734	9.87119	9.96899	10.0668	10.1616	10.2283	10.2994	10.3786	10.4578	10.537	10.6162	10.6954	10.7816	10.8724
0.097794	2	2	2	2	2	2	2	2	2	2	2	2	2	2	2	2	2	2	2	2	2	2	2	2	2	2	2	2	2	2	2	2	2	2	9.61347	9.71127	9.80906	9.90685	10.0017	10.0684	10.1351	10.2062	10.2854	10.3646	10.4437	10.5229	10.6092	10.7	10.7908
0.098796	2	2	2	2	2	2	2	2	2	2	2	2	2	2	2	2	2	2	2	2	2	2	2	2	2	2	2	2	2	2	2	2	2	2	9.55134	9.64913	9.74693	9.8418	9.90849	9.97517	10.0419	10.1129	10.1921	10.2713	10.3505	10.4367	10.5275	10.6183	10.7091
0.099798	2	2	2	2	2	2	2	2	2	2	2	2	2	2	2	2	2	2	2	2	2	2	2	2	2	2	2	2	2	2	2	2	2	2	9.48921	9.587	9.68187	9.74856	9.81525	9.88193	9.94862	10.0197	10.0989	10.1781	10.2643	10.3551	10.4459	10.5367	10.6275
0.1008	2	2	2	2	2	2	2	2	2	2	2	2	2	2	2	2	2	2	2	2	2	2	2	2	2	2	2	2	2	2	2	2	2	2	9.42708	9.52195	9.58863	9.65532	9.72201	9.7887	9.85538	9.92647	10.0057	10.0919	10.1827	10.2735	10.3643	10.4551	10.5459
0.101802	2	2	2	2	2	2	2	2	2	2	2	2	2	2	2	2	2	2	2	2	2	2	2	2	2	2	2	2	2	2	2	2	2	2	9.36202	9.42871	9.49539	9.56208	9.62877	9.69546	9.76214	9.83323	9.91946	10.0103	10.1011	10.1919	10.2827	10.3735	10.4642
0.102804	2	2	2	2	2	2	2	2	2	2	2	2	2	2	2	2	2	2	2	2	2	2	2	2	2	2	2	2	2	2	2	2	2	2	9.27863	9.34532	9.41201	9.47869	9.54538	9.61207	9.67876	9.74371	9.83451	9.92531	10.0161	10.1069	10.1977	10.2885	10.3793
0.103806	2	2	2	2	2	2	2	2	2	2	2	2	2	2	2	2	2	2	2	2	2	2	2	2	2	2	2	2	2	2	2	2	2	2	9.22413	9.29082	9.35751	9.4242	9.49088	9.55757	9.61679	9.67417	9.73981	9.83061	9.92141	10.0122	10.103	10.1938	10.2846
0.104808	2	2	2	2	2	2	2	2	2	2	2	2	2	2	2	2	2	2	2	2	2	2	2	2	2	2	2	2	2	2	2	2	2	2	9.16963	9.23632	9.30301	9.3697	9.43638	9.4956	9.54998	9.60736	9.67027	9.73592	9.82671	9.91751	10.0083	10.0991	10.1899
0.10581	2	2	2	2	2	2	2	2	2	2	2	2	2	2	2	2	2	2	2	2	2	2	2	2	2	2	2	2	2	2	2	2	2	2	9.11514	9.18182	9.24851	9.3152	9.37442	9.42879	9.48317	9.54055	9.60346	9.66638	9.73202	9.82282	9.91361	10.0044	10.0952
0.106812	2	2	2	2	2	2	2	2	2	2	2	2	2	2	2	2	2	2	2	2	2	2	2	2	2	2	2	2	2	2	2	2	2	2	9.06064	9.12733	9.19401	9.25323	9.30761	9.36198	9.41636	9.47374	9.53665	9.59956	9.66248	9.72812	9.81892	9.90972	10.0005
0.107814	2	2	2	2	2	2	2	2	2	2	2	2	2	2	2	2	2	2	2	2	2	2	2	2	2	2	2	2	2	2	2	2	2	2	9.00614	9.07283	9.13205	9.18642	9.2408	9.29517	9.34955	9.40693	9.46984	9.53275	9.59567	9.65858	9.72422	9.81502	9.90582
0.108816	2	2	2	2	2	2	2	2	2	2	2	2	2	2	2	2	2	2	2	2	2	2	2	2	2	2	2	2	2	2	2	2	2	2	8.95164	9.01086	9.06524	9.11961	9.17399	9.22836	9.28274	9.34012	9.40303	9.46594	9.52885	9.59177	9.65468	9.72032	9.81112
0.109818	2	2	2	2	2	2	2	2	2	2	2	2	2	2	2	2	2	2	2	2	2	2	2	2	2	2	2	2	2	2	2	2	2	2	8.88968	8.94405	8.99843	9.0528	9.10717	9.16155	9.21592	9.27331	9.33622	9.39913	9.46204	9.52496	9.58787	9.65078	9.71642
0.11082	2	2	2	2	2	2	2	2	2	2	2	2	2	2	2	2	2	2	2	2	2	2	2	2	2	2	2	2	2	2	2	2	2	2	8.83016	8.88453	8.93891	8.99328	9.04766	9.10203	9.15641	9.21379	9.2767	9.33961	9.40253	9.46544	9.52835	9.59126	9.64806
0.111822	2	2	2	2	2	2	2	2	2	2	2	2	2	2	2	2	2	2	2	2	2	2	2	2	2	2	2	2	2	2	2	2	2	2	8.77843	8.82724	8.88161	8.93599	8.99036	9.04473	9.09911	9.15649	9.2194	9.28232	9.34523	9.40814	9.47105	9.52784	9.58106
0.112824	2	2	2	2	2	2	2	2	2	2	2	2	2	2	2	2	2	2	2	2	2	2	2	2	2	2	2	2	2	2	2	2	2	2	8.72713	8.7755	8.82431	8.87869	8.93306	8.98744	9.04181	9.09919	9.16211	9.22502	9.28793	9.35084	9.40763	9.46085	9.51407
0.113826	2	2	2	2	2	2	2	2	2	2	2	2	2	2	2	2	2	2	2	2	2	2	2	2	2	2	2	2	2	2	2	2	2	2	8.67583	8.72421	8.77258	8.82139	8.87576	8.93014	8.98451	9.04189	9.10481	9.16772	9.23063	9.28742	9.34064	9.39386	9.44707
0.114828	2	2	2	2	2	2	2	2	2	2	2	2	2	2	2	2	2	2	2	2	2	2	2	2	2	2	2	2	2	2	2	2	2	2	8.62454	8.67291	8.72128	8.76966	8.81847	8.87284	8.92722	8.9846	9.04751	9.11042	9.16721	9.22043	9.27365	9.32686	9.38008
0.11583	2	2	2	2	2	2	2	2	2	2	2	2	2	2	2	2	2	2	2	2	2	2	2	2	2	2	2	2	2	2	2	2	2	2	8.57324	8.62162	8.66999	8.71836	8.76673	8.81554	8.86992	8.9273	8.99021	9.047	9.10022	9.15343	9.20665	9.25987	9.31309
0.116832	2	2	2	2	2	2	2	2	2	2	2	2	2	2	2	2	2	2	2	2	2	2	2	2	2	2	2	2	2	2	2	2	2	2	8.52195	8.57032	8.61869	8.66706	8.71544	8.76381	8.81262	8.87	8.92679	8.98001	9.03322	9.08644	9.13966	9.19287	9.24609
0.117834	2	2	2	2	2	2	2	2	2	2	2	2	2	2	2	2	2	2	2	2	2	2	2	2	2	2	2	2	2	2	2	2	2	2	8.47002	8.51839	8.56677	8.61514	8.66351	8.71188	8.76025	8.81033	8.86355	8.91677	8.96998	9.0232	9.07642	9.12963	9.18209
0.118836	2	2	2	2	2	2	2	2	2	2	2	2	2	2	2	2	2	2	2	2	2	2	2	2	2	2	2	2	2	2	2	2	2	2	8.41828	8.46484	8.51321	8.56158	8.60995	8.65833	8.7067	8.75678	8.80999	8.86321	8.91643	8.96964	9.02286	9.07532	9.12326
0.119838	2	2	2	2	2	2	2	2	2	2	2	2	2	2	2	2	2	2	2	2	2	2	2	2	2	2	2	2	2	2	2	2	2	2	8.36884	8.41309	8.45965	8.50803	8.5564	8.60477	8.65314	8.70322	8.75644	8.80966	8.86287	8.91609	8.96855	9.01649	9.06443
0.12084	2	2	2	2	2	2	2	2	2	2	2	2	2	2	2	2	2	2	2	2	2	2	2	2	2	2	2	2	2	2	2	2	2	2	8.3194	8.36365	8.40791	8.45447	8.50284	8.55122	8.59959	8.64967	8.70288	8.7561	8.80932	8.86177	8.90971	8.95765	9.00559
0.121842	2	2	2	2	2	2	2	2	2	2	2	2	2	2	2	2	2	2	2	2	2	2	2	2	2	2	2	2	2	2	2	2	2	2	8.26996	8.31421	8.35847	8.40272	8.44929	8.49766	8.54603	8.59611	8.64933	8.70254	8.755	8.80294	8.85088	8.89882	8.94676
0.122844	2	2	2	2	2	2	2	2	2	2	2	2	2	2	2	2	2	2	2	2	2	2	2	2	2	2	2	2	2	2	2	2	2	2	8.22052	8.26478	8.30903	8.35329	8.39754	8.4441	8.49248	8.54255	8.59577	8.64823	8.69617	8.74411	8.79205	8.83999	8.88793
0.123846	2	2	2	2	2	2	2	2	2	2	2	2	2	2	2	2	2	2	2	2	2	2	2	2	2	2	2	2	2	2	2	2	2	2	8.17108	8.21534	8.25959	8.30385	8.3481	8.39236	8.43892	8.489	8.54146	8.5894	8.63734	8.68528	8.73322	8.78116	8.8291
0.124848	2	2	2	2	2	2	2	2	2	2	2	2	2	2	2	2	2	2	2	2	2	2	2	2	2	2	2	2	2	2	2	2	2	2	8.12164	8.1659	8.21015	8.25441	8.29866	8.34292	8.38717	8.43468	8.48262	8.53056	8.5785	8.62645	8.67439	8.72233	8.77027
0.12585	2	2	2	2	2	2	2	2	2	2	2	2	2	2	2	2	2	2	2	2	2	2	2	2	2	2	2	2	2	2	2	2	2	2	8.07343	8.11769	8.16194	8.2062	8.25045	8.29471	8.33849	8.38031	8.42627	8.47421	8.52215	8.57009	8.61803	8.66597	8.71391
0.126852	2	2	2	2	2	2	2	2	2	2	2	2	2	2	2	2	2	2	2	2	2	2	2	2	2	2	2	2	2	2	2	2	2	2	8.02555	8.0698	8.11406	8.15831	8.20257	8.24635	8.2873	8.32913	8.37255	8.41851	8.46645	8.51439	8.56233	8.61027	8.65821
0.127854	2	2	2	2	2	2	2	2	2	2	2	2	2	2	2	2	2	2	2	2	2	2	2	2	2	2	2	2	2	2	2	2	2	2	7.97766	8.02191	8.06617	8.11042	8.1542	8.19516	8.23612	8.27794	8.32137	8.36479	8.41074	8.45868	8.50663	8.55457	8.60251
0.128856	2	2	2	2	2	2	2	2	2	2	2	2	2	2	2	2	2	2	2	2	2	2	2	2	2	2	2	2	2	2	2	2	2	2	7.92977	7.97403	8.01828	8.06206	8.10302	8.14397	8.18493	8.22675	8.27018	8.3136	8.35703	8.40298	8.45092	8.49886	8.5468
0.129858	2	2	2	2	2	2	2	2	2	2	2	2	2	2	2	2	2	2	2	2	2	2	2	2	2	2	2	2	2	2	2	2	2	2	7.88188	7.92614	7.96992	8.01088	8.05183	8.09279	8.13374	8.17557	8.21899	8.26241	8.30584	8.34926	8.39522	8.44316	8.4911
0.13086	2	2	2	2	2	2	2	2	2	2	2	2	2	2	2	2	2	2	2	2	2	2	2	2	2	2	2	2	2	2	2	2	2	2	7.834	7.87778	7.91873	7.95969	8.00064	8.0416	8.08255	8.12438	8.1678	8.21123	8.25465	8.29808	8.3415	8.38746	8.4354
0.131862	2	2	2	2	2	2	2	2	2	2	2	2	2	2	2	2	2	2	2	2	2	2	2	2	2	2	2	2	2	2	2	2	2	2	7.78564	7.82659	7.86755	7.9085	7.94946	7.99041	8.03137	8.07319	8.11662	8.16004	8.20347	8.24689	8.29031	8.33374	8.37969
0.132864	2	2	2	2	2	2	2	2	2	2	2	2	2	2	2	2	2	2	2	2	2	2	2	2	2	2	2	2	2	2	2	2	2	2	7.73591	7.77686	7.81782	7.85877	7.89973	7.94068	7.98164	8.02136	8.06479	8.10821	8.15164	8.19506	8.23848	8.28191	8.32533
0.133866	2	2	2	2	2	2	2	2	2	2	2	2	2	2	2	2	2	2	2	2	2	2	2	2	2	2	2	2	2	2	2	2	2	2	7.68951	7.73046	7.77142	7.81237	7.85333	7.89428	7.93324	7.97173	8.01148	8.05491	8.09833	8.14176	8.18518	8.2286	8.27203
0.134868	2	2	2	2	2	2	2	2	2	2	2	2	2	2	2	2	2	2	2	2	2	2	2	2	2	2	2	2	2	2	2	2	2	2	7.64311	7.68406	7.72502	7.76597	7.80693	7.84588	7.88379	7.92229	7.96185	8.0016	8.04503	8.08845	8.13188	8.1753	8.21872
0.13587	2	2	2	2	2	2	2	2	2	2	2	2	2	2	2	2	2	2	2	2	2	2	2	2	2	2	2	2	2	2	2	2	2	2	7.59671	7.63766	7.67862	7.71957	7.75853	7.79644	7.83435	7.87284	7.91241	7.95197	7.99172	8.03515	8.07857	8.122	8.16542
0.136872	2	2	2	2	2	2	2	2	2	2	2	2	2	2	2	2	2	2	2	2	2	2	2	2	2	2	2	2	2	2	2	2	2	2	7.55031	7.59126	7.63222	7.67117	7.70908	7.74699	7.7849	7.8234	7.86296	7.90253	7.94209	7.98184	8.02527	8.06869	8.11212
0.137874	2	2	2	2	2	2	2	2	2	2	2	2	2	2	2	2	2	2	2	2	2	2	2	2	2	2	2	2	2	2	2	2	2	2	7.50391	7.54486	7.58382	7.62173	7.65964	7.69755	7.73546	7.77395	7.81352	7.85308	7.89265	7.93221	7.97196	8.01539	8.05881
0.138876	2	2	2	2	2	2	2	2	2	2	2	2	2	2	2	2	2	2	2	2	2	2	2	2	2	2	2	2	2	2	2	2	2	2	7.45751	7.49646	7.53437	7.57228	7.61019	7.6481	7.68601	7.7245	7.76407	7.80364	7.8432	7.88277	7.92233	7.96208	8.00551
0.139878	2	2	2	2	2	2	2	2	2	2	2	2	2	2	2	2	2	2	2	2	2	2	2	2	2	2	2	2	2	2	2	2	2	2	7.40911	7.44702	7.48493	7.52284	7.56075	7.59866	7.63657	7.67506	7.71462	7.75419	7.79376	7.83332	7.87289	7.91245	7.9522
0.14088	2	2	2	2	2	2	2	2	2	2	2	2	2	2	2	2	2	2	2	2	2	2	2	2	2	2	2	2	2	2	2	2	2	2	7.36094	7.39884	7.43675	7.47466	7.51257	7.55048	7.58839	7.62688	7.66645	7.70601	7.74558	7.78515	7.82471	7.86428	7.9018
0.141882	2	2	2	2	2	2	2	2	2	2	2	2	2	2	2	2	2	2	2	2	2	2	2	2	2	2	2	2	2	2	2	2	2	2	7.31592	7.35095	7.38886	7.42677	7.46468	7.50259	7.5405	7.57899	7.61856	7.65812	7.69769	7.73726	7.77682	7.81435	7.85092
0.142884	2	2	2	2	2	2	2	2	2	2	2	2	2	2	2	2	2	2	2	2	2	2	2	2	2	2	2	2	2	2	2	2	2	2	7.27097	7.30594	7.34097	7.37888	7.41679	7.4547	7.49261	7.5311	7.57067	7.61023	7.6498	7.68937	7.72689	7.76347	7.80004
0.143886	2	2	2	2	2	2	2	2	2	2	2	2	2	2	2	2	2	2	2	2	2	2	2	2	2	2	2	2	2	2	2	2	2	2	7.22602	7.26099	7.29596	7.33099	7.3689	7.40681	7.44472	7.48321	7.52278	7.56234	7.60191	7.63944	7.67601	7.71258	7.74916
0.144888	2	2	2	2	2	2	2	2	2	2	2	2	2	2	2	2	2	2	2	2	2	2	2	2	2	2	2	2	2	2	2	2	2	2	7.18108	7.21604	7.25101	7.28598	7.32101	7.35892	7.39683	7.43532	7.47489	7.51445	7.55198	7.58855	7.62513	7.6617	7.69827
0.14589	2	2	2	2	2	2	2	2	2	2	2	2	2	2	2	2	2	2	2	2	2	2	2	2	2	2	2	2	2	2	2	2	2	2	7.13613	7.17109	7.20606	7.24103	7.276	7.31103	7.34894	7.38743	7.427	7.46452	7.5011	7.53767	7.57424	7.61082	7.64739
0.146892	2	2	2	2	2	2	2	2	2	2	2	2	2	2	2	2	2	2	2	2	2	2	2	2	2	2	2	2	2	2	2	2	2	2	7.09118	7.12615	7.16111	7.19608	7.23105	7.26601	7.30105	7.33954	7.37707	7.41364	7.45021	7.48679	7.52336	7.55994	7.59651
0.147894	2	2	2	2	2	2	2	2	2	2	2	2	2	2	2	2	2	2	2	2	2	2	2	2	2	2	2	2	2	2	2	2	2	2	7.04673	7.0817	7.11667	7.15163	7.1866	7.22157	7.25653	7.29024	7.32681	7.36339	7.39996	7.43653	7.47311	7.50968	7.54625
0.148896	2	2	2	2	2	2	2	2	2	2	2	2	2	2	2	2	2	2	2	2	2	2	2	2	2	2	2	2	2	2	2	2	2	2	7.00331	7.03828	7.07324	7.10821	7.14318	7.17814	7.21105	7.24374	7.27783	7.31441	7.35098	7.38755	7.42413	7.4607	7.49728
0.149898	2	2	2	2	2	2	2	2	2	2	2	2	2	2	2	2	2	2	2	2	2	2	2	2	2	2	2	2	2	2	2	2	2	2	6.95988	6.99485	7.02982	7.06478	7.09975	7.13266	7.16461	7.1973	7.23133	7.26543	7.302	7.33858	7.37515	7.41172	7.4483
0.1509	2	2	2	2	2	2	2	2	2	2	2	2	2	2	2	2	2	2	2	2	2	2	2	2	2	2	2	2	2	2	2	2	2	2	6.91646	6.95142	6.98639	7.02136	7.05427	7.08622	7.11817	7.15086	7.18489	7.21893	7.25302	7.2896	7.32617	7.36275	7.39932
0.151902	2	2	2	2	2	2	2	2	2	2	2	2	2	2	2	2	2	2	2	2	2	2	2	2	2	2	2	2	2	2	2	2	2	2	6.87303	6.908	6.94297	6.97588	7.00783	7.03978	7.07173	7.10442	7.13845	7.17249	7.20653	7.24062	7.27719	7.31377	7.35034
0.152904	2	2	2	2	2	2	2	2	2	2	2	2	2	2	2	2	2	2	2	2	2	2	2	2	2	2	2	2	2	2	2	2	2	2	6.82961	6.86457	6.89748	6.92944	6.96139	6.99334	7.02529	7.05798	7.09201	7.12605	7.16008	7.19412	7.22822	7.26479	7.30136
0.153906	2	2	2	2	2	2	2	2	2	2	2	2	2	2	2	2	2	2	2	2	2	2	2	2	2	2	2	2	2	2	2	2	2	2	6.78618	6.81909	6.85104	6.883	6.91495	6.9469	6.97885	7.01154	7.04557	7.07961	7.11364	7.14768	7.18172	7.21581	7.25239
0.154908	2	2	2	2	2	2	2	2	2	2	2	2	2	2	2	2	2	2	2	2	2	2	2	2	2	2	2	2	2	2	2	2	2	2	6.7407	6.77265	6.8046	6.83656	6.86851	6.90046	6.93241	6.9651	6.99913	7.03317	7.0672	7.10124	7.13528	7.16931	7.20341
0.15591	2	2	2	2	2	2	2	2	2	2	2	2	2	2	2	2	2	2	2	2	2	2	2	2	2	2	2	2	2	2	2	2	2	2	6.69824	6.73019	6.76215	6.7941	6.82605	6.858	6.88941	6.91926	6.95185	6.98589	7.01992	7.05396	7.088	7.12203	7.15607
0.156912	2	2	2	2	2	2	2	2	2	2	2	2	2	2	2	2	2	2	2	2	2	2	2	2	2	2	2	2	2	2	2	2	2	2	6.65653	6.68848	6.72043	6.75239	6.78434	6.81575	6.84493	6.87477	6.90586	6.93845	6.97249	7.00652	7.04056	7.07459	7.10863
0.157914	2	2	2	2	2	2	2	2	2	2	2	2	2	2	2	2	2	2	2	2	2	2	2	2	2	2	2	2	2	2	2	2	2	2	6.61482	6.64677	6.67872	6.71067	6.74209	6.77126	6.80044	6.83029	6.86137	6.89246	6.92505	6.95908	6.99312	7.02716	7.06119
0.158916	2	2	2	2	2	2	2	2	2	2	2	2	2	2	2	2	2	2	2	2	2	2	2	2	2	2	2	2	2	2	2	2	2	2	6.57311	6.60506	6.63701	6.66842	6.6976	6.72678	6.75595	6.7858	6.81689	6.84797	6.87906	6.91165	6.94568	6.97972	7.01375
0.159918	2	2	2	2	2	2	2	2	2	2	2	2	2	2	2	2	2	2	2	2	2	2	2	2	2	2	2	2	2	2	2	2	2	2	6.5314	6.56335	6.59476	6.62394	6.65312	6.68229	6.71147	6.74132	6.7724	6.80349	6.83457	6.86565	6.89824	6.93228	6.96632
0.16092	2	2	2	2	2	2	2	2	2	2	2	2	2	2	2	2	2	2	2	2	2	2	2	2	2	2	2	2	2	2	2	2	2	2	6.48969	6.5211	6.55028	6.57945	6.60863	6.63781	6.66698	6.69683	6.72792	6.759	6.79008	6.82117	6.85225	6.88484	6.91888
0.161922	2	2	2	2	2	2	2	2	2	2	2	2	2	2	2	2	2	2	2	2	2	2	2	2	2	2	2	2	2	2	2	2	2	2	6.44744	6.47661	6.50579	6.53497	6.56414	6.59332	6.6225	6.65235	6.68343	6.71451	6.7456	6.77668	6.80777	6.83885	6.87144
0.162924	2	2	2	2	2	2	2	2	2	2	2	2	2	2	2	2	2	2	2	2	2	2	2	2	2	2	2	2	2	2	2	2	2	2	6.40374	6.43291	6.46209	6.49127	6.52044	6.54962	6.5788	6.60865	6.63973	6.67082	6.7019	6.73298	6.76407	6.79515	6.82567
0.163926	2	2	2	2	2	2	2	2	2	2	2	2	2	2	2	2	2	2	2	2	2	2	2	2	2	2	2	2	2	2	2	2	2	2	6.3627	6.39065	6.41983	6.449	6.47818	6.50736	6.53653	6.56638	6.59746	6.62855	6.65963	6.69072	6.7218	6.75232	6.78082
0.164928	2	2	2	2	2	2	2	2	2	2	2	2	2	2	2	2	2	2	2	2	2	2	2	2	2	2	2	2	2	2	2	2	2	2	6.32281	6.34961	6.37756	6.40674	6.43591	6.46509	6.49427	6.52411	6.5552	6.58628	6.61737	6.64845	6.67897	6.70747	6.73597
0.16593	2	2	2	2	2	2	2	2	2	2	2	2	2	2	2	2	2	2	2	2	2	2	2	2	2	2	2	2	2	2	2	2	2	2	6.28292	6.30972	6.33652	6.36447	6.39365	6.42282	6.452	6.48185	6.51293	6.54402	6.5751	6.60562	6.63412	6.66262	6.69112
0.166932	2	2	2	2	2	2	2	2	2	2	2	2	2	2	2	2	2	2	2	2	2	2	2	2	2	2	2	2	2	2	2	2	2	2	6.24303	6.26983	6.29663	6.32343	6.35138	6.38056	6.40973	6.43958	6.47067	6.50175	6.53227	6.56077	6.58927	6.61777	6.64627
0.167934	2	2	2	2	2	2	2	2	2	2	2	2	2	2	2	2	2	2	2	2	2	2	2	2	2	2	2	2	2	2	2	2	2	2	6.20314	6.22994	6.25674	6.28354	6.31034	6.33829	6.36747	6.39732	6.4284	6.45892	6.48742	6.51592	6.54442	6.57292	6.60142
0.168936	2	2	2	2	2	2	2	2	2	2	2	2	2	2	2	2	2	2	2	2	2	2	2	2	2	2	2	2	2	2	2	2	2	2	6.16325	6.19005	6.21685	6.24365	6.27045	6.29725	6.3252	6.35505	6.38557	6.41407	6.44257	6.47107	6.49957	6.52807	6.55657
0.169938	2	2	2	2	2	2	2	2	2	2	2	2	2	2	2	2	2	2	2	2	2	2	2	2	2	2	2	2	2	2	2	2	2	2	6.12336	6.15016	6.17696	6.20376	6.23056	6.25736	6.28416	6.31222	6.34072	6.36922	6.39772	6.42622	6.45472	6.48322	6.51172
0.17094	2	2	2	2	2	2	2	2	2	2	2	2	2	2	2	2	2	2	2	2	2	2	2	2	2	2	2	2	2	2	2	2	2	2	6.08506	6.11186	6.13866	6.16546	6.19226	6.21906	6.24539	6.27061	6.29793	6.32643	6.35493	6.38343	6.41193	6.44043	6.46893
0.171942	2	2	2	2	2	2	2	2	2	2	2	2	2	2	2	2	2	2	2	2	2	2	2	2	2	2	2	2	2	2	2	2	2	2	6.047	6.0738	6.1006	6.1274	6.1542	6.18053	6.20522	6.23044	6.25664	6.28396	6.31246	6.34096	6.36946	6.39796	6.42646
0.172944	2	2	2	2	2	2	2	2	2	2	2	2	2	2	2	2	2	2	2	2	2	2	2	2	2	2	2	2	2	2	2	2	2	2	6.00894	6.03574	6.06254	6.08934	6.11568	6.14036	6.16504	6.19026	6.21647	6.24267	6.26999	6.29849	6.32699	6.35549	6.38399
0.173946	2	2	2	2	2	2	2	2	2	2	2	2	2	2	2	2	2	2	2	2	2	2	2	2	2	2	2	2	2	2	2	2	2	2	5.97088	5.99768	6.02448	6.05082	6.0755	6.10018	6.12487	6.15009	6.17629	6.2025	6.2287	6.25602	6.28452	6.31302	6.34152
0.174948	2	2	2	2	2	2	2	2	2	2	2	2	2	2	2	2	2	2	2	2	2	2	2	2	2	2	2	2	2	2	2	2	2	2	5.93282	5.95962	5.98596	6.01064	6.03533	6.06001	6.08469	6.10991	6.13612	6.16232	6.18853	6.21473	6.24205	6.27055	6.29905
0.17595	2	2	2	2	2	2	2	2	2	2	2	2	2	2	2	2	2	2	2	2	2	2	2	2	2	2	2	2	2	2	2	2	2	2	5.89477	5.9211	5.94578	5.97047	5.99515	6.01983	6.04452	6.06974	6.09594	6.12215	6.14835	6.17456	6.20076	6.22808	6.25658
0.176952	2	2	2	2	2	2	2	2	2	2	2	2	2	2	2	2	2	2	2	2	2	2	2	2	2	2	2	2	2	2	2	2	2	2	5.85624	5.88093	5.90561	5.93029	5.95498	5.97966	6.00434	6.02956	6.05577	6.08197	6.10818	6.13438	6.16059	6.18679	6.21411
0.177954	2	2	2	2	2	2	2	2	2	2	2	2	2	2	2	2	2	2	2	2	2	2	2	2	2	2	2	2	2	2	2	2	2	2	5.81683	5.84152	5.8662	5.89088	5.91556	5.94025	5.96493	5.99015	6.01636	6.04256	6.06877	6.09497	6.12118	6.14738	6.17308
0.178956	2	2	2	2	2	2	2	2	2	2	2	2	2	2	2	2	2	2	2	2	2	2	2	2	2	2	2	2	2	2	2	2	2	2	5.77971	5.80336	5.82804	5.85272	5.87741	5.90209	5.92677	5.95199	5.9782	6.0044	6.03061	6.05681	6.08302	6.10871	6.13284
0.179958	2	2	2	2	2	2	2	2	2	2	2	2	2	2	2	2	2	2	2	2	2	2	2	2	2	2	2	2	2	2	2	2	2	2	5.74347	5.76623	5.78988	5.81456	5.83925	5.86393	5.88861	5.91383	5.94004	5.96624	5.99245	6.01865	6.04435	6.06847	6.0926
0.18096	2	2	2	2	2	2	2	2	2	2	2	2	2	2	2	2	2	2	2	2	2	2	2	2	2	2	2	2	2	2	2	2	2	2	5.70723	5.72999	5.75276	5.7764	5.80109	5.82577	5.85045	5.87567	5.90188	5.92808	5.95429	5.97998	6.00411	6.02823	6.05236
0.181962	2	2	2	2	2	2	2	2	2	2	2	2	2	2	2	2	2	2	2	2	2	2	2	2	2	2	2	2	2	2	2	2	2	2	5.67098	5.69375	5.71651	5.73928	5.76293	5.78761	5.81229	5.83751	5.86372	5.88992	5.91562	5.93974	5.96387	5.98799	6.01212
0.182964	2	2	2	2	2	2	2	2	2	2	2	2	2	2	2	2	2	2	2	2	2	2	2	2	2	2	2	2	2	2	2	2	2	2	5.63474	5.65751	5.68027	5.70304	5.7258	5.74945	5.77413	5.79935	5.82556	5.85126	5.87538	5.8995	5.92363	5.94775	5.97188
0.183966	2	2	2	2	2	2	2	2	2	2	2	2	2	2	2	2	2	2	2	2	2	2	2	2	2	2	2	2	2	2	2	2	2	2	5.5985	5.62127	5.64403	5.6668	5.68956	5.71233	5.73597	5.76119	5.78689	5.81102	5.83514	5.85927	5.88339	5.90751	5.93164
0.184968	2	2	2	2	2	2	2	2	2	2	2	2	2	2	2	2	2	2	2	2	2	2	2	2	2	2	2	2	2	2	2	2	2	2	5.56226	5.58502	5.60779	5.63056	5.65332	5.67608	5.69885	5.72253	5.74665	5.77078	5.7949	5.81902	5.84315	5.86727	5.8914
0.18597	2	2	2	2	2	2	2	2	2	2	2	2	2	2	2	2	2	2	2	2	2	2	2	2	2	2	2	2	2	2	2	2	2	2	5.52615	5.54882	5.57159	5.59435	5.61712	5.63988	5.66264	5.68589	5.71001	5.73414	5.75826	5.78239	5.80651	5.83064	5.85332
0.186972	2	2	2	2	2	2	2	2	2	2	2	2	2	2	2	2	2	2	2	2	2	2	2	2	2	2	2	2	2	2	2	2	2	2	5.49169	5.51271	5.53538	5.55815	5.58091	5.60368	5.62644	5.64969	5.67381	5.69794	5.72206	5.74619	5.77031	5.793	5.81523
0.187974	2	2	2	2	2	2	2	2	2	2	2	2	2	2	2	2	2	2	2	2	2	2	2	2	2	2	2	2	2	2	2	2	2	2	5.45724	5.47826	5.49928	5.52195	5.54471	5.56748	5.59024	5.61349	5.63761	5.66174	5.68586	5.70999	5.73267	5.7549	5.77713
0.188976	2	2	2	2	2	2	2	2	2	2	2	2	2	2	2	2	2	2	2	2	2	2	2	2	2	2	2	2	2	2	2	2	2	2	5.42279	5.44381	5.46482	5.48584	5.50851	5.53128	5.55404	5.57729	5.60141	5.62554	5.64966	5.67235	5.69457	5.7168	5.73903
0.189978	2	2	2	2	2	2	2	2	2	2	2	2	2	2	2	2	2	2	2	2	2	2	2	2	2	2	2	2	2	2	2	2	2	2	5.38834	5.40936	5.43037	5.45139	5.4724	5.49508	5.51784	5.54109	5.56521	5.58934	5.61202	5.63425	5.65648	5.6787	5.70093
0.19098	2	2	2	2	2	2	2	2	2	2	2	2	2	2	2	2	2	2	2	2	2	2	2	2	2	2	2	2	2	2	2	2	2	2	5.35389	5.37491	5.39592	5.41694	5.43795	5.45897	5.48164	5.50489	5.52901	5.5517	5.57393	5.59615	5.61838	5.6406	5.66283
0.191982	2	2	2	2	2	2	2	2	2	2	2	2	2	2	2	2	2	2	2	2	2	2	2	2	2	2	2	2	2	2	2	2	2	2	5.31944	5.34045	5.36147	5.38249	5.4035	5.42452	5.44553	5.46869	5.49137	5.5136	5.53582	5.55805	5.58028	5.6025	5.62473
0.192984	2	2	2	2	2	2	2	2	2	2	2	2	2	2	2	2	2	2	2	2	2	2	2	2	2	2	2	2	2	2	2	2	2	2	5.28569	5.30671	5.32772	5.34874	5.36975	5.39077	5.41178	5.43197	5.4541	5.47633	5.49855	5.52078	5.543	5.56523	5.58745
0.193986	2	2	2	2	2	2	2	2	2	2	2	2	2	2	2	2	2	2	2	2	2	2	2	2	2	2	2	2	2	2	2	2	2	2	5.25298	5.27399	5.29501	5.31602	5.33704	5.35806	5.37785	5.39764	5.41814	5.44027	5.4625	5.48473	5.50695	5.52918	5.5514
0.194988	2	2	2	2	2	2	2	2	2	2	2	2	2	2	2	2	2	2	2	2	2	2	2	2	2	2	2	2	2	2	2	2	2	2	5.22026	5.24128	5.2623	5.28331	5.30433	5.32413	5.34353	5.36332	5.38382	5.40431	5.42645	5.44867	5.4709	5.49312	5.51535
0.19599	2	2	2	2	2	2	2	2	2	2	2	2	2	2	2	2	2	2	2	2	2	2	2	2	2	2	2	2	2	2	2	2	2	2	5.18755	5.20857	5.22958	5.2506	5.2704	5.2898	5.30921	5.329	5.34949	5.36999	5.39048	5.41262	5.43485	5.45707	5.4793
0.196992	2	2	2	2	2	2	2	2	2	2	2	2	2	2	2	2	2	2	2	2	2	2	2	2	2	2	2	2	2	2	2	2	2	2	5.15484	5.17585	5.19687	5.21667	5.23608	5.25548	5.27489	5.29468	5.31517	5.33567	5.35616	5.37666	5.39879	5.42102	5.44324
0.197994	2	2	2	2	2	2	2	2	2	2	2	2	2	2	2	2	2	2	2	2	2	2	2	2	2	2	2	2	2	2	2	2	2	2	5.12213	5.14314	5.16294	5.18235	5.20175	5.22116	5.24057	5.26036	5.28085	5.30135	5.32184	5.34234	5.36283	5.38497	5.40719
0.198996	2	2	2	2	2	2	2	2	2	2	2	2	2	2	2	2	2	2	2	2	2	2	2	2	2	2	2	2	2	2	2	2	2	2	5.08941	5.10921	5.12862	5.14802	5.16743	5.18684	5.20624	5.22603	5.24653	5.26702	5.28752	5.30801	5.32851	5.349	5.37114
0.199998	2	2	2	2	2	2	2	2	2	2	2	2	2	2	2	2	2	2	2	2	2	2	2	2	2	2	2	2	2	2	2	2	2	2	5.05548	5.07489	5.0943	5.1137	5.13311	5.15252	5.17192	5.19171	5.21221	5.2327	5.2532	5.27369	5.29419	5.31468	5.33518
0.201	2	2	2	2	2	2	2	2	2	2	2	2	2	2	2	2	2	2	2	2	2	2	2	2	2	2	2	2	2	2	2	2	2	2	5.0242	5.04361	5.06301	5.08242	5.10182	5.12123	5.14025	5.15854	5.17816	5.19865	5.21915	5.23964	5.26014	5.28063	5.30112
0.202002	2	2	2	2	2	2	2	2	2	2	2	2	2	2	2	2	2	2	2	2	2	2	2	2	2	2	2	2	2	2	2	2	2	2	4.99319	5.0126	5.032	5.05141	5.07082	5.08983	5.10778	5.12608	5.14501	5.16462	5.18512	5.20561	5.22611	5.2466	5.2671
0.203004	2	2	2	2	2	2	2	2	2	2	2	2	2	2	2	2	2	2	2	2	2	2	2	2	2	2	2	2	2	2	2	2	2	2	4.96218	4.98159	5.001	5.0204	5.03942	5.05737	5.07532	5.09362	5.11255	5.13148	5.15109	5.17159	5.19208	5.21258	5.23307
0.204006	2	2	2	2	2	2	2	2	2	2	2	2	2	2	2	2	2	2	2	2	2	2	2	2	2	2	2	2	2	2	2	2	2	2	4.93117	4.95058	4.96999	4.989	5.00695	5.02491	5.04286	5.06115	5.08009	5.09902	5.11795	5.13756	5.15806	5.17855	5.19905
0.205008	2	2	2	2	2	2	2	2	2	2	2	2	2	2	2	2	2	2	2	2	2	2	2	2	2	2	2	2	2	2	2	2	2	2	4.90017	4.91957	4.93859	4.95654	4.97449	4.99244	5.01039	5.02869	5.04762	5.06655	5.08549	5.10442	5.12403	5.14452	5.16502
0.20601	2	2	2	2	2	2	2	2	2	2	2	2	2	2	2	2	2	2	2	2	2	2	2	2	2	2	2	2	2	2	2	2	2	2	4.86916	4.88817	4.90613	4.92408	4.94203	4.95998	4.97793	4.99623	5.01516	5.03409	5.05302	5.07195	5.09089	5.1105	5.13099
0.207012	2	2	2	2	2	2	2	2	2	2	2	2	2	2	2	2	2	2	2	2	2	2	2	2	2	2	2	2	2	2	2	2	2	2	4.83776	4.85571	4.87366	4.89161	4.90956	4.92752	4.94547	4.96376	4.9827	5.00163	5.02056	5.03949	5.05842	5.07735	5.09697
0.208014	2	2	2	2	2	2	2	2	2	2	2	2	2	2	2	2	2	2	2	2	2	2	2	2	2	2	2	2	2	2	2	2	2	2	2	2	2	2	2	2	2	2	2	2	2	2	2	2	2
0.209016	2	2	2	2	2	2	2	2	2	2	2	2	2	2	2	2	2	2	2	2	2	2	2	2	2	2	2	2	2	2	2	2	2	2	2	2	2	2	2	2	2	2	2	2	2	2	2	2	2
0.210018	2	2	2	2	2	2	2	2	2	2	2	2	2	2	2	2	2	2	2	2	2	2	2	2	2	2	2	2	2	2	2	2	2	2	2	2	2	2	2	2	2	2	2	2	2	2	2	2	2
0.21102	2	2	2	2	2	2	2	2	2	2	2	2	2	2	2	2	2	2	2	2	2	2	2	2	2	2	2	2	2	2	2	2	2	2	2	2	2	2	2	2	2	2	2	2	2	2	2	2	2
0.212022	2	2	2	2	2	2	2	2	2	2	2	2	2	2	2	2	2	2	2	2	2	2	2	2	2	2	2	2	2	2	2	2	2	2	2	2	2	2	2	2	2	2	2	2	2	2	2	2	2
0.213024	2	2	2	2	2	2	2	2	2	2	2	2	2	2	2	2	2	2	2	2	2	2	2	2	2	2	2	2	2	2	2	2	2	2	2	2	2	2	2	2	2	2	2	2	2	2	2	2	2
0.214026	2	2	2	2	2	2	2	2	2	2	2	2	2	2	2	2	2	2	2	2	2	2	2	2	2	2	2	2	2	2	2	2	2	2	2	2	2	2	2	2	2	2	2	2	2	2	2	2	2
0.215028	2	2	2	2	2	2	2	2	2	2	2	2	2	2	2	2	2	2	2	2	2	2	2	2	2	2	2	2	2	2	2	2	2	2	2	2	2	2	2	2	2	2	2	2	2	2	2	2	2
0.21603	2	2	2	2	2	2	2	2	2	2	2	2	2	2	2	2	2	2	2	2	2	2	2	2	2	2	2	2	2	2	2	2	2	2	2	2	2	2	2	2	2	2	2	2	2	2	2	2	2
0.217032	2	2	2	2	2	2	2	2	2	2	2	2	2	2	2	2	2	2	2	2	2	2	2	2	2	2	2	2	2	2	2	2	2	2	2	2	2	2	2	2	2	2	2	2	2	2	2	2	2
0.218034	2	2	2	2	2	2	2	2	2	2	2	2	2	2	2	2	2	2	2	2	2	2	2	2	2	2	2	2	2	2	2	2	2	2	2	2	2	2	2	2	2	2	2	2	2	2	2	2	2
0.219036	2	2	2	2	2	2	2	2	2	2	2	2	2	2	2	2	2	2	2	2	2	2	2	2	2	2	2	2	2	2	2	2	2	2	2	2	2	2	2	2	2	2	2	2	2	2	2	2	2
0.220038	2	2	2	2	2	2	2	2	2	2	2	2	2	2	2	2	2	2	2	2	2	2	2	2	2	2	2	2	2	2	2	2	2	2	2	2	2	2	2	2	2	2	2	2	2	2	2	2	2
0.22104	2	2	2	2	2	2	2	2	2	2	2	2	2	2	2	2	2	2	2	2	2	2	2	2	2	2	2	2	2	2	2	2	2	2	2	2	2	2	2	2	2	2	2	2	2	2	2	2	2
0.222042	2	2	2	2	2	2	2	2	2	2	2	2	2	2	2	2	2	2	2	2	2	2	2	2	2	2	2	2	2	2	2	2	2	2	2	2	2	2	2	2	2	2	2	2	2	2	2	2	2
0.223044	2	2	2	2	2	2	2	2	2	2	2	2	2	2	2	2	2	2	2	2	2	2	2	2	2	2	2	2	2	2	2	2	2	2	2	2	2	2	2	2	2	2	2	2	2	2	2	2	2
0.224046	2	2	2	2	2	2	2	2	2	2	2	2	2	2	2	2	2	2	2	2	2	2	2	2	2	2	2	2	2	2	2	2	2	2	2	2	2	2	2	2	2	2	2	2	2	2	2	2	2
0.225048	2	2	2	2	2	2	2	2	2	2	2	2	2	2	2	2	2	2	2	2	2	2	2	2	2	2	2	2	2	2	2	2	2	2	2	2	2	2	2	2	2	2	2	2	2	2	2	2	2
0.22605	2	2	2	2	2	2	2	2	2	2	2	2	2	2	2	2	2	2	2	2	2	2	2	2	2	2	2	2	2	2	2	2	2	2	2	2	2	2	2	2	2	2	2	2	2	2	2	2	2
0.227052	2	2	2	2	2	2	2	2	2	2	2	2	2	2	2	2	2	2	2	2	2	2	2	2	2	2	2	2	2	2	2	2	2	2	2	2	2	2	2	2	2	2	2	2	2	2	2	2	2
0.228054	2	2	2	2	2	2	2	2	2	2	2	2	2	2	2	2	2	2	2	2	2	2	2	2	2	2	2	2	2	2	2	2	2	2	2	2	2	2	2	2	2	2	2	2	2	2	2	2	2
0.229056	2	2	2	2	2	2	2	2	2	2	2	2	2	2	2	2	2	2	2	2	2	2	2	2	2	2	2	2	2	2	2	2	2	2	2	2	2	2	2	2	2	2	2	2	2	2	2	2	2
0.230058	2	2	2	2	2	2	2	2	2	2	2	2	2	2	2	2	2	2	2	2	2	2	2	2	2	2	2	2	2	2	2	2	2	2	2	2	2	2	2	2	2	2	2	2	2	2	2	2	2
0.23106	2	2	2	2	2	2	2	2	2	2	2	2	2	2	2	2	2	2	2	2	2	2	2	2	2	2	2	2	2	2	2	2	2	2	2	2	2	2	2	2	2	2	2	2	2	2	2	2	2
0.232062	2	2	2	2	2	2	2	2	2	2	2	2	2	2	2	2	2	2	2	2	2	2	2	2	2	2	2	2	2	2	2	2	2	2	2	2	2	2	2	2	2	2	2	2	2	2	2	2	2
0.233064	2	2	2	2	2	2	2	2	2	2	2	2	2	2	2	2	2	2	2	2	2	2	2	2	2	2	2	2	2	2	2	2	2	2	2	2	2	2	2	2	2	2	2	2	2	2	2	2	2
0.234066	2	2	2	2	2	2	2	2	2	2	2	2	2	2	2	2	2	2	2	2	2	2	2	2	2	2	2	2	2	2	2	2	2	2	2	2	2	2	2	2	2	2	2	2	2	2	2	2	2
0.235068	2	2	2	2	2	2	2	2	2	2	2	2	2	2	2	2	2	2	2	2	2	2	2	2	2	2	2	2	2	2	2	2	2	2	2	2	2	2	2	2	2	2	2	2	2	2	2	2	2
0.23607	2	2	2	2	2	2	2	2	2	2	2	2	2	2	2	2	2	2	2	2	2	2	2	2	2	2	2	2	2	2	2	2	2	2	2	2	2	2	2	2	2	2	2	2	2	2	2	2	2
0.237072	2	2	2	2	2	2	2	2	2	2	2	2	2	2	2	2	2	2	2	2	2	2	2	2	2	2	2	2	2	2	2	2	2	2	2	2	2	2	2	2	2	2	2	2	2	2	2	2	2
0.238074	2	2	2	2	2	2	2	2	2	2	2	2	2	2	2	2	2	2	2	2	2	2	2	2	2	2	2	2	2	2	2	2	2	2	2	2	2	2	2	2	2	2	2	2	2	2	2	2	2
0.239076	2	2	2	2	2	2	2	2	2	2	2	2	2	2	2	2	2	2	2	2	2	2	2	2	2	2	2	2	2	2	2	2	2	2	2	2	2	2	2	2	2	2	2	2	2	2	2	2	2
0.240078	2	2	2	2	2	2	2	2	2	2	2	2	2	2	2	2	2	2	2	2	2	2	2	2	2	2	2	2	2	2	2	2	2	2	2	2	2	2	2	2	2	2	2	2	2	2	2	2	2
0.24108	2	2	2	2	2	2	2	2	2	2	2	2	2	2	2	2	2	2	2	2	2	2	2	2	2	2	2	2	2	2	2	2	2	2	2	2	2	2	2	2	2	2	2	2	2	2	2	2	2
0.242082	2	2	2	2	2	2	2	2	2	2	2	2	2	2	2	2	2	2	2	2	2	2	2	2	2	2	2	2	2	2	2	2	2	2	2	2	2	2	2	2	2	2	2	2	2	2	2	2	2
0.243084	2	2	2	2	2	2	2	2	2	2	2	2	2	2	2	2	2	2	2	2	2	2	2	2	2	2	2	2	2	2	2	2	2	2	2	2	2	2	2	2	2	2	2	2	2	2	2	2	2
0.244086	2	2	2	2	2	2	2	2	2	2	2	2	2	2	2	2	2	2	2	2	2	2	2	2	2	2	2	2	2	2	2	2	2	2	2	2	2	2	2	2	2	2	2	2	2	2	2	2	2
0.245088	2	2	2	2	2	2	2	2	2	2	2	2	2	2	2	2	2	2	2	2	2	2	2	2	2	2	2	2	2	2	2	2	2	2	2	2	2	2	2	2	2	2	2	2	2	2	2	2	2
0.24609	2	2	2	2	2	2	2	2	2	2	2	2	2	2	2	2	2	2	2	2	2	2	2	2	2	2	2	2	2	2	2	2	2	2	2	2	2	2	2	2	2	2	2	2	2	2	2	2	2
0.247092	2	2	2	2	2	2	2	2	2	2	2	2	2	2	2	2	2	2	2	2	2	2	2	2	2	2	2	2	2	2	2	2	2	2	2	2	2	2	2	2	2	2	2	2	2	2	2	2	2
0.248094	2	2	2	2	2	2	2	2	2	2	2	2	2	2	2	2	2	2	2	2	2	2	2	2	2	2	2	2	2	2	2	2	2	2	2	2	2	2	2	2	2	2	2	2	2	2	2	2	2
0.249096	2	2	2	2	2	2	2	2	2	2	2	2	2	2	2	2	2	2	2	2	2	2	2	2	2	2	2	2	2	2	2	2	2	2	2	2	2	2	2	2	2	2	2	2	2	2	2	2	2
0.250098	2	2	2	2	2	2	2	2	2	2	2	2	2	2	2	2	2	2	2	2	2	2	2	2	2	2	2	2	2	2	2	2	2	2	2	2	2	2	2	2	2	2	2	2	2	2	2	2	2
0.2511	2	2	2	2	2	2	2	2	2	2	2	2	2	2	2	2	2	2	2	2	2	2	2	2	2	2	2	2	2	2	2	2	2	2	2	2	2	2	2	2	2	2	2	2	2	2	2	2	2
0.252102	2	2	2	2	2	2	2	2	2	2	2	2	2	2	2	2	2	2	2	2	2	2	2	2	2	2	2	2	2	2	2	2	2	2	2	2	2	2	2	2	2	2	2	2	2	2	2	2	2
0.253104	2	2	2	2	2	2	2	2	2	2	2	2	2	2	2	2	2	2	2	2	2	2	2	2	2	2	2	2	2	2	2	2	2	2	2	2	2	2	2	2	2	2	2	2	2	2	2	2	2
0.254106	2	2	2	2	2	2	2	2	2	2	2	2	2	2	2	2	2	2	2	2	2	2	2	2	2	2	2	2	2	2	2	2	2	2	2	2	2	2	2	2	2	2	2	2	2	2	2	2	2
0.255108	2	2	2	2	2	2	2	2	2	2	2	2	2	2	2	2	2	2	2	2	2	2	2	2	2	2	2	2	2	2	2	2	2	2	2	2	2	2	2	2	2	2	2	2	2	2	2	2	2
0.25611	2	2	2	2	2	2	2	2	2	2	2	2	2	2	2	2	2	2	2	2	2	2	2	2	2	2	2	2	2	2	2	2	2	2	2	2	2	2	2	2	2	2	2	2	2	2	2	2	2
0.257112	2	2	2	2	2	2	2	2	2	2	2	2	2	2	2	2	2	2	2	2	2	2	2	2	2	2	2	2	2	2	2	2	2	2	2	2	2	2	2	2	2	2	2	2	2	2	2	2	2
0.258114	2	2	2	2	2	2	2	2	2	2	2	2	2	2	2	2	2	2	2	2	2	2	2	2	2	2	2	2	2	2	2	2	2	2	2	2	2	2	2	2	2	2	2	2	2	2	2	2	2
0.259116	2	2	2	2	2	2	2	2	2	2	2	2	2	2	2	2	2	2	2	2	2	2	2	2	2	2	2	2	2	2	2	2	2	2	2	2	2	2	2	2	2	2	2	2	2	2	2	2	2
0.260118	2	2	2	2	2	2	2	2	2	2	2	2	2	2	2	2	2	2	2	2	2	2	2	2	2	2	2	2	2	2	2	2	2	2	2	2	2	2	2	2	2	2	2	2	2	2	2	2	2
0.26112	2	2	2	2	2	2	2	2	2	2	2	2	2	2	2	2	2	2	2	2	2	2	2	2	2	2	2	2	2	2	2	2	2	2	2	2	2	2	2	2	2	2	2	2	2	2	2	2	2
0.262122	2	2	2	2	2	2	2	2	2	2	2	2	2	2	2	2	2	2	2	2	2	2	2	2	2	2	2	2	2	2	2	2	2	2	2	2	2	2	2	2	2	2	2	2	2	2	2	2	2
0.263124	2	2	2	2	2	2	2	2	2	2	2	2	2	2	2	2	2	2	2	2	2	2	2	2	2	2	2	2	2	2	2	2	2	2	2	2	2	2	2	2	2	2	2	2	2	2	2	2	2
0.264126	2	2	2	2	2	2	2	2	2	2	2	2	2	2	2	2	2	2	2	2	2	2	2	2	2	2	2	2	2	2	2	2	2	2	2	2	2	2	2	2	2	2	2	2	2	2	2	2	2
0.265128	2	2	2	2	2	2	2	2	2	2	2	2	2	2	2	2	2	2	2	2	2	2	2	2	2	2	2	2	2	2	2	2	2	2	2	2	2	2	2	2	2	2	2	2	2	2	2	2	2
0.26613	2	2	2	2	2	2	2	2	2	2	2	2	2	2	2	2	2	2	2	2	2	2	2	2	2	2	2	2	2	2	2	2	2	2	2	2	2	2	2	2	2	2	2	2	2	2	2	2	2
0.267132	2	2	2	2	2	2	2	2	2	2	2	2	2	2	2	2	2	2	2	2	2	2	2	2	2	2	2	2	2	2	2	2	2	2	2	2	2	2	2	2	2	2	2	2	2	2	2	2	2
0.268134	2	2	2	2	2	2	2	2	2	2	2	2	2	2	2	2	2	2	2	2	2	2	2	2	2	2	2	2	2	2	2	2	2	2	2	2	2	2	2	2	2	2	2	2	2	2	2	2	2
0.269136	2	2	2	2	2	2	2	2	2	2	2	2	2	2	2	2	2	2	2	2	2	2	2	2	2	2	2	2	2	2	2	2	2	2	2	2	2	2	2	2	2	2	2	2	2	2	2	2	2
0.270138	2	2	2	2	2	2	2	2	2	2	2	2	2	2	2	2	2	2	2	2	2	2	2	2	2	2	2	2	2	2	2	2	2	2	2	2	2	2	2	2	2	2	2	2	2	2	2	2	2
0.27114	2	2	2	2	2	2	2	2	2	2	2	2	2	2	2	2	2	2	2	2	2	2	2	2	2	2	2	2	2	2	2	2	2	2	2	2	2	2	2	2	2	2	2	2	2	2	2	2	2
0.272142	2	2	2	2	2	2	2	2	2	2	2	2	2	2	2	2	2	2	2	2	2	2	2	2	2	2	2	2	2	2	2	2	2	2	2	2	2	2	2	2	2	2	2	2	2	2	2	2	2
0.273144	2	2	2	2	2	2	2	2	2	2	2	2	2	2	2	2	2	2	2	2	2	2	2	2	2	2	2	2	2	2	2	2	2	2	2	2	2	2	2	2	2	2	2	2	2	2	2	2	2
0.274146	2	2	2	2	2	2	2	2	2	2	2	2	2	2	2	2	2	2	2	2	2	2	2	2	2	2	2	2	2	2	2	2	2	2	2	2	2	2	2	2	2	2	2	2	2	2	2	2	2
0.275148	2	2	2	2	2	2	2	2	2	2	2	2	2	2	2	2	2	2	2	2	2	2	2	2	2	2	2	2	2	2	2	2	2	2	2	2	2	2	2	2	2	2	2	2	2	2	2	2	2
0.27615	2	2	2	2	2	2	2	2	2	2	2	2	2	2	2	2	2	2	2	2	2	2	2	2	2	2	2	2	2	2	2	2	2	2	2	2	2	2	2	2	2	2	2	2	2	2	2	2	2
0.277152	2	2	2	2	2	2	2	2	2	2	2	2	2	2	2	2	2	2	2	2	2	2	2	2	2	2	2	2	2	2	2	2	2	2	2	2	2	2	2	2	2	2	2	2	2	2	2	2	2
0.278154	2	2	2	2	2	2	2	2	2	2	2	2	2	2	2	2	2	2	2	2	2	2	2	2	2	2	2	2	2	2	2	2	2	2	2	2	2	2	2	2	2	2	2	2	2	2	2	2	2
0.279156	2	2	2	2	2	2	2	2	2	2	2	2	2	2	2	2	2	2	2	2	2	2	2	2	2	2	2	2	2	2	2	2	2	2	2	2	2	2	2	2	2	2	2	2	2	2	2	2	2
0.280158	2	2	2	2	2	2	2	2	2	2	2	2	2	2	2	2	2	2	2	2	2	2	2	2	2	2	2	2	2	2	2	2	2	2	2	2	2	2	2	2	2	2	2	2	2	2	2	2	2
0.28116	2	2	2	2	2	2	2	2	2	2	2	2	2	2	2	2	2	2	2	2	2	2	2	2	2	2	2	2	2	2	2	2	2	2	2	2	2	2	2	2	2	2	2	2	2	2	2	2	2
0.282162	2	2	2	2	2	2	2	2	2	2	2	2	2	2	2	2	2	2	2	2	2	2	2	2	2	2	2	2	2	2	2	2	2	2	2	2	2	2	2	2	2	2	2	2	2	2	2	2	2
0.283164	2	2	2	2	2	2	2	2	2	2	2	2	2	2	2	2	2	2	2	2	2	2	2	2	2	2	2	2	2	2	2	2	2	2	2	2	2	2	2	2	2	2	2	2	2	2	2	2	2
0.284166	2	2	2	2	2	2	2	2	2	2	2	2	2	2	2	2	2	2	2	2	2	2	2	2	2	2	2	2	2	2	2	2	2	2	2	2	2	2	2	2	2	2	2	2	2	2	2	2	2
0.285168	2	2	2	2	2	2	2	2	2	2	2	2	2	2	2	2	2	2	2	2	2	2	2	2	2	2	2	2	2	2	2	2	2	2	2	2	2	2	2	2	2	2	2	2	2	2	2	2	2
0.28617	2	2	2	2	2	2	2	2	2	2	2	2	2	2	2	2	2	2	2	2	2	2	2	2	2	2	2	2	2	2	2	2	2	2	2	2	2	2	2	2	2	2	2	2	2	2	2	2	2
0.287172	2	2	2	2	2	2	2	2	2	2	2	2	2	2	2	2	2	2	2	2	2	2	2	2	2	2	2	2	2	2	2	2	2	2	2	2	2	2	2	2	2	2	2	2	2	2	2	2	2
0.288174	2	2	2	2	2	2	2	2	2	2	2	2	2	2	2	2	2	2	2	2	2	2	2	2	2	2	2	2	2	2	2	2	2	2	2	2	2	2	2	2	2	2	2	2	2	2	2	2	2
0.289176	2	2	2	2	2	2	2	2	2	2	2	2	2	2	2	2	2	2	2	2	2	2	2	2	2	2	2	2	2	2	2	2	2	2	2	2	2	2	2	2	2	2	2	2	2	2	2	2	2
0.290178	2	2	2	2	2	2	2	2	2	2	2	2	2	2	2	2	2	2	2	2	2	2	2	2	2	2	2	2	2	2	2	2	2	2	2	2	2	2	2	2	2	2	2	2	2	2	2	2	2
0.29118	2	2	2	2	2	2	2	2	2	2	2	2	2	2	2	2	2	2	2	2	2	2	2	2	2	2	2	2	2	2	2	2	2	2	2	2	2	2	2	2	2	2	2	2	2	2	2	2	2
0.292182	2	2	2	2	2	2	2	2	2	2	2	2	2	2	2	2	2	2	2	2	2	2	2	2	2	2	2	2	2	2	2	2	2	2	2	2	2	2	2	2	2	2	2	2	2	2	2	2	2
0.293184	2	2	2	2	2	2	2	2	2	2	2	2	2	2	2	2	2	2	2	2	2	2	2	2	2	2	2	2	2	2	2	2	2	2	2	2	2	2	2	2	2	2	2	2	2	2	2	2	2
0.294186	2	2	2	2	2	2	2	2	2	2	2	2	2	2	2	2	2	2	2	2	2	2	2	2	2	2	2	2	2	2	2	2	2	2	2	2	2	2	2	2	2	2	2	2	2	2	2	2	2
0.295188	2	2	2	2	2	2	2	2	2	2	2	2	2	2	2	2	2	2	2	2	2	2	2	2	2	2	2	2	2	2	2	2	2	2	2	2	2	2	2	2	2	2	2	2	2	2	2	2	2
0.29619	2	2	2	2	2	2	2	2	2	2	2	2	2	2	2	2	2	2	2	2	2	2	2	2	2	2	2	2	2	2	2	2	2	2	2	2	2	2	2	2	2	2	2	2	2	2	2	2	2
0.297192	2	2	2	2	2	2	2	2	2	2	2	2	2	2	2	2	2	2	2	2	2	2	2	2	2	2	2	2	2	2	2	2	2	2	2	2	2	2	2	2	2	2	2	2	2	2	2	2	2
0.298194	2	2	2	2	2	2	2	2	2	2	2	2	2	2	2	2	2	2	2	2	2	2	2	2	2	2	2	2	2	2	2	2	2	2	2	2	2	2	2	2	2	2	2	2	2	2	2	2	2
0.299196	2	2	2	2	2	2	2	2	2	2	2	2	2	2	2	2	2	2	2	2	2	2	2	2	2	2	2	2	2	2	2	2	2	2	2	2	2	2	2	2	2	2	2	2	2	2	2	2	2
0.300198	2	2	2	2	2	2	2	2	2	2	2	2	2	2	2	2	2	2	2	2	2	2	2	2	2	2	2	2	2	2	2	2	2	2	2	2	2	2	2	2	2	2	2	2	2	2	2	2	2
[truncated: 551 more columns]

## Sheet: Fig4b
	-0.3	-0.298998	-0.297996	-0.296994	-0.295992	-0.29499	-0.293988	-0.292986	-0.291984	-0.290982	-0.28998	-0.288978	-0.287976	-0.286974	-0.285972	-0.28497	-0.283968	-0.282966	-0.281964	-0.280962	-0.27996	-0.278958	-0.277956	-0.276954	-0.275952	-0.27495	-0.273948	-0.272946	-0.271944	-0.270942	-0.26994	-0.268938	-0.267936	-0.266934	-0.265932	-0.26493	-0.263928	-0.262926	-0.261924	-0.260922	-0.25992	-0.258918	-0.257916	-0.256914	-0.255912	-0.25491	-0.253908	-0.252906	-0.251904
-0.3	3	3	3	3	3	3	3	3	3	3	3	3	3	3	3	3	3	3	3	3	3	3	3	3	3	3	3	3	3	3	3	3	3	3	3.21038	3.22111	3.23158	3.24135	3.25112	3.26089	3.27066	3.28067	3.2911	3.30153	3.31196	3.32239	3.34394	3.37941	3.41488
-0.298998	3	3	3	3	3	3	3	3	3	3	3	3	3	3	3	3	3	3	3	3	3	3	3	3	3	3	3	3	3	3	3	3	3	3	3.22767	3.2384	3.24912	3.2596	3.26937	3.27914	3.28891	3.29891	3.30934	3.31977	3.3302	3.35175	3.38722	3.4227	3.45817
-0.297996	3	3	3	3	3	3	3	3	3	3	3	3	3	3	3	3	3	3	3	3	3	3	3	3	3	3	3	3	3	3	3	3	3	3	3.24496	3.25568	3.26641	3.27713	3.28761	3.29738	3.30715	3.31715	3.32758	3.33801	3.35956	3.39504	3.43051	3.46598	3.50146
-0.296994	3	3	3	3	3	3	3	3	3	3	3	3	3	3	3	3	3	3	3	3	3	3	3	3	3	3	3	3	3	3	3	3	3	3	3.26225	3.27297	3.2837	3.29442	3.30515	3.31562	3.32539	3.33539	3.34582	3.36737	3.40285	3.43832	3.4738	3.50927	3.54474
-0.295992	3	3	3	3	3	3	3	3	3	3	3	3	3	3	3	3	3	3	3	3	3	3	3	3	3	3	3	3	3	3	3	3	3	3	3.27954	3.29026	3.30099	3.31171	3.32243	3.33316	3.34363	3.35364	3.37519	3.41066	3.44613	3.48161	3.51708	3.55256	3.58803
-0.29499	3	3	3	3	3	3	3	3	3	3	3	3	3	3	3	3	3	3	3	3	3	3	3	3	3	3	3	3	3	3	3	3	3	3	3.29695	3.30767	3.3184	3.32912	3.33984	3.35057	3.36129	3.38854	3.42401	3.45949	3.49496	3.53044	3.56591	3.60138	3.63686
-0.293988	3	3	3	3	3	3	3	3	3	3	3	3	3	3	3	3	3	3	3	3	3	3	3	3	3	3	3	3	3	3	3	3	3	3	3.31557	3.3263	3.33702	3.34774	3.35847	3.36919	3.4278	3.50908	3.5277	3.56317	3.59864	3.63412	3.66959	3.70507	3.74054
-0.292986	3	3	3	3	3	3	3	3	3	3	3	3	3	3	3	3	3	3	3	3	3	3	3	3	3	3	3	3	3	3	3	3	3	3	3.33419	3.34492	3.35564	3.36637	3.37709	3.4357	3.55428	3.63556	3.64824	3.66685	3.70233	3.7378	3.77327	3.80875	3.84422
-0.291984	3	3	3	3	3	3	3	3	3	3	3	3	3	3	3	3	3	3	3	3	3	3	3	3	3	3	3	3	3	3	3	3	3	3	3.35282	3.36354	3.37427	3.38499	3.4436	3.56217	3.68075	3.76203	3.77471	3.78739	3.80601	3.84148	3.87695	3.91243	3.9479
-0.290982	3	3	3	3	3	3	3	3	3	3	3	3	3	3	3	3	3	3	3	3	3	3	3	3	3	3	3	3	3	3	3	3	3	3	3.37144	3.38217	3.39289	3.4515	3.57007	3.68865	3.80723	3.88851	3.90119	3.91387	3.92655	3.94516	3.98064	4.01611	4.05158
-0.28998	3	3	3	3	3	3	3	3	3	3	3	3	3	3	3	3	3	3	3	3	3	3	3	3	3	3	3	3	3	3	3	3	3	3	3.39007	3.40079	3.4594	3.57797	3.69655	3.81513	3.9337	4.01499	4.02766	4.04034	4.05302	4.0657	4.08432	4.11979	4.15526
-0.288978	3	3	3	3	3	3	3	3	3	3	3	3	3	3	3	3	3	3	3	3	3	3	3	3	3	3	3	3	3	3	3	3	3	3	3.40869	3.4673	3.58587	3.70445	3.82303	3.9416	4.06018	4.14146	4.15414	4.16682	4.1795	4.19218	4.20486	4.22347	4.25895
-0.287976	3	3	3	3	3	3	3	3	3	3	3	3	3	3	3	3	3	3	3	3	3	3	3	3	3	3	3	3	3	3	3	3	3	3	3.4752	3.59377	3.71235	3.83093	3.9495	4.06808	4.18666	4.26794	4.28062	4.2933	4.30598	4.31865	4.33133	4.34401	4.36263
-0.286974	3	3	3	3	3	3	3	3	3	3	3	3	3	3	3	3	3	3	3	3	3	3	3	3	3	3	3	3	3	3	3	3	3	3	3.54563	3.66421	3.78279	3.90137	4.01994	4.13852	4.2571	4.35137	4.37335	4.38603	4.3987	4.41138	4.42406	4.43674	4.44942
-0.285972	3	3	3	3	3	3	3	3	3	3	3	3	3	3	3	3	3	3	3	3	3	3	3	3	3	3	3	3	3	3	3	3	3	3	3.65227	3.69795	3.81653	3.93511	4.05368	4.17226	4.29084	4.38511	4.43468	4.45665	4.46933	4.48201	4.49469	4.50737	4.52005
-0.28497	3	3	3	3	3	3	3	3	3	3	3	3	3	3	3	3	3	3	3	3	3	3	3	3	3	3	3	3	3	3	3	3	3	3	3.78135	3.80459	3.85027	3.96885	4.08742	4.206	4.32458	4.41885	4.46842	4.51798	4.53996	4.55264	4.56532	4.578	4.59068
-0.283968	3	3	3	3	3	3	3	3	3	3	3	3	3	3	3	3	3	3	3	3	3	3	3	3	3	3	3	3	3	3	3	3	3	3	3.91044	3.93367	3.95691	4.00259	4.12117	4.23974	4.35832	4.45259	4.50216	4.55172	4.60129	4.62327	4.63595	4.64863	4.66131
-0.282966	3	3	3	3	3	3	3	3	3	3	3	3	3	3	3	3	3	3	3	3	3	3	3	3	3	3	3	3	3	3	3	3	3	3	4.03952	4.06275	4.08599	4.10923	4.15491	4.27348	4.39206	4.48633	4.5359	4.58547	4.63503	4.6846	4.70658	4.71926	4.73194
-0.281964	3	3	3	3	3	3	3	3	3	3	3	3	3	3	3	3	3	3	3	3	3	3	3	3	3	3	3	3	3	3	3	3	3	3	4.1686	4.19184	4.21507	4.23831	4.26154	4.30722	4.4258	4.52007	4.56964	4.61921	4.66877	4.71834	4.76791	4.78988	4.80256
-0.280962	3	3	3	3	3	3	3	3	3	3	3	3	3	3	3	3	3	3	3	3	3	3	3	3	3	3	3	3	3	3	3	3	3	3	4.29768	4.32092	4.34415	4.36739	4.39063	4.41386	4.45954	4.55381	4.60338	4.65295	4.70251	4.75208	4.80165	4.85121	4.87319
-0.27996	3	3	3	3	3	3	3	3	3	3	3	3	3	3	3	3	3	3	3	3	3	3	3	3	3	3	3	3	3	3	3	3	3	3	4.41877	4.44201	4.46524	4.48848	4.51171	4.53495	4.55819	4.5907	4.64026	4.68983	4.7394	4.78896	4.83853	4.8881	4.93766
-0.278958	3	3	3	3	3	3	3	3	3	3	3	3	3	3	3	3	3	3	3	3	3	3	3	3	3	3	3	3	3	3	3	3	3	3	4.47195	4.50264	4.52588	4.54911	4.57235	4.59558	4.61882	4.65133	4.7009	4.75046	4.80003	4.8496	4.89916	4.94873	4.96634
-0.277956	3	3	3	3	3	3	3	3	3	3	3	3	3	3	3	3	3	3	3	3	3	3	3	3	3	3	3	3	3	3	3	3	3	3	4.5057	4.55582	4.58651	4.60974	4.63298	4.65622	4.67945	4.71196	4.76153	4.81109	4.86066	4.91023	4.95979	4.97741	4.99442
-0.276954	3	3	3	3	3	3	3	3	3	3	3	3	3	3	3	3	3	3	3	3	3	3	3	3	3	3	3	3	3	3	3	3	3	3	4.53945	4.58957	4.63969	4.67038	4.69361	4.71685	4.74008	4.77259	4.82216	4.87173	4.92129	4.97086	4.98847	5.00548	5.02249
-0.275952	3	3	3	3	3	3	3	3	3	3	3	3	3	3	3	3	3	3	3	3	3	3	3	3	3	3	3	3	3	3	3	3	3	3	4.57319	4.62332	4.67344	4.72356	4.75425	4.77748	4.80072	4.83323	4.88279	4.93236	4.98193	4.99954	5.01655	5.03356	5.05057
-0.27495	3	3	3	3	3	3	3	3	3	3	3	3	3	3	3	3	3	3	3	3	3	3	3	3	3	3	3	3	3	3	3	3	3	3	4.60694	4.65706	4.70718	4.75731	4.80743	4.83811	4.86135	4.89386	4.94343	4.99299	5.01061	5.02762	5.04463	5.06164	5.07865
-0.273948	3	3	3	3	3	3	3	3	3	3	3	3	3	3	3	3	3	3	3	3	3	3	3	3	3	3	3	3	3	3	3	3	3	3	4.64069	4.69081	4.74093	4.79105	4.84118	4.8913	4.92198	4.95449	5.00406	5.02167	5.03868	5.05569	5.0727	5.08971	5.10672
-0.272946	3	3	3	3	3	3	3	3	3	3	3	3	3	3	3	3	3	3	3	3	3	3	3	3	3	3	3	3	3	3	3	3	3	3	4.67443	4.72455	4.77468	4.8248	4.87492	4.92504	4.97517	5.01512	5.03274	5.04975	5.06676	5.08377	5.10078	5.11779	5.1348
-0.271944	3	3	3	3	3	3	3	3	3	3	3	3	3	3	3	3	3	3	3	3	3	3	3	3	3	3	3	3	3	3	3	3	3	3	4.72551	4.77564	4.82576	4.87588	4.926	4.97613	5.02625	5.04448	5.0618	5.07881	5.09583	5.11284	5.12985	5.14686	5.16387
-0.270942	3	3	3	3	3	3	3	3	3	3	3	3	3	3	3	3	3	3	3	3	3	3	3	3	3	3	3	3	3	3	3	3	3	3	4.78681	4.83693	4.88705	4.93718	4.9873	5.03742	5.05538	5.073	5.09114	5.10846	5.12547	5.14248	5.15949	5.17651	5.19352
-0.26994	3	3	3	3	3	3	3	3	3	3	3	3	3	3	3	3	3	3	3	3	3	3	3	3	3	3	3	3	3	3	3	3	3	3	4.84811	4.89823	4.94835	4.99847	5.04859	5.06655	5.0839	5.10152	5.11966	5.1378	5.15512	5.17213	5.18914	5.20615	5.22316
-0.268938	3	3	3	3	3	3	3	3	3	3	3	3	3	3	3	3	3	3	3	3	3	3	3	3	3	3	3	3	3	3	3	3	3	3	4.9094	4.95952	5.00964	5.05977	5.07772	5.09507	5.11242	5.13004	5.14818	5.16632	5.18446	5.20178	5.21879	5.2358	5.25281
-0.267936	3	3	3	3	3	3	3	3	3	3	3	3	3	3	3	3	3	3	3	3	3	3	3	3	3	3	3	3	3	3	3	3	3	3	4.97069	5.02082	5.07094	5.08889	5.10624	5.12359	5.14094	5.15856	5.1767	5.19484	5.21298	5.23112	5.24844	5.26545	5.28246
-0.266934	3	3	3	3	3	3	3	3	3	3	3	3	3	3	3	3	3	3	3	3	3	3	3	3	3	3	3	3	3	3	3	3	3	3	5.03199	5.08211	5.10007	5.11742	5.13476	5.15211	5.16946	5.18708	5.20522	5.22336	5.2415	5.25964	5.27778	5.2951	5.31211
-0.265932	3	3	3	3	3	3	3	3	3	3	3	3	3	3	3	3	3	3	3	3	3	3	3	3	3	3	3	3	3	3	3	3	3	3	5.09328	5.11124	5.12859	5.14594	5.16328	5.18063	5.19798	5.21561	5.23374	5.25188	5.27002	5.28816	5.3063	5.32444	5.34176
-0.26493	3	3	3	3	3	3	3	3	3	3	3	3	3	3	3	3	3	3	3	3	3	3	3	3	3	3	3	3	3	3	3	3	3	3	5.12247	5.13982	5.15717	5.17452	5.19186	5.20921	5.22656	5.24435	5.26249	5.28063	5.29877	5.3169	5.33504	5.35318	5.37133
-0.263928	3	3	3	3	3	3	3	3	3	3	3	3	3	3	3	3	3	3	3	3	3	3	3	3	3	3	3	3	3	3	3	3	3	3	5.15141	5.16876	5.18611	5.20346	5.2208	5.23815	5.25606	5.27443	5.29257	5.31071	5.32885	5.34699	5.36513	5.38328	5.40263
-0.262926	3	3	3	3	3	3	3	3	3	3	3	3	3	3	3	3	3	3	3	3	3	3	3	3	3	3	3	3	3	3	3	3	3	3	5.18035	5.1977	5.21505	5.2324	5.24974	5.26766	5.28615	5.30452	5.32266	5.3408	5.35893	5.37707	5.39522	5.41457	5.43392
-0.261924	3	3	3	3	3	3	3	3	3	3	3	3	3	3	3	3	3	3	3	3	3	3	3	3	3	3	3	3	3	3	3	3	3	3	5.20929	5.22664	5.24399	5.26134	5.27925	5.29774	5.31623	5.3346	5.35274	5.37088	5.38902	5.40717	5.42652	5.44587	5.46522
-0.260922	3	3	3	3	3	3	3	3	3	3	3	3	3	3	3	3	3	3	3	3	3	3	3	3	3	3	3	3	3	3	3	3	3	3	5.23823	5.25558	5.27293	5.29084	5.30933	5.32783	5.34632	5.36469	5.38283	5.40097	5.41911	5.43846	5.45781	5.47716	5.49651
-0.25992	3	3	3	3	3	3	3	3	3	3	3	3	3	3	3	3	3	3	3	3	3	3	3	3	3	3	3	3	3	3	3	3	3	3	5.26717	5.28452	5.30243	5.32093	5.33942	5.35791	5.3764	5.39477	5.41291	5.43106	5.45041	5.46976	5.48911	5.50846	5.52781
-0.258918	3	3	3	3	3	3	3	3	3	3	3	3	3	3	3	3	3	3	3	3	3	3	3	3	3	3	3	3	3	3	3	3	3	3	5.29611	5.31403	5.33252	5.35101	5.3695	5.388	5.40649	5.42486	5.443	5.46235	5.4817	5.50105	5.5204	5.53975	5.5591
-0.257916	3	3	3	3	3	3	3	3	3	3	3	3	3	3	3	3	3	3	3	3	3	3	3	3	3	3	3	3	3	3	3	3	3	3	5.32562	5.34411	5.3626	5.3811	5.39959	5.41808	5.43657	5.45495	5.4743	5.49365	5.513	5.53235	5.5517	5.57105	5.5904
-0.256914	3	3	3	3	3	3	3	3	3	3	3	3	3	3	3	3	3	3	3	3	3	3	3	3	3	3	3	3	3	3	3	3	3	3	5.35678	5.37528	5.39377	5.41226	5.43075	5.44925	5.46774	5.48653	5.50588	5.52523	5.54458	5.56393	5.58328	5.60263	5.62267
-0.255912	3	3	3	3	3	3	3	3	3	3	3	3	3	3	3	3	3	3	3	3	3	3	3	3	3	3	3	3	3	3	3	3	3	3	5.38748	5.40701	5.42551	5.444	5.46249	5.48098	5.49948	5.51827	5.53762	5.55697	5.57632	5.59567	5.61502	5.63506	5.65573
-0.25491	3	3	3	3	3	3	3	3	3	3	3	3	3	3	3	3	3	3	3	3	3	3	3	3	3	3	3	3	3	3	3	3	3	3	5.41795	5.43771	5.45724	5.47574	5.49423	5.51272	5.53121	5.55001	5.56936	5.58871	5.60806	5.62741	5.64744	5.66812	5.68879
-0.253908	3	3	3	3	3	3	3	3	3	3	3	3	3	3	3	3	3	3	3	3	3	3	3	3	3	3	3	3	3	3	3	3	3	3	5.44841	5.46818	5.48794	5.50747	5.52597	5.54446	5.56295	5.58175	5.6011	5.62044	5.63979	5.65983	5.68051	5.70118	5.72186
-0.252906	3	3	3	3	3	3	3	3	3	3	3	3	3	3	3	3	3	3	3	3	3	3	3	3	3	3	3	3	3	3	3	3	3	3	5.47887	5.49864	5.5184	5.53817	5.5577	5.5762	5.59469	5.61348	5.63283	5.65218	5.67222	5.69289	5.71357	5.73424	5.75492
-0.251904	3	3	3	3	3	3	3	3	3	3	3	3	3	3	3	3	3	3	3	3	3	3	3	3	3	3	3	3	3	3	3	3	3	3	5.50933	5.5291	5.54887	5.56863	5.5884	5.60793	5.62643	5.64522	5.66457	5.68461	5.70528	5.72596	5.74663	5.76731	5.78798
-0.250902	3	3	3	3	3	3	3	3	3	3	3	3	3	3	3	3	3	3	3	3	3	3	3	3	3	3	3	3	3	3	3	3	3	3	5.53979	5.55956	5.57933	5.5991	5.61887	5.63863	5.65816	5.67696	5.69699	5.71767	5.73834	5.75902	5.77969	5.80037	5.82104
-0.2499	3	3	3	3	3	3	3	3	3	3	3	3	3	3	3	3	3	3	3	3	3	3	3	3	3	3	3	3	3	3	3	3	3	3	5.57053	5.5903	5.61006	5.62983	5.6496	5.66937	5.68913	5.70968	5.73036	5.75103	5.77171	5.79238	5.81306	5.83373	5.85441
-0.248898	3	3	3	3	3	3	3	3	3	3	3	3	3	3	3	3	3	3	3	3	3	3	3	3	3	3	3	3	3	3	3	3	3	3	5.60262	5.62239	5.64216	5.66193	5.68169	5.70146	5.72191	5.74336	5.76521	5.78589	5.80656	5.82724	5.84791	5.86859	5.88926
-0.247896	3	3	3	3	3	3	3	3	3	3	3	3	3	3	3	3	3	3	3	3	3	3	3	3	3	3	3	3	3	3	3	3	3	3	5.63472	5.65448	5.67425	5.69402	5.71379	5.73424	5.75533	5.77678	5.7989	5.82075	5.84142	5.8621	5.88277	5.90345	5.92412
-0.246894	3	3	3	3	3	3	3	3	3	3	3	3	3	3	3	3	3	3	3	3	3	3	3	3	3	3	3	3	3	3	3	3	3	3	5.66681	5.68658	5.70635	5.72611	5.74657	5.76766	5.78874	5.8102	5.83231	5.85443	5.87628	5.89695	5.91763	5.9383	5.95898
-0.245892	3	3	3	3	3	3	3	3	3	3	3	3	3	3	3	3	3	3	3	3	3	3	3	3	3	3	3	3	3	3	3	3	3	3	5.6989	5.71867	5.73844	5.75889	5.77998	5.80107	5.82216	5.84361	5.86573	5.88784	5.90996	5.93181	5.95248	5.97316	5.99383
-0.24489	3	3	3	3	3	3	3	3	3	3	3	3	3	3	3	3	3	3	3	3	3	3	3	3	3	3	3	3	3	3	3	3	3	3	5.731	5.75076	5.77122	5.79231	5.8134	5.83449	5.85558	5.87703	5.89914	5.92126	5.94338	5.96549	5.98734	6.00802	6.02869
-0.243888	3	3	3	3	3	3	3	3	3	3	3	3	3	3	3	3	3	3	3	3	3	3	3	3	3	3	3	3	3	3	3	3	3	3	5.76309	5.78354	5.80463	5.82572	5.84681	5.8679	5.88899	5.91044	5.93256	5.95467	5.97679	5.99891	6.02102	6.04287	6.06355
-0.242886	3	3	3	3	3	3	3	3	3	3	3	3	3	3	3	3	3	3	3	3	3	3	3	3	3	3	3	3	3	3	3	3	3	3	5.79587	5.81696	5.83805	5.85914	5.88023	5.90132	5.92241	5.94386	5.96597	5.98809	6.01021	6.03232	6.05444	6.07656	6.0984
-0.241884	3	3	3	3	3	3	3	3	3	3	3	3	3	3	3	3	3	3	3	3	3	3	3	3	3	3	3	3	3	3	3	3	3	3	5.83061	5.8517	5.87279	5.89388	5.91497	5.93606	5.95715	5.97915	6.00178	6.0239	6.04601	6.06813	6.09025	6.11236	6.13448
-0.240882	3	3	3	3	3	3	3	3	3	3	3	3	3	3	3	3	3	3	3	3	3	3	3	3	3	3	3	3	3	3	3	3	3	3	5.8646	5.88706	5.90815	5.92924	5.95033	5.97142	5.99251	6.01452	6.0382	6.06083	6.08295	6.10507	6.12718	6.1493	6.17142
-0.23988	3	3	3	3	3	3	3	3	3	3	3	3	3	3	3	3	3	3	3	3	3	3	3	3	3	3	3	3	3	3	3	3	3	3	5.89833	5.92106	5.94352	5.96461	5.9857	6.00679	6.02788	6.04988	6.07357	6.09726	6.11989	6.142	6.16412	6.18624	6.20835
-0.238878	3	3	3	3	3	3	3	3	3	3	3	3	3	3	3	3	3	3	3	3	3	3	3	3	3	3	3	3	3	3	3	3	3	3	5.93206	5.95479	5.97751	5.99998	6.02106	6.04215	6.06324	6.08525	6.10893	6.13262	6.15631	6.17894	6.20106	6.22317	6.24529
-0.237876	3	3	3	3	3	3	3	3	3	3	3	3	3	3	3	3	3	3	3	3	3	3	3	3	3	3	3	3	3	3	3	3	3	3	5.96579	5.98852	6.01124	6.03397	6.05643	6.07752	6.09861	6.12061	6.1443	6.16799	6.19168	6.21536	6.23799	6.26011	6.28223
-0.236874	3	3	3	3	3	3	3	3	3	3	3	3	3	3	3	3	3	3	3	3	3	3	3	3	3	3	3	3	3	3	3	3	3	3	5.99952	6.02225	6.04497	6.0677	6.09042	6.11289	6.13397	6.15598	6.17967	6.20335	6.22704	6.25073	6.27442	6.29705	6.31916
-0.235872	3	3	3	3	3	3	3	3	3	3	3	3	3	3	3	3	3	3	3	3	3	3	3	3	3	3	3	3	3	3	3	3	3	3	6.03325	6.05598	6.0787	6.10143	6.12415	6.14688	6.16934	6.19134	6.21503	6.23872	6.26241	6.28609	6.30978	6.33347	6.3561
-0.23487	3	3	3	3	3	3	3	3	3	3	3	3	3	3	3	3	3	3	3	3	3	3	3	3	3	3	3	3	3	3	3	3	3	3	6.06735	6.09007	6.1128	6.13552	6.15825	6.18097	6.2037	6.22703	6.25072	6.27441	6.2981	6.32178	6.34547	6.36916	6.39294
-0.233868	3	3	3	3	3	3	3	3	3	3	3	3	3	3	3	3	3	3	3	3	3	3	3	3	3	3	3	3	3	3	3	3	3	3	6.10297	6.1257	6.14842	6.17115	6.19387	6.2166	6.2401	6.26409	6.28777	6.31146	6.33515	6.35884	6.38252	6.40631	6.43175
-0.232866	3	3	3	3	3	3	3	3	3	3	3	3	3	3	3	3	3	3	3	3	3	3	3	3	3	3	3	3	3	3	3	3	3	3	6.1386	6.16133	6.18405	6.20678	6.2295	6.253	6.27715	6.30114	6.32483	6.34851	6.3722	6.39589	6.41968	6.44511	6.47055
-0.231864	3	3	3	3	3	3	3	3	3	3	3	3	3	3	3	3	3	3	3	3	3	3	3	3	3	3	3	3	3	3	3	3	3	3	6.17423	6.19695	6.21968	6.2424	6.2659	6.29005	6.31421	6.33819	6.36188	6.38557	6.40925	6.43304	6.45848	6.48392	6.50936
-0.230862	3	3	3	3	3	3	3	3	3	3	3	3	3	3	3	3	3	3	3	3	3	3	3	3	3	3	3	3	3	3	3	3	3	3	6.20986	6.23258	6.25531	6.27881	6.30296	6.32711	6.35126	6.37525	6.39893	6.42262	6.44641	6.47185	6.49728	6.52272	6.54816
-0.22986	3	3	3	3	3	3	3	3	3	3	3	3	3	3	3	3	3	3	3	3	3	3	3	3	3	3	3	3	3	3	3	3	3	3	6.24548	6.26821	6.29171	6.31586	6.34001	6.36416	6.38831	6.4123	6.43599	6.45977	6.48521	6.51065	6.53609	6.56153	6.58697
-0.228858	3	3	3	3	3	3	3	3	3	3	3	3	3	3	3	3	3	3	3	3	3	3	3	3	3	3	3	3	3	3	3	3	3	3	6.28111	6.30461	6.32876	6.35291	6.37706	6.40121	6.42537	6.44935	6.47314	6.49858	6.52402	6.54946	6.57489	6.60033	6.62577
-0.227856	3	3	3	3	3	3	3	3	3	3	3	3	3	3	3	3	3	3	3	3	3	3	3	3	3	3	3	3	3	3	3	3	3	3	6.31751	6.34166	6.36582	6.38997	6.41412	6.43827	6.46242	6.48651	6.51194	6.53738	6.56282	6.58826	6.6137	6.63914	6.66457
-0.226854	3	3	3	3	3	3	3	3	3	3	3	3	3	3	3	3	3	3	3	3	3	3	3	3	3	3	3	3	3	3	3	3	3	3	6.3578	6.38195	6.4061	6.43025	6.4544	6.47855	6.5027	6.52799	6.5541	6.57954	6.60498	6.63042	6.65586	6.6813	6.70673
-0.225852	3	3	3	3	3	3	3	3	3	3	3	3	3	3	3	3	3	3	3	3	3	3	3	3	3	3	3	3	3	3	3	3	3	3	6.39568	6.42359	6.44774	6.47189	6.49604	6.52019	6.54434	6.56962	6.59699	6.62311	6.64855	6.67399	6.69943	6.72487	6.7503
-0.22485	3	3	3	3	3	3	3	3	3	3	3	3	3	3	3	3	3	3	3	3	3	3	3	3	3	3	3	3	3	3	3	3	3	3	6.43297	6.46147	6.48938	6.51353	6.53768	6.56183	6.58598	6.61126	6.63863	6.666	6.69212	6.71756	6.743	6.76843	6.79387
-0.223848	3	3	3	3	3	3	3	3	3	3	3	3	3	3	3	3	3	3	3	3	3	3	3	3	3	3	3	3	3	3	3	3	3	3	6.47026	6.49876	6.52726	6.55517	6.57932	6.60347	6.62762	6.6529	6.68027	6.70764	6.73501	6.76113	6.78656	6.812	6.83744
-0.222846	3	3	3	3	3	3	3	3	3	3	3	3	3	3	3	3	3	3	3	3	3	3	3	3	3	3	3	3	3	3	3	3	3	3	6.50755	6.53605	6.56455	6.59305	6.62096	6.64511	6.66926	6.69454	6.72191	6.74928	6.77665	6.80401	6.83013	6.85557	6.88101
-0.221844	3	3	3	3	3	3	3	3	3	3	3	3	3	3	3	3	3	3	3	3	3	3	3	3	3	3	3	3	3	3	3	3	3	3	6.54484	6.57334	6.60184	6.63034	6.65884	6.68675	6.7109	6.73618	6.76355	6.79092	6.81829	6.84565	6.87302	6.89914	6.92458
-0.220842	3	3	3	3	3	3	3	3	3	3	3	3	3	3	3	3	3	3	3	3	3	3	3	3	3	3	3	3	3	3	3	3	3	3	6.58213	6.61063	6.63913	6.66763	6.69613	6.72463	6.75254	6.77782	6.80519	6.83256	6.85993	6.88729	6.91466	6.94203	6.96815
-0.21984	3	3	3	3	3	3	3	3	3	3	3	3	3	3	3	3	3	3	3	3	3	3	3	3	3	3	3	3	3	3	3	3	3	3	6.62027	6.64877	6.67727	6.70577	6.73427	6.76277	6.79127	6.81937	6.84673	6.8741	6.90147	6.92884	6.95621	6.98357	7.01111
-0.218838	3	3	3	3	3	3	3	3	3	3	3	3	3	3	3	3	3	3	3	3	3	3	3	3	3	3	3	3	3	3	3	3	3	3	6.66173	6.68997	6.71847	6.74697	6.77547	6.80397	6.83247	6.86057	6.88794	6.91531	6.94268	6.97005	6.99741	7.02495	7.05434
-0.217836	3	3	3	3	3	3	3	3	3	3	3	3	3	3	3	3	3	3	3	3	3	3	3	3	3	3	3	3	3	3	3	3	3	3	6.70361	6.73144	6.75968	6.78818	6.81668	6.84518	6.87368	6.90178	6.92915	6.95652	6.98389	7.01125	7.03879	7.06818	7.09757
-0.216834	3	3	3	3	3	3	3	3	3	3	3	3	3	3	3	3	3	3	3	3	3	3	3	3	3	3	3	3	3	3	3	3	3	3	6.74549	6.77332	6.80114	6.82939	6.85789	6.88639	6.91489	6.94299	6.97036	6.99773	7.02509	7.05263	7.08202	7.11141	7.1408
-0.215832	3	3	3	3	3	3	3	3	3	3	3	3	3	3	3	3	3	3	3	3	3	3	3	3	3	3	3	3	3	3	3	3	3	3	6.78737	6.8152	6.84302	6.87085	6.8991	6.9276	6.9561	6.9842	7.01157	7.03893	7.06647	7.09586	7.12525	7.15464	7.18403
-0.21483	3	3	3	3	3	3	3	3	3	3	3	3	3	3	3	3	3	3	3	3	3	3	3	3	3	3	3	3	3	3	3	3	3	3	6.82925	6.85707	6.8849	6.91273	6.94056	6.9688	6.9973	7.0254	7.05277	7.08031	7.1097	7.13909	7.16848	7.19787	7.22727
-0.213828	3	3	3	3	3	3	3	3	3	3	3	3	3	3	3	3	3	3	3	3	3	3	3	3	3	3	3	3	3	3	3	3	3	3	6.87113	6.89895	6.92678	6.95461	6.98244	7.01026	7.03851	7.06661	7.09414	7.12354	7.15293	7.18232	7.21171	7.24111	7.2705
-0.212826	3	3	3	3	3	3	3	3	3	3	3	3	3	3	3	3	3	3	3	3	3	3	3	3	3	3	3	3	3	3	3	3	3	3	6.91301	6.94083	6.96866	6.99649	7.02432	7.05214	7.07997	7.10798	7.13738	7.16677	7.19616	7.22555	7.25494	7.28434	7.31373
-0.211824	3	3	3	3	3	3	3	3	3	3	3	3	3	3	3	3	3	3	3	3	3	3	3	3	3	3	3	3	3	3	3	3	3	3	6.95435	6.98217	7.01	7.03783	7.06566	7.09348	7.12148	7.16512	7.20939	7.23878	7.26817	7.29756	7.32696	7.35635	7.38574
-0.210822	3	3	3	3	3	3	3	3	3	3	3	3	3	3	3	3	3	3	3	3	3	3	3	3	3	3	3	3	3	3	3	3	3	3	6.99549	7.02332	7.05114	7.07897	7.1068	7.1348	7.16472	7.20835	7.27721	7.32148	7.35087	7.38026	7.40965	7.43905	7.46844
-0.20982	3	3	3	3	3	3	3	3	3	3	3	3	3	3	3	3	3	3	3	3	3	3	3	3	3	3	3	3	3	3	3	3	3	3	7.03663	7.06446	7.09228	7.12011	7.14811	7.17803	7.20796	7.25159	7.32044	7.38929	7.43357	7.46296	7.49235	7.52174	7.55113
-0.208818	3	3	3	3	3	3	3	3	3	3	3	3	3	3	3	3	3	3	3	3	3	3	3	3	3	3	3	3	3	3	3	3	3	3	7.07777	7.1056	7.13342	7.16142	7.19135	7.22127	7.2512	7.29483	7.36368	7.43253	7.50138	7.54565	7.57505	7.60444	7.63383
-0.207816	3	3	3	3	3	3	3	3	3	3	3	3	3	3	3	3	3	3	3	3	3	3	3	3	3	3	3	3	3	3	3	3	3	3	7.11891	7.14674	7.17474	7.20466	7.23458	7.26451	7.29443	7.33807	7.40692	7.47577	7.54462	7.61347	7.65774	7.68713	7.71653
-0.206814	3	3	3	3	3	3	3	3	3	3	3	3	3	3	3	3	3	3	3	3	3	3	3	3	3	3	3	3	3	3	3	3	3	3	7.16005	7.18805	7.21797	7.2479	7.27782	7.30775	7.33767	7.38131	7.45016	7.51901	7.58786	7.65671	7.72556	7.76983	7.79922
-0.205812	3	3	3	3	3	3	3	3	3	3	3	3	3	3	3	3	3	3	3	3	3	3	3	3	3	3	3	3	3	3	3	3	3	3	7.20136	7.23129	7.26121	7.29113	7.32106	7.35098	7.38091	7.42454	7.49339	7.56224	7.63109	7.69995	7.7688	7.83765	7.88192
-0.20481	3	3	3	3	3	3	3	3	3	3	3	3	3	3	3	3	3	3	3	3	3	3	3	3	3	3	3	3	3	3	3	3	3	3	7.25427	7.28419	7.31412	7.34404	7.37397	7.40389	7.43382	7.47745	7.5463	7.61515	7.684	7.75285	7.8217	7.89056	7.95575
-0.203808	3	3	3	3	3	3	3	3	3	3	3	3	3	3	3	3	3	3	3	3	3	3	3	3	3	3	3	3	3	3	3	3	3	3	7.33642	7.36743	7.39736	7.42728	7.45721	7.48713	7.51706	7.56069	7.62954	7.69839	7.76724	7.83609	7.90494	7.97014	8.00461
-0.202806	3	3	3	3	3	3	3	3	3	3	3	3	3	3	3	3	3	3	3	3	3	3	3	3	3	3	3	3	3	3	3	3	3	3	7.41697	7.44959	7.4806	7.51052	7.54045	7.57037	7.6003	7.64393	7.71278	7.78163	7.85048	7.91933	7.98452	8.019	8.05347
-0.201804	3	3	3	3	3	3	3	3	3	3	3	3	3	3	3	3	3	3	3	3	3	3	3	3	3	3	3	3	3	3	3	3	3	3	7.49751	7.53013	7.56275	7.59376	7.62369	7.65361	7.68354	7.72717	7.79602	7.86487	7.93372	7.99891	8.03339	8.06786	8.10234
-0.200802	3	3	3	3	3	3	3	3	3	3	3	3	3	3	3	3	3	3	3	3	3	3	3	3	3	3	3	3	3	3	3	3	3	3	7.57805	7.61067	7.64329	7.67592	7.70693	7.73685	7.76678	7.81041	7.87926	7.94811	8.0133	8.04778	8.08225	8.11673	8.1512
-0.1998	3	3	3	3	3	3	3	3	3	3	3	3	3	3	3	3	3	3	3	3	3	3	3	3	3	3	3	3	3	3	3	3	3	3	7.65859	7.69122	7.72384	7.75646	7.78908	7.82009	7.85001	7.89365	7.9625	8.02769	8.06216	8.09664	8.13111	8.16559	8.20006
-0.198798	3	3	3	3	3	3	3	3	3	3	3	3	3	3	3	3	3	3	3	3	3	3	3	3	3	3	3	3	3	3	3	3	3	3	7.73914	7.77176	7.80438	7.837	7.86962	7.90224	7.93325	7.97689	8.04208	8.07655	8.11103	8.1455	8.17998	8.21445	8.24893
-0.197796	3	3	3	3	3	3	3	3	3	3	3	3	3	3	3	3	3	3	3	3	3	3	3	3	3	3	3	3	3	3	3	3	3	3	7.81968	7.8523	7.88492	7.91754	7.95016	7.98279	8.01541	8.05647	8.09094	8.12542	8.15989	8.19436	8.22884	8.26331	8.29779
-0.196794	3	3	3	3	3	3	3	3	3	3	3	3	3	3	3	3	3	3	3	3	3	3	3	3	3	3	3	3	3	3	3	3	3	3	7.87432	7.90694	7.93956	7.97218	8.0048	8.03742	8.0703	8.10603	8.14154	8.17602	8.21049	8.24497	8.27944	8.31391	8.34839
-0.195792	3	3	3	3	3	3	3	3	3	3	3	3	3	3	3	3	3	3	3	3	3	3	3	3	3	3	3	3	3	3	3	3	3	3	7.92051	7.95313	7.98576	8.01838	8.051	8.08388	8.11888	8.15461	8.19167	8.22718	8.26166	8.29613	8.33061	8.36508	8.39956
-0.19479	3	3	3	3	3	3	3	3	3	3	3	3	3	3	3	3	3	3	3	3	3	3	3	3	3	3	3	3	3	3	3	3	3	3	7.96671	7.99933	8.03195	8.06458	8.09745	8.13246	8.16747	8.2032	8.24025	8.27731	8.31283	8.3473	8.38177	8.41625	8.45072
-0.193788	3	3	3	3	3	3	3	3	3	3	3	3	3	3	3	3	3	3	3	3	3	3	3	3	3	3	3	3	3	3	3	3	3	3	8.01291	8.04553	8.07815	8.11103	8.14604	8.18104	8.21605	8.25178	8.28884	8.32589	8.36295	8.39847	8.43294	8.46741	8.50189
-0.192786	3	3	3	3	3	3	3	3	3	3	3	3	3	3	3	3	3	3	3	3	3	3	3	3	3	3	3	3	3	3	3	3	3	3	8.05911	8.09173	8.1246	8.15961	8.19462	8.22963	8.26463	8.30036	8.33742	8.37448	8.41154	8.44859	8.48411	8.51858	8.55306
-0.191784	3	3	3	3	3	3	3	3	3	3	3	3	3	3	3	3	3	3	3	3	3	3	3	3	3	3	3	3	3	3	3	3	3	3	8.1053	8.13818	8.17319	8.20819	8.2432	8.27821	8.31322	8.34894	8.386	8.42306	8.46012	8.49718	8.53424	8.56975	8.60422
-0.190782	3	3	3	3	3	3	3	3	3	3	3	3	3	3	3	3	3	3	3	3	3	3	3	3	3	3	3	3	3	3	3	3	3	3	8.15176	8.18676	8.22177	8.25678	8.29178	8.32679	8.3618	8.39753	8.43459	8.47164	8.5087	8.54576	8.58282	8.61988	8.65539
-0.18978	3	3	3	3	3	3	3	3	3	3	3	3	3	3	3	3	3	3	3	3	3	3	3	3	3	3	3	3	3	3	3	3	3	3	8.2009	8.23591	8.27091	8.30592	8.34093	8.37593	8.41094	8.44741	8.48447	8.52153	8.55859	8.59564	8.6327	8.66976	8.70682
-0.188778	3	3	3	3	3	3	3	3	3	3	3	3	3	3	3	3	3	3	3	3	3	3	3	3	3	3	3	3	3	3	3	3	3	3	8.25049	8.28659	8.3216	8.3566	8.39161	8.42662	8.46162	8.49833	8.53793	8.57499	8.61205	8.64911	8.68616	8.72322	8.76028
-0.187776	3	3	3	3	3	3	3	3	3	3	3	3	3	3	3	3	3	3	3	3	3	3	3	3	3	3	3	3	3	3	3	3	3	3	8.29861	8.33618	8.37228	8.40729	8.44229	8.4773	8.51231	8.54902	8.58885	8.62845	8.66551	8.70257	8.73963	8.77668	8.81374
-0.186774	3	3	3	3	3	3	3	3	3	3	3	3	3	3	3	3	3	3	3	3	3	3	3	3	3	3	3	3	3	3	3	3	3	3	8.34673	8.3843	8.42187	8.45797	8.49298	8.52798	8.56299	8.5997	8.63953	8.67937	8.71897	8.75603	8.79309	8.83014	8.8672
-0.185772	3	3	3	3	3	3	3	3	3	3	3	3	3	3	3	3	3	3	3	3	3	3	3	3	3	3	3	3	3	3	3	3	3	3	8.39485	8.43242	8.46999	8.50756	8.54366	8.57866	8.61367	8.65038	8.69022	8.73005	8.76989	8.80949	8.84655	8.88361	8.92066
-0.18477	3	3	3	3	3	3	3	3	3	3	3	3	3	3	3	3	3	3	3	3	3	3	3	3	3	3	3	3	3	3	3	3	3	3	8.44297	8.48054	8.51811	8.55568	8.59325	8.62935	8.66435	8.70106	8.7409	8.78074	8.82057	8.86041	8.90001	8.93707	8.97413
-0.183768	3	3	3	3	3	3	3	3	3	3	3	3	3	3	3	3	3	3	3	3	3	3	3	3	3	3	3	3	3	3	3	3	3	3	8.49109	8.52866	8.56623	8.6038	8.64137	8.67894	8.71504	8.75175	8.79158	8.83142	8.87126	8.91109	8.95093	8.99053	9.02759
-0.182766	3	3	3	3	3	3	3	3	3	3	3	3	3	3	3	3	3	3	3	3	3	3	3	3	3	3	3	3	3	3	3	3	3	3	8.53921	8.57678	8.61435	8.65192	8.68949	8.72706	8.76463	8.80243	8.84227	8.8821	8.92194	8.96178	9.00161	9.04145	9.08105
-0.181764	3	3	3	3	3	3	3	3	3	3	3	3	3	3	3	3	3	3	3	3	3	3	3	3	3	3	3	3	3	3	3	3	3	3	8.58878	8.62635	8.66392	8.70149	8.73906	8.77663	8.81462	8.85508	8.89492	8.93475	8.97459	9.01443	9.05426	9.0941	9.13587
-0.180762	3	3	3	3	3	3	3	3	3	3	3	3	3	3	3	3	3	3	3	3	3	3	3	3	3	3	3	3	3	3	3	3	3	3	8.63877	8.67634	8.71391	8.75148	8.78905	8.82704	8.86783	8.90829	8.94812	8.98796	9.0278	9.06763	9.10747	9.14923	9.19206
-0.17976	3	3	3	3	3	3	3	3	3	3	3	3	3	3	3	3	3	3	3	3	3	3	3	3	3	3	3	3	3	3	3	3	3	3	8.68876	8.72633	8.7639	8.80147	8.83946	8.88025	8.92104	8.96149	9.00133	9.04117	9.08101	9.12084	9.16261	9.20544	9.24826
-0.178758	3	3	3	3	3	3	3	3	3	3	3	3	3	3	3	3	3	3	3	3	3	3	3	3	3	3	3	3	3	3	3	3	3	3	8.73875	8.77632	8.81389	8.85188	8.89267	8.93346	8.97425	9.0147	9.05454	9.09438	9.13421	9.17598	9.21881	9.26164	9.30446
-0.177756	3	3	3	3	3	3	3	3	3	3	3	3	3	3	3	3	3	3	3	3	3	3	3	3	3	3	3	3	3	3	3	3	3	3	8.78874	8.82631	8.8643	8.90509	8.94588	8.98667	9.02746	9.06791	9.10775	9.14759	9.18935	9.23218	9.27501	9.31784	9.36067
-0.176754	3	3	3	3	3	3	3	3	3	3	3	3	3	3	3	3	3	3	3	3	3	3	3	3	3	3	3	3	3	3	3	3	3	3	8.83873	8.87672	8.91751	8.9583	8.99909	9.03988	9.08067	9.12112	9.16096	9.20272	9.24555	9.28838	9.33121	9.37404	9.41687
-0.175752	3	3	3	3	3	3	3	3	3	3	3	3	3	3	3	3	3	3	3	3	3	3	3	3	3	3	3	3	3	3	3	3	3	3	8.88914	8.92993	8.97072	9.01151	9.0523	9.09308	9.13387	9.17433	9.21609	9.25892	9.30175	9.34458	9.38741	9.43024	9.47307
-0.17475	3	3	3	3	3	3	3	3	3	3	3	3	3	3	3	3	3	3	3	3	3	3	3	3	3	3	3	3	3	3	3	3	3	3	8.94208	8.98286	9.02365	9.06444	9.10523	9.14602	9.18681	9.22997	9.2728	9.31563	9.35846	9.40129	9.44411	9.48694	9.52977
-0.173748	3	3	3	3	3	3	3	3	3	3	3	3	3	3	3	3	3	3	3	3	3	3	3	3	3	3	3	3	3	3	3	3	3	3	8.99435	9.03514	9.07593	9.11671	9.1575	9.19829	9.24067	9.2849	9.33074	9.37357	9.4164	9.45922	9.50205	9.54488	9.58771
-0.172746	3	3	3	3	3	3	3	3	3	3	3	3	3	3	3	3	3	3	3	3	3	3	3	3	3	3	3	3	3	3	3	3	3	3	9.04662	9.08741	9.1282	9.16899	9.20978	9.25215	9.29541	9.33964	9.38567	9.43151	9.47433	9.51716	9.55999	9.60282	9.64565
-0.171744	3	3	3	3	3	3	3	3	3	3	3	3	3	3	3	3	3	3	3	3	3	3	3	3	3	3	3	3	3	3	3	3	3	3	9.09889	9.13968	9.18047	9.22126	9.26364	9.30689	9.35014	9.39437	9.4404	9.48644	9.53227	9.5751	9.61793	9.66076	9.70359
-0.170742	3	3	3	3	3	3	3	3	3	3	3	3	3	3	3	3	3	3	3	3	3	3	3	3	3	3	3	3	3	3	3	3	3	3	9.15117	9.19195	9.23274	9.27512	9.31837	9.36163	9.40488	9.44911	9.49514	9.54117	9.5872	9.63304	9.67587	9.7187	9.76153
-0.16974	3	3	3	3	3	3	3	3	3	3	3	3	3	3	3	3	3	3	3	3	3	3	3	3	3	3	3	3	3	3	3	3	3	3	9.20344	9.24423	9.2866	9.32986	9.37311	9.41636	9.45962	9.50385	9.54988	9.59591	9.64194	9.68797	9.73381	9.77664	9.81947
-0.168738	3	3	3	3	3	3	3	3	3	3	3	3	3	3	3	3	3	3	3	3	3	3	3	3	3	3	3	3	3	3	3	3	3	3	9.25571	9.29809	9.34134	9.38459	9.42785	9.4711	9.51435	9.55858	9.60462	9.65065	9.69668	9.74271	9.78874	9.83458	9.87741
-0.167736	3	3	3	3	3	3	3	3	3	3	3	3	3	3	3	3	3	3	3	3	3	3	3	3	3	3	3	3	3	3	3	3	3	3	9.30957	9.35282	9.39608	9.43933	9.48258	9.52584	9.56909	9.61332	9.65935	9.70538	9.75141	9.79745	9.84348	9.88951	9.93535
-0.166734	3	3	3	3	3	3	3	3	3	3	3	3	3	3	3	3	3	3	3	3	3	3	3	3	3	3	3	3	3	3	3	3	3	3	9.36581	9.40906	9.45232	9.49557	9.53882	9.58208	9.62533	9.66956	9.71559	9.76162	9.80765	9.85369	9.89972	9.94575	9.99406
-0.165732	3	3	3	3	3	3	3	3	3	3	3	3	3	3	3	3	3	3	3	3	3	3	3	3	3	3	3	3	3	3	3	3	3	3	9.4194	9.46567	9.50892	9.55217	9.59543	9.63868	9.68193	9.72616	9.7722	9.81823	9.86426	9.91029	9.95632	10.0046	10.0541
-0.16473	3	3	3	3	3	3	3	3	3	3	3	3	3	3	3	3	3	3	3	3	3	3	3	3	3	3	3	3	3	3	3	3	3	3	9.47289	9.51926	9.56553	9.60878	9.65203	9.69528	9.73854	9.78277	9.8288	9.87483	9.92086	9.9669	10.0152	10.0647	10.1141
-0.163728	3	3	3	3	3	3	3	3	3	3	3	3	3	3	3	3	3	3	3	3	3	3	3	3	3	3	3	3	3	3	3	3	3	3	9.52637	9.57275	9.61912	9.66538	9.70864	9.75189	9.79514	9.83937	9.88541	9.93144	9.97747	10.0258	10.0752	10.1247	10.1741
-0.162726	3	3	3	3	3	3	3	3	3	3	3	3	3	3	3	3	3	3	3	3	3	3	3	3	3	3	3	3	3	3	3	3	3	3	9.57986	9.62623	9.6726	9.71898	9.76524	9.80849	9.85175	9.89598	9.94201	9.98804	10.0364	10.0858	10.1352	10.1847	10.2341
-0.161724	3	3	3	3	3	3	3	3	3	3	3	3	3	3	3	3	3	3	3	3	3	3	3	3	3	3	3	3	3	3	3	3	3	3	9.63334	9.67971	9.72609	9.77246	9.81884	9.8651	9.90835	9.95259	9.99862	10.0469	10.0964	10.1458	10.1953	10.2447	10.2941
-0.160722	3	3	3	3	3	3	3	3	3	3	3	3	3	3	3	3	3	3	3	3	3	3	3	3	3	3	3	3	3	3	3	3	3	3	9.68682	9.7332	9.77957	9.82595	9.87232	9.91869	9.96496	10.0092	10.0575	10.1069	10.1564	10.2058	10.2553	10.3047	10.3542
-0.15972	3	3	3	3	3	3	3	3	3	3	3	3	3	3	3	3	3	3	3	3	3	3	3	3	3	3	3	3	3	3	3	3	3	3	9.74089	9.78726	9.83364	9.88001	9.92638	9.97276	10.0191	10.0688	10.1182	10.1677	10.2171	10.2666	10.316	10.3654	10.4149
-0.158718	3	3	3	3	3	3	3	3	3	3	3	3	3	3	3	3	3	3	3	3	3	3	3	3	3	3	3	3	3	3	3	3	3	3	9.7962	9.84258	9.88895	9.93532	9.9817	10.0281	10.0767	10.1275	10.1805	10.23	10.2794	10.3288	10.3783	10.4277	10.4772
-0.157716	3	3	3	3	3	3	3	3	3	3	3	3	3	3	3	3	3	3	3	3	3	3	3	3	3	3	3	3	3	3	3	3	3	3	9.85151	9.89789	9.94426	9.99064	10.037	10.0856	10.1353	10.1862	10.2393	10.2922	10.3417	10.3911	10.4406	10.49	10.5395
-0.156714	3	3	3	3	3	3	3	3	3	3	3	3	3	3	3	3	3	3	3	3	3	3	3	3	3	3	3	3	3	3	3	3	3	3	9.90683	9.9532	9.99958	10.0459	10.0945	10.1442	10.1939	10.2448	10.2979	10.351	10.404	10.4534	10.5028	10.5523	10.6017
-0.155712	3	3	3	3	3	3	3	3	3	3	3	3	3	3	3	3	3	3	3	3	3	3	3	3	3	3	3	3	3	3	3	3	3	3	9.96214	10.0085	10.0549	10.1035	10.1532	10.2028	10.2525	10.3034	10.3565	10.4096	10.4627	10.5157	10.5651	10.6146	10.664
-0.15471	3	3	3	3	3	3	3	3	3	3	3	3	3	3	3	3	3	3	3	3	3	3	3	3	3	3	3	3	3	3	3	3	3	3	10.0175	10.0638	10.1124	10.1621	10.2118	10.2615	10.3112	10.362	10.4151	10.4682	10.5213	10.5744	10.6274	10.6769	10.7263
-0.153708	3	3	3	3	3	3	3	3	3	3	3	3	3	3	3	3	3	3	3	3	3	3	3	3	3	3	3	3	3	3	3	3	3	3	10.0728	10.1214	10.171	10.2207	10.2704	10.3201	10.3698	10.4207	10.4738	10.5269	10.58	10.6331	10.6862	10.7391	10.7886
-0.152706	3	3	3	3	3	3	3	3	3	3	3	3	3	3	3	3	3	3	3	3	3	3	3	3	3	3	3	3	3	3	3	3	3	3	10.1303	10.18	10.2297	10.2794	10.329	10.3787	10.4284	10.4793	10.5324	10.5855	10.6386	10.6917	10.7448	10.7979	10.8509
-0.151704	3	3	3	3	3	3	3	3	3	3	3	3	3	3	3	3	3	3	3	3	3	3	3	3	3	3	3	3	3	3	3	3	3	3	10.19	10.2396	10.2893	10.339	10.3887	10.4384	10.4881	10.539	10.5921	10.6452	10.6983	10.7514	10.8044	10.8575	10.9133
-0.150702	3	3	3	3	3	3	3	3	3	3	3	3	3	3	3	3	3	3	3	3	3	3	3	3	3	3	3	3	3	3	3	3	3	3	10.2464	10.2995	10.3492	10.3989	10.4486	10.4983	10.5479	10.5988	10.6519	10.705	10.7581	10.8112	10.8643	10.9201	10.977
-0.1497	3	3	3	3	3	3	3	3	3	3	3	3	3	3	3	3	3	3	3	3	3	3	3	3	3	3	3	3	3	3	3	3	3	3	10.3028	10.356	10.4091	10.4588	10.5085	10.5581	10.6078	10.6587	10.7118	10.7649	10.818	10.8711	10.9268	10.9838	11.0407
-0.148698	3	3	3	3	3	3	3	3	3	3	3	3	3	3	3	3	3	3	3	3	3	3	3	3	3	3	3	3	3	3	3	3	3	3	10.3592	10.4124	10.4655	10.5186	10.5683	10.618	10.6677	10.7186	10.7717	10.8248	10.8779	10.9336	10.9905	11.0474	11.1044
-0.147696	3	3	3	3	3	3	3	3	3	3	3	3	3	3	3	3	3	3	3	3	3	3	3	3	3	3	3	3	3	3	3	3	3	3	10.4156	10.4687	10.5219	10.5751	10.6282	10.6779	10.7276	10.7785	10.8316	10.8847	10.9404	10.9973	11.0542	11.1111	11.168
-0.146694	3	3	3	3	3	3	3	3	3	3	3	3	3	3	3	3	3	3	3	3	3	3	3	3	3	3	3	3	3	3	3	3	3	3	10.472	10.5251	10.5783	10.6315	10.6846	10.7378	10.7875	10.8383	10.8914	10.9472	11.0041	11.061	11.1179	11.1748	11.2317
-0.145692	3	3	3	3	3	3	3	3	3	3	3	3	3	3	3	3	3	3	3	3	3	3	3	3	3	3	3	3	3	3	3	3	3	3	10.5284	10.5815	10.6347	10.6879	10.741	10.7942	10.8473	10.8982	10.954	11.0109	11.0678	11.1247	11.1816	11.2385	11.2954
-0.14469	3	3	3	3	3	3	3	3	3	3	3	3	3	3	3	3	3	3	3	3	3	3	3	3	3	3	3	3	3	3	3	3	3	3	10.5851	10.6383	10.6915	10.7446	10.7978	10.851	10.9041	10.9613	11.0182	11.0751	11.132	11.1889	11.2459	11.3028	11.3597
-0.143688	3	3	3	3	3	3	3	3	3	3	3	3	3	3	3	3	3	3	3	3	3	3	3	3	3	3	3	3	3	3	3	3	3	3	10.6426	10.6958	10.749	10.8021	10.8553	10.9085	10.9642	11.0226	11.0836	11.1405	11.1974	11.2543	11.3112	11.3681	11.425
-0.142686	3	3	3	3	3	3	3	3	3	3	3	3	3	3	3	3	3	3	3	3	3	3	3	3	3	3	3	3	3	3	3	3	3	3	10.7001	10.7533	10.8064	10.8596	10.9128	10.9686	11.0255	11.0839	11.1449	11.2058	11.2627	11.3196	11.3765	11.4334	11.4903
-0.141684	3	3	3	3	3	3	3	3	3	3	3	3	3	3	3	3	3	3	3	3	3	3	3	3	3	3	3	3	3	3	3	3	3	3	10.7576	10.8107	10.8639	10.9171	10.9729	11.0298	11.0868	11.1451	11.2061	11.2671	11.328	11.385	11.4419	11.4988	11.5557
-0.140682	3	3	3	3	3	3	3	3	3	3	3	3	3	3	3	3	3	3	3	3	3	3	3	3	3	3	3	3	3	3	3	3	3	3	10.8151	10.8682	10.9214	10.9772	11.0341	11.0911	11.148	11.2064	11.2674	11.3284	11.3893	11.4503	11.5072	11.5641	11.621
-0.13968	3	3	3	3	3	3	3	3	3	3	3	3	3	3	3	3	3	3	3	3	3	3	3	3	3	3	3	3	3	3	3	3	3	3	10.8725	10.9257	10.9815	11.0384	11.0954	11.1523	11.2093	11.2677	11.3286	11.3896	11.4506	11.5116	11.5725	11.6294	11.6863
-0.138678	3	3	3	3	3	3	3	3	3	3	3	3	3	3	3	3	3	3	3	3	3	3	3	3	3	3	3	3	3	3	3	3	3	3	10.93	10.9858	11.0428	11.0997	11.1567	11.2136	11.2706	11.3289	11.3899	11.4509	11.5119	11.5729	11.6338	11.6948	11.7517
-0.137676	3	3	3	3	3	3	3	3	3	3	3	3	3	3	3	3	3	3	3	3	3	3	3	3	3	3	3	3	3	3	3	3	3	3	10.9901	11.0471	11.104	11.161	11.2179	11.2749	11.3318	11.3902	11.4512	11.5121	11.5731	11.6341	11.6951	11.7561	11.817
-0.136674	3	3	3	3	3	3	3	3	3	3	3	3	3	3	3	3	3	3	3	3	3	3	3	3	3	3	3	3	3	3	3	3	3	3	11.0521	11.1091	11.1661	11.223	11.28	11.3369	11.3938	11.4537	11.5167	11.5777	11.6387	11.6997	11.7607	11.8217	11.8826
-0.135672	3	3	3	3	3	3	3	3	3	3	3	3	3	3	3	3	3	3	3	3	3	3	3	3	3	3	3	3	3	3	3	3	3	3	11.1106	11.1712	11.2282	11.2852	11.3421	11.3991	11.456	11.5158	11.581	11.644	11.705	11.766	11.827	11.888	11.949
-0.13467	3	3	3	3	3	3	3	3	3	3	3	3	3	3	3	3	3	3	3	3	3	3	3	3	3	3	3	3	3	3	3	3	3	3	11.1691	11.2297	11.2903	11.3473	11.4043	11.4612	11.5182	11.578	11.6431	11.7083	11.7713	11.8323	11.8933	11.9543	12.0153
-0.133668	3	3	3	3	3	3	3	3	3	3	3	3	3	3	3	3	3	3	3	3	3	3	3	3	3	3	3	3	3	3	3	3	3	3	11.2277	11.2883	11.3489	11.4095	11.4665	11.5234	11.5804	11.6402	11.7053	11.7704	11.8356	11.8986	11.9596	12.0206	12.0816
-0.132666	3	3	3	3	3	3	3	3	3	3	3	3	3	3	3	3	3	3	3	3	3	3	3	3	3	3	3	3	3	3	3	3	3	3	11.2862	11.3468	11.4074	11.468	11.5286	11.5856	11.6425	11.7024	11.7675	11.8326	11.8977	11.9629	12.0259	12.0869	12.1479
-0.131664	3	3	3	3	3	3	3	3	3	3	3	3	3	3	3	3	3	3	3	3	3	3	3	3	3	3	3	3	3	3	3	3	3	3	11.3447	11.4053	11.4659	11.5265	11.5871	11.6477	11.7047	11.7645	11.8297	11.8948	11.9599	12.025	12.0902	12.1532	12.2142
-0.130662	3	3	3	3	3	3	3	3	3	3	3	3	3	3	3	3	3	3	3	3	3	3	3	3	3	3	3	3	3	3	3	3	3	3	11.4032	11.4638	11.5244	11.585	11.6456	11.7062	11.7668	11.8267	11.8918	11.957	12.0221	12.0872	12.1523	12.2175	12.2805
-0.12966	3	3	3	3	3	3	3	3	3	3	3	3	3	3	3	3	3	3	3	3	3	3	3	3	3	3	3	3	3	3	3	3	3	3	11.4619	11.5225	11.5831	11.6437	11.7042	11.7648	11.8254	11.8891	11.9542	12.0193	12.0845	12.1496	12.2147	12.2799	12.346
-0.128658	3	3	3	3	3	3	3	3	3	3	3	3	3	3	3	3	3	3	3	3	3	3	3	3	3	3	3	3	3	3	3	3	3	3	11.5207	11.5813	11.6419	11.7025	11.7631	11.8237	11.8871	11.9518	12.017	12.0821	12.1472	12.2123	12.2775	12.3436	12.4131
-0.127656	3	3	3	3	3	3	3	3	3	3	3	3	3	3	3	3	3	3	3	3	3	3	3	3	3	3	3	3	3	3	3	3	3	3	11.5795	11.6401	11.7007	11.7613	11.8219	11.8853	11.9498	12.0146	12.0797	12.1448	12.21	12.2751	12.3412	12.4107	12.4802
-0.126654	3	3	3	3	3	3	3	3	3	3	3	3	3	3	3	3	3	3	3	3	3	3	3	3	3	3	3	3	3	3	3	3	3	3	11.6384	11.699	11.7595	11.8201	11.8836	11.9481	12.0126	12.0773	12.1424	12.2076	12.2727	12.3388	12.4083	12.4778	12.5473
-0.125652	3	3	3	3	3	3	3	3	3	3	3	3	3	3	3	3	3	3	3	3	3	3	3	3	3	3	3	3	3	3	3	3	3	3	11.6972	11.7578	11.8184	11.8818	11.9463	12.0108	12.0753	12.1401	12.2052	12.2703	12.3365	12.406	12.4754	12.5449	12.6144
-0.12465	3	3	3	3	3	3	3	3	3	3	3	3	3	3	3	3	3	3	3	3	3	3	3	3	3	3	3	3	3	3	3	3	3	3	11.756	11.8166	11.88	11.9445	12.009	12.0736	12.1381	12.2028	12.2679	12.3341	12.4036	12.4731	12.5426	12.6121	12.6815
-0.123648	3	3	3	3	3	3	3	3	3	3	3	3	3	3	3	3	3	3	3	3	3	3	3	3	3	3	3	3	3	3	3	3	3	3	11.8148	11.8783	11.9428	12.0073	12.0718	12.1363	12.2008	12.2655	12.3317	12.4012	12.4707	12.5402	12.6097	12.6792	12.7487
-0.122646	3	3	3	3	3	3	3	3	3	3	3	3	3	3	3	3	3	3	3	3	3	3	3	3	3	3	3	3	3	3	3	3	3	3	11.8765	11.941	12.0055	12.07	12.1345	12.1991	12.2636	12.3293	12.3988	12.4683	12.5378	12.6073	12.6768	12.7463	12.8158
-0.121644	3	3	3	3	3	3	3	3	3	3	3	3	3	3	3	3	3	3	3	3	3	3	3	3	3	3	3	3	3	3	3	3	3	3	11.9359	12.0004	12.065	12.1295	12.194	12.2585	12.3239	12.3944	12.4662	12.5357	12.6052	12.6747	12.7442	12.8137	12.8832
-0.120642	3	3	3	3	3	3	3	3	3	3	3	3	3	3	3	3	3	3	3	3	3	3	3	3	3	3	3	3	3	3	3	3	3	3	11.9949	12.0594	12.1239	12.1884	12.253	12.3184	12.3869	12.4574	12.5314	12.6032	12.6727	12.7422	12.8117	12.8812	12.9507
-0.11964	3	3	3	3	3	3	3	3	3	3	3	3	3	3	3	3	3	3	3	3	3	3	3	3	3	3	3	3	3	3	3	3	3	3	12.0539	12.1184	12.1829	12.2474	12.3129	12.3814	12.4499	12.5204	12.5944	12.6684	12.7402	12.8097	12.8792	12.9487	13.0182
-0.118638	3	3	3	3	3	3	3	3	3	3	3	3	3	3	3	3	3	3	3	3	3	3	3	3	3	3	3	3	3	3	3	3	3	3	12.1129	12.1774	12.2419	12.3073	12.3759	12.4444	12.5129	12.5834	12.6574	12.7313	12.8053	12.8772	12.9467	13.0162	13.0857
-0.117636	3	3	3	3	3	3	3	3	3	3	3	3	3	3	3	3	3	3	3	3	3	3	3	3	3	3	3	3	3	3	3	3	3	3	12.1719	12.2364	12.3018	12.3703	12.4389	12.5074	12.5759	12.6464	12.7204	12.7943	12.8683	12.9423	13.0142	13.0837	13.1532
-0.116634	3	3	3	3	3	3	3	3	3	3	3	3	3	3	3	3	3	3	3	3	3	3	3	3	3	3	3	3	3	3	3	3	3	3	12.2308	12.2963	12.3648	12.4333	12.5019	12.5704	12.6389	12.7094	12.7834	12.8573	12.9313	13.0053	13.0793	13.1512	13.2207
-0.115632	3	3	3	3	3	3	3	3	3	3	3	3	3	3	3	3	3	3	3	3	3	3	3	3	3	3	3	3	3	3	3	3	3	3	12.2907	12.3593	12.4278	12.4963	12.5649	12.6334	12.7019	12.7724	12.8463	12.9203	12.9943	13.0683	13.1423	13.2163	13.2882
-0.11463	3	3	3	3	3	3	3	3	3	3	3	3	3	3	3	3	3	3	3	3	3	3	3	3	3	3	3	3	3	3	3	3	3	3	12.3537	12.4222	12.4907	12.5593	12.6278	12.6963	12.7648	12.8353	12.9093	12.9833	13.0573	13.1312	13.2052	13.2792	13.3544
-0.113628	3	3	3	3	3	3	3	3	3	3	3	3	3	3	3	3	3	3	3	3	3	3	3	3	3	3	3	3	3	3	3	3	3	3	12.4142	12.485	12.5535	12.6221	12.6906	12.7591	12.8276	12.8981	12.9721	13.0461	13.1201	13.1941	13.268	13.3432	13.4218
-0.112626	3	3	3	3	3	3	3	3	3	3	3	3	3	3	3	3	3	3	3	3	3	3	3	3	3	3	3	3	3	3	3	3	3	3	12.473	12.5456	12.6164	12.6849	12.7534	12.8219	12.8905	12.9609	13.0349	13.1089	13.1829	13.2569	13.3321	13.4107	13.4893
-0.111624	3	3	3	3	3	3	3	3	3	3	3	3	3	3	3	3	3	3	3	3	3	3	3	3	3	3	3	3	3	3	3	3	3	3	12.5317	12.6043	12.6769	12.7477	12.8162	12.8848	12.9533	13.0237	13.0977	13.1717	13.2457	13.3209	13.3995	13.4781	13.5567
-0.110622	3	3	3	3	3	3	3	3	3	3	3	3	3	3	3	3	3	3	3	3	3	3	3	3	3	3	3	3	3	3	3	3	3	3	12.5904	12.6631	12.7357	12.8083	12.879	12.9476	13.0161	13.0865	13.1605	13.2345	13.3097	13.3883	13.4669	13.5456	13.6242
-0.10962	3	3	3	3	3	3	3	3	3	3	3	3	3	3	3	3	3	3	3	3	3	3	3	3	3	3	3	3	3	3	3	3	3	3	12.6492	12.7218	12.7944	12.867	12.9396	13.0104	13.0789	13.1494	13.2234	13.2985	13.3771	13.4558	13.5344	13.613	13.6916
-0.108618	3	3	3	3	3	3	3	3	3	3	3	3	3	3	3	3	3	3	3	3	3	3	3	3	3	3	3	3	3	3	3	3	3	3	12.7079	12.7805	12.8531	12.9257	12.9983	13.0709	13.1417	13.2122	13.2874	13.366	13.4446	13.5232	13.6018	13.6805	13.7591
-0.107616	3	3	3	3	3	3	3	3	3	3	3	3	3	3	3	3	3	3	3	3	3	3	3	3	3	3	3	3	3	3	3	3	3	3	12.7667	12.8393	12.9119	12.9845	13.0571	13.1297	13.2023	13.2762	13.3548	13.4334	13.512	13.5907	13.6693	13.7479	13.8265
-0.106614	3	3	3	3	3	3	3	3	3	3	3	3	3	3	3	3	3	3	3	3	3	3	3	3	3	3	3	3	3	3	3	3	3	3	12.8248	12.8974	12.97	13.0426	13.1152	13.1878	13.2615	13.3405	13.4217	13.5004	13.579	13.6576	13.7362	13.8148	13.8935
-0.105612	3	3	3	3	3	3	3	3	3	3	3	3	3	3	3	3	3	3	3	3	3	3	3	3	3	3	3	3	3	3	3	3	3	3	12.8829	12.9555	13.0281	13.1007	13.1733	13.2469	13.3237	13.4027	13.486	13.5673	13.6459	13.7245	13.8031	13.8817	13.9604
-0.10461	3	3	3	3	3	3	3	3	3	3	3	3	3	3	3	3	3	3	3	3	3	3	3	3	3	3	3	3	3	3	3	3	3	3	12.9409	13.0135	13.0861	13.1587	13.2324	13.3091	13.3858	13.4649	13.5482	13.6316	13.7128	13.7914	13.87	13.9486	14.0273
-0.103608	3	3	3	3	3	3	3	3	3	3	3	3	3	3	3	3	3	3	3	3	3	3	3	3	3	3	3	3	3	3	3	3	3	3	12.999	13.0716	13.1442	13.2179	13.2946	13.3713	13.448	13.5271	13.6104	13.6937	13.7771	13.8583	13.9369	14.0155	14.0942
-0.102606	3	3	3	3	3	3	3	3	3	3	3	3	3	3	3	3	3	3	3	3	3	3	3	3	3	3	3	3	3	3	3	3	3	3	13.0571	13.1297	13.2033	13.2801	13.3568	13.4335	13.5102	13.5892	13.6726	13.7559	13.8393	13.9226	14.0038	14.0824	14.161
-0.101604	3	3	3	3	3	3	3	3	3	3	3	3	3	3	3	3	3	3	3	3	3	3	3	3	3	3	3	3	3	3	3	3	3	3	13.1151	13.1888	13.2655	13.3422	13.419	13.4957	13.5724	13.6514	13.7348	13.8181	13.9014	13.9848	14.0681	14.1493	14.2279
-0.100602	3	3	3	3	3	3	3	3	3	3	3	3	3	3	3	3	3	3	3	3	3	3	3	3	3	3	3	3	3	3	3	3	3	3	13.1743	13.251	13.3277	13.4044	13.4811	13.5578	13.6346	13.7136	13.7969	13.8803	13.9636	14.0469	14.1303	14.2136	14.2948
-0.0996	3	3	3	3	3	3	3	3	3	3	3	3	3	3	3	3	3	3	3	3	3	3	3	3	3	3	3	3	3	3	3	3	3	3	13.2342	13.3109	13.3877	13.4644	13.5411	13.6178	13.6945	13.7769	13.8605	13.9439	14.0272	14.1105	14.1939	14.2772	14.3605
-0.098598	3	3	3	3	3	3	3	3	3	3	3	3	3	3	3	3	3	3	3	3	3	3	3	3	3	3	3	3	3	3	3	3	3	3	13.2911	13.3678	13.4445	13.5212	13.598	13.6747	13.7545	13.8378	13.9258	14.0094	14.0927	14.1761	14.2594	14.3427	14.4261
-0.097596	3	3	3	3	3	3	3	3	3	3	3	3	3	3	3	3	3	3	3	3	3	3	3	3	3	3	3	3	3	3	3	3	3	3	13.348	13.4247	13.5014	13.5781	13.6548	13.7347	13.8154	13.8987	13.9867	14.0747	14.1583	14.2416	14.325	14.4083	14.4916
-0.096594	3	3	3	3	3	3	3	3	3	3	3	3	3	3	3	3	3	3	3	3	3	3	3	3	3	3	3	3	3	3	3	3	3	3	13.4048	13.4815	13.5582	13.635	13.7148	13.7956	13.8763	13.9596	14.0476	14.1356	14.2235	14.3072	14.3905	14.4738	14.5572
-0.095592	3	3	3	3	3	3	3	3	3	3	3	3	3	3	3	3	3	3	3	3	3	3	3	3	3	3	3	3	3	3	3	3	3	3	13.4617	13.5384	13.6151	13.6949	13.7757	13.8565	13.9373	14.0206	14.1085	14.1965	14.2844	14.3724	14.456	14.5394	14.6227
-0.09459	3	3	3	3	3	3	3	3	3	3	3	3	3	3	3	3	3	3	3	3	3	3	3	3	3	3	3	3	3	3	3	3	3	3	13.5185	13.5953	13.6751	13.7559	13.8366	13.9174	13.9982	14.0815	14.1694	14.2574	14.3454	14.4333	14.5213	14.6049	14.6883
-0.093588	3	3	3	3	3	3	3	3	3	3	3	3	3	3	3	3	3	3	3	3	3	3	3	3	3	3	3	3	3	3	3	3	3	3	13.5754	13.6552	13.736	13.8168	13.8976	13.9783	14.0591	14.1424	14.2304	14.3183	14.4063	14.4942	14.5822	14.6702	14.7538
-0.092586	3	3	3	3	3	3	3	3	3	3	3	3	3	3	3	3	3	3	3	3	3	3	3	3	3	3	3	3	3	3	3	3	3	3	13.6354	13.7162	13.7969	13.8777	13.9585	14.0392	14.12	14.2033	14.2913	14.3792	14.4672	14.5552	14.6431	14.7311	14.819
-0.091584	3	3	3	3	3	3	3	3	3	3	3	3	3	3	3	3	3	3	3	3	3	3	3	3	3	3	3	3	3	3	3	3	3	3	13.6943	13.7755	13.8562	13.937	14.0178	14.0986	14.1793	14.2642	14.3546	14.4426	14.5306	14.6185	14.7065	14.7944	14.8824
-0.090582	3	3	3	3	3	3	3	3	3	3	3	3	3	3	3	3	3	3	3	3	3	3	3	3	3	3	3	3	3	3	3	3	3	3	13.7496	13.8343	13.9154	13.9962	14.077	14.1578	14.2385	14.3234	14.4157	14.5061	14.5941	14.6821	14.77	14.858	14.9459
-0.08958	3	3	3	3	3	3	3	3	3	3	3	3	3	3	3	3	3	3	3	3	3	3	3	3	3	3	3	3	3	3	3	3	3	3	13.8048	13.8895	13.9743	14.0554	14.1362	14.217	14.2977	14.3826	14.4749	14.5672	14.6577	14.7456	14.8336	14.9215	15.0095
-0.088578	3	3	3	3	3	3	3	3	3	3	3	3	3	3	3	3	3	3	3	3	3	3	3	3	3	3	3	3	3	3	3	3	3	3	13.86	13.9448	14.0295	14.1142	14.1954	14.2761	14.3569	14.4418	14.5341	14.6264	14.7187	14.8092	14.8971	14.9851	15.073
-0.087576	3	3	3	3	3	3	3	3	3	3	3	3	3	3	3	3	3	3	3	3	3	3	3	3	3	3	3	3	3	3	3	3	3	3	13.9152	14	14.0847	14.1695	14.2542	14.3353	14.4161	14.5009	14.5933	14.6856	14.7779	14.8702	14.9607	15.0486	15.1366
-0.086574	3	3	3	3	3	3	3	3	3	3	3	3	3	3	3	3	3	3	3	3	3	3	3	3	3	3	3	3	3	3	3	3	3	3	13.9704	14.0552	14.1399	14.2247	14.3094	14.3942	14.4753	14.5601	14.6525	14.7448	14.8371	14.9294	15.0217	15.1122	15.2001
-0.085572	3	3	3	3	3	3	3	3	3	3	3	3	3	3	3	3	3	3	3	3	3	3	3	3	3	3	3	3	3	3	3	3	3	3	14.0257	14.1104	14.1952	14.2799	14.3646	14.4494	14.5341	14.6193	14.7116	14.804	14.8963	14.9886	15.0809	15.1732	15.2637
-0.08457	3	3	3	3	3	3	3	3	3	3	3	3	3	3	3	3	3	3	3	3	3	3	3	3	3	3	3	3	3	3	3	3	3	3	14.0799	14.1647	14.2494	14.3342	14.4189	14.5037	14.5884	14.6775	14.7699	14.8622	14.9545	15.0468	15.1391	15.2314	15.325
-0.083568	3	3	3	3	3	3	3	3	3	3	3	3	3	3	3	3	3	3	3	3	3	3	3	3	3	3	3	3	3	3	3	3	3	3	14.133	14.2178	14.3025	14.3873	14.472	14.5568	14.6446	14.7345	14.8268	14.9191	15.0114	15.1037	15.1961	15.2897	15.3862
-0.082566	3	3	3	3	3	3	3	3	3	3	3	3	3	3	3	3	3	3	3	3	3	3	3	3	3	3	3	3	3	3	3	3	3	3	14.1862	14.2709	14.3557	14.4404	14.5251	14.613	14.7016	14.7915	14.8838	14.9761	15.0684	15.1607	15.2543	15.3509	15.4474
-0.081564	3	3	3	3	3	3	3	3	3	3	3	3	3	3	3	3	3	3	3	3	3	3	3	3	3	3	3	3	3	3	3	3	3	3	14.2393	14.324	14.4088	14.4935	14.5813	14.6699	14.7585	14.8484	14.9407	15.033	15.1253	15.219	15.3155	15.4121	15.5086
-0.080562	3	3	3	3	3	3	3	3	3	3	3	3	3	3	3	3	3	3	3	3	3	3	3	3	3	3	3	3	3	3	3	3	3	3	14.2924	14.3771	14.4619	14.5497	14.6383	14.7269	14.8155	14.9054	14.9977	15.09	15.1836	15.2802	15.3767	15.4733	15.5698
-0.07956	3	3	3	3	3	3	3	3	3	3	3	3	3	3	3	3	3	3	3	3	3	3	3	3	3	3	3	3	3	3	3	3	3	3	14.3455	14.4302	14.518	14.6066	14.6952	14.7838	14.8724	14.9623	15.0546	15.1483	15.2448	15.3414	15.4379	15.5345	15.631
-0.078558	3	3	3	3	3	3	3	3	3	3	3	3	3	3	3	3	3	3	3	3	3	3	3	3	3	3	3	3	3	3	3	3	3	3	14.3986	14.4864	14.575	14.6636	14.7522	14.8408	14.9294	15.0193	15.1129	15.2095	15.306	15.4026	15.4991	15.5957	15.6922
-0.077556	3	3	3	3	3	3	3	3	3	3	3	3	3	3	3	3	3	3	3	3	3	3	3	3	3	3	3	3	3	3	3	3	3	3	14.4547	14.5433	14.6319	14.7205	14.8091	14.8977	14.9863	15.0776	15.1741	15.2707	15.3672	15.4638	15.5603	15.6569	15.7534
-0.076554	3	3	3	3	3	3	3	3	3	3	3	3	3	3	3	3	3	3	3	3	3	3	3	3	3	3	3	3	3	3	3	3	3	3	14.5086	14.5977	14.6863	14.7749	14.8635	14.9521	15.0407	15.1321	15.2286	15.3252	15.4217	15.5183	15.6148	15.7114	15.8113
-0.075552	3	3	3	3	3	3	3	3	3	3	3	3	3	3	3	3	3	3	3	3	3	3	3	3	3	3	3	3	3	3	3	3	3	3	14.5591	14.6514	14.7405	14.8291	14.9177	15.0063	15.0949	15.1863	15.2828	15.3794	15.4759	15.5725	15.669	15.7689	15.8695
-0.07455	3	3	3	3	3	3	3	3	3	3	3	3	3	3	3	3	3	3	3	3	3	3	3	3	3	3	3	3	3	3	3	3	3	3	14.6096	14.7019	14.7942	14.8833	14.9719	15.0605	15.1491	15.2405	15.337	15.4336	15.5301	15.6267	15.7265	15.8271	15.9278
-0.073548	3	3	3	3	3	3	3	3	3	3	3	3	3	3	3	3	3	3	3	3	3	3	3	3	3	3	3	3	3	3	3	3	3	3	14.6602	14.7524	14.8447	14.937	15.026	15.1146	15.2032	15.2947	15.3912	15.4878	15.5843	15.6842	15.7848	15.8854	15.986
-0.072546	3	3	3	3	3	3	3	3	3	3	3	3	3	3	3	3	3	3	3	3	3	3	3	3	3	3	3	3	3	3	3	3	3	3	14.7107	14.8029	14.8952	14.9875	15.0798	15.1688	15.2574	15.3488	15.4454	15.542	15.6418	15.7424	15.843	15.9436	16.0442
-0.071544	3	3	3	3	3	3	3	3	3	3	3	3	3	3	3	3	3	3	3	3	3	3	3	3	3	3	3	3	3	3	3	3	3	3	14.7612	14.8535	14.9457	15.038	15.1303	15.2226	15.3116	15.403	15.4996	15.5995	15.7001	15.8007	15.9013	16.0019	16.1025
-0.070542	3	3	3	3	3	3	3	3	3	3	3	3	3	3	3	3	3	3	3	3	3	3	3	3	3	3	3	3	3	3	3	3	3	3	14.8117	14.904	14.9962	15.0885	15.1808	15.2731	15.3654	15.4572	15.5571	15.6577	15.7583	15.8589	15.9595	16.0601	16.1607
-0.06954	3	3	3	3	3	3	3	3	3	3	3	3	3	3	3	3	3	3	3	3	3	3	3	3	3	3	3	3	3	3	3	3	3	3	14.8607	14.953	15.0453	15.1376	15.2299	15.3222	15.4145	15.5127	15.6137	15.7143	15.8149	15.9155	16.0161	16.1167	16.2173
-0.068538	3	3	3	3	3	3	3	3	3	3	3	3	3	3	3	3	3	3	3	3	3	3	3	3	3	3	3	3	3	3	3	3	3	3	14.9082	15.0005	15.0928	15.185	15.2773	15.3696	15.4648	15.5636	15.668	15.769	15.8696	15.9702	16.0708	16.1715	16.2721
-0.067536	3	3	3	3	3	3	3	3	3	3	3	3	3	3	3	3	3	3	3	3	3	3	3	3	3	3	3	3	3	3	3	3	3	3	14.9556	15.0479	15.1402	15.2325	15.3248	15.4199	15.5157	15.6145	15.7189	15.8233	15.9244	16.025	16.1256	16.2262	16.3268
-0.066534	3	3	3	3	3	3	3	3	3	3	3	3	3	3	3	3	3	3	3	3	3	3	3	3	3	3	3	3	3	3	3	3	3	3	15.003	15.0953	15.1876	15.2799	15.3751	15.4708	15.5666	15.6654	15.7698	15.8742	15.9786	16.0797	16.1803	16.2809	16.3815
-0.065532	3	3	3	3	3	3	3	3	3	3	3	3	3	3	3	3	3	3	3	3	3	3	3	3	3	3	3	3	3	3	3	3	3	3	15.0505	15.1428	15.2351	15.3302	15.426	15.5218	15.6176	15.7164	15.8208	15.9252	16.0296	16.134	16.235	16.3356	16.4362
-0.06453	3	3	3	3	3	3	3	3	3	3	3	3	3	3	3	3	3	3	3	3	3	3	3	3	3	3	3	3	3	3	3	3	3	3	15.0979	15.1902	15.2854	15.3811	15.4769	15.5727	15.6685	15.7673	15.8717	15.9761	16.0805	16.1849	16.2893	16.3903	16.4909
-0.063528	3	3	3	3	3	3	3	3	3	3	3	3	3	3	3	3	3	3	3	3	3	3	3	3	3	3	3	3	3	3	3	3	3	3	15.1453	15.2405	15.3363	15.4321	15.5278	15.6236	15.7194	15.8182	15.9226	16.027	16.1314	16.2358	16.3402	16.4446	16.5456
-0.062526	3	3	3	3	3	3	3	3	3	3	3	3	3	3	3	3	3	3	3	3	3	3	3	3	3	3	3	3	3	3	3	3	3	3	15.1956	15.2914	15.3872	15.483	15.5788	15.6746	15.7703	15.8692	15.9736	16.0779	16.1823	16.2867	16.3911	16.4955	16.5999
-0.061524	3	3	3	3	3	3	3	3	3	3	3	3	3	3	3	3	3	3	3	3	3	3	3	3	3	3	3	3	3	3	3	3	3	3	15.2424	15.3386	15.4344	15.5302	15.626	15.7218	15.8175	15.9164	16.0208	16.1252	16.2295	16.3339	16.4383	16.5427	16.6501
-0.060522	3	3	3	3	3	3	3	3	3	3	3	3	3	3	3	3	3	3	3	3	3	3	3	3	3	3	3	3	3	3	3	3	3	3	15.2862	15.3853	15.4815	15.5773	15.6731	15.7689	15.8647	15.9635	16.0679	16.1723	16.2767	16.3811	16.4855	16.5928	16.7007
-0.05952	3	3	3	3	3	3	3	3	3	3	3	3	3	3	3	3	3	3	3	3	3	3	3	3	3	3	3	3	3	3	3	3	3	3	15.3301	15.4292	15.5282	15.6244	15.7202	15.816	15.9118	16.0106	16.115	16.2194	16.3238	16.4282	16.5356	16.6435	16.7514
-0.058518	3	3	3	3	3	3	3	3	3	3	3	3	3	3	3	3	3	3	3	3	3	3	3	3	3	3	3	3	3	3	3	3	3	3	15.374	15.473	15.5721	15.6711	15.7674	15.8631	15.9589	16.0577	16.1621	16.2665	16.3709	16.4783	16.5862	16.6941	16.802
-0.057516	3	3	3	3	3	3	3	3	3	3	3	3	3	3	3	3	3	3	3	3	3	3	3	3	3	3	3	3	3	3	3	3	3	3	15.4178	15.5169	15.6159	15.715	15.814	15.9103	16.006	16.1049	16.2093	16.3137	16.421	16.5289	16.6369	16.7448	16.8527
-0.056514	3	3	3	3	3	3	3	3	3	3	3	3	3	3	3	3	3	3	3	3	3	3	3	3	3	3	3	3	3	3	3	3	3	3	15.4617	15.5607	15.6598	15.7588	15.8579	15.9569	16.0532	16.152	16.2564	16.3638	16.4717	16.5796	16.6875	16.7954	16.9033
-0.055512	3	3	3	3	3	3	3	3	3	3	3	3	3	3	3	3	3	3	3	3	3	3	3	3	3	3	3	3	3	3	3	3	3	3	15.5055	15.6046	15.7036	15.8027	15.9017	16.0008	16.0998	16.1991	16.3065	16.4144	16.5223	16.6302	16.7382	16.8461	16.954
-0.05451	3	3	3	3	3	3	3	3	3	3	3	3	3	3	3	3	3	3	3	3	3	3	3	3	3	3	3	3	3	3	3	3	3	3	15.5474	15.6465	15.7455	15.8446	15.9436	16.0427	16.1417	16.2465	16.3548	16.4627	16.5707	16.6786	16.7865	16.8944	17.0023
-0.053508	3	3	3	3	3	3	3	3	3	3	3	3	3	3	3	3	3	3	3	3	3	3	3	3	3	3	3	3	3	3	3	3	3	3	15.5872	15.6863	15.7853	15.8844	15.9834	16.0825	16.184	16.2892	16.4003	16.5087	16.6166	16.7245	16.8324	16.9404	17.0483
-0.052506	3	3	3	3	3	3	3	3	3	3	3	3	3	3	3	3	3	3	3	3	3	3	3	3	3	3	3	3	3	3	3	3	3	3	15.627	15.7261	15.8251	15.9242	16.0232	16.1248	16.2268	16.332	16.4431	16.5542	16.6626	16.7705	16.8784	16.9863	17.0942
-0.051504	3	3	3	3	3	3	3	3	3	3	3	3	3	3	3	3	3	3	3	3	3	3	3	3	3	3	3	3	3	3	3	3	3	3	15.6669	15.7659	15.865	15.964	16.0656	16.1676	16.2696	16.3748	16.4859	16.597	16.7081	16.8164	16.9243	17.0323	17.1402
-0.050502	3	3	3	3	3	3	3	3	3	3	3	3	3	3	3	3	3	3	3	3	3	3	3	3	3	3	3	3	3	3	3	3	3	3	15.7067	15.8057	15.9048	16.0063	16.1083	16.2103	16.3124	16.4176	16.5287	16.6398	16.7509	16.8619	16.9703	17.0782	17.1861
-0.0495	3	3	3	3	3	3	3	3	3	3	3	3	3	3	3	3	3	3	3	3	3	3	3	3	3	3	3	3	3	3	3	3	3	3	15.7465	15.8455	15.9471	16.0491	16.1511	16.2531	16.3551	16.4604	16.5714	16.6825	16.7936	16.9047	17.0158	17.1242	17.2321
-0.048498	3	3	3	3	3	3	3	3	3	3	3	3	3	3	3	3	3	3	3	3	3	3	3	3	3	3	3	3	3	3	3	3	3	3	15.7863	15.8878	15.9899	16.0919	16.1939	16.2959	16.3979	16.5031	16.6142	16.7253	16.8364	16.9475	17.0586	17.1697	17.278
-0.047496	3	3	3	3	3	3	3	3	3	3	3	3	3	3	3	3	3	3	3	3	3	3	3	3	3	3	3	3	3	3	3	3	3	3	15.8286	15.9306	16.0326	16.1346	16.2366	16.3387	16.4407	16.5459	16.657	16.7681	16.8792	16.9903	17.1014	17.2125	17.3235
-0.046494	3	3	3	3	3	3	3	3	3	3	3	3	3	3	3	3	3	3	3	3	3	3	3	3	3	3	3	3	3	3	3	3	3	3	15.866	15.9684	16.0704	16.1724	16.2745	16.3765	16.4785	16.5847	16.6976	16.8087	16.9198	17.0309	17.1419	17.253	17.3641
-0.045492	3	3	3	3	3	3	3	3	3	3	3	3	3	3	3	3	3	3	3	3	3	3	3	3	3	3	3	3	3	3	3	3	3	3	15.9012	16.0058	16.1082	16.2102	16.3123	16.4143	16.5163	16.6225	16.7364	16.8493	16.9603	17.0714	17.1825	17.2936	17.4047
-0.04449	3	3	3	3	3	3	3	3	3	3	3	3	3	3	3	3	3	3	3	3	3	3	3	3	3	3	3	3	3	3	3	3	3	3	15.9365	16.0411	16.1456	16.248	16.3501	16.4521	16.5541	16.6603	16.7742	16.888	17.0009	17.112	17.2231	17.3342	17.4453
-0.043488	3	3	3	3	3	3	3	3	3	3	3	3	3	3	3	3	3	3	3	3	3	3	3	3	3	3	3	3	3	3	3	3	3	3	15.9718	16.0763	16.1809	16.2854	16.3879	16.4899	16.5919	16.6981	16.812	16.9258	17.0397	17.1526	17.2637	17.3748	17.4859
-0.042486	3	3	3	3	3	3	3	3	3	3	3	3	3	3	3	3	3	3	3	3	3	3	3	3	3	3	3	3	3	3	3	3	3	3	16.0071	16.1116	16.2162	16.3207	16.4253	16.5277	16.6297	16.7359	16.8498	16.9636	17.0775	17.1914	17.3043	17.4154	17.5265
-0.041484	3	3	3	3	3	3	3	3	3	3	3	3	3	3	3	3	3	3	3	3	3	3	3	3	3	3	3	3	3	3	3	3	3	3	16.0423	16.1469	16.2514	16.356	16.4605	16.5651	16.6675	16.7737	16.8876	17.0014	17.1153	17.2292	17.3431	17.456	17.5671
-0.040482	3	3	3	3	3	3	3	3	3	3	3	3	3	3	3	3	3	3	3	3	3	3	3	3	3	3	3	3	3	3	3	3	3	3	16.0776	16.1822	16.2867	16.3913	16.4958	16.6003	16.7049	16.8115	16.9254	17.0393	17.1531	17.267	17.3809	17.4948	17.6077
-0.03948	3	3	3	3	3	3	3	3	3	3	3	3	3	3	3	3	3	3	3	3	3	3	3	3	3	3	3	3	3	3	3	3	3	3	16.1113	16.2159	16.3204	16.425	16.5295	16.6341	16.7386	16.8465	16.9603	17.0742	17.1881	17.302	17.4158	17.5297	17.6445
-0.038478	3	3	3	3	3	3	3	3	3	3	3	3	3	3	3	3	3	3	3	3	3	3	3	3	3	3	3	3	3	3	3	3	3	3	16.1422	16.2482	16.3527	16.4573	16.5618	16.6663	16.7709	16.8787	16.9926	17.1065	17.2203	17.3342	17.4481	17.5629	17.6792
-0.037476	3	3	3	3	3	3	3	3	3	3	3	3	3	3	3	3	3	3	3	3	3	3	3	3	3	3	3	3	3	3	3	3	3	3	16.1725	16.2791	16.385	16.4895	16.5941	16.6986	16.8032	16.911	17.0249	17.1387	17.2526	17.3665	17.4813	17.5976	17.7139
-0.036474	3	3	3	3	3	3	3	3	3	3	3	3	3	3	3	3	3	3	3	3	3	3	3	3	3	3	3	3	3	3	3	3	3	3	16.2027	16.3093	16.4159	16.5218	16.6263	16.7309	16.8354	16.9433	17.0571	17.171	17.2849	17.3997	17.516	17.6323	17.7486
-0.035472	3	3	3	3	3	3	3	3	3	3	3	3	3	3	3	3	3	3	3	3	3	3	3	3	3	3	3	3	3	3	3	3	3	3	16.2329	16.3395	16.4461	16.5527	16.6586	16.7632	16.8677	16.9755	17.0894	17.2033	17.3181	17.4344	17.5507	17.667	17.7834
-0.03447	3	3	3	3	3	3	3	3	3	3	3	3	3	3	3	3	3	3	3	3	3	3	3	3	3	3	3	3	3	3	3	3	3	3	16.2632	16.3698	16.4763	16.5829	16.6895	16.7954	16.9	17.0078	17.1217	17.2365	17.3528	17.4691	17.5854	17.7018	17.8181
-0.033468	3	3	3	3	3	3	3	3	3	3	3	3	3	3	3	3	3	3	3	3	3	3	3	3	3	3	3	3	3	3	3	3	3	3	16.2934	16.4	16.5066	16.6132	16.7197	16.8263	16.9323	17.0401	17.1549	17.2712	17.3875	17.5038	17.6202	17.7365	17.8528
-0.032466	3	3	3	3	3	3	3	3	3	3	3	3	3	3	3	3	3	3	3	3	3	3	3	3	3	3	3	3	3	3	3	3	3	3	16.3235	16.4301	16.5367	16.6433	16.7499	16.8565	16.963	17.0731	17.1894	17.3057	17.4221	17.5384	17.6547	17.771	17.8873
-0.031464	3	3	3	3	3	3	3	3	3	3	3	3	3	3	3	3	3	3	3	3	3	3	3	3	3	3	3	3	3	3	3	3	3	3	16.3497	16.4566	16.5631	16.6697	16.7763	16.8829	16.9895	17.1002	17.218	17.3343	17.4506	17.5669	17.6832	17.7996	17.9159
-0.030462	3	3	3	3	3	3	3	3	3	3	3	3	3	3	3	3	3	3	3	3	3	3	3	3	3	3	3	3	3	3	3	3	3	3	16.3744	16.4827	16.5896	16.6962	16.8028	16.9093	17.0159	17.1267	17.2451	17.3628	17.4792	17.5955	17.7118	17.8281	17.9444
-0.02946	3	3	3	3	3	3	3	3	3	3	3	3	3	3	3	3	3	3	3	3	3	3	3	3	3	3	3	3	3	3	3	3	3	3	16.3992	16.5075	16.6157	16.7226	16.8292	16.9358	17.0424	17.1531	17.2715	17.39	17.5077	17.624	17.7403	17.8567	17.973
-0.028458	3	3	3	3	3	3	3	3	3	3	3	3	3	3	3	3	3	3	3	3	3	3	3	3	3	3	3	3	3	3	3	3	3	3	16.424	16.5323	16.6405	16.7487	16.8556	16.9622	17.0688	17.1796	17.298	17.4164	17.5348	17.6526	17.7689	17.8852	18.0015
-0.027456	3	3	3	3	3	3	3	3	3	3	3	3	3	3	3	3	3	3	3	3	3	3	3	3	3	3	3	3	3	3	3	3	3	3	16.4488	16.557	16.6653	16.7735	16.8818	16.9887	17.0952	17.206	17.3244	17.4428	17.5613	17.6797	17.7974	17.9138	18.0301
-0.026454	3	3	3	3	3	3	3	3	3	3	3	3	3	3	3	3	3	3	3	3	3	3	3	3	3	3	3	3	3	3	3	3	3	3	16.4736	16.5818	16.6901	16.7983	16.9065	17.0148	17.1217	17.2324	17.3509	17.4693	17.5877	17.7061	17.8246	17.9423	18.0586
-0.025452	3	3	3	3	3	3	3	3	3	3	3	3	3	3	3	3	3	3	3	3	3	3	3	3	3	3	3	3	3	3	3	3	3	3	16.4984	16.6066	16.7148	16.8231	16.9313	17.0396	17.1478	17.2589	17.3773	17.4957	17.6142	17.7326	17.851	17.9694	18.0872
-0.02445	3	3	3	3	3	3	3	3	3	3	3	3	3	3	3	3	3	3	3	3	3	3	3	3	3	3	3	3	3	3	3	3	3	3	16.52	16.6282	16.7365	16.8447	16.953	17.0612	17.1694	17.282	17.4004	17.5188	17.6373	17.7557	17.8741	17.9925	18.1116
-0.023448	3	3	3	3	3	3	3	3	3	3	3	3	3	3	3	3	3	3	3	3	3	3	3	3	3	3	3	3	3	3	3	3	3	3	16.539	16.6472	16.7554	16.8637	16.9719	17.0802	17.1896	17.3023	17.4207	17.5392	17.6576	17.776	17.8944	18.0135	18.1336
-0.022446	3	3	3	3	3	3	3	3	3	3	3	3	3	3	3	3	3	3	3	3	3	3	3	3	3	3	3	3	3	3	3	3	3	3	16.5579	16.6662	16.7744	16.8826	16.9909	17.1003	17.2099	17.3226	17.441	17.5595	17.6779	17.7963	17.9154	18.0355	18.1556
-0.021444	3	3	3	3	3	3	3	3	3	3	3	3	3	3	3	3	3	3	3	3	3	3	3	3	3	3	3	3	3	3	3	3	3	3	16.5769	16.6851	16.7934	16.9016	17.0111	17.1206	17.2302	17.3429	17.4613	17.5798	17.6982	17.8173	17.9374	18.0575	18.1776
-0.020442	3	3	3	3	3	3	3	3	3	3	3	3	3	3	3	3	3	3	3	3	3	3	3	3	3	3	3	3	3	3	3	3	3	3	16.5958	16.7041	16.8123	16.9218	17.0314	17.1409	17.2505	17.3632	17.4817	17.6001	17.7192	17.8393	17.9594	18.0795	18.1996
-0.01944	3	3	3	3	3	3	3	3	3	3	3	3	3	3	3	3	3	3	3	3	3	3	3	3	3	3	3	3	3	3	3	3	3	3	16.6148	16.7231	16.8325	16.9421	17.0517	17.1613	17.2708	17.3835	17.502	17.6211	17.7412	17.8613	17.9814	18.1015	18.2216
-0.018438	3	3	3	3	3	3	3	3	3	3	3	3	3	3	3	3	3	3	3	3	3	3	3	3	3	3	3	3	3	3	3	3	3	3	16.6338	16.7432	16.8528	16.9624	17.072	17.1816	17.2911	17.4038	17.523	17.6431	17.7632	17.8833	18.0034	18.1235	18.2436
-0.017436	3	3	3	3	3	3	3	3	3	3	3	3	3	3	3	3	3	3	3	3	3	3	3	3	3	3	3	3	3	3	3	3	3	3	16.6536	16.7632	16.8728	16.9823	17.0919	17.2015	17.3111	17.4245	17.5446	17.6647	17.7848	17.9049	18.025	18.1451	18.2652
-0.016434	3	3	3	3	3	3	3	3	3	3	3	3	3	3	3	3	3	3	3	3	3	3	3	3	3	3	3	3	3	3	3	3	3	3	16.6671	16.7769	16.8865	16.9961	17.1057	17.2153	17.3248	17.4385	17.5595	17.6796	17.7997	17.9198	18.0399	18.16	18.2801
-0.015432	3	3	3	3	3	3	3	3	3	3	3	3	3	3	3	3	3	3	3	3	3	3	3	3	3	3	3	3	3	3	3	3	3	3	16.6799	16.7905	16.9002	17.0098	17.1194	17.229	17.3386	17.4523	17.5736	17.6945	17.8146	17.9347	18.0548	18.1749	18.295
-0.01443	3	3	3	3	3	3	3	3	3	3	3	3	3	3	3	3	3	3	3	3	3	3	3	3	3	3	3	3	3	3	3	3	3	3	16.6927	16.8032	16.9138	17.0236	17.1332	17.2427	17.3523	17.466	17.5873	17.7086	17.8295	17.9496	18.0697	18.1898	18.3099
-0.013428	3	3	3	3	3	3	3	3	3	3	3	3	3	3	3	3	3	3	3	3	3	3	3	3	3	3	3	3	3	3	3	3	3	3	16.7055	16.816	16.9266	17.0371	17.1469	17.2565	17.3661	17.4798	17.601	17.7223	17.8436	17.9645	18.0846	18.2047	18.3248
-0.012426	3	3	3	3	3	3	3	3	3	3	3	3	3	3	3	3	3	3	3	3	3	3	3	3	3	3	3	3	3	3	3	3	3	3	16.7183	16.8288	16.9394	17.0499	17.1605	17.2702	17.3798	17.4935	17.6148	17.7361	17.8573	17.9786	18.0995	18.2196	18.3397
-0.011424	3	3	3	3	3	3	3	3	3	3	3	3	3	3	3	3	3	3	3	3	3	3	3	3	3	3	3	3	3	3	3	3	3	3	16.7311	16.8416	16.9521	17.0627	17.1732	17.2838	17.3936	17.5073	17.6285	17.7498	17.8711	17.9923	18.1136	18.2345	18.3546
-0.010422	3	3	3	3	3	3	3	3	3	3	3	3	3	3	3	3	3	3	3	3	3	3	3	3	3	3	3	3	3	3	3	3	3	3	16.7439	16.8544	16.9649	17.0755	17.186	17.2966	17.4071	17.521	17.6423	17.7635	17.8848	18.0061	18.1273	18.2486	18.3695
-0.00942	3	3	3	3	3	3	3	3	3	3	3	3	3	3	3	3	3	3	3	3	3	3	3	3	3	3	3	3	3	3	3	3	3	3	16.753	16.8635	16.974	17.0846	17.1951	17.3057	17.4162	17.5308	17.6521	17.7733	17.8946	18.0159	18.1371	18.2584	18.3799
-0.008418	3	3	3	3	3	3	3	3	3	3	3	3	3	3	3	3	3	3	3	3	3	3	3	3	3	3	3	3	3	3	3	3	3	3	16.7593	16.8698	16.9803	17.0909	17.2014	17.312	17.4229	17.5376	17.6588	17.7801	17.9014	18.0226	18.1439	18.2654	18.3872
-0.007416	3	3	3	3	3	3	3	3	3	3	3	3	3	3	3	3	3	3	3	3	3	3	3	3	3	3	3	3	3	3	3	3	3	3	16.7655	16.8761	16.9866	17.0972	17.2077	17.3187	17.4297	17.5443	17.6656	17.7868	17.9081	18.0294	18.1509	18.2727	18.3945
-0.006414	3	3	3	3	3	3	3	3	3	3	3	3	3	3	3	3	3	3	3	3	3	3	3	3	3	3	3	3	3	3	3	3	3	3	16.7718	16.8824	16.9929	17.1035	17.2144	17.3254	17.4365	17.5511	17.6723	17.7936	17.9149	18.0364	18.1582	18.28	18.4018
-0.005412	3	3	3	3	3	3	3	3	3	3	3	3	3	3	3	3	3	3	3	3	3	3	3	3	3	3	3	3	3	3	3	3	3	3	16.7781	16.8887	16.9992	17.1102	17.2212	17.3322	17.4432	17.5578	17.6791	17.8004	17.9219	18.0437	18.1655	18.2873	18.4091
-0.00441	3	3	3	3	3	3	3	3	3	3	3	3	3	3	3	3	3	3	3	3	3	3	3	3	3	3	3	3	3	3	3	3	3	3	16.7844	16.895	17.0059	17.117	17.228	17.339	17.45	17.5646	17.6858	17.8074	17.9292	18.051	18.1728	18.2946	18.4165
-0.003408	3	3	3	3	3	3	3	3	3	3	3	3	3	3	3	3	3	3	3	3	3	3	3	3	3	3	3	3	3	3	3	3	3	3	16.7907	16.9017	17.0127	17.1237	17.2347	17.3457	17.4567	17.5713	17.6928	17.8147	17.9365	18.0583	18.1801	18.3019	18.4238
-0.002406	3	3	3	3	3	3	3	3	3	3	3	3	3	3	3	3	3	3	3	3	3	3	3	3	3	3	3	3	3	3	3	3	3	3	16.7969	16.9079	17.0189	17.1299	17.2409	17.3519	17.4629	17.5777	17.6995	17.8213	17.9432	18.065	18.1868	18.3086	18.4304
-0.001404	3	3	3	3	3	3	3	3	3	3	3	3	3	3	3	3	3	3	3	3	3	3	3	3	3	3	3	3	3	3	3	3	3	3	16.7963	16.9073	17.0183	17.1293	17.2403	17.3513	17.4623	17.5771	17.6988	17.8206	17.9425	18.0643	18.1861	18.3079	18.4297
-0.000402	3	3	3	3	3	3	3	3	3	3	3	3	3	3	3	3	3	3	3	3	3	3	3	3	3	3	3	3	3	3	3	3	3	3	16.7959	16.9068	17.0177	17.1287	17.2397	17.3507	17.4617	17.5765	17.6982	17.8199	17.9417	18.0636	18.1854	18.3072	18.429
0.0006	3	3	3	3	3	3	3	3	3	3	3	3	3	3	3	3	3	3	3	3	3	3	3	3	3	3	3	3	3	3	3	3	3	3	16.7954	16.9063	17.0172	17.1282	17.2392	17.3502	17.4612	17.5759	17.6976	17.8193	17.941	18.0629	18.1847	18.3065	18.4283
0.001602	3	3	3	3	3	3	3	3	3	3	3	3	3	3	3	3	3	3	3	3	3	3	3	3	3	3	3	3	3	3	3	3	3	3	16.7949	16.9058	17.0167	17.1276	17.2386	17.3496	17.4606	17.5754	17.6971	17.8187	17.9404	18.0621	18.184	18.3058	18.4276
0.002604	3	3	3	3	3	3	3	3	3	3	3	3	3	3	3	3	3	3	3	3	3	3	3	3	3	3	3	3	3	3	3	3	3	3	16.7945	16.9054	17.0163	17.1272	17.238	17.349	17.46	17.5748	17.6965	17.8182	17.9399	18.0615	18.1833	18.3051	18.4269
0.003606	3	3	3	3	3	3	3	3	3	3	3	3	3	3	3	3	3	3	3	3	3	3	3	3	3	3	3	3	3	3	3	3	3	3	16.794	16.9049	17.0158	17.1267	17.2376	17.3485	17.4595	17.5742	17.6959	17.8176	17.9393	18.061	18.1826	18.3044	18.4262
0.004608	3	3	3	3	3	3	3	3	3	3	3	3	3	3	3	3	3	3	3	3	3	3	3	3	3	3	3	3	3	3	3	3	3	3	16.7936	16.9045	17.0154	17.1262	17.2371	17.348	17.4589	17.5736	17.6953	17.817	17.9387	18.0604	18.1821	18.3038	18.4255
0.00561	3	3	3	3	3	3	3	3	3	3	3	3	3	3	3	3	3	3	3	3	3	3	3	3	3	3	3	3	3	3	3	3	3	3	16.789	16.8999	17.0108	17.1217	17.2326	17.3435	17.4544	17.5686	17.6903	17.812	17.9337	18.0554	18.177	18.2987	18.42
0.006612	3	3	3	3	3	3	3	3	3	3	3	3	3	3	3	3	3	3	3	3	3	3	3	3	3	3	3	3	3	3	3	3	3	3	16.7816	16.8925	17.0034	17.1143	17.2252	17.3361	17.4463	17.5605	17.6822	17.8039	17.9256	18.0472	18.1689	18.2902	18.411
0.007614	3	3	3	3	3	3	3	3	3	3	3	3	3	3	3	3	3	3	3	3	3	3	3	3	3	3	3	3	3	3	3	3	3	3	16.7742	16.8851	16.996	17.1069	17.2178	17.328	17.4382	17.5524	17.6741	17.7958	17.9174	18.0391	18.1604	18.2812	18.402
0.008616	3	3	3	3	3	3	3	3	3	3	3	3	3	3	3	3	3	3	3	3	3	3	3	3	3	3	3	3	3	3	3	3	3	3	16.7668	16.8777	16.9886	17.0995	17.2097	17.3199	17.4301	17.5443	17.666	17.7876	17.9093	18.0306	18.1514	18.2723	18.3931
0.009618	3	3	3	3	3	3	3	3	3	3	3	3	3	3	3	3	3	3	3	3	3	3	3	3	3	3	3	3	3	3	3	3	3	3	16.7594	16.8703	16.9812	17.0914	17.2016	17.3118	17.4219	17.5362	17.6579	17.7795	17.9008	18.0216	18.1425	18.2633	18.3841
0.01062	3	3	3	3	3	3	3	3	3	3	3	3	3	3	3	3	3	3	3	3	3	3	3	3	3	3	3	3	3	3	3	3	3	3	16.7521	16.8629	16.9732	17.0833	17.1935	17.3037	17.4138	17.5281	17.6497	17.771	17.8918	18.0127	18.1335	18.2543	18.3751
0.011622	3	3	3	3	3	3	3	3	3	3	3	3	3	3	3	3	3	3	3	3	3	3	3	3	3	3	3	3	3	3	3	3	3	3	16.7447	16.8549	16.965	17.0752	17.1854	17.2955	17.4057	17.5199	17.6412	17.762	17.8829	18.0037	18.1245	18.2453	18.3661
0.012624	3	3	3	3	3	3	3	3	3	3	3	3	3	3	3	3	3	3	3	3	3	3	3	3	3	3	3	3	3	3	3	3	3	3	16.7358	16.846	16.9561	17.0663	17.1765	17.2866	17.3968	17.5107	17.6315	17.7524	17.8732	17.994	18.1148	18.2356	18.3564
0.013626	3	3	3	3	3	3	3	3	3	3	3	3	3	3	3	3	3	3	3	3	3	3	3	3	3	3	3	3	3	3	3	3	3	3	16.7204	16.8303	16.9404	17.0506	17.1608	17.2709	17.3811	17.495	17.6158	17.7367	17.8575	17.9783	18.0991	18.2199	18.3392
0.014628	3	3	3	3	3	3	3	3	3	3	3	3	3	3	3	3	3	3	3	3	3	3	3	3	3	3	3	3	3	3	3	3	3	3	16.706	16.8149	16.9247	17.0349	17.1451	17.2552	17.3654	17.4793	17.6001	17.7209	17.8418	17.9626	18.0834	18.2027	18.322
0.01563	3	3	3	3	3	3	3	3	3	3	3	3	3	3	3	3	3	3	3	3	3	3	3	3	3	3	3	3	3	3	3	3	3	3	16.6916	16.8005	16.9093	17.0192	17.1293	17.2395	17.3497	17.4636	17.5844	17.7052	17.826	17.9469	18.0662	18.1855	18.3048
0.016632	3	3	3	3	3	3	3	3	3	3	3	3	3	3	3	3	3	3	3	3	3	3	3	3	3	3	3	3	3	3	3	3	3	3	16.6772	16.7861	16.8949	17.0038	17.1136	17.2238	17.334	17.4479	17.5687	17.6895	17.8103	17.9297	18.0489	18.1682	18.2875
0.017634	3	3	3	3	3	3	3	3	3	3	3	3	3	3	3	3	3	3	3	3	3	3	3	3	3	3	3	3	3	3	3	3	3	3	16.6628	16.7717	16.8805	16.9894	17.0983	17.2081	17.3182	17.4322	17.553	17.6738	17.7931	17.9124	18.0317	18.151	18.2703
0.018636	3	3	3	3	3	3	3	3	3	3	3	3	3	3	3	3	3	3	3	3	3	3	3	3	3	3	3	3	3	3	3	3	3	3	16.6484	16.7573	16.8661	16.975	17.0839	17.1927	17.3025	17.4165	17.5373	17.6566	17.7759	17.8952	18.0145	18.1338	18.253
0.019638	3	3	3	3	3	3	3	3	3	3	3	3	3	3	3	3	3	3	3	3	3	3	3	3	3	3	3	3	3	3	3	3	3	3	16.634	16.7429	16.8517	16.9606	17.0695	17.1783	17.2872	17.4007	17.5201	17.6394	17.7586	17.8779	17.9972	18.1165	18.2358
0.02064	3	3	3	3	3	3	3	3	3	3	3	3	3	3	3	3	3	3	3	3	3	3	3	3	3	3	3	3	3	3	3	3	3	3	16.6153	16.7242	16.8331	16.9419	17.0508	17.1596	17.2685	17.3791	17.4978	17.6171	17.7364	17.8557	17.975	18.0943	18.2136
0.021642	3	3	3	3	3	3	3	3	3	3	3	3	3	3	3	3	3	3	3	3	3	3	3	3	3	3	3	3	3	3	3	3	3	3	16.594	16.7029	16.8117	16.9206	17.0294	17.1383	17.2453	17.3559	17.473	17.5918	17.7111	17.8303	17.9496	18.0689	18.1882
0.022644	3	3	3	3	3	3	3	3	3	3	3	3	3	3	3	3	3	3	3	3	3	3	3	3	3	3	3	3	3	3	3	3	3	3	16.5727	16.6815	16.7904	16.8992	17.0081	17.1151	17.2221	17.3327	17.4498	17.567	17.6857	17.805	17.9243	18.0436	18.1628
0.023646	3	3	3	3	3	3	3	3	3	3	3	3	3	3	3	3	3	3	3	3	3	3	3	3	3	3	3	3	3	3	3	3	3	3	16.5513	16.6602	16.769	16.8779	16.9849	17.0919	17.1989	17.3095	17.4266	17.5438	17.6609	17.7796	17.8989	18.0182	18.1375
0.024648	3	3	3	3	3	3	3	3	3	3	3	3	3	3	3	3	3	3	3	3	3	3	3	3	3	3	3	3	3	3	3	3	3	3	16.53	16.6388	16.7477	16.8547	16.9617	17.0687	17.1757	17.2862	17.4034	17.5205	17.6377	17.7548	17.8736	17.9929	18.1121
0.02565	3	3	3	3	3	3	3	3	3	3	3	3	3	3	3	3	3	3	3	3	3	3	3	3	3	3	3	3	3	3	3	3	3	3	16.5086	16.6175	16.7245	16.8315	16.9385	17.0455	17.1525	17.263	17.3802	17.4973	17.6145	17.7316	17.8488	17.9675	18.0868
0.026652	3	3	3	3	3	3	3	3	3	3	3	3	3	3	3	3	3	3	3	3	3	3	3	3	3	3	3	3	3	3	3	3	3	3	16.4873	16.5943	16.7013	16.8083	16.9153	17.0223	17.1292	17.2398	17.357	17.4741	17.5913	17.7084	17.8256	17.9427	18.0614
0.027654	3	3	3	3	3	3	3	3	3	3	3	3	3	3	3	3	3	3	3	3	3	3	3	3	3	3	3	3	3	3	3	3	3	3	16.4632	16.5702	16.6772	16.7842	16.8911	16.9981	17.1051	17.2157	17.3328	17.45	17.5671	17.6842	17.8014	17.9186	18.0357
0.028656	3	3	3	3	3	3	3	3	3	3	3	3	3	3	3	3	3	3	3	3	3	3	3	3	3	3	3	3	3	3	3	3	3	3	16.4334	16.5397	16.6467	16.7537	16.8606	16.9676	17.0746	17.1852	17.3023	17.4195	17.5366	17.6538	17.7709	17.8881	18.0025
0.029658	3	3	3	3	3	3	3	3	3	3	3	3	3	3	3	3	3	3	3	3	3	3	3	3	3	3	3	3	3	3	3	3	3	3	16.4053	16.5099	16.6162	16.7232	16.8301	16.9371	17.0441	17.1547	17.2718	17.389	17.5061	17.6233	17.7404	17.8549	17.9693
0.03066	3	3	3	3	3	3	3	3	3	3	3	3	3	3	3	3	3	3	3	3	3	3	3	3	3	3	3	3	3	3	3	3	3	3	16.3772	16.4818	16.5864	16.6927	16.7996	16.9066	17.0136	17.1242	17.2413	17.3585	17.4756	17.5928	17.7072	17.8216	17.936
0.031662	3	3	3	3	3	3	3	3	3	3	3	3	3	3	3	3	3	3	3	3	3	3	3	3	3	3	3	3	3	3	3	3	3	3	16.3492	16.4537	16.5583	16.6629	16.7692	16.8761	16.9831	17.0937	17.2108	17.328	17.4451	17.5596	17.674	17.7884	17.9028
0.032664	3	3	3	3	3	3	3	3	3	3	3	3	3	3	3	3	3	3	3	3	3	3	3	3	3	3	3	3	3	3	3	3	3	3	16.3211	16.4257	16.5302	16.6348	16.7394	16.8456	16.9526	17.0632	17.1803	17.2975	17.4119	17.5263	17.6408	17.7552	17.8696
0.033666	3	3	3	3	3	3	3	3	3	3	3	3	3	3	3	3	3	3	3	3	3	3	3	3	3	3	3	3	3	3	3	3	3	3	16.293	16.3976	16.5021	16.6067	16.7113	16.8158	16.9221	17.0327	17.1498	17.2643	17.3787	17.4931	17.6075	17.722	17.8364
0.034668	3	3	3	3	3	3	3	3	3	3	3	3	3	3	3	3	3	3	3	3	3	3	3	3	3	3	3	3	3	3	3	3	3	3	16.2649	16.3695	16.4741	16.5786	16.6832	16.7878	16.8923	17.0022	17.1166	17.2311	17.3455	17.4599	17.5743	17.6887	17.8032
0.03567	3	3	3	3	3	3	3	3	3	3	3	3	3	3	3	3	3	3	3	3	3	3	3	3	3	3	3	3	3	3	3	3	3	3	16.2327	16.3373	16.4418	16.5464	16.651	16.7556	16.8601	16.9651	17.0786	17.193	17.3074	17.4219	17.5363	17.6507	17.7651
0.036672	3	3	3	3	3	3	3	3	3	3	3	3	3	3	3	3	3	3	3	3	3	3	3	3	3	3	3	3	3	3	3	3	3	3	16.1982	16.3028	16.4073	16.5119	16.6165	16.721	16.8227	16.9277	17.0388	17.1523	17.2667	17.3811	17.4956	17.61	17.7244
0.037674	3	3	3	3	3	3	3	3	3	3	3	3	3	3	3	3	3	3	3	3	3	3	3	3	3	3	3	3	3	3	3	3	3	3	16.1637	16.2683	16.3728	16.4774	16.582	16.6836	16.7853	16.8903	17.0014	17.1125	17.226	17.3404	17.4549	17.5693	17.6837
0.038676	3	3	3	3	3	3	3	3	3	3	3	3	3	3	3	3	3	3	3	3	3	3	3	3	3	3	3	3	3	3	3	3	3	3	16.1292	16.2337	16.3383	16.4429	16.5446	16.6462	16.7479	16.8529	16.964	17.0751	17.1863	17.2997	17.4141	17.5286	17.643
0.039678	3	3	3	3	3	3	3	3	3	3	3	3	3	3	3	3	3	3	3	3	3	3	3	3	3	3	3	3	3	3	3	3	3	3	16.0947	16.1992	16.3038	16.4055	16.5071	16.6088	16.7105	16.8155	16.9266	17.0377	17.1488	17.26	17.3734	17.4878	17.6023
0.04068	3	3	3	3	3	3	3	3	3	3	3	3	3	3	3	3	3	3	3	3	3	3	3	3	3	3	3	3	3	3	3	3	3	3	16.0601	16.1647	16.2664	16.3681	16.4697	16.5714	16.6731	16.7781	16.8892	17.0003	17.1114	17.2225	17.3337	17.4471	17.5616
0.041682	3	3	3	3	3	3	3	3	3	3	3	3	3	3	3	3	3	3	3	3	3	3	3	3	3	3	3	3	3	3	3	3	3	3	16.0256	16.1273	16.229	16.3307	16.4323	16.534	16.6356	16.7406	16.8518	16.9629	17.074	17.1851	17.2962	17.4074	17.5208
0.042684	3	3	3	3	3	3	3	3	3	3	3	3	3	3	3	3	3	3	3	3	3	3	3	3	3	3	3	3	3	3	3	3	3	3	15.9872	16.0889	16.1906	16.2922	16.3939	16.4956	16.5972	16.7022	16.8134	16.9245	17.0356	17.1467	17.2578	17.369	17.48
0.043686	3	3	3	3	3	3	3	3	3	3	3	3	3	3	3	3	3	3	3	3	3	3	3	3	3	3	3	3	3	3	3	3	3	3	15.9444	16.045	16.1467	16.2484	16.35	16.4517	16.5534	16.6584	16.7695	16.8806	16.9917	17.1028	17.214	17.325	17.4323
0.044688	3	3	3	3	3	3	3	3	3	3	3	3	3	3	3	3	3	3	3	3	3	3	3	3	3	3	3	3	3	3	3	3	3	3	15.9039	16.0022	16.1028	16.2045	16.3062	16.4078	16.5095	16.6145	16.7256	16.8367	16.9479	17.059	17.17	17.2774	17.3847
0.04569	3	3	3	3	3	3	3	3	3	3	3	3	3	3	3	3	3	3	3	3	3	3	3	3	3	3	3	3	3	3	3	3	3	3	15.8634	15.9617	16.06	16.1606	16.2623	16.364	16.4656	16.5706	16.6818	16.7929	16.904	17.015	17.1224	17.2297	17.337
0.046692	3	3	3	3	3	3	3	3	3	3	3	3	3	3	3	3	3	3	3	3	3	3	3	3	3	3	3	3	3	3	3	3	3	3	15.8229	15.9212	16.0195	16.1178	16.2184	16.3201	16.4218	16.5268	16.6379	16.749	16.8601	16.9674	17.0747	17.182	17.2893
0.047694	3	3	3	3	3	3	3	3	3	3	3	3	3	3	3	3	3	3	3	3	3	3	3	3	3	3	3	3	3	3	3	3	3	3	15.7823	15.8807	15.979	16.0773	16.1756	16.2762	16.3779	16.4829	16.594	16.7051	16.8124	16.9197	17.027	17.1343	17.2417
0.048696	3	3	3	3	3	3	3	3	3	3	3	3	3	3	3	3	3	3	3	3	3	3	3	3	3	3	3	3	3	3	3	3	3	3	15.7418	15.8401	15.9385	16.0368	16.1351	16.2334	16.334	16.439	16.5501	16.6574	16.7647	16.872	16.9794	17.0867	17.194
0.049698	3	3	3	3	3	3	3	3	3	3	3	3	3	3	3	3	3	3	3	3	3	3	3	3	3	3	3	3	3	3	3	3	3	3	15.7013	15.7996	15.8979	15.9963	16.0946	16.1929	16.2912	16.3951	16.5024	16.6097	16.717	16.8244	16.9317	17.039	17.1463
0.0507	3	3	3	3	3	3	3	3	3	3	3	3	3	3	3	3	3	3	3	3	3	3	3	3	3	3	3	3	3	3	3	3	3	3	15.6571	15.7554	15.8538	15.9521	16.0504	16.1487	16.247	16.3461	16.4534	16.5607	16.668	16.7753	16.8827	16.99	17.095
0.051702	3	3	3	3	3	3	3	3	3	3	3	3	3	3	3	3	3	3	3	3	3	3	3	3	3	3	3	3	3	3	3	3	3	3	15.6111	15.7094	15.8078	15.9061	16.0044	16.1026	16.1973	16.2963	16.4037	16.511	16.6183	16.7256	16.833	16.938	17.0411
0.052704	3	3	3	3	3	3	3	3	3	3	3	3	3	3	3	3	3	3	3	3	3	3	3	3	3	3	3	3	3	3	3	3	3	3	15.5651	15.6634	15.7618	15.8601	15.9583	16.0529	16.1476	16.2466	16.354	16.4613	16.5686	16.6759	16.781	16.8841	16.9872
0.053706	3	3	3	3	3	3	3	3	3	3	3	3	3	3	3	3	3	3	3	3	3	3	3	3	3	3	3	3	3	3	3	3	3	3	15.5191	15.6174	15.7158	15.814	15.9086	16.0032	16.0978	16.1969	16.3042	16.4116	16.5189	16.624	16.727	16.8301	16.9332
0.054708	3	3	3	3	3	3	3	3	3	3	3	3	3	3	3	3	3	3	3	3	3	3	3	3	3	3	3	3	3	3	3	3	3	3	15.4731	15.5714	15.6697	15.7643	15.8589	15.9535	16.0481	16.1472	16.2545	16.3619	16.4669	16.57	16.6731	16.7762	16.8793
0.05571	3	3	3	3	3	3	3	3	3	3	3	3	3	3	3	3	3	3	3	3	3	3	3	3	3	3	3	3	3	3	3	3	3	3	15.4271	15.5254	15.62	15.7146	15.8092	15.9038	15.9984	16.0975	16.2048	16.3099	16.413	16.5161	16.6192	16.7222	16.8253
0.056712	3	3	3	3	3	3	3	3	3	3	3	3	3	3	3	3	3	3	3	3	3	3	3	3	3	3	3	3	3	3	3	3	3	3	15.381	15.4756	15.5703	15.6649	15.7595	15.8541	15.9487	16.0478	16.1529	16.256	16.359	16.4621	16.5652	16.6683	16.7714
0.057714	3	3	3	3	3	3	3	3	3	3	3	3	3	3	3	3	3	3	3	3	3	3	3	3	3	3	3	3	3	3	3	3	3	3	15.3304	15.425	15.5196	15.6142	15.7089	15.8035	15.8981	15.9949	16.0979	16.201	16.3041	16.4072	16.5103	16.6134	16.7164
0.058716	3	3	3	3	3	3	3	3	3	3	3	3	3	3	3	3	3	3	3	3	3	3	3	3	3	3	3	3	3	3	3	3	3	3	15.2769	15.3702	15.4648	15.5594	15.654	15.7486	15.8432	15.9392	16.0385	16.1416	16.2447	16.3478	16.4508	16.5539	16.657
0.059718	3	3	3	3	3	3	3	3	3	3	3	3	3	3	3	3	3	3	3	3	3	3	3	3	3	3	3	3	3	3	3	3	3	3	15.2261	15.3167	15.4099	15.5045	15.5991	15.6937	15.7884	15.8843	15.9828	16.0821	16.1852	16.2883	16.3914	16.4945	16.5976
0.06072	3	3	3	3	3	3	3	3	3	3	3	3	3	3	3	3	3	3	3	3	3	3	3	3	3	3	3	3	3	3	3	3	3	3	15.1753	15.2658	15.3564	15.4497	15.5443	15.6389	15.7335	15.8295	15.928	16.0265	16.1258	16.2289	16.332	16.435	16.5381
0.061722	3	3	3	3	3	3	3	3	3	3	3	3	3	3	3	3	3	3	3	3	3	3	3	3	3	3	3	3	3	3	3	3	3	3	15.1245	15.215	15.3056	15.3962	15.4894	15.584	15.6786	15.7746	15.8731	15.9716	16.0701	16.1694	16.2725	16.3756	16.4787
0.062724	3	3	3	3	3	3	3	3	3	3	3	3	3	3	3	3	3	3	3	3	3	3	3	3	3	3	3	3	3	3	3	3	3	3	15.0736	15.1642	15.2548	15.3454	15.4359	15.5292	15.6238	15.7198	15.8183	15.9168	16.0153	16.1138	16.2131	16.3162	16.4192
0.063726	3	3	3	3	3	3	3	3	3	3	3	3	3	3	3	3	3	3	3	3	3	3	3	3	3	3	3	3	3	3	3	3	3	3	15.0228	15.1134	15.204	15.2945	15.3851	15.4757	15.5689	15.6649	15.7634	15.8619	15.9604	16.0589	16.1574	16.2567	16.3598
0.064728	3	3	3	3	3	3	3	3	3	3	3	3	3	3	3	3	3	3	3	3	3	3	3	3	3	3	3	3	3	3	3	3	3	3	14.972	15.0626	15.1531	15.2437	15.3343	15.4249	15.5154	15.61	15.7085	15.8071	15.9056	16.0041	16.1026	16.2011	16.3004
0.06573	3	3	3	3	3	3	3	3	3	3	3	3	3	3	3	3	3	3	3	3	3	3	3	3	3	3	3	3	3	3	3	3	3	3	14.9154	15.0059	15.0965	15.1871	15.2777	15.3682	15.4588	15.5522	15.6507	15.7492	15.8477	15.9462	16.0447	16.1432	16.239
0.066732	3	3	3	3	3	3	3	3	3	3	3	3	3	3	3	3	3	3	3	3	3	3	3	3	3	3	3	3	3	3	3	3	3	3	14.8598	14.9467	15.0373	15.1279	15.2184	15.309	15.3996	15.4929	15.5915	15.69	15.7885	15.887	15.9855	16.0813	16.1749
0.067734	3	3	3	3	3	3	3	3	3	3	3	3	3	3	3	3	3	3	3	3	3	3	3	3	3	3	3	3	3	3	3	3	3	3	14.8049	14.8912	14.9781	15.0686	15.1592	15.2498	15.3404	15.4337	15.5322	15.6307	15.7292	15.8277	15.9235	16.0172	16.1109
0.068736	3	3	3	3	3	3	3	3	3	3	3	3	3	3	3	3	3	3	3	3	3	3	3	3	3	3	3	3	3	3	3	3	3	3	14.75	14.8363	14.9225	15.0094	15.1	15.1906	15.2811	15.3745	15.473	15.5715	15.67	15.7658	15.8595	15.9531	16.0468
0.069738	3	3	3	3	3	3	3	3	3	3	3	3	3	3	3	3	3	3	3	3	3	3	3	3	3	3	3	3	3	3	3	3	3	3	14.6951	14.7814	14.8676	14.9539	15.0408	15.1313	15.2219	15.3153	15.4138	15.5123	15.6081	15.7017	15.7954	15.8891	15.9827
0.07074	3	3	3	3	3	3	3	3	3	3	3	3	3	3	3	3	3	3	3	3	3	3	3	3	3	3	3	3	3	3	3	3	3	3	14.6402	14.7264	14.8127	14.899	14.9852	15.0721	15.1627	15.2561	15.3546	15.4504	15.544	15.6377	15.7313	15.825	15.9186
0.071742	3	3	3	3	3	3	3	3	3	3	3	3	3	3	3	3	3	3	3	3	3	3	3	3	3	3	3	3	3	3	3	3	3	3	14.5853	14.6715	14.7578	14.8441	14.9303	15.0166	15.1035	15.1968	15.2926	15.3863	15.4799	15.5736	15.6673	15.7609	15.8546
0.072744	3	3	3	3	3	3	3	3	3	3	3	3	3	3	3	3	3	3	3	3	3	3	3	3	3	3	3	3	3	3	3	3	3	3	14.5297	14.6159	14.7022	14.7885	14.8747	14.961	15.0472	15.1342	15.2278	15.3215	15.4151	15.5088	15.6024	15.6961	15.7897
0.073746	3	3	3	3	3	3	3	3	3	3	3	3	3	3	3	3	3	3	3	3	3	3	3	3	3	3	3	3	3	3	3	3	3	3	14.4714	14.5577	14.6439	14.7302	14.8164	14.9027	14.9865	15.0706	15.16	15.2537	15.3473	15.441	15.5346	15.6283	15.7219
0.074748	3	3	3	3	3	3	3	3	3	3	3	3	3	3	3	3	3	3	3	3	3	3	3	3	3	3	3	3	3	3	3	3	3	3	14.4131	14.4994	14.5857	14.6719	14.7582	14.8419	14.9237	15.0079	15.0965	15.1859	15.2795	15.3732	15.4669	15.5605	15.6542
0.07575	3	3	3	3	3	3	3	3	3	3	3	3	3	3	3	3	3	3	3	3	3	3	3	3	3	3	3	3	3	3	3	3	3	3	14.3549	14.4411	14.5274	14.6136	14.6974	14.7792	14.8609	14.9451	15.0337	15.1224	15.2118	15.3054	15.3991	15.4927	15.5864
0.076752	3	3	3	3	3	3	3	3	3	3	3	3	3	3	3	3	3	3	3	3	3	3	3	3	3	3	3	3	3	3	3	3	3	3	14.2966	14.3829	14.4691	14.5529	14.6346	14.7164	14.7982	14.8823	14.971	15.0596	15.1482	15.2376	15.3313	15.4249	15.5186
0.077754	3	3	3	3	3	3	3	3	3	3	3	3	3	3	3	3	3	3	3	3	3	3	3	3	3	3	3	3	3	3	3	3	3	3	14.2383	14.3246	14.4083	14.4901	14.5719	14.6536	14.7354	14.8196	14.9082	14.9968	15.0855	15.1741	15.2635	15.3572	15.4508
0.078756	3	3	3	3	3	3	3	3	3	3	3	3	3	3	3	3	3	3	3	3	3	3	3	3	3	3	3	3	3	3	3	3	3	3	14.1801	14.2638	14.3456	14.4273	14.5091	14.5909	14.6726	14.7568	14.8454	14.9341	15.0227	15.1113	15.2	15.2894	15.383
0.079758	3	3	3	3	3	3	3	3	3	3	3	3	3	3	3	3	3	3	3	3	3	3	3	3	3	3	3	3	3	3	3	3	3	3	14.1193	14.201	14.2828	14.3646	14.4463	14.5281	14.6099	14.694	14.7827	14.8713	14.9599	15.0486	15.1372	15.2259	15.3152
0.08076	3	3	3	3	3	3	3	3	3	3	3	3	3	3	3	3	3	3	3	3	3	3	3	3	3	3	3	3	3	3	3	3	3	3	14.0546	14.1363	14.2181	14.2999	14.3816	14.4634	14.5451	14.6275	14.7143	14.8029	14.8916	14.9802	15.0689	15.1575	15.2461
0.081762	3	3	3	3	3	3	3	3	3	3	3	3	3	3	3	3	3	3	3	3	3	3	3	3	3	3	3	3	3	3	3	3	3	3	13.9931	14.0709	14.1526	14.2344	14.3162	14.3979	14.4797	14.5621	14.6456	14.7324	14.821	14.9096	14.9983	15.0869	15.1756
0.082764	3	3	3	3	3	3	3	3	3	3	3	3	3	3	3	3	3	3	3	3	3	3	3	3	3	3	3	3	3	3	3	3	3	3	13.9322	14.0094	14.0872	14.1689	14.2507	14.3324	14.4142	14.4966	14.5801	14.6637	14.7504	14.8391	14.9277	15.0163	15.105
0.083766	3	3	3	3	3	3	3	3	3	3	3	3	3	3	3	3	3	3	3	3	3	3	3	3	3	3	3	3	3	3	3	3	3	3	13.8713	13.9485	14.0257	14.1035	14.1852	14.267	14.3487	14.4311	14.5147	14.5982	14.6817	14.7685	14.8571	14.9458	15.0344
0.084768	3	3	3	3	3	3	3	3	3	3	3	3	3	3	3	3	3	3	3	3	3	3	3	3	3	3	3	3	3	3	3	3	3	3	13.8105	13.8876	13.9648	14.042	14.1197	14.2015	14.2833	14.3657	14.4492	14.5327	14.6162	14.6998	14.7866	14.8752	14.9638
0.08577	3	3	3	3	3	3	3	3	3	3	3	3	3	3	3	3	3	3	3	3	3	3	3	3	3	3	3	3	3	3	3	3	3	3	13.7496	13.8268	13.9039	13.9811	14.0583	14.136	14.2178	14.3002	14.3837	14.4672	14.5508	14.6343	14.7178	14.8046	14.8933
0.086772	3	3	3	3	3	3	3	3	3	3	3	3	3	3	3	3	3	3	3	3	3	3	3	3	3	3	3	3	3	3	3	3	3	3	13.6887	13.7659	13.843	13.9202	13.9974	14.0746	14.1523	14.2347	14.3182	14.4018	14.4853	14.5688	14.6524	14.7359	14.8227
0.087774	3	3	3	3	3	3	3	3	3	3	3	3	3	3	3	3	3	3	3	3	3	3	3	3	3	3	3	3	3	3	3	3	3	3	13.6263	13.7035	13.7807	13.8579	13.935	14.0122	14.0894	14.1676	14.2512	14.3347	14.4182	14.5018	14.5853	14.6688	14.7524
0.088776	3	3	3	3	3	3	3	3	3	3	3	3	3	3	3	3	3	3	3	3	3	3	3	3	3	3	3	3	3	3	3	3	3	3	13.5607	13.6361	13.7133	13.7905	13.8677	13.9449	14.022	14.0997	14.1788	14.2623	14.3458	14.4293	14.5129	14.5964	14.6799
0.089778	3	3	3	3	3	3	3	3	3	3	3	3	3	3	3	3	3	3	3	3	3	3	3	3	3	3	3	3	3	3	3	3	3	3	13.498	13.5706	13.6459	13.7231	13.8003	13.8775	13.9547	14.0323	14.1108	14.1899	14.2734	14.3569	14.4405	14.524	14.6075
0.09078	3	3	3	3	3	3	3	3	3	3	3	3	3	3	3	3	3	3	3	3	3	3	3	3	3	3	3	3	3	3	3	3	3	3	13.4352	13.5078	13.5804	13.6558	13.7329	13.8101	13.8873	13.9649	14.0434	14.1219	14.201	14.2845	14.368	14.4516	14.5351
0.091782	3	3	3	3	3	3	3	3	3	3	3	3	3	3	3	3	3	3	3	3	3	3	3	3	3	3	3	3	3	3	3	3	3	3	13.3724	13.445	13.5176	13.5902	13.6656	13.7428	13.8199	13.8976	13.976	14.0545	14.133	14.2121	14.2956	14.3791	14.4627
0.092784	3	3	3	3	3	3	3	3	3	3	3	3	3	3	3	3	3	3	3	3	3	3	3	3	3	3	3	3	3	3	3	3	3	3	13.3096	13.3822	13.4548	13.5274	13.6	13.6754	13.7526	13.8302	13.9087	13.9872	14.0656	14.1441	14.2232	14.3067	14.3902
0.093786	3	3	3	3	3	3	3	3	3	3	3	3	3	3	3	3	3	3	3	3	3	3	3	3	3	3	3	3	3	3	3	3	3	3	13.2468	13.3194	13.392	13.4646	13.5372	13.6098	13.6852	13.7629	13.8413	13.9198	13.9983	14.0767	14.1552	14.2343	14.3178
0.094788	3	3	3	3	3	3	3	3	3	3	3	3	3	3	3	3	3	3	3	3	3	3	3	3	3	3	3	3	3	3	3	3	3	3	13.1841	13.2567	13.3293	13.4019	13.4745	13.5471	13.6197	13.6955	13.774	13.8524	13.9309	14.0094	14.0878	14.1663	14.2454
0.09579	3	3	3	3	3	3	3	3	3	3	3	3	3	3	3	3	3	3	3	3	3	3	3	3	3	3	3	3	3	3	3	3	3	3	13.1203	13.1929	13.2655	13.3381	13.4107	13.4833	13.5555	13.6272	13.7057	13.7842	13.8626	13.9411	14.0196	14.098	14.1735
0.096792	3	3	3	3	3	3	3	3	3	3	3	3	3	3	3	3	3	3	3	3	3	3	3	3	3	3	3	3	3	3	3	3	3	3	13.0563	13.1289	13.2015	13.2741	13.3467	13.4188	13.4869	13.5586	13.6371	13.7156	13.794	13.8725	13.951	14.0264	14.1
0.097794	3	3	3	3	3	3	3	3	3	3	3	3	3	3	3	3	3	3	3	3	3	3	3	3	3	3	3	3	3	3	3	3	3	3	12.9922	13.0648	13.1374	13.21	13.2822	13.3503	13.4183	13.49	13.5685	13.647	13.7254	13.8039	13.8794	13.9529	14.0264
0.098796	3	3	3	3	3	3	3	3	3	3	3	3	3	3	3	3	3	3	3	3	3	3	3	3	3	3	3	3	3	3	3	3	3	3	12.9282	13.0008	13.0734	13.1455	13.2136	13.2817	13.3497	13.4214	13.4999	13.5784	13.6568	13.7323	13.8058	13.8794	13.9529
0.099798	3	3	3	3	3	3	3	3	3	3	3	3	3	3	3	3	3	3	3	3	3	3	3	3	3	3	3	3	3	3	3	3	3	3	12.8641	12.9367	13.0089	13.077	13.145	13.2131	13.2811	13.3528	13.4313	13.5098	13.5852	13.6588	13.7323	13.8058	13.8793
0.1008	3	3	3	3	3	3	3	3	3	3	3	3	3	3	3	3	3	3	3	3	3	3	3	3	3	3	3	3	3	3	3	3	3	3	12.8001	12.8722	12.9403	13.0084	13.0764	13.1445	13.2125	13.2843	13.3627	13.4382	13.5117	13.5852	13.6588	13.7323	13.8058
0.101802	3	3	3	3	3	3	3	3	3	3	3	3	3	3	3	3	3	3	3	3	3	3	3	3	3	3	3	3	3	3	3	3	3	3	12.7356	12.8036	12.8717	12.9398	13.0078	13.0759	13.1439	13.2157	13.2911	13.3646	13.4382	13.5117	13.5852	13.6587	13.7323
0.102804	3	3	3	3	3	3	3	3	3	3	3	3	3	3	3	3	3	3	3	3	3	3	3	3	3	3	3	3	3	3	3	3	3	3	12.668	12.7361	12.8041	12.8722	12.9402	13.0083	13.0763	13.1439	13.2174	13.291	13.3645	13.438	13.5115	13.5851	13.6586
0.103806	3	3	3	3	3	3	3	3	3	3	3	3	3	3	3	3	3	3	3	3	3	3	3	3	3	3	3	3	3	3	3	3	3	3	12.6034	12.6714	12.7395	12.8075	12.8756	12.9437	13.009	13.0744	13.1434	13.2169	13.2904	13.3639	13.4374	13.511	13.5845
0.104808	3	3	3	3	3	3	3	3	3	3	3	3	3	3	3	3	3	3	3	3	3	3	3	3	3	3	3	3	3	3	3	3	3	3	12.5387	12.6068	12.6749	12.7429	12.811	12.8763	12.9399	13.0053	13.0738	13.1428	13.2163	13.2898	13.3634	13.4369	13.5104
0.10581	3	3	3	3	3	3	3	3	3	3	3	3	3	3	3	3	3	3	3	3	3	3	3	3	3	3	3	3	3	3	3	3	3	3	12.4741	12.5422	12.6102	12.6783	12.7436	12.8073	12.8709	12.9362	13.0047	13.0732	13.1422	13.2157	13.2893	13.3628	13.4363
0.106812	3	3	3	3	3	3	3	3	3	3	3	3	3	3	3	3	3	3	3	3	3	3	3	3	3	3	3	3	3	3	3	3	3	3	12.4095	12.4775	12.5456	12.611	12.6746	12.7382	12.8018	12.8671	12.9356	13.0041	13.0727	13.1417	13.2152	13.2887	13.3622
0.107814	3	3	3	3	3	3	3	3	3	3	3	3	3	3	3	3	3	3	3	3	3	3	3	3	3	3	3	3	3	3	3	3	3	3	12.3449	12.4129	12.4783	12.5419	12.6055	12.6691	12.7327	12.798	12.8665	12.9351	13.0036	13.0721	13.1411	13.2146	13.2881
0.108816	3	3	3	3	3	3	3	3	3	3	3	3	3	3	3	3	3	3	3	3	3	3	3	3	3	3	3	3	3	3	3	3	3	3	12.2802	12.3456	12.4092	12.4728	12.5364	12.6	12.6636	12.7289	12.7975	12.866	12.9345	13.003	13.0715	13.1405	13.214
0.109818	3	3	3	3	3	3	3	3	3	3	3	3	3	3	3	3	3	3	3	3	3	3	3	3	3	3	3	3	3	3	3	3	3	3	12.2129	12.2765	12.3401	12.4037	12.4673	12.5309	12.5945	12.6599	12.7284	12.7969	12.8654	12.9339	13.0024	13.071	13.14
0.11082	3	3	3	3	3	3	3	3	3	3	3	3	3	3	3	3	3	3	3	3	3	3	3	3	3	3	3	3	3	3	3	3	3	3	12.144	12.2076	12.2712	12.3348	12.3984	12.462	12.5256	12.591	12.6595	12.728	12.7965	12.865	12.9335	13.0021	13.0675
0.111822	3	3	3	3	3	3	3	3	3	3	3	3	3	3	3	3	3	3	3	3	3	3	3	3	3	3	3	3	3	3	3	3	3	3	12.0791	12.1388	12.2024	12.266	12.3296	12.3932	12.4568	12.5221	12.5906	12.6591	12.7277	12.7962	12.8647	12.9302	12.9939
0.112824	3	3	3	3	3	3	3	3	3	3	3	3	3	3	3	3	3	3	3	3	3	3	3	3	3	3	3	3	3	3	3	3	3	3	12.0146	12.0739	12.1335	12.1971	12.2607	12.3243	12.3879	12.4533	12.5218	12.5903	12.6588	12.7273	12.7928	12.8565	12.9202
0.113826	3	3	3	3	3	3	3	3	3	3	3	3	3	3	3	3	3	3	3	3	3	3	3	3	3	3	3	3	3	3	3	3	3	3	11.9501	12.0094	12.0687	12.1283	12.1919	12.2555	12.3191	12.3844	12.4529	12.5215	12.59	12.6555	12.7192	12.7829	12.8466
0.114828	3	3	3	3	3	3	3	3	3	3	3	3	3	3	3	3	3	3	3	3	3	3	3	3	3	3	3	3	3	3	3	3	3	3	11.8855	11.9448	12.0041	12.0634	12.123	12.1866	12.2502	12.3156	12.3841	12.4526	12.5181	12.5818	12.6455	12.7092	12.7729
0.11583	3	3	3	3	3	3	3	3	3	3	3	3	3	3	3	3	3	3	3	3	3	3	3	3	3	3	3	3	3	3	3	3	3	3	11.821	11.8803	11.9396	11.9989	12.0582	12.1178	12.1814	12.2467	12.3152	12.3807	12.4444	12.5082	12.5719	12.6356	12.6993
0.116832	3	3	3	3	3	3	3	3	3	3	3	3	3	3	3	3	3	3	3	3	3	3	3	3	3	3	3	3	3	3	3	3	3	3	11.7564	11.8157	11.875	11.9343	11.9936	12.0529	12.1125	12.1779	12.2434	12.3071	12.3708	12.4345	12.4982	12.5619	12.6257
0.117834	3	3	3	3	3	3	3	3	3	3	3	3	3	3	3	3	3	3	3	3	3	3	3	3	3	3	3	3	3	3	3	3	3	3	11.6909	11.7502	11.8095	11.8688	11.9281	11.9874	12.0467	12.1076	12.1713	12.235	12.2987	12.3624	12.4261	12.4898	12.5529
0.118836	3	3	3	3	3	3	3	3	3	3	3	3	3	3	3	3	3	3	3	3	3	3	3	3	3	3	3	3	3	3	3	3	3	3	11.6247	11.6821	11.7414	11.8007	11.86	11.9193	11.9786	12.0395	12.1032	12.1669	12.2306	12.2943	12.358	12.4211	12.4802
0.119838	3	3	3	3	3	3	3	3	3	3	3	3	3	3	3	3	3	3	3	3	3	3	3	3	3	3	3	3	3	3	3	3	3	3	11.5607	11.6159	11.6733	11.7326	11.7919	11.8512	11.9105	11.9714	12.0351	12.0988	12.1625	12.2262	12.2893	12.3484	12.4076
0.12084	3	3	3	3	3	3	3	3	3	3	3	3	3	3	3	3	3	3	3	3	3	3	3	3	3	3	3	3	3	3	3	3	3	3	11.4968	11.5519	11.6071	11.6646	11.7239	11.7832	11.8425	11.9033	11.967	12.0307	12.0944	12.1575	12.2166	12.2758	12.3349
0.121842	3	3	3	3	3	3	3	3	3	3	3	3	3	3	3	3	3	3	3	3	3	3	3	3	3	3	3	3	3	3	3	3	3	3	11.4328	11.488	11.5431	11.5983	11.6558	11.7151	11.7744	11.8352	11.8989	11.9627	12.0257	12.0848	12.144	12.2031	12.2622
0.122844	3	3	3	3	3	3	3	3	3	3	3	3	3	3	3	3	3	3	3	3	3	3	3	3	3	3	3	3	3	3	3	3	3	3	11.3689	11.424	11.4792	11.5344	11.5895	11.647	11.7063	11.7671	11.8309	11.8939	11.953	12.0122	12.0713	12.1304	12.1896
0.123846	3	3	3	3	3	3	3	3	3	3	3	3	3	3	3	3	3	3	3	3	3	3	3	3	3	3	3	3	3	3	3	3	3	3	11.3049	11.3601	11.4153	11.4704	11.5256	11.5807	11.6382	11.6991	11.7621	11.8212	11.8804	11.9395	11.9986	12.0578	12.1169
0.124848	3	3	3	3	3	3	3	3	3	3	3	3	3	3	3	3	3	3	3	3	3	3	3	3	3	3	3	3	3	3	3	3	3	3	11.241	11.2962	11.3513	11.4065	11.4616	11.5168	11.5719	11.6303	11.6894	11.7486	11.8077	11.8668	11.926	11.9851	12.0442
0.12585	3	3	3	3	3	3	3	3	3	3	3	3	3	3	3	3	3	3	3	3	3	3	3	3	3	3	3	3	3	3	3	3	3	3	11.1779	11.233	11.2882	11.3433	11.3985	11.4536	11.5082	11.5607	11.6179	11.6771	11.7362	11.7953	11.8545	11.9136	11.9727
0.126852	3	3	3	3	3	3	3	3	3	3	3	3	3	3	3	3	3	3	3	3	3	3	3	3	3	3	3	3	3	3	3	3	3	3	11.1149	11.1701	11.2253	11.2804	11.3356	11.3902	11.4414	11.4939	11.5486	11.6059	11.665	11.7241	11.7833	11.8424	11.9015
0.127854	3	3	3	3	3	3	3	3	3	3	3	3	3	3	3	3	3	3	3	3	3	3	3	3	3	3	3	3	3	3	3	3	3	3	11.052	11.1072	11.1623	11.2175	11.2721	11.3233	11.3745	11.427	11.4818	11.5366	11.5938	11.6529	11.7121	11.7712	11.8303
0.128856	3	3	3	3	3	3	3	3	3	3	3	3	3	3	3	3	3	3	3	3	3	3	3	3	3	3	3	3	3	3	3	3	3	3	10.9891	11.0443	11.0994	11.154	11.2052	11.2565	11.3077	11.3601	11.4149	11.4697	11.5245	11.5817	11.6409	11.7	11.7591
0.129858	3	3	3	3	3	3	3	3	3	3	3	3	3	3	3	3	3	3	3	3	3	3	3	3	3	3	3	3	3	3	3	3	3	3	10.9262	10.9813	11.0359	11.0872	11.1384	11.1896	11.2408	11.2933	11.3481	11.4029	11.4576	11.5124	11.5696	11.6288	11.6879
0.13086	3	3	3	3	3	3	3	3	3	3	3	3	3	3	3	3	3	3	3	3	3	3	3	3	3	3	3	3	3	3	3	3	3	3	10.8633	10.9179	10.9691	11.0203	11.0715	11.1227	11.174	11.2264	11.2812	11.336	11.3908	11.4456	11.5004	11.5576	11.6167
0.131862	3	3	3	3	3	3	3	3	3	3	3	3	3	3	3	3	3	3	3	3	3	3	3	3	3	3	3	3	3	3	3	3	3	3	10.7998	10.851	10.9022	10.9534	11.0047	11.0559	11.1071	11.1596	11.2144	11.2691	11.3239	11.3787	11.4335	11.4883	11.5455
0.132864	3	3	3	3	3	3	3	3	3	3	3	3	3	3	3	3	3	3	3	3	3	3	3	3	3	3	3	3	3	3	3	3	3	3	10.7346	10.7858	10.837	10.8882	10.9394	10.9907	11.0419	11.092	11.1468	11.2015	11.2563	11.3111	11.3659	11.4207	11.4755
0.133866	3	3	3	3	3	3	3	3	3	3	3	3	3	3	3	3	3	3	3	3	3	3	3	3	3	3	3	3	3	3	3	3	3	3	10.673	10.7242	10.7755	10.8267	10.8779	10.9291	10.9779	11.0265	11.0774	11.1322	11.187	11.2418	11.2966	11.3513	11.4061
0.134868	3	3	3	3	3	3	3	3	3	3	3	3	3	3	3	3	3	3	3	3	3	3	3	3	3	3	3	3	3	3	3	3	3	3	10.6115	10.6627	10.7139	10.7652	10.8164	10.8652	10.9127	10.9613	11.012	11.0629	11.1177	11.1724	11.2272	11.282	11.3368
0.13587	3	3	3	3	3	3	3	3	3	3	3	3	3	3	3	3	3	3	3	3	3	3	3	3	3	3	3	3	3	3	3	3	3	3	10.55	10.6012	10.6524	10.7036	10.7524	10.7999	10.8474	10.896	10.9467	10.9974	11.0483	11.1031	11.1579	11.2127	11.2675
0.136872	3	3	3	3	3	3	3	3	3	3	3	3	3	3	3	3	3	3	3	3	3	3	3	3	3	3	3	3	3	3	3	3	3	3	10.4885	10.5397	10.5909	10.6397	10.6872	10.7347	10.7822	10.8308	10.8815	10.9322	10.9829	11.0338	11.0886	11.1433	11.1981
0.137874	3	3	3	3	3	3	3	3	3	3	3	3	3	3	3	3	3	3	3	3	3	3	3	3	3	3	3	3	3	3	3	3	3	3	10.4269	10.4781	10.5269	10.5744	10.6219	10.6694	10.7169	10.7656	10.8163	10.8669	10.9176	10.9683	11.0192	11.074	11.1288
0.138876	3	3	3	3	3	3	3	3	3	3	3	3	3	3	3	3	3	3	3	3	3	3	3	3	3	3	3	3	3	3	3	3	3	3	10.3654	10.4142	10.4617	10.5092	10.5567	10.6042	10.6517	10.7003	10.751	10.8017	10.8524	10.9031	10.9538	11.0047	11.0595
0.139878	3	3	3	3	3	3	3	3	3	3	3	3	3	3	3	3	3	3	3	3	3	3	3	3	3	3	3	3	3	3	3	3	3	3	10.3014	10.3489	10.3964	10.4439	10.4914	10.5389	10.5864	10.6351	10.6858	10.7365	10.7872	10.8378	10.8885	10.9392	10.9901
0.14088	3	3	3	3	3	3	3	3	3	3	3	3	3	3	3	3	3	3	3	3	3	3	3	3	3	3	3	3	3	3	3	3	3	3	10.2376	10.2851	10.3326	10.3801	10.4276	10.4751	10.5226	10.5712	10.6219	10.6726	10.7233	10.774	10.8247	10.8754	10.9236
0.141882	3	3	3	3	3	3	3	3	3	3	3	3	3	3	3	3	3	3	3	3	3	3	3	3	3	3	3	3	3	3	3	3	3	3	10.1775	10.2216	10.2691	10.3166	10.3641	10.4116	10.4591	10.5077	10.5584	10.6091	10.6598	10.7105	10.7612	10.8094	10.8565
0.142884	3	3	3	3	3	3	3	3	3	3	3	3	3	3	3	3	3	3	3	3	3	3	3	3	3	3	3	3	3	3	3	3	3	3	10.1175	10.1615	10.2056	10.2531	10.3006	10.3481	10.3956	10.4442	10.4949	10.5456	10.5963	10.647	10.6952	10.7423	10.7893
0.143886	3	3	3	3	3	3	3	3	3	3	3	3	3	3	3	3	3	3	3	3	3	3	3	3	3	3	3	3	3	3	3	3	3	3	10.0574	10.1014	10.1455	10.1896	10.2371	10.2846	10.3321	10.3807	10.4314	10.4821	10.5328	10.581	10.6281	10.6751	10.7222
0.144888	3	3	3	3	3	3	3	3	3	3	3	3	3	3	3	3	3	3	3	3	3	3	3	3	3	3	3	3	3	3	3	3	3	3	9.99739	10.0414	10.0854	10.1295	10.1736	10.2211	10.2686	10.3172	10.3679	10.4186	10.4668	10.5139	10.5609	10.608	10.6551
0.14589	3	3	3	3	3	3	3	3	3	3	3	3	3	3	3	3	3	3	3	3	3	3	3	3	3	3	3	3	3	3	3	3	3	3	9.93736	9.98138	10.0254	10.0694	10.1134	10.1576	10.2051	10.2537	10.3044	10.3526	10.3997	10.4467	10.4938	10.5409	10.5879
0.146892	3	3	3	3	3	3	3	3	3	3	3	3	3	3	3	3	3	3	3	3	3	3	3	3	3	3	3	3	3	3	3	3	3	3	9.87733	9.92135	9.96537	10.0094	10.0534	10.0974	10.1415	10.1902	10.2384	10.2855	10.3325	10.3796	10.4266	10.4737	10.5208
0.147894	3	3	3	3	3	3	3	3	3	3	3	3	3	3	3	3	3	3	3	3	3	3	3	3	3	3	3	3	3	3	3	3	3	3	9.81798	9.86201	9.90603	9.95005	9.99407	10.0381	10.0821	10.1249	10.172	10.2191	10.2661	10.3132	10.3602	10.4073	10.4544
0.148896	3	3	3	3	3	3	3	3	3	3	3	3	3	3	3	3	3	3	3	3	3	3	3	3	3	3	3	3	3	3	3	3	3	3	9.76004	9.80407	9.84809	9.89211	9.93613	9.98015	10.022	10.0637	10.1071	10.1542	10.2012	10.2483	10.2954	10.3424	10.3895
0.149898	3	3	3	3	3	3	3	3	3	3	3	3	3	3	3	3	3	3	3	3	3	3	3	3	3	3	3	3	3	3	3	3	3	3	9.7021	9.74612	9.79015	9.83417	9.87819	9.92003	9.96085	10.0026	10.0459	10.0893	10.1364	10.1834	10.2305	10.2775	10.3246
0.1509	3	3	3	3	3	3	3	3	3	3	3	3	3	3	3	3	3	3	3	3	3	3	3	3	3	3	3	3	3	3	3	3	3	3	9.64416	9.68818	9.73221	9.77623	9.81807	9.85889	9.89971	9.94142	9.98474	10.0281	10.0715	10.1185	10.1656	10.2127	10.2597
0.151902	3	3	3	3	3	3	3	3	3	3	3	3	3	3	3	3	3	3	3	3	3	3	3	3	3	3	3	3	3	3	3	3	3	3	9.58622	9.63024	9.67427	9.71611	9.75693	9.79775	9.83857	9.88028	9.9236	9.96692	10.0102	10.0536	10.1007	10.1478	10.1948
0.152904	3	3	3	3	3	3	3	3	3	3	3	3	3	3	3	3	3	3	3	3	3	3	3	3	3	3	3	3	3	3	3	3	3	3	9.52828	9.5723	9.61414	9.65497	9.69579	9.73661	9.77743	9.81913	9.86246	9.90578	9.9491	9.99242	10.0358	10.0829	10.13
0.153906	3	3	3	3	3	3	3	3	3	3	3	3	3	3	3	3	3	3	3	3	3	3	3	3	3	3	3	3	3	3	3	3	3	3	9.47034	9.51218	9.553	9.59383	9.63465	9.67547	9.71629	9.75799	9.80132	9.84464	9.88796	9.93128	9.9746	10.018	10.0651
0.154908	3	3	3	3	3	3	3	3	3	3	3	3	3	3	3	3	3	3	3	3	3	3	3	3	3	3	3	3	3	3	3	3	3	3	9.41022	9.45104	9.49186	9.53268	9.57351	9.61433	9.65515	9.69685	9.74017	9.7835	9.82682	9.87014	9.91346	9.95678	10.0002
0.15591	3	3	3	3	3	3	3	3	3	3	3	3	3	3	3	3	3	3	3	3	3	3	3	3	3	3	3	3	3	3	3	3	3	3	9.35354	9.39436	9.43518	9.476	9.51682	9.55765	9.59787	9.63643	9.67814	9.72146	9.76478	9.80811	9.85143	9.89475	9.93807
0.156912	3	3	3	3	3	3	3	3	3	3	3	3	3	3	3	3	3	3	3	3	3	3	3	3	3	3	3	3	3	3	3	3	3	3	9.29769	9.33852	9.37934	9.42016	9.46098	9.50121	9.53896	9.57751	9.61755	9.65926	9.70258	9.7459	9.78923	9.83255	9.87587
0.157914	3	3	3	3	3	3	3	3	3	3	3	3	3	3	3	3	3	3	3	3	3	3	3	3	3	3	3	3	3	3	3	3	3	3	9.24185	9.28267	9.3235	9.36432	9.40454	9.44229	9.48004	9.5186	9.55863	9.59867	9.64038	9.6837	9.72702	9.77034	9.81367
0.158916	3	3	3	3	3	3	3	3	3	3	3	3	3	3	3	3	3	3	3	3	3	3	3	3	3	3	3	3	3	3	3	3	3	3	9.18601	9.22683	9.26765	9.30788	9.34563	9.38338	9.42113	9.45968	9.49972	9.53975	9.57979	9.6215	9.66482	9.70814	9.75146
0.159918	3	3	3	3	3	3	3	3	3	3	3	3	3	3	3	3	3	3	3	3	3	3	3	3	3	3	3	3	3	3	3	3	3	3	9.13017	9.17099	9.21121	9.24896	9.28671	9.32446	9.36221	9.40077	9.4408	9.48084	9.52087	9.56091	9.60262	9.64594	9.68926
0.16092	3	3	3	3	3	3	3	3	3	3	3	3	3	3	3	3	3	3	3	3	3	3	3	3	3	3	3	3	3	3	3	3	3	3	9.07432	9.11455	9.1523	9.19005	9.2278	9.26555	9.3033	9.34185	9.38189	9.42192	9.46196	9.50199	9.54203	9.58374	9.62706
0.161922	3	3	3	3	3	3	3	3	3	3	3	3	3	3	3	3	3	3	3	3	3	3	3	3	3	3	3	3	3	3	3	3	3	3	9.01788	9.05563	9.09338	9.13113	9.16888	9.20663	9.24438	9.28294	9.32297	9.36301	9.40304	9.44308	9.48311	9.52315	9.56486
0.162924	3	3	3	3	3	3	3	3	3	3	3	3	3	3	3	3	3	3	3	3	3	3	3	3	3	3	3	3	3	3	3	3	3	3	8.95987	8.99762	9.03537	9.07312	9.11087	9.14862	9.18637	9.22493	9.26496	9.305	9.34503	9.38506	9.4251	9.46513	9.5045
0.163926	3	3	3	3	3	3	3	3	3	3	3	3	3	3	3	3	3	3	3	3	3	3	3	3	3	3	3	3	3	3	3	3	3	3	8.90494	8.94126	8.979	9.01676	9.05451	9.09225	9.13001	9.16856	9.20859	9.24863	9.28866	9.3287	9.36873	9.4081	9.44509
0.164928	3	3	3	3	3	3	3	3	3	3	3	3	3	3	3	3	3	3	3	3	3	3	3	3	3	3	3	3	3	3	3	3	3	3	8.85135	8.88632	8.92264	8.96039	8.99814	9.03589	9.07364	9.11219	9.15223	9.19226	9.2323	9.27233	9.3117	9.34869	9.38568
0.16593	3	3	3	3	3	3	3	3	3	3	3	3	3	3	3	3	3	3	3	3	3	3	3	3	3	3	3	3	3	3	3	3	3	3	8.79777	8.83273	8.8677	8.90402	8.94177	8.97952	9.01727	9.05583	9.09586	9.13589	9.17593	9.2153	9.25229	9.28928	9.32627
0.166932	3	3	3	3	3	3	3	3	3	3	3	3	3	3	3	3	3	3	3	3	3	3	3	3	3	3	3	3	3	3	3	3	3	3	8.74418	8.77915	8.81412	8.84909	8.8854	8.92315	8.96091	8.99946	9.03949	9.07953	9.1189	9.15589	9.19288	9.22987	9.26686
0.167934	3	3	3	3	3	3	3	3	3	3	3	3	3	3	3	3	3	3	3	3	3	3	3	3	3	3	3	3	3	3	3	3	3	3	8.69059	8.72556	8.76053	8.7955	8.83047	8.86679	8.90454	8.94309	8.98313	9.0225	9.05949	9.09647	9.13346	9.17046	9.20745
0.168936	3	3	3	3	3	3	3	3	3	3	3	3	3	3	3	3	3	3	3	3	3	3	3	3	3	3	3	3	3	3	3	3	3	3	8.63701	8.67198	8.70695	8.74191	8.77688	8.81185	8.84817	8.88673	8.92609	8.96308	9.00007	9.03706	9.07405	9.11104	9.14803
0.169938	3	3	3	3	3	3	3	3	3	3	3	3	3	3	3	3	3	3	3	3	3	3	3	3	3	3	3	3	3	3	3	3	3	3	8.58342	8.61839	8.65336	8.68833	8.7233	8.75827	8.79324	8.82969	8.86668	8.90367	8.94066	8.97765	9.01464	9.05163	9.08862
0.17094	3	3	3	3	3	3	3	3	3	3	3	3	3	3	3	3	3	3	3	3	3	3	3	3	3	3	3	3	3	3	3	3	3	3	8.53181	8.56678	8.60175	8.63672	8.67169	8.70666	8.74106	8.77408	8.80965	8.84663	8.88363	8.92062	8.95761	8.9946	9.03159
0.171942	3	3	3	3	3	3	3	3	3	3	3	3	3	3	3	3	3	3	3	3	3	3	3	3	3	3	3	3	3	3	3	3	3	3	8.48051	8.51548	8.55045	8.58542	8.62039	8.65479	8.68716	8.72018	8.7544	8.78996	8.82695	8.86394	8.90093	8.93792	8.97491
0.172944	3	3	3	3	3	3	3	3	3	3	3	3	3	3	3	3	3	3	3	3	3	3	3	3	3	3	3	3	3	3	3	3	3	3	8.42921	8.46418	8.49914	8.53411	8.56851	8.60089	8.63326	8.66628	8.7005	8.73472	8.77028	8.80727	8.84426	8.88125	8.91824
0.173946	3	3	3	3	3	3	3	3	3	3	3	3	3	3	3	3	3	3	3	3	3	3	3	3	3	3	3	3	3	3	3	3	3	3	8.3779	8.41287	8.44784	8.48224	8.51461	8.54699	8.57936	8.61239	8.6466	8.68082	8.71503	8.7506	8.78759	8.82458	8.86157
0.174948	3	3	3	3	3	3	3	3	3	3	3	3	3	3	3	3	3	3	3	3	3	3	3	3	3	3	3	3	3	3	3	3	3	3	8.3266	8.36157	8.39597	8.42834	8.46072	8.49309	8.52546	8.55849	8.5927	8.62692	8.66114	8.69535	8.73091	8.7679	8.80489
0.17595	3	3	3	3	3	3	3	3	3	3	3	3	3	3	3	3	3	3	3	3	3	3	3	3	3	3	3	3	3	3	3	3	3	3	8.27529	8.30969	8.34207	8.37444	8.40682	8.43919	8.47157	8.50459	8.5388	8.57302	8.60724	8.64145	8.67567	8.71123	8.74822
0.176952	3	3	3	3	3	3	3	3	3	3	3	3	3	3	3	3	3	3	3	3	3	3	3	3	3	3	3	3	3	3	3	3	3	3	8.22342	8.25579	8.28817	8.32054	8.35292	8.38529	8.41767	8.45069	8.48491	8.51912	8.55334	8.58755	8.62177	8.65599	8.69155
0.177954	3	3	3	3	3	3	3	3	3	3	3	3	3	3	3	3	3	3	3	3	3	3	3	3	3	3	3	3	3	3	3	3	3	3	8.17049	8.20286	8.23524	8.26761	8.29999	8.33236	8.36473	8.39776	8.43197	8.46619	8.50041	8.53462	8.56884	8.60305	8.63664
0.178956	3	3	3	3	3	3	3	3	3	3	3	3	3	3	3	3	3	3	3	3	3	3	3	3	3	3	3	3	3	3	3	3	3	3	8.12042	8.15151	8.18389	8.21626	8.24864	8.28101	8.31338	8.34641	8.38062	8.41484	8.44906	8.48327	8.51749	8.55108	8.58272
0.179958	3	3	3	3	3	3	3	3	3	3	3	3	3	3	3	3	3	3	3	3	3	3	3	3	3	3	3	3	3	3	3	3	3	3	8.07145	8.10144	8.13254	8.16491	8.19729	8.22966	8.26203	8.29506	8.32927	8.36349	8.39771	8.43192	8.46551	8.49715	8.5288
0.18096	3	3	3	3	3	3	3	3	3	3	3	3	3	3	3	3	3	3	3	3	3	3	3	3	3	3	3	3	3	3	3	3	3	3	8.02247	8.05247	8.08247	8.11356	8.14594	8.17831	8.21068	8.24371	8.27792	8.31214	8.34636	8.37994	8.41159	8.44323	8.47488
0.181962	3	3	3	3	3	3	3	3	3	3	3	3	3	3	3	3	3	3	3	3	3	3	3	3	3	3	3	3	3	3	3	3	3	3	7.9735	8.0035	8.0335	8.06349	8.09459	8.12696	8.15933	8.19236	8.22657	8.26079	8.29438	8.32602	8.35767	8.38931	8.42095
0.182964	3	3	3	3	3	3	3	3	3	3	3	3	3	3	3	3	3	3	3	3	3	3	3	3	3	3	3	3	3	3	3	3	3	3	7.92453	7.95452	7.98452	8.01452	8.04452	8.07561	8.10798	8.14101	8.17522	8.20881	8.24046	8.2721	8.30374	8.33539	8.36703
0.183966	3	3	3	3	3	3	3	3	3	3	3	3	3	3	3	3	3	3	3	3	3	3	3	3	3	3	3	3	3	3	3	3	3	3	7.87555	7.90555	7.93555	7.96555	7.99554	8.02554	8.05663	8.08966	8.12325	8.15489	8.18653	8.21818	8.24982	8.28147	8.31311
0.184968	3	3	3	3	3	3	3	3	3	3	3	3	3	3	3	3	3	3	3	3	3	3	3	3	3	3	3	3	3	3	3	3	3	3	7.82658	7.85658	7.88658	7.91657	7.94657	7.97657	8.00657	8.03768	8.06932	8.10097	8.13261	8.16426	8.1959	8.22754	8.25919
0.18597	3	3	3	3	3	3	3	3	3	3	3	3	3	3	3	3	3	3	3	3	3	3	3	3	3	3	3	3	3	3	3	3	3	3	7.77783	7.80772	7.83772	7.86771	7.89771	7.92771	7.95771	7.98828	8.01993	8.05157	8.08322	8.11486	8.1465	8.17815	8.20802
0.186972	3	3	3	3	3	3	3	3	3	3	3	3	3	3	3	3	3	3	3	3	3	3	3	3	3	3	3	3	3	3	3	3	3	3	7.73116	7.75898	7.78887	7.81887	7.84886	7.87886	7.90886	7.93944	7.97108	8.00273	8.03437	8.06601	8.09766	8.12753	8.15684
0.187974	3	3	3	3	3	3	3	3	3	3	3	3	3	3	3	3	3	3	3	3	3	3	3	3	3	3	3	3	3	3	3	3	3	3	7.68449	7.71231	7.74014	7.77002	7.80002	7.83002	7.86001	7.89059	7.92224	7.95388	7.98552	8.01717	8.04704	8.07635	8.10565
0.188976	3	3	3	3	3	3	3	3	3	3	3	3	3	3	3	3	3	3	3	3	3	3	3	3	3	3	3	3	3	3	3	3	3	3	7.63781	7.66564	7.69346	7.72129	7.75117	7.78117	7.81117	7.84175	7.87339	7.90503	7.93668	7.96655	7.99586	8.02516	8.05447
0.189978	3	3	3	3	3	3	3	3	3	3	3	3	3	3	3	3	3	3	3	3	3	3	3	3	3	3	3	3	3	3	3	3	3	3	7.59114	7.61896	7.64679	7.67461	7.70244	7.73232	7.76232	7.7929	7.82454	7.85619	7.88606	7.91537	7.94467	7.97398	8.00329
0.19098	3	3	3	3	3	3	3	3	3	3	3	3	3	3	3	3	3	3	3	3	3	3	3	3	3	3	3	3	3	3	3	3	3	3	7.54447	7.57229	7.60011	7.62794	7.65577	7.68359	7.71347	7.74405	7.7757	7.80557	7.83488	7.86418	7.89349	7.9228	7.9521
0.191982	3	3	3	3	3	3	3	3	3	3	3	3	3	3	3	3	3	3	3	3	3	3	3	3	3	3	3	3	3	3	3	3	3	3	7.49779	7.52562	7.55344	7.58127	7.60909	7.63692	7.66474	7.69521	7.72508	7.75439	7.78369	7.813	7.84231	7.87161	7.90092
0.192984	3	3	3	3	3	3	3	3	3	3	3	3	3	3	3	3	3	3	3	3	3	3	3	3	3	3	3	3	3	3	3	3	3	3	7.45204	7.47986	7.50769	7.53551	7.56334	7.59116	7.61899	7.64578	7.67497	7.70428	7.73358	7.76289	7.7922	7.8215	7.85081
0.193986	3	3	3	3	3	3	3	3	3	3	3	3	3	3	3	3	3	3	3	3	3	3	3	3	3	3	3	3	3	3	3	3	3	3	7.40764	7.43547	7.46329	7.49112	7.51894	7.54677	7.57309	7.59939	7.62656	7.65575	7.68506	7.71437	7.74367	7.77298	7.80228
0.194988	3	3	3	3	3	3	3	3	3	3	3	3	3	3	3	3	3	3	3	3	3	3	3	3	3	3	3	3	3	3	3	3	3	3	7.36325	7.39107	7.4189	7.44672	7.47455	7.50087	7.5267	7.553	7.58017	7.60734	7.63654	7.66584	7.69515	7.72445	7.75376
0.19599	3	3	3	3	3	3	3	3	3	3	3	3	3	3	3	3	3	3	3	3	3	3	3	3	3	3	3	3	3	3	3	3	3	3	7.31885	7.34668	7.3745	7.40233	7.42865	7.45448	7.48031	7.50661	7.53378	7.56095	7.58812	7.61732	7.64662	7.67593	7.70523
0.196992	3	3	3	3	3	3	3	3	3	3	3	3	3	3	3	3	3	3	3	3	3	3	3	3	3	3	3	3	3	3	3	3	3	3	7.27446	7.30228	7.33011	7.35643	7.38226	7.40809	7.43392	7.46022	7.48739	7.51456	7.54173	7.5689	7.5981	7.6274	7.65671
0.197994	3	3	3	3	3	3	3	3	3	3	3	3	3	3	3	3	3	3	3	3	3	3	3	3	3	3	3	3	3	3	3	3	3	3	7.23006	7.25789	7.28421	7.31004	7.33587	7.3617	7.38753	7.41383	7.441	7.46817	7.49534	7.52251	7.54968	7.57888	7.60819
0.198996	3	3	3	3	3	3	3	3	3	3	3	3	3	3	3	3	3	3	3	3	3	3	3	3	3	3	3	3	3	3	3	3	3	3	7.18567	7.21198	7.23782	7.26365	7.28948	7.31531	7.34114	7.36744	7.39461	7.42178	7.44895	7.47612	7.50329	7.53047	7.55966
0.199998	3	3	3	3	3	3	3	3	3	3	3	3	3	3	3	3	3	3	3	3	3	3	3	3	3	3	3	3	3	3	3	3	3	3	7.13976	7.1656	7.19143	7.21726	7.24309	7.26892	7.29475	7.32105	7.34822	7.37539	7.40256	7.42973	7.45691	7.48408	7.51125
0.201	3	3	3	3	3	3	3	3	3	3	3	3	3	3	3	3	3	3	3	3	3	3	3	3	3	3	3	3	3	3	3	3	3	3	7.09725	7.12308	7.14891	7.17475	7.20058	7.22641	7.25175	7.27618	7.30224	7.32941	7.35658	7.38376	7.41093	7.4381	7.46527
0.202002	3	3	3	3	3	3	3	3	3	3	3	3	3	3	3	3	3	3	3	3	3	3	3	3	3	3	3	3	3	3	3	3	3	3	7.05509	7.08092	7.10676	7.13259	7.15842	7.18376	7.20776	7.23219	7.25741	7.28347	7.31064	7.33781	7.36499	7.39216	7.41933
0.203004	3	3	3	3	3	3	3	3	3	3	3	3	3	3	3	3	3	3	3	3	3	3	3	3	3	3	3	3	3	3	3	3	3	3	7.01294	7.03877	7.0646	7.09043	7.11577	7.13977	7.16378	7.18821	7.21342	7.23864	7.2647	7.29187	7.31904	7.34622	7.37339
0.204006	3	3	3	3	3	3	3	3	3	3	3	3	3	3	3	3	3	3	3	3	3	3	3	3	3	3	3	3	3	3	3	3	3	3	6.97078	6.99661	7.02244	7.04778	7.07178	7.09579	7.11979	7.14422	7.16944	7.19465	7.21987	7.24593	7.2731	7.30027	7.32745
0.205008	3	3	3	3	3	3	3	3	3	3	3	3	3	3	3	3	3	3	3	3	3	3	3	3	3	3	3	3	3	3	3	3	3	3	6.92862	6.95445	6.97979	7.00379	7.0278	7.0518	7.07581	7.10024	7.12545	7.15067	7.17588	7.2011	7.22716	7.25433	7.2815
0.20601	3	3	3	3	3	3	3	3	3	3	3	3	3	3	3	3	3	3	3	3	3	3	3	3	3	3	3	3	3	3	3	3	3	3	6.88646	6.9118	6.9358	6.95981	6.98381	7.00782	7.03182	7.05626	7.08147	7.10668	7.1319	7.15711	7.18233	7.20839	7.23556
0.207012	3	3	3	3	3	3	3	3	3	3	3	3	3	3	3	3	3	3	3	3	3	3	3	3	3	3	3	3	3	3	3	3	3	3	6.84381	6.86781	6.89182	6.91582	6.93983	6.96383	6.98784	7.01227	7.03749	7.0627	7.08791	7.11313	7.13834	7.16355	7.18962
0.208014	3	3	3	3	3	3	3	3	3	3	3	3	3	3	3	3	3	3	3	3	3	3	3	3	3	3	3	3	3	3	3	3	3	3	3	3	3	3	3	3	3	3	3	3	3	3	3	3	3
0.209016	3	3	3	3	3	3	3	3	3	3	3	3	3	3	3	3	3	3	3	3	3	3	3	3	3	3	3	3	3	3	3	3	3	3	3	3	3	3	3	3	3	3	3	3	3	3	3	3	3
0.210018	3	3	3	3	3	3	3	3	3	3	3	3	3	3	3	3	3	3	3	3	3	3	3	3	3	3	3	3	3	3	3	3	3	3	3	3	3	3	3	3	3	3	3	3	3	3	3	3	3
0.21102	3	3	3	3	3	3	3	3	3	3	3	3	3	3	3	3	3	3	3	3	3	3	3	3	3	3	3	3	3	3	3	3	3	3	3	3	3	3	3	3	3	3	3	3	3	3	3	3	3
0.212022	3	3	3	3	3	3	3	3	3	3	3	3	3	3	3	3	3	3	3	3	3	3	3	3	3	3	3	3	3	3	3	3	3	3	3	3	3	3	3	3	3	3	3	3	3	3	3	3	3
0.213024	3	3	3	3	3	3	3	3	3	3	3	3	3	3	3	3	3	3	3	3	3	3	3	3	3	3	3	3	3	3	3	3	3	3	3	3	3	3	3	3	3	3	3	3	3	3	3	3	3
0.214026	3	3	3	3	3	3	3	3	3	3	3	3	3	3	3	3	3	3	3	3	3	3	3	3	3	3	3	3	3	3	3	3	3	3	3	3	3	3	3	3	3	3	3	3	3	3	3	3	3
0.215028	3	3	3	3	3	3	3	3	3	3	3	3	3	3	3	3	3	3	3	3	3	3	3	3	3	3	3	3	3	3	3	3	3	3	3	3	3	3	3	3	3	3	3	3	3	3	3	3	3
0.21603	3	3	3	3	3	3	3	3	3	3	3	3	3	3	3	3	3	3	3	3	3	3	3	3	3	3	3	3	3	3	3	3	3	3	3	3	3	3	3	3	3	3	3	3	3	3	3	3	3
0.217032	3	3	3	3	3	3	3	3	3	3	3	3	3	3	3	3	3	3	3	3	3	3	3	3	3	3	3	3	3	3	3	3	3	3	3	3	3	3	3	3	3	3	3	3	3	3	3	3	3
0.218034	3	3	3	3	3	3	3	3	3	3	3	3	3	3	3	3	3	3	3	3	3	3	3	3	3	3	3	3	3	3	3	3	3	3	3	3	3	3	3	3	3	3	3	3	3	3	3	3	3
0.219036	3	3	3	3	3	3	3	3	3	3	3	3	3	3	3	3	3	3	3	3	3	3	3	3	3	3	3	3	3	3	3	3	3	3	3	3	3	3	3	3	3	3	3	3	3	3	3	3	3
0.220038	3	3	3	3	3	3	3	3	3	3	3	3	3	3	3	3	3	3	3	3	3	3	3	3	3	3	3	3	3	3	3	3	3	3	3	3	3	3	3	3	3	3	3	3	3	3	3	3	3
0.22104	3	3	3	3	3	3	3	3	3	3	3	3	3	3	3	3	3	3	3	3	3	3	3	3	3	3	3	3	3	3	3	3	3	3	3	3	3	3	3	3	3	3	3	3	3	3	3	3	3
0.222042	3	3	3	3	3	3	3	3	3	3	3	3	3	3	3	3	3	3	3	3	3	3	3	3	3	3	3	3	3	3	3	3	3	3	3	3	3	3	3	3	3	3	3	3	3	3	3	3	3
0.223044	3	3	3	3	3	3	3	3	3	3	3	3	3	3	3	3	3	3	3	3	3	3	3	3	3	3	3	3	3	3	3	3	3	3	3	3	3	3	3	3	3	3	3	3	3	3	3	3	3
0.224046	3	3	3	3	3	3	3	3	3	3	3	3	3	3	3	3	3	3	3	3	3	3	3	3	3	3	3	3	3	3	3	3	3	3	3	3	3	3	3	3	3	3	3	3	3	3	3	3	3
0.225048	3	3	3	3	3	3	3	3	3	3	3	3	3	3	3	3	3	3	3	3	3	3	3	3	3	3	3	3	3	3	3	3	3	3	3	3	3	3	3	3	3	3	3	3	3	3	3	3	3
0.22605	3	3	3	3	3	3	3	3	3	3	3	3	3	3	3	3	3	3	3	3	3	3	3	3	3	3	3	3	3	3	3	3	3	3	3	3	3	3	3	3	3	3	3	3	3	3	3	3	3
0.227052	3	3	3	3	3	3	3	3	3	3	3	3	3	3	3	3	3	3	3	3	3	3	3	3	3	3	3	3	3	3	3	3	3	3	3	3	3	3	3	3	3	3	3	3	3	3	3	3	3
0.228054	3	3	3	3	3	3	3	3	3	3	3	3	3	3	3	3	3	3	3	3	3	3	3	3	3	3	3	3	3	3	3	3	3	3	3	3	3	3	3	3	3	3	3	3	3	3	3	3	3
0.229056	3	3	3	3	3	3	3	3	3	3	3	3	3	3	3	3	3	3	3	3	3	3	3	3	3	3	3	3	3	3	3	3	3	3	3	3	3	3	3	3	3	3	3	3	3	3	3	3	3
0.230058	3	3	3	3	3	3	3	3	3	3	3	3	3	3	3	3	3	3	3	3	3	3	3	3	3	3	3	3	3	3	3	3	3	3	3	3	3	3	3	3	3	3	3	3	3	3	3	3	3
0.23106	3	3	3	3	3	3	3	3	3	3	3	3	3	3	3	3	3	3	3	3	3	3	3	3	3	3	3	3	3	3	3	3	3	3	3	3	3	3	3	3	3	3	3	3	3	3	3	3	3
0.232062	3	3	3	3	3	3	3	3	3	3	3	3	3	3	3	3	3	3	3	3	3	3	3	3	3	3	3	3	3	3	3	3	3	3	3	3	3	3	3	3	3	3	3	3	3	3	3	3	3
0.233064	3	3	3	3	3	3	3	3	3	3	3	3	3	3	3	3	3	3	3	3	3	3	3	3	3	3	3	3	3	3	3	3	3	3	3	3	3	3	3	3	3	3	3	3	3	3	3	3	3
0.234066	3	3	3	3	3	3	3	3	3	3	3	3	3	3	3	3	3	3	3	3	3	3	3	3	3	3	3	3	3	3	3	3	3	3	3	3	3	3	3	3	3	3	3	3	3	3	3	3	3
0.235068	3	3	3	3	3	3	3	3	3	3	3	3	3	3	3	3	3	3	3	3	3	3	3	3	3	3	3	3	3	3	3	3	3	3	3	3	3	3	3	3	3	3	3	3	3	3	3	3	3
0.23607	3	3	3	3	3	3	3	3	3	3	3	3	3	3	3	3	3	3	3	3	3	3	3	3	3	3	3	3	3	3	3	3	3	3	3	3	3	3	3	3	3	3	3	3	3	3	3	3	3
0.237072	3	3	3	3	3	3	3	3	3	3	3	3	3	3	3	3	3	3	3	3	3	3	3	3	3	3	3	3	3	3	3	3	3	3	3	3	3	3	3	3	3	3	3	3	3	3	3	3	3
0.238074	3	3	3	3	3	3	3	3	3	3	3	3	3	3	3	3	3	3	3	3	3	3	3	3	3	3	3	3	3	3	3	3	3	3	3	3	3	3	3	3	3	3	3	3	3	3	3	3	3
0.239076	3	3	3	3	3	3	3	3	3	3	3	3	3	3	3	3	3	3	3	3	3	3	3	3	3	3	3	3	3	3	3	3	3	3	3	3	3	3	3	3	3	3	3	3	3	3	3	3	3
0.240078	3	3	3	3	3	3	3	3	3	3	3	3	3	3	3	3	3	3	3	3	3	3	3	3	3	3	3	3	3	3	3	3	3	3	3	3	3	3	3	3	3	3	3	3	3	3	3	3	3
0.24108	3	3	3	3	3	3	3	3	3	3	3	3	3	3	3	3	3	3	3	3	3	3	3	3	3	3	3	3	3	3	3	3	3	3	3	3	3	3	3	3	3	3	3	3	3	3	3	3	3
0.242082	3	3	3	3	3	3	3	3	3	3	3	3	3	3	3	3	3	3	3	3	3	3	3	3	3	3	3	3	3	3	3	3	3	3	3	3	3	3	3	3	3	3	3	3	3	3	3	3	3
0.243084	3	3	3	3	3	3	3	3	3	3	3	3	3	3	3	3	3	3	3	3	3	3	3	3	3	3	3	3	3	3	3	3	3	3	3	3	3	3	3	3	3	3	3	3	3	3	3	3	3
0.244086	3	3	3	3	3	3	3	3	3	3	3	3	3	3	3	3	3	3	3	3	3	3	3	3	3	3	3	3	3	3	3	3	3	3	3	3	3	3	3	3	3	3	3	3	3	3	3	3	3
0.245088	3	3	3	3	3	3	3	3	3	3	3	3	3	3	3	3	3	3	3	3	3	3	3	3	3	3	3	3	3	3	3	3	3	3	3	3	3	3	3	3	3	3	3	3	3	3	3	3	3
0.24609	3	3	3	3	3	3	3	3	3	3	3	3	3	3	3	3	3	3	3	3	3	3	3	3	3	3	3	3	3	3	3	3	3	3	3	3	3	3	3	3	3	3	3	3	3	3	3	3	3
0.247092	3	3	3	3	3	3	3	3	3	3	3	3	3	3	3	3	3	3	3	3	3	3	3	3	3	3	3	3	3	3	3	3	3	3	3	3	3	3	3	3	3	3	3	3	3	3	3	3	3
0.248094	3	3	3	3	3	3	3	3	3	3	3	3	3	3	3	3	3	3	3	3	3	3	3	3	3	3	3	3	3	3	3	3	3	3	3	3	3	3	3	3	3	3	3	3	3	3	3	3	3
0.249096	3	3	3	3	3	3	3	3	3	3	3	3	3	3	3	3	3	3	3	3	3	3	3	3	3	3	3	3	3	3	3	3	3	3	3	3	3	3	3	3	3	3	3	3	3	3	3	3	3
0.250098	3	3	3	3	3	3	3	3	3	3	3	3	3	3	3	3	3	3	3	3	3	3	3	3	3	3	3	3	3	3	3	3	3	3	3	3	3	3	3	3	3	3	3	3	3	3	3	3	3
0.2511	3	3	3	3	3	3	3	3	3	3	3	3	3	3	3	3	3	3	3	3	3	3	3	3	3	3	3	3	3	3	3	3	3	3	3	3	3	3	3	3	3	3	3	3	3	3	3	3	3
0.252102	3	3	3	3	3	3	3	3	3	3	3	3	3	3	3	3	3	3	3	3	3	3	3	3	3	3	3	3	3	3	3	3	3	3	3	3	3	3	3	3	3	3	3	3	3	3	3	3	3
0.253104	3	3	3	3	3	3	3	3	3	3	3	3	3	3	3	3	3	3	3	3	3	3	3	3	3	3	3	3	3	3	3	3	3	3	3	3	3	3	3	3	3	3	3	3	3	3	3	3	3
0.254106	3	3	3	3	3	3	3	3	3	3	3	3	3	3	3	3	3	3	3	3	3	3	3	3	3	3	3	3	3	3	3	3	3	3	3	3	3	3	3	3	3	3	3	3	3	3	3	3	3
0.255108	3	3	3	3	3	3	3	3	3	3	3	3	3	3	3	3	3	3	3	3	3	3	3	3	3	3	3	3	3	3	3	3	3	3	3	3	3	3	3	3	3	3	3	3	3	3	3	3	3
0.25611	3	3	3	3	3	3	3	3	3	3	3	3	3	3	3	3	3	3	3	3	3	3	3	3	3	3	3	3	3	3	3	3	3	3	3	3	3	3	3	3	3	3	3	3	3	3	3	3	3
0.257112	3	3	3	3	3	3	3	3	3	3	3	3	3	3	3	3	3	3	3	3	3	3	3	3	3	3	3	3	3	3	3	3	3	3	3	3	3	3	3	3	3	3	3	3	3	3	3	3	3
0.258114	3	3	3	3	3	3	3	3	3	3	3	3	3	3	3	3	3	3	3	3	3	3	3	3	3	3	3	3	3	3	3	3	3	3	3	3	3	3	3	3	3	3	3	3	3	3	3	3	3
0.259116	3	3	3	3	3	3	3	3	3	3	3	3	3	3	3	3	3	3	3	3	3	3	3	3	3	3	3	3	3	3	3	3	3	3	3	3	3	3	3	3	3	3	3	3	3	3	3	3	3
0.260118	3	3	3	3	3	3	3	3	3	3	3	3	3	3	3	3	3	3	3	3	3	3	3	3	3	3	3	3	3	3	3	3	3	3	3	3	3	3	3	3	3	3	3	3	3	3	3	3	3
0.26112	3	3	3	3	3	3	3	3	3	3	3	3	3	3	3	3	3	3	3	3	3	3	3	3	3	3	3	3	3	3	3	3	3	3	3	3	3	3	3	3	3	3	3	3	3	3	3	3	3
0.262122	3	3	3	3	3	3	3	3	3	3	3	3	3	3	3	3	3	3	3	3	3	3	3	3	3	3	3	3	3	3	3	3	3	3	3	3	3	3	3	3	3	3	3	3	3	3	3	3	3
0.263124	3	3	3	3	3	3	3	3	3	3	3	3	3	3	3	3	3	3	3	3	3	3	3	3	3	3	3	3	3	3	3	3	3	3	3	3	3	3	3	3	3	3	3	3	3	3	3	3	3
0.264126	3	3	3	3	3	3	3	3	3	3	3	3	3	3	3	3	3	3	3	3	3	3	3	3	3	3	3	3	3	3	3	3	3	3	3	3	3	3	3	3	3	3	3	3	3	3	3	3	3
0.265128	3	3	3	3	3	3	3	3	3	3	3	3	3	3	3	3	3	3	3	3	3	3	3	3	3	3	3	3	3	3	3	3	3	3	3	3	3	3	3	3	3	3	3	3	3	3	3	3	3
0.26613	3	3	3	3	3	3	3	3	3	3	3	3	3	3	3	3	3	3	3	3	3	3	3	3	3	3	3	3	3	3	3	3	3	3	3	3	3	3	3	3	3	3	3	3	3	3	3	3	3
0.267132	3	3	3	3	3	3	3	3	3	3	3	3	3	3	3	3	3	3	3	3	3	3	3	3	3	3	3	3	3	3	3	3	3	3	3	3	3	3	3	3	3	3	3	3	3	3	3	3	3
0.268134	3	3	3	3	3	3	3	3	3	3	3	3	3	3	3	3	3	3	3	3	3	3	3	3	3	3	3	3	3	3	3	3	3	3	3	3	3	3	3	3	3	3	3	3	3	3	3	3	3
0.269136	3	3	3	3	3	3	3	3	3	3	3	3	3	3	3	3	3	3	3	3	3	3	3	3	3	3	3	3	3	3	3	3	3	3	3	3	3	3	3	3	3	3	3	3	3	3	3	3	3
0.270138	3	3	3	3	3	3	3	3	3	3	3	3	3	3	3	3	3	3	3	3	3	3	3	3	3	3	3	3	3	3	3	3	3	3	3	3	3	3	3	3	3	3	3	3	3	3	3	3	3
0.27114	3	3	3	3	3	3	3	3	3	3	3	3	3	3	3	3	3	3	3	3	3	3	3	3	3	3	3	3	3	3	3	3	3	3	3	3	3	3	3	3	3	3	3	3	3	3	3	3	3
0.272142	3	3	3	3	3	3	3	3	3	3	3	3	3	3	3	3	3	3	3	3	3	3	3	3	3	3	3	3	3	3	3	3	3	3	3	3	3	3	3	3	3	3	3	3	3	3	3	3	3
0.273144	3	3	3	3	3	3	3	3	3	3	3	3	3	3	3	3	3	3	3	3	3	3	3	3	3	3	3	3	3	3	3	3	3	3	3	3	3	3	3	3	3	3	3	3	3	3	3	3	3
0.274146	3	3	3	3	3	3	3	3	3	3	3	3	3	3	3	3	3	3	3	3	3	3	3	3	3	3	3	3	3	3	3	3	3	3	3	3	3	3	3	3	3	3	3	3	3	3	3	3	3
0.275148	3	3	3	3	3	3	3	3	3	3	3	3	3	3	3	3	3	3	3	3	3	3	3	3	3	3	3	3	3	3	3	3	3	3	3	3	3	3	3	3	3	3	3	3	3	3	3	3	3
0.27615	3	3	3	3	3	3	3	3	3	3	3	3	3	3	3	3	3	3	3	3	3	3	3	3	3	3	3	3	3	3	3	3	3	3	3	3	3	3	3	3	3	3	3	3	3	3	3	3	3
0.277152	3	3	3	3	3	3	3	3	3	3	3	3	3	3	3	3	3	3	3	3	3	3	3	3	3	3	3	3	3	3	3	3	3	3	3	3	3	3	3	3	3	3	3	3	3	3	3	3	3
0.278154	3	3	3	3	3	3	3	3	3	3	3	3	3	3	3	3	3	3	3	3	3	3	3	3	3	3	3	3	3	3	3	3	3	3	3	3	3	3	3	3	3	3	3	3	3	3	3	3	3
0.279156	3	3	3	3	3	3	3	3	3	3	3	3	3	3	3	3	3	3	3	3	3	3	3	3	3	3	3	3	3	3	3	3	3	3	3	3	3	3	3	3	3	3	3	3	3	3	3	3	3
0.280158	3	3	3	3	3	3	3	3	3	3	3	3	3	3	3	3	3	3	3	3	3	3	3	3	3	3	3	3	3	3	3	3	3	3	3	3	3	3	3	3	3	3	3	3	3	3	3	3	3
0.28116	3	3	3	3	3	3	3	3	3	3	3	3	3	3	3	3	3	3	3	3	3	3	3	3	3	3	3	3	3	3	3	3	3	3	3	3	3	3	3	3	3	3	3	3	3	3	3	3	3
0.282162	3	3	3	3	3	3	3	3	3	3	3	3	3	3	3	3	3	3	3	3	3	3	3	3	3	3	3	3	3	3	3	3	3	3	3	3	3	3	3	3	3	3	3	3	3	3	3	3	3
0.283164	3	3	3	3	3	3	3	3	3	3	3	3	3	3	3	3	3	3	3	3	3	3	3	3	3	3	3	3	3	3	3	3	3	3	3	3	3	3	3	3	3	3	3	3	3	3	3	3	3
0.284166	3	3	3	3	3	3	3	3	3	3	3	3	3	3	3	3	3	3	3	3	3	3	3	3	3	3	3	3	3	3	3	3	3	3	3	3	3	3	3	3	3	3	3	3	3	3	3	3	3
0.285168	3	3	3	3	3	3	3	3	3	3	3	3	3	3	3	3	3	3	3	3	3	3	3	3	3	3	3	3	3	3	3	3	3	3	3	3	3	3	3	3	3	3	3	3	3	3	3	3	3
0.28617	3	3	3	3	3	3	3	3	3	3	3	3	3	3	3	3	3	3	3	3	3	3	3	3	3	3	3	3	3	3	3	3	3	3	3	3	3	3	3	3	3	3	3	3	3	3	3	3	3
0.287172	3	3	3	3	3	3	3	3	3	3	3	3	3	3	3	3	3	3	3	3	3	3	3	3	3	3	3	3	3	3	3	3	3	3	3	3	3	3	3	3	3	3	3	3	3	3	3	3	3
0.288174	3	3	3	3	3	3	3	3	3	3	3	3	3	3	3	3	3	3	3	3	3	3	3	3	3	3	3	3	3	3	3	3	3	3	3	3	3	3	3	3	3	3	3	3	3	3	3	3	3
0.289176	3	3	3	3	3	3	3	3	3	3	3	3	3	3	3	3	3	3	3	3	3	3	3	3	3	3	3	3	3	3	3	3	3	3	3	3	3	3	3	3	3	3	3	3	3	3	3	3	3
0.290178	3	3	3	3	3	3	3	3	3	3	3	3	3	3	3	3	3	3	3	3	3	3	3	3	3	3	3	3	3	3	3	3	3	3	3	3	3	3	3	3	3	3	3	3	3	3	3	3	3
0.29118	3	3	3	3	3	3	3	3	3	3	3	3	3	3	3	3	3	3	3	3	3	3	3	3	3	3	3	3	3	3	3	3	3	3	3	3	3	3	3	3	3	3	3	3	3	3	3	3	3
0.292182	3	3	3	3	3	3	3	3	3	3	3	3	3	3	3	3	3	3	3	3	3	3	3	3	3	3	3	3	3	3	3	3	3	3	3	3	3	3	3	3	3	3	3	3	3	3	3	3	3
0.293184	3	3	3	3	3	3	3	3	3	3	3	3	3	3	3	3	3	3	3	3	3	3	3	3	3	3	3	3	3	3	3	3	3	3	3	3	3	3	3	3	3	3	3	3	3	3	3	3	3
0.294186	3	3	3	3	3	3	3	3	3	3	3	3	3	3	3	3	3	3	3	3	3	3	3	3	3	3	3	3	3	3	3	3	3	3	3	3	3	3	3	3	3	3	3	3	3	3	3	3	3
0.295188	3	3	3	3	3	3	3	3	3	3	3	3	3	3	3	3	3	3	3	3	3	3	3	3	3	3	3	3	3	3	3	3	3	3	3	3	3	3	3	3	3	3	3	3	3	3	3	3	3
0.29619	3	3	3	3	3	3	3	3	3	3	3	3	3	3	3	3	3	3	3	3	3	3	3	3	3	3	3	3	3	3	3	3	3	3	3	3	3	3	3	3	3	3	3	3	3	3	3	3	3
0.297192	3	3	3	3	3	3	3	3	3	3	3	3	3	3	3	3	3	3	3	3	3	3	3	3	3	3	3	3	3	3	3	3	3	3	3	3	3	3	3	3	3	3	3	3	3	3	3	3	3
0.298194	3	3	3	3	3	3	3	3	3	3	3	3	3	3	3	3	3	3	3	3	3	3	3	3	3	3	3	3	3	3	3	3	3	3	3	3	3	3	3	3	3	3	3	3	3	3	3	3	3
0.299196	3	3	3	3	3	3	3	3	3	3	3	3	3	3	3	3	3	3	3	3	3	3	3	3	3	3	3	3	3	3	3	3	3	3	3	3	3	3	3	3	3	3	3	3	3	3	3	3	3
0.300198	3	3	3	3	3	3	3	3	3	3	3	3	3	3	3	3	3	3	3	3	3	3	3	3	3	3	3	3	3	3	3	3	3	3	3	3	3	3	3	3	3	3	3	3	3	3	3	3	3
[truncated: 551 more columns]

## Sheet: Fig4c
	-0.3	-0.298998	-0.297996	-0.296994	-0.295992	-0.29499	-0.293988	-0.292986	-0.291984	-0.290982	-0.28998	-0.288978	-0.287976	-0.286974	-0.285972	-0.28497	-0.283968	-0.282966	-0.281964	-0.280962	-0.27996	-0.278958	-0.277956	-0.276954	-0.275952	-0.27495	-0.273948	-0.272946	-0.271944	-0.270942	-0.26994	-0.268938	-0.267936	-0.266934	-0.265932	-0.26493	-0.263928	-0.262926	-0.261924	-0.260922	-0.25992	-0.258918	-0.257916	-0.256914	-0.255912	-0.25491	-0.253908	-0.252906	-0.251904
-0.3	4	4	4	4	4	4	4	4	4	4	4	4	4	4	4	4	4	4	4	4	4	4	4	4	4	4	4	4	4	4	4	4	4	4	2.75558	2.76558	2.77541	2.78478	2.79414	2.8035	2.81287	2.82237	2.83215	2.84192	2.85169	2.86147	2.87181	2.88286	2.89392
-0.298998	4	4	4	4	4	4	4	4	4	4	4	4	4	4	4	4	4	4	4	4	4	4	4	4	4	4	4	4	4	4	4	4	4	4	2.77128	2.78128	2.79128	2.80111	2.81048	2.81984	2.8292	2.83871	2.84848	2.85826	2.86803	2.87837	2.88942	2.90048	2.91153
-0.297996	4	4	4	4	4	4	4	4	4	4	4	4	4	4	4	4	4	4	4	4	4	4	4	4	4	4	4	4	4	4	4	4	4	4	2.78698	2.79698	2.80698	2.81698	2.82681	2.83617	2.84554	2.85504	2.86482	2.87459	2.88493	2.89599	2.90704	2.91809	2.92914
-0.296994	4	4	4	4	4	4	4	4	4	4	4	4	4	4	4	4	4	4	4	4	4	4	4	4	4	4	4	4	4	4	4	4	4	4	2.80268	2.81268	2.82268	2.83268	2.84268	2.85251	2.86187	2.87138	2.88115	2.8915	2.90255	2.9136	2.92465	2.93571	2.94676
-0.295992	4	4	4	4	4	4	4	4	4	4	4	4	4	4	4	4	4	4	4	4	4	4	4	4	4	4	4	4	4	4	4	4	4	4	2.81837	2.82837	2.83837	2.84837	2.85837	2.86837	2.87821	2.88772	2.89806	2.90911	2.92016	2.93122	2.94227	2.95332	2.96437
-0.29499	4	4	4	4	4	4	4	4	4	4	4	4	4	4	4	4	4	4	4	4	4	4	4	4	4	4	4	4	4	4	4	4	4	4	2.83416	2.84416	2.85416	2.86416	2.87416	2.88416	2.89416	2.91316	2.92421	2.93526	2.94632	2.95737	2.96842	2.97947	2.99053
-0.293988	4	4	4	4	4	4	4	4	4	4	4	4	4	4	4	4	4	4	4	4	4	4	4	4	4	4	4	4	4	4	4	4	4	4	2.85077	2.86077	2.87077	2.88077	2.89077	2.90077	2.95009	3.01977	3.03488	3.04594	3.05699	3.06804	3.07909	3.09015	3.1012
-0.292986	4	4	4	4	4	4	4	4	4	4	4	4	4	4	4	4	4	4	4	4	4	4	4	4	4	4	4	4	4	4	4	4	4	4	2.86739	2.87739	2.88739	2.89739	2.90739	2.95671	3.05527	3.12495	3.14149	3.15661	3.16766	3.17871	3.18977	3.20082	3.21187
-0.291984	4	4	4	4	4	4	4	4	4	4	4	4	4	4	4	4	4	4	4	4	4	4	4	4	4	4	4	4	4	4	4	4	4	4	2.884	2.894	2.904	2.914	2.96332	3.06189	3.16046	3.23014	3.24668	3.26322	3.27833	3.28938	3.30044	3.31149	3.32254
-0.290982	4	4	4	4	4	4	4	4	4	4	4	4	4	4	4	4	4	4	4	4	4	4	4	4	4	4	4	4	4	4	4	4	4	4	2.90062	2.91062	2.92062	2.96994	3.0685	3.16707	3.26564	3.33532	3.35186	3.3684	3.38494	3.40006	3.41111	3.42216	3.43321
-0.28998	4	4	4	4	4	4	4	4	4	4	4	4	4	4	4	4	4	4	4	4	4	4	4	4	4	4	4	4	4	4	4	4	4	4	2.91723	2.92723	2.97655	3.07512	3.17369	3.27225	3.37082	3.4405	3.45704	3.47358	3.49013	3.50667	3.52178	3.53283	3.54389
-0.288978	4	4	4	4	4	4	4	4	4	4	4	4	4	4	4	4	4	4	4	4	4	4	4	4	4	4	4	4	4	4	4	4	4	4	2.93385	2.98317	3.08173	3.1803	3.27887	3.37744	3.476	3.54568	3.56222	3.57877	3.59531	3.61185	3.62839	3.64351	3.65456
-0.287976	4	4	4	4	4	4	4	4	4	4	4	4	4	4	4	4	4	4	4	4	4	4	4	4	4	4	4	4	4	4	4	4	4	4	2.98978	3.08835	3.18692	3.28548	3.38405	3.48262	3.58118	3.65086	3.66741	3.68395	3.70049	3.71703	3.73357	3.75012	3.76523
-0.286974	4	4	4	4	4	4	4	4	4	4	4	4	4	4	4	4	4	4	4	4	4	4	4	4	4	4	4	4	4	4	4	4	4	4	3.04675	3.14531	3.24388	3.34245	3.44101	3.53958	3.63815	3.72225	3.74912	3.76566	3.7822	3.79875	3.81529	3.83183	3.84837
-0.285972	4	4	4	4	4	4	4	4	4	4	4	4	4	4	4	4	4	4	4	4	4	4	4	4	4	4	4	4	4	4	4	4	4	4	3.13433	3.1707	3.26926	3.36783	3.4664	3.56496	3.66353	3.74763	3.80514	3.83201	3.84855	3.86509	3.88163	3.89817	3.91472
-0.28497	4	4	4	4	4	4	4	4	4	4	4	4	4	4	4	4	4	4	4	4	4	4	4	4	4	4	4	4	4	4	4	4	4	4	3.24107	3.25828	3.29465	3.39321	3.49178	3.59035	3.68891	3.77302	3.83052	3.88802	3.91489	3.93143	3.94798	3.96452	3.98106
-0.283968	4	4	4	4	4	4	4	4	4	4	4	4	4	4	4	4	4	4	4	4	4	4	4	4	4	4	4	4	4	4	4	4	4	4	3.34781	3.36502	3.38223	3.4186	3.51716	3.61573	3.7143	3.7984	3.8559	3.91341	3.97091	3.99778	4.01432	4.03086	4.0474
-0.282966	4	4	4	4	4	4	4	4	4	4	4	4	4	4	4	4	4	4	4	4	4	4	4	4	4	4	4	4	4	4	4	4	4	4	3.45455	3.47176	3.48897	3.50618	3.54255	3.64111	3.73968	3.82379	3.88129	3.93879	3.99629	4.0538	4.08066	4.09721	4.11375
-0.281964	4	4	4	4	4	4	4	4	4	4	4	4	4	4	4	4	4	4	4	4	4	4	4	4	4	4	4	4	4	4	4	4	4	4	3.56129	3.5785	3.59571	3.61292	3.63013	3.6665	3.76506	3.84917	3.90667	3.96417	4.02168	4.07918	4.13668	4.16355	4.18009
-0.280962	4	4	4	4	4	4	4	4	4	4	4	4	4	4	4	4	4	4	4	4	4	4	4	4	4	4	4	4	4	4	4	4	4	4	3.66803	3.68524	3.70245	3.71966	3.73687	3.75408	3.79045	3.87455	3.93205	3.98956	4.04706	4.10456	4.16207	4.21957	4.24644
-0.27996	4	4	4	4	4	4	4	4	4	4	4	4	4	4	4	4	4	4	4	4	4	4	4	4	4	4	4	4	4	4	4	4	4	4	3.77529	3.7925	3.80971	3.82692	3.84413	3.86135	3.87856	3.90996	3.96746	4.02496	4.08247	4.13997	4.19747	4.25497	4.31248
-0.278958	4	4	4	4	4	4	4	4	4	4	4	4	4	4	4	4	4	4	4	4	4	4	4	4	4	4	4	4	4	4	4	4	4	4	3.87423	3.90372	3.92093	3.93814	3.95535	3.97256	3.98977	4.02117	4.07868	4.13618	4.19368	4.25118	4.30869	4.36619	4.40299
-0.277956	4	4	4	4	4	4	4	4	4	4	4	4	4	4	4	4	4	4	4	4	4	4	4	4	4	4	4	4	4	4	4	4	4	4	3.94114	4.00266	4.03214	4.04936	4.06657	4.08378	4.10099	4.13239	4.18989	4.2474	4.3049	4.3624	4.4199	4.4567	4.49311
-0.276954	4	4	4	4	4	4	4	4	4	4	4	4	4	4	4	4	4	4	4	4	4	4	4	4	4	4	4	4	4	4	4	4	4	4	4.00805	4.06957	4.13108	4.16057	4.17778	4.19499	4.21221	4.24361	4.30111	4.35861	4.41611	4.47362	4.51042	4.54683	4.58324
-0.275952	4	4	4	4	4	4	4	4	4	4	4	4	4	4	4	4	4	4	4	4	4	4	4	4	4	4	4	4	4	4	4	4	4	4	4.07496	4.13648	4.198	4.25951	4.289	4.30621	4.32342	4.35482	4.41233	4.46983	4.52733	4.56413	4.60054	4.63695	4.67336
-0.27495	4	4	4	4	4	4	4	4	4	4	4	4	4	4	4	4	4	4	4	4	4	4	4	4	4	4	4	4	4	4	4	4	4	4	4.14188	4.20339	4.26491	4.32642	4.38794	4.41743	4.43464	4.46604	4.52354	4.58105	4.61785	4.65425	4.69066	4.72707	4.76348
-0.273948	4	4	4	4	4	4	4	4	4	4	4	4	4	4	4	4	4	4	4	4	4	4	4	4	4	4	4	4	4	4	4	4	4	4	4.20879	4.2703	4.33182	4.39334	4.45485	4.51637	4.54585	4.57726	4.63476	4.67156	4.70797	4.74438	4.78079	4.8172	4.85361
-0.272946	4	4	4	4	4	4	4	4	4	4	4	4	4	4	4	4	4	4	4	4	4	4	4	4	4	4	4	4	4	4	4	4	4	4	4.2757	4.33722	4.39873	4.46025	4.52176	4.58328	4.64479	4.68847	4.72527	4.76168	4.79809	4.8345	4.87091	4.90732	4.94373
-0.271944	4	4	4	4	4	4	4	4	4	4	4	4	4	4	4	4	4	4	4	4	4	4	4	4	4	4	4	4	4	4	4	4	4	4	4.35795	4.41947	4.48098	4.5425	4.60402	4.66553	4.72705	4.74585	4.77729	4.8137	4.85011	4.88652	4.92293	4.95934	4.99575
-0.270942	4	4	4	4	4	4	4	4	4	4	4	4	4	4	4	4	4	4	4	4	4	4	4	4	4	4	4	4	4	4	4	4	4	4	4.44924	4.51076	4.57227	4.63379	4.6953	4.75682	4.77536	4.79336	4.81184	4.84328	4.87969	4.9161	4.95251	4.98892	5.02533
-0.26994	4	4	4	4	4	4	4	4	4	4	4	4	4	4	4	4	4	4	4	4	4	4	4	4	4	4	4	4	4	4	4	4	4	4	4.54053	4.60205	4.66356	4.72508	4.78659	4.80514	4.82287	4.84086	4.85934	4.87782	4.90926	4.94567	4.98208	5.01849	5.0549
-0.268938	4	4	4	4	4	4	4	4	4	4	4	4	4	4	4	4	4	4	4	4	4	4	4	4	4	4	4	4	4	4	4	4	4	4	4.63182	4.69333	4.75485	4.81637	4.83491	4.85264	4.87037	4.88837	4.90685	4.92533	4.94381	4.97525	5.01166	5.04807	5.08448
-0.267936	4	4	4	4	4	4	4	4	4	4	4	4	4	4	4	4	4	4	4	4	4	4	4	4	4	4	4	4	4	4	4	4	4	4	4.72311	4.78462	4.84614	4.86468	4.88241	4.90014	4.91788	4.93587	4.95435	4.97283	4.99131	5.00979	5.04123	5.07764	5.11405
-0.266934	4	4	4	4	4	4	4	4	4	4	4	4	4	4	4	4	4	4	4	4	4	4	4	4	4	4	4	4	4	4	4	4	4	4	4.8144	4.87591	4.89446	4.91219	4.92992	4.94765	4.96538	4.98338	5.00185	5.02034	5.03881	5.05729	5.07578	5.10722	5.14363
-0.265932	4	4	4	4	4	4	4	4	4	4	4	4	4	4	4	4	4	4	4	4	4	4	4	4	4	4	4	4	4	4	4	4	4	4	4.90569	4.92423	4.94196	4.95969	4.97742	4.99515	5.01288	5.03088	5.04936	5.06784	5.08632	5.1048	5.12328	5.14176	5.1732
-0.26493	4	4	4	4	4	4	4	4	4	4	4	4	4	4	4	4	4	4	4	4	4	4	4	4	4	4	4	4	4	4	4	4	4	4	4.95135	4.96908	4.98681	5.00454	5.02227	5.04001	5.05774	5.07593	5.09441	5.11289	5.13137	5.14985	5.16833	5.18681	5.2053
-0.263928	4	4	4	4	4	4	4	4	4	4	4	4	4	4	4	4	4	4	4	4	4	4	4	4	4	4	4	4	4	4	4	4	4	4	4.98015	4.99788	5.01561	5.03334	5.05107	5.0688	5.08724	5.10616	5.12464	5.14312	5.1616	5.18008	5.19856	5.21705	5.23686
-0.262926	4	4	4	4	4	4	4	4	4	4	4	4	4	4	4	4	4	4	4	4	4	4	4	4	4	4	4	4	4	4	4	4	4	4	5.00894	5.02667	5.0444	5.06214	5.07987	5.09831	5.11747	5.13639	5.15487	5.17335	5.19183	5.21031	5.2288	5.24861	5.26842
-0.261924	4	4	4	4	4	4	4	4	4	4	4	4	4	4	4	4	4	4	4	4	4	4	4	4	4	4	4	4	4	4	4	4	4	4	5.03774	5.05547	5.0732	5.09093	5.10937	5.12853	5.1477	5.16662	5.1851	5.20358	5.22206	5.24055	5.26036	5.28017	5.29998
-0.260922	4	4	4	4	4	4	4	4	4	4	4	4	4	4	4	4	4	4	4	4	4	4	4	4	4	4	4	4	4	4	4	4	4	4	5.06653	5.08426	5.102	5.12043	5.1396	5.15876	5.17792	5.19685	5.21533	5.23381	5.2523	5.27211	5.29192	5.31173	5.33154
-0.25992	4	4	4	4	4	4	4	4	4	4	4	4	4	4	4	4	4	4	4	4	4	4	4	4	4	4	4	4	4	4	4	4	4	4	5.09533	5.11306	5.1315	5.15066	5.16983	5.18899	5.20815	5.22708	5.24556	5.26404	5.28385	5.30367	5.32348	5.34329	5.3631
-0.258918	4	4	4	4	4	4	4	4	4	4	4	4	4	4	4	4	4	4	4	4	4	4	4	4	4	4	4	4	4	4	4	4	4	4	5.12413	5.14256	5.16173	5.18089	5.20005	5.21922	5.23838	5.2573	5.27579	5.2956	5.31541	5.33523	5.35504	5.37485	5.39466
-0.257916	4	4	4	4	4	4	4	4	4	4	4	4	4	4	4	4	4	4	4	4	4	4	4	4	4	4	4	4	4	4	4	4	4	4	5.15363	5.17279	5.19196	5.21112	5.23028	5.24945	5.26861	5.28754	5.30735	5.32716	5.34697	5.36678	5.38659	5.40641	5.42622
-0.256914	4	4	4	4	4	4	4	4	4	4	4	4	4	4	4	4	4	4	4	4	4	4	4	4	4	4	4	4	4	4	4	4	4	4	5.18481	5.20397	5.22313	5.2423	5.26146	5.28062	5.29979	5.31918	5.33899	5.3588	5.37861	5.39842	5.41823	5.43804	5.45861
-0.255912	4	4	4	4	4	4	4	4	4	4	4	4	4	4	4	4	4	4	4	4	4	4	4	4	4	4	4	4	4	4	4	4	4	4	5.21558	5.23565	5.25481	5.27398	5.29314	5.3123	5.33147	5.35086	5.37067	5.39048	5.41029	5.4301	5.44991	5.47047	5.49173
-0.25491	4	4	4	4	4	4	4	4	4	4	4	4	4	4	4	4	4	4	4	4	4	4	4	4	4	4	4	4	4	4	4	4	4	4	5.24615	5.26642	5.28649	5.30566	5.32482	5.34398	5.36315	5.38254	5.40235	5.42216	5.44197	5.46178	5.48234	5.5036	5.52486
-0.253908	4	4	4	4	4	4	4	4	4	4	4	4	4	4	4	4	4	4	4	4	4	4	4	4	4	4	4	4	4	4	4	4	4	4	5.27672	5.29699	5.31727	5.33734	5.3565	5.37566	5.39483	5.41422	5.43403	5.45384	5.47365	5.49421	5.51547	5.53673	5.55799
-0.252906	4	4	4	4	4	4	4	4	4	4	4	4	4	4	4	4	4	4	4	4	4	4	4	4	4	4	4	4	4	4	4	4	4	4	5.30729	5.32756	5.34784	5.36811	5.38818	5.40734	5.42651	5.4459	5.46571	5.48552	5.50608	5.52734	5.5486	5.56985	5.59111
-0.251904	4	4	4	4	4	4	4	4	4	4	4	4	4	4	4	4	4	4	4	4	4	4	4	4	4	4	4	4	4	4	4	4	4	4	5.33786	5.35813	5.3784	5.39868	5.41895	5.43902	5.45818	5.47758	5.49739	5.51795	5.53921	5.56046	5.58172	5.60298	5.62424
-0.250902	4	4	4	4	4	4	4	4	4	4	4	4	4	4	4	4	4	4	4	4	4	4	4	4	4	4	4	4	4	4	4	4	4	4	5.36842	5.3887	5.40897	5.42925	5.44952	5.4698	5.48986	5.50926	5.52982	5.55108	5.57233	5.59359	5.61485	5.63611	5.65737
-0.2499	4	4	4	4	4	4	4	4	4	4	4	4	4	4	4	4	4	4	4	4	4	4	4	4	4	4	4	4	4	4	4	4	4	4	5.39923	5.41951	5.43978	5.46005	5.48033	5.5006	5.52088	5.55662	5.57788	5.59914	5.6204	5.64165	5.66291	5.68417	5.70543
-0.248898	4	4	4	4	4	4	4	4	4	4	4	4	4	4	4	4	4	4	4	4	4	4	4	4	4	4	4	4	4	4	4	4	4	4	5.43122	5.4515	5.47177	5.49205	5.51232	5.53259	5.55364	5.60663	5.70057	5.72183	5.74308	5.76434	5.7856	5.80686	5.82812
-0.247896	4	4	4	4	4	4	4	4	4	4	4	4	4	4	4	4	4	4	4	4	4	4	4	4	4	4	4	4	4	4	4	4	4	4	5.46322	5.48349	5.50377	5.52404	5.54431	5.56535	5.58711	5.64011	5.75058	5.84451	5.86577	5.88703	5.90829	5.92954	5.9508
-0.246894	4	4	4	4	4	4	4	4	4	4	4	4	4	4	4	4	4	4	4	4	4	4	4	4	4	4	4	4	4	4	4	4	4	4	5.49521	5.51548	5.53576	5.55603	5.57707	5.59882	5.62058	5.67358	5.78405	5.89452	5.98846	6.00971	6.03097	6.05223	6.07349
-0.245892	4	4	4	4	4	4	4	4	4	4	4	4	4	4	4	4	4	4	4	4	4	4	4	4	4	4	4	4	4	4	4	4	4	4	5.5272	5.54748	5.56775	5.58879	5.61054	5.6323	5.65405	5.70705	5.81752	5.92799	6.03847	6.1324	6.15366	6.17492	6.19618
-0.24489	4	4	4	4	4	4	4	4	4	4	4	4	4	4	4	4	4	4	4	4	4	4	4	4	4	4	4	4	4	4	4	4	4	4	5.55919	5.57947	5.60051	5.62226	5.64401	5.66577	5.68752	5.74052	5.85099	5.96147	6.07194	6.18241	6.27635	6.2976	6.31886
-0.243888	4	4	4	4	4	4	4	4	4	4	4	4	4	4	4	4	4	4	4	4	4	4	4	4	4	4	4	4	4	4	4	4	4	4	5.59119	5.61223	5.63398	5.65573	5.67748	5.69924	5.72099	5.77399	5.88446	5.99494	6.10541	6.21589	6.32636	6.42029	6.44155
-0.242886	4	4	4	4	4	4	4	4	4	4	4	4	4	4	4	4	4	4	4	4	4	4	4	4	4	4	4	4	4	4	4	4	4	4	5.62395	5.6457	5.66745	5.6892	5.71096	5.73271	5.75446	5.80746	5.91793	6.02841	6.13888	6.24936	6.35983	6.4703	6.56424
-0.241884	4	4	4	4	4	4	4	4	4	4	4	4	4	4	4	4	4	4	4	4	4	4	4	4	4	4	4	4	4	4	4	4	4	4	5.71897	5.74072	5.76247	5.78422	5.80598	5.82773	5.84948	5.87298	5.95606	6.06653	6.17701	6.28748	6.39795	6.50843	6.6189
-0.240882	4	4	4	4	4	4	4	4	4	4	4	4	4	4	4	4	4	4	4	4	4	4	4	4	4	4	4	4	4	4	4	4	4	4	5.7672	5.8648	5.88656	5.90831	5.93006	5.95181	5.97356	5.99706	6.02378	6.10685	6.21733	6.3278	6.43828	6.54875	6.65922
-0.23988	4	4	4	4	4	4	4	4	4	4	4	4	4	4	4	4	4	4	4	4	4	4	4	4	4	4	4	4	4	4	4	4	4	4	5.80093	5.91303	6.01064	6.03239	6.05414	6.0759	6.09765	6.12115	6.14786	6.17457	6.25765	6.36812	6.4786	6.58907	6.69955
-0.238878	4	4	4	4	4	4	4	4	4	4	4	4	4	4	4	4	4	4	4	4	4	4	4	4	4	4	4	4	4	4	4	4	4	4	5.83467	5.94677	6.05887	6.15648	6.17823	6.19998	6.22173	6.24523	6.27194	6.29866	6.32537	6.40845	6.51892	6.62939	6.73987
-0.237876	4	4	4	4	4	4	4	4	4	4	4	4	4	4	4	4	4	4	4	4	4	4	4	4	4	4	4	4	4	4	4	4	4	4	5.86841	5.98051	6.09261	6.20471	6.30231	6.32406	6.34582	6.36931	6.39603	6.42274	6.44945	6.47616	6.55924	6.66972	6.78019
-0.236874	4	4	4	4	4	4	4	4	4	4	4	4	4	4	4	4	4	4	4	4	4	4	4	4	4	4	4	4	4	4	4	4	4	4	5.90214	6.01424	6.12634	6.23844	6.35054	6.44815	6.4699	6.4934	6.52011	6.54682	6.57354	6.60025	6.62696	6.71004	6.82051
-0.235872	4	4	4	4	4	4	4	4	4	4	4	4	4	4	4	4	4	4	4	4	4	4	4	4	4	4	4	4	4	4	4	4	4	4	5.93588	6.04798	6.16008	6.27218	6.38428	6.49638	6.59398	6.61748	6.64419	6.67091	6.69762	6.72433	6.75104	6.77776	6.86083
-0.23487	4	4	4	4	4	4	4	4	4	4	4	4	4	4	4	4	4	4	4	4	4	4	4	4	4	4	4	4	4	4	4	4	4	4	5.98719	6.09929	6.21139	6.32349	6.43559	6.54769	6.65979	6.72556	6.75227	6.77898	6.80569	6.83241	6.85912	6.88583	6.91674
-0.233868	4	4	4	4	4	4	4	4	4	4	4	4	4	4	4	4	4	4	4	4	4	4	4	4	4	4	4	4	4	4	4	4	4	4	6.11258	6.22468	6.33678	6.44888	6.56098	6.67308	6.73906	6.76616	6.79288	6.81959	6.8463	6.87301	6.89973	6.93064	7.03174
-0.232866	4	4	4	4	4	4	4	4	4	4	4	4	4	4	4	4	4	4	4	4	4	4	4	4	4	4	4	4	4	4	4	4	4	4	6.23797	6.35007	6.46217	6.57427	6.68637	6.75235	6.77967	6.80677	6.83348	6.86019	6.88691	6.91362	6.94453	7.04564	7.14674
-0.231864	4	4	4	4	4	4	4	4	4	4	4	4	4	4	4	4	4	4	4	4	4	4	4	4	4	4	4	4	4	4	4	4	4	4	6.36336	6.47546	6.58756	6.69966	6.76564	6.79296	6.82027	6.84737	6.87409	6.9008	6.92751	6.95842	7.05953	7.16063	7.26174
-0.230862	4	4	4	4	4	4	4	4	4	4	4	4	4	4	4	4	4	4	4	4	4	4	4	4	4	4	4	4	4	4	4	4	4	4	6.48875	6.60085	6.71295	6.77893	6.80625	6.83356	6.86088	6.88798	6.91469	6.9414	6.97232	7.07342	7.17453	7.27563	7.37674
-0.22986	4	4	4	4	4	4	4	4	4	4	4	4	4	4	4	4	4	4	4	4	4	4	4	4	4	4	4	4	4	4	4	4	4	4	6.61414	6.72624	6.79222	6.81954	6.84685	6.87417	6.90148	6.92859	6.9553	6.98621	7.08732	7.18842	7.28953	7.39063	7.49173
-0.228858	4	4	4	4	4	4	4	4	4	4	4	4	4	4	4	4	4	4	4	4	4	4	4	4	4	4	4	4	4	4	4	4	4	4	6.73953	6.80551	6.83283	6.86014	6.88746	6.91477	6.94209	6.96919	7.0001	7.10121	7.20231	7.30342	7.40452	7.50563	7.60673
-0.227856	4	4	4	4	4	4	4	4	4	4	4	4	4	4	4	4	4	4	4	4	4	4	4	4	4	4	4	4	4	4	4	4	4	4	6.8188	6.84612	6.87343	6.90075	6.92806	6.95538	6.98269	7.014	7.1151	7.21621	7.31731	7.41842	7.51952	7.62063	7.72173
-0.226854	4	4	4	4	4	4	4	4	4	4	4	4	4	4	4	4	4	4	4	4	4	4	4	4	4	4	4	4	4	4	4	4	4	4	6.91233	6.93965	6.96696	6.99428	7.02159	7.04891	7.07622	7.10589	7.18336	7.28446	7.38557	7.48667	7.58778	7.68888	7.78999
-0.225852	4	4	4	4	4	4	4	4	4	4	4	4	4	4	4	4	4	4	4	4	4	4	4	4	4	4	4	4	4	4	4	4	4	4	6.96326	7.0554	7.08271	7.11003	7.13734	7.16466	7.19197	7.22164	7.25562	7.33309	7.4342	7.5353	7.63641	7.73751	7.83861
-0.22485	4	4	4	4	4	4	4	4	4	4	4	4	4	4	4	4	4	4	4	4	4	4	4	4	4	4	4	4	4	4	4	4	4	4	7.00403	7.10633	7.19847	7.22578	7.2531	7.28041	7.30773	7.33739	7.37137	7.40535	7.48283	7.58393	7.68503	7.78614	7.88724
-0.223848	4	4	4	4	4	4	4	4	4	4	4	4	4	4	4	4	4	4	4	4	4	4	4	4	4	4	4	4	4	4	4	4	4	4	7.04481	7.1471	7.24939	7.34153	7.36885	7.39616	7.42348	7.45314	7.48712	7.5211	7.55509	7.63256	7.73366	7.83477	7.93587
-0.222846	4	4	4	4	4	4	4	4	4	4	4	4	4	4	4	4	4	4	4	4	4	4	4	4	4	4	4	4	4	4	4	4	4	4	7.08558	7.18787	7.29017	7.39246	7.4846	7.51191	7.53923	7.56889	7.60287	7.63686	7.67084	7.70482	7.78229	7.8834	7.9845
-0.221844	4	4	4	4	4	4	4	4	4	4	4	4	4	4	4	4	4	4	4	4	4	4	4	4	4	4	4	4	4	4	4	4	4	4	7.12636	7.22865	7.33094	7.43323	7.53553	7.62767	7.65498	7.68464	7.71863	7.75261	7.78659	7.82057	7.85455	7.93203	8.03313
-0.220842	4	4	4	4	4	4	4	4	4	4	4	4	4	4	4	4	4	4	4	4	4	4	4	4	4	4	4	4	4	4	4	4	4	4	7.16713	7.26942	7.37171	7.47401	7.5763	7.67859	7.77073	7.80039	7.83438	7.86836	7.90234	7.93632	7.9703	8.00429	8.08176
-0.21984	4	4	4	4	4	4	4	4	4	4	4	4	4	4	4	4	4	4	4	4	4	4	4	4	4	4	4	4	4	4	4	4	4	4	7.21008	7.31238	7.41467	7.51696	7.61925	7.72155	7.82384	7.90207	7.93606	7.97004	8.00402	8.038	8.07198	8.10597	8.14439
-0.218838	4	4	4	4	4	4	4	4	4	4	4	4	4	4	4	4	4	4	4	4	4	4	4	4	4	4	4	4	4	4	4	4	4	4	7.28586	7.36321	7.4655	7.5678	7.67009	7.77238	7.87467	7.95291	7.98689	8.02087	8.05485	8.08884	8.12282	8.16124	8.24974
-0.217836	4	4	4	4	4	4	4	4	4	4	4	4	4	4	4	4	4	4	4	4	4	4	4	4	4	4	4	4	4	4	4	4	4	4	7.40284	7.43899	7.51634	7.61863	7.72092	7.82322	7.92551	8.00374	8.03772	8.07171	8.10569	8.13967	8.17809	8.26659	8.35509
-0.216834	4	4	4	4	4	4	4	4	4	4	4	4	4	4	4	4	4	4	4	4	4	4	4	4	4	4	4	4	4	4	4	4	4	4	7.51982	7.55597	7.59211	7.66947	7.77176	7.87405	7.97634	8.05458	8.08856	8.12254	8.15652	8.19495	8.28345	8.37195	8.46045
-0.215832	4	4	4	4	4	4	4	4	4	4	4	4	4	4	4	4	4	4	4	4	4	4	4	4	4	4	4	4	4	4	4	4	4	4	7.6368	7.67295	7.70909	7.74524	7.82259	7.92488	8.02718	8.10541	8.13939	8.17338	8.2118	8.3003	8.3888	8.4773	8.5658
-0.21483	4	4	4	4	4	4	4	4	4	4	4	4	4	4	4	4	4	4	4	4	4	4	4	4	4	4	4	4	4	4	4	4	4	4	7.75378	7.78992	7.82607	7.86222	7.89837	7.97572	8.07801	8.15625	8.19023	8.22865	8.31715	8.40565	8.49415	8.58265	8.67115
-0.213828	4	4	4	4	4	4	4	4	4	4	4	4	4	4	4	4	4	4	4	4	4	4	4	4	4	4	4	4	4	4	4	4	4	4	7.87075	7.9069	7.94305	7.9792	8.01535	8.05149	8.12885	8.20708	8.2455	8.334	8.4225	8.511	8.5995	8.688	8.7765
-0.212826	4	4	4	4	4	4	4	4	4	4	4	4	4	4	4	4	4	4	4	4	4	4	4	4	4	4	4	4	4	4	4	4	4	4	7.98773	8.02388	8.06003	8.09618	8.13233	8.16847	8.20462	8.26235	8.35085	8.43935	8.52785	8.61635	8.70485	8.79335	8.88185
-0.211824	4	4	4	4	4	4	4	4	4	4	4	4	4	4	4	4	4	4	4	4	4	4	4	4	4	4	4	4	4	4	4	4	4	4	8.09294	8.12909	8.16524	8.20139	8.23753	8.27368	8.31117	8.36311	8.43738	8.52588	8.61438	8.70288	8.79138	8.87988	8.96838
-0.210822	4	4	4	4	4	4	4	4	4	4	4	4	4	4	4	4	4	4	4	4	4	4	4	4	4	4	4	4	4	4	4	4	4	4	8.19378	8.22993	8.26608	8.30223	8.33838	8.37586	8.42844	8.48038	8.53115	8.60543	8.69393	8.78243	8.87093	8.95943	9.04793
-0.20982	4	4	4	4	4	4	4	4	4	4	4	4	4	4	4	4	4	4	4	4	4	4	4	4	4	4	4	4	4	4	4	4	4	4	8.29462	8.33077	8.36692	8.40307	8.44055	8.49313	8.54571	8.59765	8.64842	8.69919	8.77347	8.86197	8.95047	9.03897	9.12747
-0.208818	4	4	4	4	4	4	4	4	4	4	4	4	4	4	4	4	4	4	4	4	4	4	4	4	4	4	4	4	4	4	4	4	4	4	8.39546	8.43161	8.46776	8.50525	8.55782	8.6104	8.66298	8.71492	8.76569	8.81646	8.86724	8.94151	9.03001	9.11851	9.20701
-0.207816	4	4	4	4	4	4	4	4	4	4	4	4	4	4	4	4	4	4	4	4	4	4	4	4	4	4	4	4	4	4	4	4	4	4	8.4963	8.53245	8.56994	8.62252	8.67509	8.72767	8.78025	8.83219	8.88296	8.93373	8.98451	9.03528	9.10955	9.19805	9.28655
-0.206814	4	4	4	4	4	4	4	4	4	4	4	4	4	4	4	4	4	4	4	4	4	4	4	4	4	4	4	4	4	4	4	4	4	4	8.59714	8.63463	8.68721	8.73978	8.79236	8.84494	8.89752	8.94946	9.00023	9.051	9.10178	9.15255	9.20332	9.27759	9.36609
-0.205812	4	4	4	4	4	4	4	4	4	4	4	4	4	4	4	4	4	4	4	4	4	4	4	4	4	4	4	4	4	4	4	4	4	4	8.69932	8.7519	8.80448	8.85705	8.90963	8.96221	9.01479	9.06673	9.1175	9.16827	9.21905	9.26982	9.32059	9.37136	9.44564
-0.20481	4	4	4	4	4	4	4	4	4	4	4	4	4	4	4	4	4	4	4	4	4	4	4	4	4	4	4	4	4	4	4	4	4	4	8.80411	8.85668	8.90926	8.96184	9.01442	9.06699	9.11957	9.17151	9.22229	9.27306	9.32383	9.3746	9.42538	9.47615	9.52618
-0.203808	4	4	4	4	4	4	4	4	4	4	4	4	4	4	4	4	4	4	4	4	4	4	4	4	4	4	4	4	4	4	4	4	4	4	8.87417	8.92231	8.97489	9.02747	9.08005	9.13262	9.1852	9.23714	9.28792	9.33869	9.38946	9.44023	9.491	9.54104	9.58486
-0.202806	4	4	4	4	4	4	4	4	4	4	4	4	4	4	4	4	4	4	4	4	4	4	4	4	4	4	4	4	4	4	4	4	4	4	8.95082	8.99238	9.04052	9.0931	9.14568	9.19825	9.25083	9.30277	9.35355	9.40432	9.45509	9.50586	9.5559	9.59972	9.64354
-0.201804	4	4	4	4	4	4	4	4	4	4	4	4	4	4	4	4	4	4	4	4	4	4	4	4	4	4	4	4	4	4	4	4	4	4	9.02748	9.06903	9.11058	9.15873	9.21131	9.26388	9.31646	9.3684	9.41918	9.46995	9.52072	9.57075	9.61458	9.6584	9.70222
-0.200802	4	4	4	4	4	4	4	4	4	4	4	4	4	4	4	4	4	4	4	4	4	4	4	4	4	4	4	4	4	4	4	4	4	4	9.10413	9.14568	9.18724	9.22879	9.27694	9.32951	9.38209	9.43403	9.48481	9.53558	9.58561	9.62943	9.67326	9.71708	9.76091
-0.1998	4	4	4	4	4	4	4	4	4	4	4	4	4	4	4	4	4	4	4	4	4	4	4	4	4	4	4	4	4	4	4	4	4	4	9.18078	9.22234	9.26389	9.30544	9.347	9.39514	9.44772	9.49966	9.55044	9.60047	9.64429	9.68812	9.73194	9.77576	9.81959
-0.198798	4	4	4	4	4	4	4	4	4	4	4	4	4	4	4	4	4	4	4	4	4	4	4	4	4	4	4	4	4	4	4	4	4	4	9.25743	9.29899	9.34054	9.3821	9.42365	9.46521	9.51335	9.56529	9.61533	9.65915	9.70297	9.7468	9.79062	9.83445	9.87827
-0.197796	4	4	4	4	4	4	4	4	4	4	4	4	4	4	4	4	4	4	4	4	4	4	4	4	4	4	4	4	4	4	4	4	4	4	9.33409	9.37564	9.4172	9.45875	9.50031	9.54186	9.58341	9.63018	9.67401	9.71783	9.76166	9.80548	9.8493	9.89313	9.93695
-0.196794	4	4	4	4	4	4	4	4	4	4	4	4	4	4	4	4	4	4	4	4	4	4	4	4	4	4	4	4	4	4	4	4	4	4	9.39457	9.43612	9.47768	9.51923	9.56079	9.60234	9.64421	9.71753	9.79454	9.83836	9.88219	9.92601	9.96983	10.0137	10.0575
-0.195792	4	4	4	4	4	4	4	4	4	4	4	4	4	4	4	4	4	4	4	4	4	4	4	4	4	4	4	4	4	4	4	4	4	4	9.44978	9.49134	9.53289	9.57444	9.616	9.65786	9.70235	9.77567	9.90203	9.97904	10.0229	10.0667	10.1105	10.1543	10.1982
-0.19479	4	4	4	4	4	4	4	4	4	4	4	4	4	4	4	4	4	4	4	4	4	4	4	4	4	4	4	4	4	4	4	4	4	4	9.50499	9.54655	9.5881	9.62966	9.67152	9.71601	9.76049	9.83381	9.96017	10.0865	10.1635	10.2074	10.2512	10.295	10.3388
-0.193788	4	4	4	4	4	4	4	4	4	4	4	4	4	4	4	4	4	4	4	4	4	4	4	4	4	4	4	4	4	4	4	4	4	4	9.56021	9.60176	9.64331	9.68518	9.72966	9.77415	9.81863	9.89195	10.0183	10.1447	10.271	10.3481	10.3919	10.4357	10.4795
-0.192786	4	4	4	4	4	4	4	4	4	4	4	4	4	4	4	4	4	4	4	4	4	4	4	4	4	4	4	4	4	4	4	4	4	4	9.61542	9.65697	9.69884	9.74332	9.78781	9.83229	9.87678	9.9501	10.0765	10.2028	10.3292	10.4555	10.5326	10.5764	10.6202
-0.191784	4	4	4	4	4	4	4	4	4	4	4	4	4	4	4	4	4	4	4	4	4	4	4	4	4	4	4	4	4	4	4	4	4	4	9.67063	9.7125	9.75698	9.80146	9.84595	9.89043	9.93492	10.0082	10.1346	10.261	10.3873	10.5137	10.64	10.7171	10.7609
-0.190782	4	4	4	4	4	4	4	4	4	4	4	4	4	4	4	4	4	4	4	4	4	4	4	4	4	4	4	4	4	4	4	4	4	4	9.72615	9.77064	9.81512	9.85961	9.90409	9.94858	9.99306	10.0664	10.1927	10.3191	10.4455	10.5718	10.6982	10.8246	10.9016
-0.18978	4	4	4	4	4	4	4	4	4	4	4	4	4	4	4	4	4	4	4	4	4	4	4	4	4	4	4	4	4	4	4	4	4	4	9.80654	9.85103	9.89551	9.94	9.98448	10.029	10.0734	10.127	10.2533	10.3797	10.5061	10.6324	10.7588	10.8852	11.0115
-0.188778	4	4	4	4	4	4	4	4	4	4	4	4	4	4	4	4	4	4	4	4	4	4	4	4	4	4	4	4	4	4	4	4	4	4	9.94606	9.99256	10.037	10.0815	10.126	10.1705	10.215	10.2622	10.3207	10.4471	10.5734	10.6998	10.8262	10.9525	11.0789
-0.187776	4	4	4	4	4	4	4	4	4	4	4	4	4	4	4	4	4	4	4	4	4	4	4	4	4	4	4	4	4	4	4	4	4	4	10.0829	10.1321	10.1786	10.2231	10.2675	10.312	10.3565	10.4037	10.4559	10.5144	10.6408	10.7672	10.8935	11.0199	11.1463
-0.186774	4	4	4	4	4	4	4	4	4	4	4	4	4	4	4	4	4	4	4	4	4	4	4	4	4	4	4	4	4	4	4	4	4	4	10.2197	10.2689	10.3181	10.3646	10.4091	10.4536	10.4981	10.5453	10.5974	10.6496	10.7082	10.8345	10.9609	11.0873	11.2136
-0.185772	4	4	4	4	4	4	4	4	4	4	4	4	4	4	4	4	4	4	4	4	4	4	4	4	4	4	4	4	4	4	4	4	4	4	10.3565	10.4057	10.4549	10.5041	10.5506	10.5951	10.6396	10.6868	10.739	10.7912	10.8434	10.9019	11.0283	11.1546	11.281
-0.18477	4	4	4	4	4	4	4	4	4	4	4	4	4	4	4	4	4	4	4	4	4	4	4	4	4	4	4	4	4	4	4	4	4	4	10.4933	10.5425	10.5917	10.6409	10.6901	10.7366	10.7811	10.8283	10.8805	10.9327	10.9849	11.0371	11.0956	11.222	11.3484
-0.183768	4	4	4	4	4	4	4	4	4	4	4	4	4	4	4	4	4	4	4	4	4	4	4	4	4	4	4	4	4	4	4	4	4	4	10.6301	10.6793	10.7285	10.7777	10.8269	10.8762	10.9227	10.9699	11.0221	11.0742	11.1264	11.1786	11.2308	11.2894	11.4157
-0.182766	4	4	4	4	4	4	4	4	4	4	4	4	4	4	4	4	4	4	4	4	4	4	4	4	4	4	4	4	4	4	4	4	4	4	10.7669	10.8161	10.8654	10.9146	10.9638	11.013	11.0622	11.1114	11.1636	11.2158	11.268	11.3202	11.3724	11.4246	11.4831
-0.181764	4	4	4	4	4	4	4	4	4	4	4	4	4	4	4	4	4	4	4	4	4	4	4	4	4	4	4	4	4	4	4	4	4	4	10.846	10.8952	10.9444	10.9936	11.0428	11.092	11.1417	11.1944	11.2466	11.2988	11.351	11.4032	11.4554	11.5076	11.5624
-0.180762	4	4	4	4	4	4	4	4	4	4	4	4	4	4	4	4	4	4	4	4	4	4	4	4	4	4	4	4	4	4	4	4	4	4	10.9087	10.9579	11.0071	11.0563	11.1055	11.1552	11.2081	11.2608	11.313	11.3652	11.4174	11.4696	11.5218	11.5766	11.6329
-0.17976	4	4	4	4	4	4	4	4	4	4	4	4	4	4	4	4	4	4	4	4	4	4	4	4	4	4	4	4	4	4	4	4	4	4	10.9713	11.0205	11.0698	11.119	11.1687	11.2216	11.2746	11.3273	11.3795	11.4317	11.4838	11.536	11.5909	11.6471	11.7034
-0.178758	4	4	4	4	4	4	4	4	4	4	4	4	4	4	4	4	4	4	4	4	4	4	4	4	4	4	4	4	4	4	4	4	4	4	11.034	11.0832	11.1324	11.1821	11.2351	11.288	11.341	11.3937	11.4459	11.4981	11.5503	11.6051	11.6614	11.7176	11.7739
-0.177756	4	4	4	4	4	4	4	4	4	4	4	4	4	4	4	4	4	4	4	4	4	4	4	4	4	4	4	4	4	4	4	4	4	4	11.0967	11.1459	11.1956	11.2486	11.3015	11.3545	11.4074	11.4601	11.5123	11.5645	11.6193	11.6756	11.7319	11.7881	11.8444
-0.176754	4	4	4	4	4	4	4	4	4	4	4	4	4	4	4	4	4	4	4	4	4	4	4	4	4	4	4	4	4	4	4	4	4	4	11.1594	11.2091	11.262	11.315	11.368	11.4209	11.4739	11.5266	11.5787	11.6336	11.6898	11.7461	11.8023	11.8586	11.9149
-0.175752	4	4	4	4	4	4	4	4	4	4	4	4	4	4	4	4	4	4	4	4	4	4	4	4	4	4	4	4	4	4	4	4	4	4	11.2226	11.2755	11.3285	11.3814	11.4344	11.4873	11.5403	11.593	11.6478	11.7041	11.7603	11.8166	11.8728	11.9291	11.9854
-0.17475	4	4	4	4	4	4	4	4	4	4	4	4	4	4	4	4	4	4	4	4	4	4	4	4	4	4	4	4	4	4	4	4	4	4	11.2886	11.3416	11.3945	11.4475	11.5004	11.5534	11.6063	11.6629	11.7191	11.7754	11.8316	11.8879	11.9442	12.0004	12.0567
-0.173748	4	4	4	4	4	4	4	4	4	4	4	4	4	4	4	4	4	4	4	4	4	4	4	4	4	4	4	4	4	4	4	4	4	4	11.3537	11.4067	11.4597	11.5126	11.5656	11.6185	11.674	11.7322	11.7924	11.8487	11.9049	11.9612	12.0175	12.0737	12.13
-0.172746	4	4	4	4	4	4	4	4	4	4	4	4	4	4	4	4	4	4	4	4	4	4	4	4	4	4	4	4	4	4	4	4	4	4	11.4189	11.4718	11.5248	11.5778	11.6307	11.6862	11.7431	11.8012	11.8617	11.922	11.9783	12.0345	12.0908	12.147	12.2033
-0.171744	4	4	4	4	4	4	4	4	4	4	4	4	4	4	4	4	4	4	4	4	4	4	4	4	4	4	4	4	4	4	4	4	4	4	11.484	11.537	11.5899	11.6429	11.6984	11.7552	11.8121	11.8703	11.9308	11.9913	12.0516	12.1078	12.1641	12.2204	12.2766
-0.170742	4	4	4	4	4	4	4	4	4	4	4	4	4	4	4	4	4	4	4	4	4	4	4	4	4	4	4	4	4	4	4	4	4	4	11.5492	11.6021	11.6551	11.7105	11.7674	11.8243	11.8812	11.9393	11.9998	12.0604	12.1209	12.1811	12.2374	12.2937	12.3499
-0.16974	4	4	4	4	4	4	4	4	4	4	4	4	4	4	4	4	4	4	4	4	4	4	4	4	4	4	4	4	4	4	4	4	4	4	11.6143	11.6672	11.7227	11.7796	11.8365	11.8933	11.9502	12.0084	12.0689	12.1294	12.1899	12.2505	12.3107	12.367	12.4232
-0.168738	4	4	4	4	4	4	4	4	4	4	4	4	4	4	4	4	4	4	4	4	4	4	4	4	4	4	4	4	4	4	4	4	4	4	11.6794	11.7349	11.7918	11.8486	11.9055	11.9624	12.0193	12.0774	12.1379	12.1985	12.259	12.3195	12.38	12.4403	12.4965
-0.167736	4	4	4	4	4	4	4	4	4	4	4	4	4	4	4	4	4	4	4	4	4	4	4	4	4	4	4	4	4	4	4	4	4	4	11.7471	11.804	11.8608	11.9177	11.9746	12.0314	12.0883	12.1465	12.207	12.2675	12.328	12.3886	12.4491	12.5096	12.5699
-0.166734	4	4	4	4	4	4	4	4	4	4	4	4	4	4	4	4	4	4	4	4	4	4	4	4	4	4	4	4	4	4	4	4	4	4	11.8181	11.875	11.9318	11.9887	12.0456	12.1025	12.1593	12.2175	12.278	12.3385	12.3991	12.4596	12.5201	12.5806	12.6745
-0.165732	4	4	4	4	4	4	4	4	4	4	4	4	4	4	4	4	4	4	4	4	4	4	4	4	4	4	4	4	4	4	4	4	4	4	11.8856	11.9465	12.0033	12.0602	12.1171	12.174	12.2308	12.289	12.3495	12.41	12.4706	12.5311	12.5916	12.6855	12.7959
-0.16473	4	4	4	4	4	4	4	4	4	4	4	4	4	4	4	4	4	4	4	4	4	4	4	4	4	4	4	4	4	4	4	4	4	4	11.953	12.014	12.0749	12.1317	12.1886	12.2455	12.3023	12.3605	12.421	12.4815	12.5421	12.6026	12.6965	12.8069	12.9173
-0.163728	4	4	4	4	4	4	4	4	4	4	4	4	4	4	4	4	4	4	4	4	4	4	4	4	4	4	4	4	4	4	4	4	4	4	12.0203	12.0813	12.1424	12.2032	12.2601	12.317	12.3738	12.432	12.4925	12.553	12.6136	12.7075	12.8179	12.9283	13.0387
-0.162726	4	4	4	4	4	4	4	4	4	4	4	4	4	4	4	4	4	4	4	4	4	4	4	4	4	4	4	4	4	4	4	4	4	4	12.0877	12.1487	12.2097	12.2707	12.3316	12.3885	12.4453	12.5035	12.564	12.6245	12.7184	12.8288	12.9393	13.0497	13.1601
-0.161724	4	4	4	4	4	4	4	4	4	4	4	4	4	4	4	4	4	4	4	4	4	4	4	4	4	4	4	4	4	4	4	4	4	4	12.155	12.2161	12.2771	12.3381	12.3991	12.46	12.5168	12.575	12.6355	12.7294	12.8398	12.9502	13.0607	13.1711	13.2815
-0.160722	4	4	4	4	4	4	4	4	4	4	4	4	4	4	4	4	4	4	4	4	4	4	4	4	4	4	4	4	4	4	4	4	4	4	12.2224	12.2834	12.3444	12.4054	12.4665	12.5275	12.5883	12.6465	12.7404	12.8508	12.9612	13.0716	13.182	13.2925	13.4029
-0.15972	4	4	4	4	4	4	4	4	4	4	4	4	4	4	4	4	4	4	4	4	4	4	4	4	4	4	4	4	4	4	4	4	4	4	12.2904	12.3514	12.4124	12.4734	12.5345	12.5955	12.6565	12.7387	12.8491	12.9595	13.0699	13.1803	13.2907	13.4011	13.5115
-0.158718	4	4	4	4	4	4	4	4	4	4	4	4	4	4	4	4	4	4	4	4	4	4	4	4	4	4	4	4	4	4	4	4	4	4	12.3598	12.4208	12.4818	12.5428	12.6038	12.6649	12.7602	12.858	12.9303	13.0407	13.1511	13.2615	13.3719	13.4823	13.5928
-0.157716	4	4	4	4	4	4	4	4	4	4	4	4	4	4	4	4	4	4	4	4	4	4	4	4	4	4	4	4	4	4	4	4	4	4	12.4292	12.4902	12.5512	12.6122	12.6732	12.7686	12.881	12.9788	13.0496	13.1219	13.2323	13.3427	13.4532	13.5636	13.674
-0.156714	4	4	4	4	4	4	4	4	4	4	4	4	4	4	4	4	4	4	4	4	4	4	4	4	4	4	4	4	4	4	4	4	4	4	12.4985	12.5596	12.6206	12.6816	12.777	12.8894	13.0017	13.0995	13.1704	13.2413	13.3136	13.424	13.5344	13.6448	13.7552
-0.155712	4	4	4	4	4	4	4	4	4	4	4	4	4	4	4	4	4	4	4	4	4	4	4	4	4	4	4	4	4	4	4	4	4	4	12.5679	12.6289	12.6899	12.7853	12.8977	13.0101	13.1225	13.2203	13.2911	13.362	13.4329	13.5052	13.6156	13.726	13.8364
-0.15471	4	4	4	4	4	4	4	4	4	4	4	4	4	4	4	4	4	4	4	4	4	4	4	4	4	4	4	4	4	4	4	4	4	4	12.6373	12.6983	12.7937	12.9061	13.0185	13.1308	13.2432	13.341	13.4119	13.4828	13.5536	13.6245	13.6968	13.8072	13.9176
-0.153708	4	4	4	4	4	4	4	4	4	4	4	4	4	4	4	4	4	4	4	4	4	4	4	4	4	4	4	4	4	4	4	4	4	4	12.7067	12.8021	12.9144	13.0268	13.1392	13.2516	13.364	13.4618	13.5326	13.6035	13.6744	13.7453	13.8162	13.8884	13.9989
-0.152706	4	4	4	4	4	4	4	4	4	4	4	4	4	4	4	4	4	4	4	4	4	4	4	4	4	4	4	4	4	4	4	4	4	4	12.8104	12.9228	13.0352	13.1476	13.26	13.3723	13.4847	13.5825	13.6534	13.7243	13.7951	13.866	13.9369	14.0078	14.0801
-0.151704	4	4	4	4	4	4	4	4	4	4	4	4	4	4	4	4	4	4	4	4	4	4	4	4	4	4	4	4	4	4	4	4	4	4	12.8962	13.0085	13.1209	13.2333	13.3457	13.4581	13.5705	13.6682	13.7391	13.81	13.8809	13.9518	14.0227	14.0935	14.1687
-0.150702	4	4	4	4	4	4	4	4	4	4	4	4	4	4	4	4	4	4	4	4	4	4	4	4	4	4	4	4	4	4	4	4	4	4	13.0156	13.0871	13.1995	13.3118	13.4242	13.5366	13.649	13.7468	13.8177	13.8885	13.9594	14.0303	14.1012	14.1763	14.2533
-0.1497	4	4	4	4	4	4	4	4	4	4	4	4	4	4	4	4	4	4	4	4	4	4	4	4	4	4	4	4	4	4	4	4	4	4	13.1354	13.2065	13.278	13.3904	13.5028	13.6151	13.7275	13.8253	13.8962	13.9671	14.038	14.1088	14.184	14.2609	14.3379
-0.148698	4	4	4	4	4	4	4	4	4	4	4	4	4	4	4	4	4	4	4	4	4	4	4	4	4	4	4	4	4	4	4	4	4	4	13.2552	13.3263	13.3974	13.4689	13.5813	13.6937	13.8061	13.9038	13.9747	14.0456	14.1165	14.1916	14.2686	14.3456	14.4226
-0.147696	4	4	4	4	4	4	4	4	4	4	4	4	4	4	4	4	4	4	4	4	4	4	4	4	4	4	4	4	4	4	4	4	4	4	13.375	13.4461	13.5172	13.5883	13.6598	13.7722	13.8846	13.9824	14.0532	14.1241	14.1993	14.2762	14.3532	14.4302	14.5072
-0.146694	4	4	4	4	4	4	4	4	4	4	4	4	4	4	4	4	4	4	4	4	4	4	4	4	4	4	4	4	4	4	4	4	4	4	13.4949	13.566	13.637	13.7081	13.7792	13.8507	13.9631	14.0609	14.1318	14.2069	14.2839	14.3609	14.4379	14.5149	14.5919
-0.145692	4	4	4	4	4	4	4	4	4	4	4	4	4	4	4	4	4	4	4	4	4	4	4	4	4	4	4	4	4	4	4	4	4	4	13.6147	13.6858	13.7569	13.828	13.8991	13.9701	14.0417	14.1394	14.2146	14.2915	14.3685	14.4455	14.5225	14.5995	14.6765
-0.14469	4	4	4	4	4	4	4	4	4	4	4	4	4	4	4	4	4	4	4	4	4	4	4	4	4	4	4	4	4	4	4	4	4	4	13.7194	13.7905	13.8616	13.9327	14.0037	14.0748	14.1459	14.2228	14.2998	14.3768	14.4538	14.5308	14.6078	14.6848	14.7618
-0.143688	4	4	4	4	4	4	4	4	4	4	4	4	4	4	4	4	4	4	4	4	4	4	4	4	4	4	4	4	4	4	4	4	4	4	13.7949	13.866	13.9371	14.0082	14.0793	14.1504	14.2256	14.3044	14.3862	14.4632	14.5402	14.6172	14.6942	14.7712	14.8482
-0.142686	4	4	4	4	4	4	4	4	4	4	4	4	4	4	4	4	4	4	4	4	4	4	4	4	4	4	4	4	4	4	4	4	4	4	13.8705	13.9416	14.0127	14.0838	14.1549	14.2301	14.3071	14.3859	14.4678	14.5497	14.6267	14.7037	14.7807	14.8576	14.9346
-0.141684	4	4	4	4	4	4	4	4	4	4	4	4	4	4	4	4	4	4	4	4	4	4	4	4	4	4	4	4	4	4	4	4	4	4	13.946	14.0171	14.0882	14.1593	14.2345	14.3116	14.3886	14.4674	14.5493	14.6312	14.7131	14.7901	14.8671	14.9441	15.0211
-0.140682	4	4	4	4	4	4	4	4	4	4	4	4	4	4	4	4	4	4	4	4	4	4	4	4	4	4	4	4	4	4	4	4	4	4	14.0216	14.0927	14.1638	14.239	14.316	14.3931	14.4701	14.5489	14.6308	14.7127	14.7947	14.8765	14.9535	15.0305	15.1075
-0.13968	4	4	4	4	4	4	4	4	4	4	4	4	4	4	4	4	4	4	4	4	4	4	4	4	4	4	4	4	4	4	4	4	4	4	14.0971	14.1682	14.2435	14.3205	14.3975	14.4746	14.5516	14.6304	14.7123	14.7942	14.8762	14.9581	15.04	15.117	15.194
-0.138678	4	4	4	4	4	4	4	4	4	4	4	4	4	4	4	4	4	4	4	4	4	4	4	4	4	4	4	4	4	4	4	4	4	4	14.1727	14.2479	14.325	14.402	14.479	14.5561	14.6331	14.7119	14.7938	14.8757	14.9577	15.0396	15.1215	15.2034	15.2804
-0.137676	4	4	4	4	4	4	4	4	4	4	4	4	4	4	4	4	4	4	4	4	4	4	4	4	4	4	4	4	4	4	4	4	4	4	14.2524	14.3294	14.4064	14.4835	14.5605	14.6376	14.7146	14.7934	14.8753	14.9572	15.0392	15.1211	15.203	15.285	15.3668
-0.136674	4	4	4	4	4	4	4	4	4	4	4	4	4	4	4	4	4	4	4	4	4	4	4	4	4	4	4	4	4	4	4	4	4	4	14.3349	14.412	14.4891	14.5661	14.6431	14.7202	14.7972	14.8781	14.9632	15.0451	15.1271	15.209	15.2909	15.3729	15.4548
-0.135672	4	4	4	4	4	4	4	4	4	4	4	4	4	4	4	4	4	4	4	4	4	4	4	4	4	4	4	4	4	4	4	4	4	4	14.4129	14.4948	14.5719	14.6489	14.7259	14.803	14.88	14.9609	15.0491	15.1341	15.2161	15.298	15.3799	15.4619	15.5438
-0.13467	4	4	4	4	4	4	4	4	4	4	4	4	4	4	4	4	4	4	4	4	4	4	4	4	4	4	4	4	4	4	4	4	4	4	14.4909	14.5728	14.6546	14.7317	14.8087	14.8858	14.9628	15.0437	15.1319	15.22	15.3051	15.387	15.4689	15.5509	15.6328
-0.133668	4	4	4	4	4	4	4	4	4	4	4	4	4	4	4	4	4	4	4	4	4	4	4	4	4	4	4	4	4	4	4	4	4	4	14.5689	14.6508	14.7326	14.8144	14.8915	14.9686	15.0456	15.1265	15.2147	15.3028	15.3909	15.476	15.5579	15.6399	15.7218
-0.132666	4	4	4	4	4	4	4	4	4	4	4	4	4	4	4	4	4	4	4	4	4	4	4	4	4	4	4	4	4	4	4	4	4	4	14.6469	14.7288	14.8106	14.8924	14.9743	15.0514	15.1284	15.2093	15.2975	15.3856	15.4737	15.5619	15.6469	15.7289	15.8108
-0.131664	4	4	4	4	4	4	4	4	4	4	4	4	4	4	4	4	4	4	4	4	4	4	4	4	4	4	4	4	4	4	4	4	4	4	14.7249	14.8068	14.8886	14.9704	15.0523	15.1341	15.2112	15.2921	15.3803	15.4684	15.5565	15.6447	15.7328	15.8178	15.8998
-0.130662	4	4	4	4	4	4	4	4	4	4	4	4	4	4	4	4	4	4	4	4	4	4	4	4	4	4	4	4	4	4	4	4	4	4	14.8029	14.8848	14.9666	15.0484	15.1303	15.2121	15.2939	15.3749	15.4631	15.5512	15.6393	15.7275	15.8156	15.9037	15.9888
-0.12966	4	4	4	4	4	4	4	4	4	4	4	4	4	4	4	4	4	4	4	4	4	4	4	4	4	4	4	4	4	4	4	4	4	4	14.8812	14.963	15.0448	15.1267	15.2085	15.2903	15.3722	15.4584	15.5465	15.6347	15.7228	15.8109	15.8991	15.9872	16.077
-0.128658	4	4	4	4	4	4	4	4	4	4	4	4	4	4	4	4	4	4	4	4	4	4	4	4	4	4	4	4	4	4	4	4	4	4	14.9598	15.0417	15.1235	15.2053	15.2872	15.369	15.4551	15.543	15.6311	15.7193	15.8074	15.8955	15.9837	16.0735	16.1688
-0.127656	4	4	4	4	4	4	4	4	4	4	4	4	4	4	4	4	4	4	4	4	4	4	4	4	4	4	4	4	4	4	4	4	4	4	15.0385	15.1203	15.2022	15.284	15.3658	15.4519	15.5397	15.6276	15.7157	15.8039	15.892	15.9801	16.0699	16.1653	16.2606
-0.126654	4	4	4	4	4	4	4	4	4	4	4	4	4	4	4	4	4	4	4	4	4	4	4	4	4	4	4	4	4	4	4	4	4	4	15.1172	15.199	15.2808	15.3626	15.4487	15.5365	15.6243	15.7122	15.8003	15.8885	15.9766	16.0664	16.1617	16.2571	16.3524
-0.125652	4	4	4	4	4	4	4	4	4	4	4	4	4	4	4	4	4	4	4	4	4	4	4	4	4	4	4	4	4	4	4	4	4	4	15.1958	15.2776	15.3595	15.4456	15.5333	15.6211	15.7089	15.7968	15.8849	15.973	16.0629	16.1582	16.2535	16.3489	16.4442
-0.12465	4	4	4	4	4	4	4	4	4	4	4	4	4	4	4	4	4	4	4	4	4	4	4	4	4	4	4	4	4	4	4	4	4	4	15.2745	15.3563	15.4424	15.5302	15.6179	15.7057	15.7935	15.8814	15.9695	16.0593	16.1547	16.25	16.3454	16.4407	16.536
-0.123648	4	4	4	4	4	4	4	4	4	4	4	4	4	4	4	4	4	4	4	4	4	4	4	4	4	4	4	4	4	4	4	4	4	4	15.3531	15.4392	15.527	15.6148	15.7025	15.7903	15.8781	15.966	16.0558	16.1511	16.2465	16.3418	16.4372	16.5325	16.6279
-0.122646	4	4	4	4	4	4	4	4	4	4	4	4	4	4	4	4	4	4	4	4	4	4	4	4	4	4	4	4	4	4	4	4	4	4	15.4361	15.5238	15.6116	15.6994	15.7871	15.8749	15.9627	16.0522	16.1476	16.2429	16.3383	16.4336	16.529	16.6243	16.7197
-0.121644	4	4	4	4	4	4	4	4	4	4	4	4	4	4	4	4	4	4	4	4	4	4	4	4	4	4	4	4	4	4	4	4	4	4	15.5164	15.6042	15.692	15.7797	15.8675	15.9553	16.0446	16.1429	16.2433	16.3386	16.434	16.5293	16.6247	16.72	16.8153
-0.120642	4	4	4	4	4	4	4	4	4	4	4	4	4	4	4	4	4	4	4	4	4	4	4	4	4	4	4	4	4	4	4	4	4	4	15.5962	15.684	15.7717	15.8595	15.9473	16.0367	16.1314	16.2296	16.3345	16.4348	16.5302	16.6255	16.7209	16.8162	16.9116
-0.11964	4	4	4	4	4	4	4	4	4	4	4	4	4	4	4	4	4	4	4	4	4	4	4	4	4	4	4	4	4	4	4	4	4	4	15.676	15.7638	15.8515	15.9393	16.0287	16.1234	16.2181	16.3164	16.4212	16.526	16.6264	16.7217	16.8171	16.9124	17.0078
-0.118638	4	4	4	4	4	4	4	4	4	4	4	4	4	4	4	4	4	4	4	4	4	4	4	4	4	4	4	4	4	4	4	4	4	4	15.7558	15.8435	15.9313	16.0207	16.1154	16.2101	16.3048	16.4031	16.5079	16.6128	16.7176	16.8179	16.9133	17.0086	17.104
-0.117636	4	4	4	4	4	4	4	4	4	4	4	4	4	4	4	4	4	4	4	4	4	4	4	4	4	4	4	4	4	4	4	4	4	4	15.8356	15.9233	16.0127	16.1074	16.2021	16.2968	16.3915	16.4898	16.5946	16.6995	16.8043	16.9091	17.0095	17.1048	17.2002
-0.116634	4	4	4	4	4	4	4	4	4	4	4	4	4	4	4	4	4	4	4	4	4	4	4	4	4	4	4	4	4	4	4	4	4	4	15.9153	16.0047	16.0994	16.1941	16.2888	16.3835	16.4782	16.5765	16.6814	16.7862	16.891	16.9959	17.1007	17.2011	17.2964
-0.115632	4	4	4	4	4	4	4	4	4	4	4	4	4	4	4	4	4	4	4	4	4	4	4	4	4	4	4	4	4	4	4	4	4	4	15.9967	16.0914	16.1861	16.2808	16.3755	16.4703	16.565	16.6632	16.7681	16.8729	16.9777	17.0826	17.1874	17.2923	17.3926
-0.11463	4	4	4	4	4	4	4	4	4	4	4	4	4	4	4	4	4	4	4	4	4	4	4	4	4	4	4	4	4	4	4	4	4	4	16.0846	16.1793	16.274	16.3687	16.4635	16.5582	16.6529	16.7511	16.856	16.9608	17.0657	17.1705	17.2753	17.3802	17.4891
-0.113628	4	4	4	4	4	4	4	4	4	4	4	4	4	4	4	4	4	4	4	4	4	4	4	4	4	4	4	4	4	4	4	4	4	4	16.1695	16.2691	16.3638	16.4585	16.5532	16.6479	16.7426	16.8409	16.9457	17.0506	17.1554	17.2602	17.3651	17.474	17.595
-0.112626	4	4	4	4	4	4	4	4	4	4	4	4	4	4	4	4	4	4	4	4	4	4	4	4	4	4	4	4	4	4	4	4	4	4	16.2504	16.3539	16.4535	16.5482	16.643	16.7377	16.8324	16.9306	17.0355	17.1403	17.2452	17.35	17.459	17.5799	17.7008
-0.111624	4	4	4	4	4	4	4	4	4	4	4	4	4	4	4	4	4	4	4	4	4	4	4	4	4	4	4	4	4	4	4	4	4	4	16.3312	16.4348	16.5384	16.638	16.7327	16.8274	16.9221	17.0204	17.1252	17.2301	17.3349	17.4439	17.5648	17.6857	17.8066
-0.110622	4	4	4	4	4	4	4	4	4	4	4	4	4	4	4	4	4	4	4	4	4	4	4	4	4	4	4	4	4	4	4	4	4	4	16.4121	16.5157	16.6193	16.7229	16.8225	16.9172	17.0119	17.1101	17.215	17.3198	17.4288	17.5497	17.6706	17.7915	17.9125
-0.10962	4	4	4	4	4	4	4	4	4	4	4	4	4	4	4	4	4	4	4	4	4	4	4	4	4	4	4	4	4	4	4	4	4	4	16.493	16.5965	16.7001	16.8037	16.9073	17.0069	17.1016	17.1999	17.3047	17.4137	17.5346	17.6555	17.7765	17.8974	18.0183
-0.108618	4	4	4	4	4	4	4	4	4	4	4	4	4	4	4	4	4	4	4	4	4	4	4	4	4	4	4	4	4	4	4	4	4	4	16.5738	16.6774	16.781	16.8846	16.9882	17.0918	17.1914	17.2896	17.3986	17.5195	17.6404	17.7614	17.8823	18.0032	18.1241
-0.107616	4	4	4	4	4	4	4	4	4	4	4	4	4	4	4	4	4	4	4	4	4	4	4	4	4	4	4	4	4	4	4	4	4	4	16.6547	16.7583	16.8619	16.9655	17.069	17.1726	17.2762	17.3835	17.5044	17.6254	17.7463	17.8672	17.9881	18.109	18.23
-0.106614	4	4	4	4	4	4	4	4	4	4	4	4	4	4	4	4	4	4	4	4	4	4	4	4	4	4	4	4	4	4	4	4	4	4	16.7369	16.8405	16.9441	17.0477	17.1513	17.2549	17.3618	17.4879	17.6212	17.7421	17.863	17.984	18.1049	18.2258	18.3467
-0.105612	4	4	4	4	4	4	4	4	4	4	4	4	4	4	4	4	4	4	4	4	4	4	4	4	4	4	4	4	4	4	4	4	4	4	16.8193	16.9229	17.0265	17.1301	17.2337	17.3406	17.4574	17.5835	17.7268	17.86	17.981	18.1019	18.2228	18.3437	18.4646
-0.10461	4	4	4	4	4	4	4	4	4	4	4	4	4	4	4	4	4	4	4	4	4	4	4	4	4	4	4	4	4	4	4	4	4	4	16.9017	17.0053	17.1089	17.2125	17.3194	17.4362	17.5529	17.679	17.8223	17.9656	18.0989	18.2198	18.3407	18.4616	18.5826
-0.103608	4	4	4	4	4	4	4	4	4	4	4	4	4	4	4	4	4	4	4	4	4	4	4	4	4	4	4	4	4	4	4	4	4	4	16.9841	17.0877	17.1913	17.2982	17.4149	17.5317	17.6484	17.7745	17.9178	18.0611	18.2044	18.3377	18.4586	18.5796	18.7005
-0.102606	4	4	4	4	4	4	4	4	4	4	4	4	4	4	4	4	4	4	4	4	4	4	4	4	4	4	4	4	4	4	4	4	4	4	17.0665	17.17	17.277	17.3937	17.5105	17.6272	17.744	17.87	18.0134	18.1567	18.3	18.4433	18.5766	18.6975	18.8184
-0.101604	4	4	4	4	4	4	4	4	4	4	4	4	4	4	4	4	4	4	4	4	4	4	4	4	4	4	4	4	4	4	4	4	4	4	17.1488	17.2558	17.3725	17.4893	17.606	17.7227	17.8395	17.9656	18.1089	18.2522	18.3955	18.5388	18.6821	18.8154	18.9363
-0.100602	4	4	4	4	4	4	4	4	4	4	4	4	4	4	4	4	4	4	4	4	4	4	4	4	4	4	4	4	4	4	4	4	4	4	17.2346	17.3513	17.4681	17.5848	17.7015	17.8183	17.935	18.0611	18.2044	18.3477	18.491	18.6343	18.7777	18.921	19.0543
-0.0996	4	4	4	4	4	4	4	4	4	4	4	4	4	4	4	4	4	4	4	4	4	4	4	4	4	4	4	4	4	4	4	4	4	4	17.3256	17.4424	17.5591	17.6758	17.7926	17.9093	18.026	18.1581	18.301	18.4443	18.5876	18.7309	18.8743	19.0176	19.1609
-0.098598	4	4	4	4	4	4	4	4	4	4	4	4	4	4	4	4	4	4	4	4	4	4	4	4	4	4	4	4	4	4	4	4	4	4	17.4104	17.5271	17.6439	17.7606	17.8773	17.9941	18.1255	18.2619	18.3995	18.5424	18.6857	18.829	18.9723	19.1156	19.259
-0.097596	4	4	4	4	4	4	4	4	4	4	4	4	4	4	4	4	4	4	4	4	4	4	4	4	4	4	4	4	4	4	4	4	4	4	17.4951	17.6119	17.7286	17.8453	17.9621	18.0935	18.2294	18.3658	18.5033	18.6409	18.7838	18.9271	19.0704	19.2137	19.357
-0.096594	4	4	4	4	4	4	4	4	4	4	4	4	4	4	4	4	4	4	4	4	4	4	4	4	4	4	4	4	4	4	4	4	4	4	17.5799	17.6966	17.8134	17.9301	18.0615	18.1974	18.3332	18.4697	18.6072	18.7447	18.8822	19.0252	19.1685	19.3118	19.4551
-0.095592	4	4	4	4	4	4	4	4	4	4	4	4	4	4	4	4	4	4	4	4	4	4	4	4	4	4	4	4	4	4	4	4	4	4	17.6646	17.7814	17.8981	18.0295	18.1654	18.3012	18.4371	18.5735	18.7111	18.8486	18.9861	19.1236	19.2666	19.4099	19.5532
-0.09459	4	4	4	4	4	4	4	4	4	4	4	4	4	4	4	4	4	4	4	4	4	4	4	4	4	4	4	4	4	4	4	4	4	4	17.7494	17.8661	17.9976	18.1334	18.2693	18.4051	18.541	18.6774	18.8149	18.9525	19.09	19.2275	19.365	19.508	19.6513
-0.093588	4	4	4	4	4	4	4	4	4	4	4	4	4	4	4	4	4	4	4	4	4	4	4	4	4	4	4	4	4	4	4	4	4	4	17.8341	17.9656	18.1014	18.2373	18.3731	18.509	18.6448	18.7813	18.9188	19.0563	19.1939	19.3314	19.4689	19.6064	19.7494
-0.092586	4	4	4	4	4	4	4	4	4	4	4	4	4	4	4	4	4	4	4	4	4	4	4	4	4	4	4	4	4	4	4	4	4	4	17.9336	18.0694	18.2053	18.3411	18.477	18.6129	18.7487	18.8851	19.0227	19.1602	19.2977	19.4352	19.5728	19.7103	19.8478
-0.091584	4	4	4	4	4	4	4	4	4	4	4	4	4	4	4	4	4	4	4	4	4	4	4	4	4	4	4	4	4	4	4	4	4	4	18.0356	18.1728	18.3087	18.4445	18.5804	18.7162	18.8521	18.9782	19.0989	19.2364	19.3739	19.5114	19.649	19.7865	19.924
-0.090582	4	4	4	4	4	4	4	4	4	4	4	4	4	4	4	4	4	4	4	4	4	4	4	4	4	4	4	4	4	4	4	4	4	4	18.1235	18.2748	18.412	18.5479	18.6837	18.8196	18.9555	19.0816	19.1899	19.3105	19.448	19.5855	19.7231	19.8606	19.9981
-0.08958	4	4	4	4	4	4	4	4	4	4	4	4	4	4	4	4	4	4	4	4	4	4	4	4	4	4	4	4	4	4	4	4	4	4	18.2115	18.3628	18.514	18.6512	18.7871	18.923	19.0588	19.1849	19.2932	19.4015	19.5221	19.6596	19.7972	19.9347	20.0722
-0.088578	4	4	4	4	4	4	4	4	4	4	4	4	4	4	4	4	4	4	4	4	4	4	4	4	4	4	4	4	4	4	4	4	4	4	18.2994	18.4507	18.602	18.7532	18.8905	19.0263	19.1622	19.2883	19.3966	19.5048	19.6131	19.7337	19.8713	20.0088	20.1463
-0.087576	4	4	4	4	4	4	4	4	4	4	4	4	4	4	4	4	4	4	4	4	4	4	4	4	4	4	4	4	4	4	4	4	4	4	18.3874	18.5387	18.6899	18.8412	18.9924	19.1297	19.2655	19.3917	19.4999	19.6082	19.7164	19.8247	19.9454	20.0829	20.2204
-0.086574	4	4	4	4	4	4	4	4	4	4	4	4	4	4	4	4	4	4	4	4	4	4	4	4	4	4	4	4	4	4	4	4	4	4	18.4753	18.6266	18.7779	18.9291	19.0804	19.2316	19.3689	19.495	19.6033	19.7115	19.8198	19.9281	20.0363	20.157	20.2945
-0.085572	4	4	4	4	4	4	4	4	4	4	4	4	4	4	4	4	4	4	4	4	4	4	4	4	4	4	4	4	4	4	4	4	4	4	18.5633	18.7145	18.8658	19.0171	19.1683	19.3196	19.4708	19.5984	19.7066	19.8149	19.9232	20.0314	20.1397	20.248	20.3686
-0.08457	4	4	4	4	4	4	4	4	4	4	4	4	4	4	4	4	4	4	4	4	4	4	4	4	4	4	4	4	4	4	4	4	4	4	18.6518	18.803	18.9543	19.1055	19.2568	19.4081	19.5593	19.6905	19.7988	19.9071	20.0153	20.1236	20.2319	20.3401	20.4477
-0.083568	4	4	4	4	4	4	4	4	4	4	4	4	4	4	4	4	4	4	4	4	4	4	4	4	4	4	4	4	4	4	4	4	4	4	18.7409	18.8922	19.0435	19.1947	19.346	19.4972	19.6397	19.7686	19.8768	19.9851	20.0934	20.2016	20.3099	20.4174	20.5234
-0.082566	4	4	4	4	4	4	4	4	4	4	4	4	4	4	4	4	4	4	4	4	4	4	4	4	4	4	4	4	4	4	4	4	4	4	18.8301	18.9814	19.1326	19.2839	19.4351	19.5776	19.7177	19.8466	19.9549	20.0631	20.1714	20.2797	20.3872	20.4932	20.5991
-0.081564	4	4	4	4	4	4	4	4	4	4	4	4	4	4	4	4	4	4	4	4	4	4	4	4	4	4	4	4	4	4	4	4	4	4	18.9193	19.0705	19.2218	19.373	19.5155	19.6556	19.7957	19.9247	20.0329	20.1412	20.2495	20.357	20.4629	20.5689	20.6748
-0.080562	4	4	4	4	4	4	4	4	4	4	4	4	4	4	4	4	4	4	4	4	4	4	4	4	4	4	4	4	4	4	4	4	4	4	19.0084	19.1597	19.3109	19.4534	19.5935	19.7336	19.8738	20.0027	20.111	20.2192	20.3268	20.4327	20.5386	20.6446	20.7505
-0.07956	4	4	4	4	4	4	4	4	4	4	4	4	4	4	4	4	4	4	4	4	4	4	4	4	4	4	4	4	4	4	4	4	4	4	19.0976	19.2488	19.3913	19.5314	19.6716	19.8117	19.9518	20.0807	20.189	20.2966	20.4025	20.5084	20.6144	20.7203	20.8262
-0.078558	4	4	4	4	4	4	4	4	4	4	4	4	4	4	4	4	4	4	4	4	4	4	4	4	4	4	4	4	4	4	4	4	4	4	19.1867	19.3292	19.4693	19.6095	19.7496	19.8897	20.0299	20.1588	20.2663	20.3723	20.4782	20.5841	20.6901	20.796	20.9019
-0.077556	4	4	4	4	4	4	4	4	4	4	4	4	4	4	4	4	4	4	4	4	4	4	4	4	4	4	4	4	4	4	4	4	4	4	19.2671	19.4072	19.5474	19.6875	19.8276	19.9678	20.1079	20.2361	20.342	20.448	20.5539	20.6598	20.7658	20.8717	20.9776
-0.076554	4	4	4	4	4	4	4	4	4	4	4	4	4	4	4	4	4	4	4	4	4	4	4	4	4	4	4	4	4	4	4	4	4	4	19.3328	19.4708	19.611	19.7511	19.8912	20.0314	20.1715	20.2996	20.4056	20.5115	20.6174	20.7233	20.8293	20.9352	21.0532
-0.075552	4	4	4	4	4	4	4	4	4	4	4	4	4	4	4	4	4	4	4	4	4	4	4	4	4	4	4	4	4	4	4	4	4	4	19.4138	19.5358	19.6739	19.814	19.9542	20.0943	20.2344	20.3625	20.4685	20.5744	20.6803	20.7863	20.8922	21.0102	21.1309
-0.07455	4	4	4	4	4	4	4	4	4	4	4	4	4	4	4	4	4	4	4	4	4	4	4	4	4	4	4	4	4	4	4	4	4	4	19.4949	19.6169	19.7389	19.8769	20.0171	20.1572	20.2974	20.4255	20.5314	20.6373	20.7432	20.8492	20.9672	21.0879	21.2085
-0.073548	4	4	4	4	4	4	4	4	4	4	4	4	4	4	4	4	4	4	4	4	4	4	4	4	4	4	4	4	4	4	4	4	4	4	19.576	19.698	19.82	19.9419	20.08	20.2201	20.3603	20.4884	20.5943	20.7002	20.8062	20.9242	21.0448	21.1655	21.2862
-0.072546	4	4	4	4	4	4	4	4	4	4	4	4	4	4	4	4	4	4	4	4	4	4	4	4	4	4	4	4	4	4	4	4	4	4	19.6571	19.7791	19.901	20.023	20.145	20.2831	20.4232	20.5513	20.6572	20.7632	20.8812	21.0018	21.1225	21.2432	21.3639
-0.071544	4	4	4	4	4	4	4	4	4	4	4	4	4	4	4	4	4	4	4	4	4	4	4	4	4	4	4	4	4	4	4	4	4	4	19.7381	19.8601	19.9821	20.1041	20.2261	20.3481	20.4861	20.6142	20.7201	20.8381	20.9588	21.0795	21.2002	21.3209	21.4415
-0.070542	4	4	4	4	4	4	4	4	4	4	4	4	4	4	4	4	4	4	4	4	4	4	4	4	4	4	4	4	4	4	4	4	4	4	19.8192	19.9412	20.0632	20.1852	20.3072	20.4291	20.5511	20.6771	20.7951	20.9158	21.0365	21.1572	21.2778	21.3985	21.5192
-0.06954	4	4	4	4	4	4	4	4	4	4	4	4	4	4	4	4	4	4	4	4	4	4	4	4	4	4	4	4	4	4	4	4	4	4	19.8927	20.0147	20.1367	20.2586	20.3806	20.5026	20.6246	20.7504	20.8726	20.9933	21.114	21.2347	21.3553	21.476	21.5967
-0.068538	4	4	4	4	4	4	4	4	4	4	4	4	4	4	4	4	4	4	4	4	4	4	4	4	4	4	4	4	4	4	4	4	4	4	19.9575	20.0795	20.2015	20.3235	20.4454	20.5674	20.6882	20.8137	20.9484	21.0706	21.1913	21.312	21.4327	21.5533	21.674
-0.067536	4	4	4	4	4	4	4	4	4	4	4	4	4	4	4	4	4	4	4	4	4	4	4	4	4	4	4	4	4	4	4	4	4	4	20.0223	20.1443	20.2663	20.3883	20.5102	20.631	20.7515	20.877	21.0117	21.1464	21.2686	21.3893	21.51	21.6307	21.7513
-0.066534	4	4	4	4	4	4	4	4	4	4	4	4	4	4	4	4	4	4	4	4	4	4	4	4	4	4	4	4	4	4	4	4	4	4	20.0871	20.2091	20.3311	20.4531	20.5738	20.6943	20.8148	20.9403	21.075	21.2097	21.3444	21.4666	21.5873	21.708	21.8287
-0.065532	4	4	4	4	4	4	4	4	4	4	4	4	4	4	4	4	4	4	4	4	4	4	4	4	4	4	4	4	4	4	4	4	4	4	20.1519	20.2739	20.3959	20.5166	20.6371	20.7576	20.8781	21.0036	21.1383	21.273	21.4077	21.5424	21.6646	21.7853	21.906
-0.06453	4	4	4	4	4	4	4	4	4	4	4	4	4	4	4	4	4	4	4	4	4	4	4	4	4	4	4	4	4	4	4	4	4	4	20.2167	20.3387	20.4595	20.58	20.7004	20.8209	20.9414	21.0669	21.2016	21.3363	21.471	21.6057	21.7404	21.8626	21.9833
-0.063528	4	4	4	4	4	4	4	4	4	4	4	4	4	4	4	4	4	4	4	4	4	4	4	4	4	4	4	4	4	4	4	4	4	4	20.2815	20.4023	20.5228	20.6433	20.7638	20.8842	21.0047	21.1302	21.2649	21.3996	21.5343	21.669	21.8037	21.9384	22.0606
-0.062526	4	4	4	4	4	4	4	4	4	4	4	4	4	4	4	4	4	4	4	4	4	4	4	4	4	4	4	4	4	4	4	4	4	4	20.3451	20.4656	20.5861	20.7066	20.8271	20.9476	21.068	21.1935	21.3282	21.4629	21.5976	21.7323	21.867	22.0017	22.1364
-0.061524	4	4	4	4	4	4	4	4	4	4	4	4	4	4	4	4	4	4	4	4	4	4	4	4	4	4	4	4	4	4	4	4	4	4	20.4087	20.5303	20.6508	20.7713	20.8917	21.0122	21.1327	21.2582	21.3929	21.5276	21.6623	21.797	21.9317	22.0663	22.2103
-0.060522	4	4	4	4	4	4	4	4	4	4	4	4	4	4	4	4	4	4	4	4	4	4	4	4	4	4	4	4	4	4	4	4	4	4	20.4652	20.5939	20.7155	20.836	20.9565	21.0769	21.1974	21.3229	21.4576	21.5923	21.727	21.8617	21.9964	22.1403	22.286
-0.05952	4	4	4	4	4	4	4	4	4	4	4	4	4	4	4	4	4	4	4	4	4	4	4	4	4	4	4	4	4	4	4	4	4	4	20.5218	20.6504	20.7791	20.9007	21.0212	21.1417	21.2621	21.3876	21.5223	21.657	21.7917	21.9264	22.0704	22.216	22.3617
-0.058518	4	4	4	4	4	4	4	4	4	4	4	4	4	4	4	4	4	4	4	4	4	4	4	4	4	4	4	4	4	4	4	4	4	4	20.5784	20.707	20.8356	20.9643	21.0859	21.2064	21.3269	21.4523	21.587	21.7217	21.8564	22.0004	22.146	22.2917	22.4374
-0.057516	4	4	4	4	4	4	4	4	4	4	4	4	4	4	4	4	4	4	4	4	4	4	4	4	4	4	4	4	4	4	4	4	4	4	20.6349	20.7636	20.8922	21.0208	21.1495	21.2711	21.3916	21.5171	21.6517	21.7864	21.9304	22.0761	22.2217	22.3674	22.5131
-0.056514	4	4	4	4	4	4	4	4	4	4	4	4	4	4	4	4	4	4	4	4	4	4	4	4	4	4	4	4	4	4	4	4	4	4	20.6915	20.8201	20.9488	21.0774	21.206	21.3346	21.4563	21.5818	21.7165	21.8604	22.0061	22.1518	22.2974	22.4431	22.5888
-0.055512	4	4	4	4	4	4	4	4	4	4	4	4	4	4	4	4	4	4	4	4	4	4	4	4	4	4	4	4	4	4	4	4	4	4	20.7481	20.8767	21.0053	21.134	21.2626	21.3912	21.5198	21.6465	21.7904	21.9361	22.0818	22.2275	22.3731	22.5188	22.6645
-0.05451	4	4	4	4	4	4	4	4	4	4	4	4	4	4	4	4	4	4	4	4	4	4	4	4	4	4	4	4	4	4	4	4	4	4	20.8032	20.9318	21.0604	21.1891	21.3177	21.4463	21.575	21.7179	21.8649	22.0106	22.1562	22.3019	22.4476	22.5933	22.7389
-0.053508	4	4	4	4	4	4	4	4	4	4	4	4	4	4	4	4	4	4	4	4	4	4	4	4	4	4	4	4	4	4	4	4	4	4	20.8568	20.9854	21.1141	21.2427	21.3713	21.4999	21.6374	21.782	21.9368	22.0837	22.2294	22.3751	22.5207	22.6664	22.8121
-0.052506	4	4	4	4	4	4	4	4	4	4	4	4	4	4	4	4	4	4	4	4	4	4	4	4	4	4	4	4	4	4	4	4	4	4	20.9104	21.039	21.1677	21.2963	21.4249	21.5624	21.7014	21.8461	22.0008	22.1556	22.3025	22.4482	22.5939	22.7396	22.8853
-0.051504	4	4	4	4	4	4	4	4	4	4	4	4	4	4	4	4	4	4	4	4	4	4	4	4	4	4	4	4	4	4	4	4	4	4	20.964	21.0926	21.2213	21.3499	21.4874	21.6264	21.7655	21.9101	22.0649	22.2197	22.3744	22.5214	22.667	22.8127	22.9584
-0.050502	4	4	4	4	4	4	4	4	4	4	4	4	4	4	4	4	4	4	4	4	4	4	4	4	4	4	4	4	4	4	4	4	4	4	21.0176	21.1463	21.2749	21.4123	21.5514	21.6905	21.8296	21.9742	22.1289	22.2837	22.4385	22.5933	22.7402	22.8859	23.0316
-0.0495	4	4	4	4	4	4	4	4	4	4	4	4	4	4	4	4	4	4	4	4	4	4	4	4	4	4	4	4	4	4	4	4	4	4	21.0712	21.1999	21.3373	21.4764	21.6155	21.7545	21.8936	22.0382	22.193	22.3478	22.5025	22.6573	22.8121	22.959	23.1047
-0.048498	4	4	4	4	4	4	4	4	4	4	4	4	4	4	4	4	4	4	4	4	4	4	4	4	4	4	4	4	4	4	4	4	4	4	21.1249	21.2623	21.4014	21.5405	21.6795	21.8186	21.9577	22.1023	22.2571	22.4118	22.5666	22.7214	22.8761	23.0309	23.1779
-0.047496	4	4	4	4	4	4	4	4	4	4	4	4	4	4	4	4	4	4	4	4	4	4	4	4	4	4	4	4	4	4	4	4	4	4	21.1873	21.3263	21.4654	21.6045	21.7436	21.8826	22.0217	22.1664	22.3211	22.4759	22.6307	22.7855	22.9402	23.095	23.2498
-0.046494	4	4	4	4	4	4	4	4	4	4	4	4	4	4	4	4	4	4	4	4	4	4	4	4	4	4	4	4	4	4	4	4	4	4	21.2458	21.3868	21.5258	21.6649	21.804	21.9431	22.0821	22.2301	22.3911	22.5459	22.7006	22.8554	23.0102	23.165	23.3197
-0.045492	4	4	4	4	4	4	4	4	4	4	4	4	4	4	4	4	4	4	4	4	4	4	4	4	4	4	4	4	4	4	4	4	4	4	21.2946	21.4453	21.5863	21.7253	21.8644	22.0035	22.1426	22.2905	22.4549	22.6158	22.7706	22.9254	23.0802	23.2349	23.3897
-0.04449	4	4	4	4	4	4	4	4	4	4	4	4	4	4	4	4	4	4	4	4	4	4	4	4	4	4	4	4	4	4	4	4	4	4	21.3434	21.4941	21.6448	21.7858	21.9248	22.0639	22.203	22.351	22.5153	22.6796	22.8406	22.9954	23.1501	23.3049	23.4597
-0.043488	4	4	4	4	4	4	4	4	4	4	4	4	4	4	4	4	4	4	4	4	4	4	4	4	4	4	4	4	4	4	4	4	4	4	21.3922	21.5429	21.6936	21.8443	21.9853	22.1243	22.2634	22.4114	22.5757	22.74	22.9043	23.0653	23.2201	23.3749	23.5296
-0.042486	4	4	4	4	4	4	4	4	4	4	4	4	4	4	4	4	4	4	4	4	4	4	4	4	4	4	4	4	4	4	4	4	4	4	21.441	21.5917	21.7424	21.8931	22.0438	22.1848	22.3238	22.4718	22.6361	22.8004	22.9648	23.1291	23.2901	23.4448	23.5996
-0.041484	4	4	4	4	4	4	4	4	4	4	4	4	4	4	4	4	4	4	4	4	4	4	4	4	4	4	4	4	4	4	4	4	4	4	21.4898	21.6405	21.7912	21.9419	22.0926	22.2433	22.3843	22.5322	22.6965	22.8609	23.0252	23.1895	23.3538	23.5148	23.6696
-0.040482	4	4	4	4	4	4	4	4	4	4	4	4	4	4	4	4	4	4	4	4	4	4	4	4	4	4	4	4	4	4	4	4	4	4	21.5386	21.6893	21.84	21.9907	22.1414	22.2921	22.4428	22.5927	22.757	22.9213	23.0856	23.2499	23.4142	23.5785	23.7395
-0.03948	4	4	4	4	4	4	4	4	4	4	4	4	4	4	4	4	4	4	4	4	4	4	4	4	4	4	4	4	4	4	4	4	4	4	21.5891	21.7398	21.8905	22.0412	22.1919	22.3426	22.4933	22.6487	22.8131	22.9774	23.1417	23.306	23.4703	23.6346	23.804
-0.038478	4	4	4	4	4	4	4	4	4	4	4	4	4	4	4	4	4	4	4	4	4	4	4	4	4	4	4	4	4	4	4	4	4	4	21.6335	21.7918	21.9425	22.0932	22.2439	22.3946	22.5453	22.7008	22.8651	23.0294	23.1937	23.358	23.5223	23.6917	23.8692
-0.037476	4	4	4	4	4	4	4	4	4	4	4	4	4	4	4	4	4	4	4	4	4	4	4	4	4	4	4	4	4	4	4	4	4	4	21.6743	21.8362	21.9945	22.1452	22.2959	22.4466	22.5973	22.7528	22.9171	23.0814	23.2458	23.4101	23.5794	23.7569	23.9344
-0.036474	4	4	4	4	4	4	4	4	4	4	4	4	4	4	4	4	4	4	4	4	4	4	4	4	4	4	4	4	4	4	4	4	4	4	21.7151	21.877	22.039	22.1973	22.348	22.4987	22.6494	22.8049	22.9692	23.1335	23.2978	23.4671	23.6447	23.8222	23.9997
-0.035472	4	4	4	4	4	4	4	4	4	4	4	4	4	4	4	4	4	4	4	4	4	4	4	4	4	4	4	4	4	4	4	4	4	4	21.7559	21.9178	22.0798	22.2417	22.4	22.5507	22.7014	22.8569	23.0212	23.1855	23.3549	23.5324	23.7099	23.8874	24.0649
-0.03447	4	4	4	4	4	4	4	4	4	4	4	4	4	4	4	4	4	4	4	4	4	4	4	4	4	4	4	4	4	4	4	4	4	4	21.7967	21.9587	22.1206	22.2825	22.4444	22.6027	22.7534	22.9089	23.0732	23.2426	23.4201	23.5976	23.7751	23.9526	24.1301
-0.033468	4	4	4	4	4	4	4	4	4	4	4	4	4	4	4	4	4	4	4	4	4	4	4	4	4	4	4	4	4	4	4	4	4	4	21.8375	21.9995	22.1614	22.3233	22.4852	22.6472	22.8055	22.961	23.1303	23.3078	23.4853	23.6628	23.8403	24.0179	24.1954
-0.032466	4	4	4	4	4	4	4	4	4	4	4	4	4	4	4	4	4	4	4	4	4	4	4	4	4	4	4	4	4	4	4	4	4	4	21.8782	22.0401	22.202	22.364	22.5259	22.6878	22.8497	23.0175	23.195	23.3725	23.55	23.7275	23.905	24.0825	24.26
-0.031464	4	4	4	4	4	4	4	4	4	4	4	4	4	4	4	4	4	4	4	4	4	4	4	4	4	4	4	4	4	4	4	4	4	4	21.9123	22.0752	22.2371	22.3991	22.561	22.7229	22.8848	23.0559	23.2405	23.4181	23.5956	23.7731	23.9506	24.1281	24.3056
-0.030462	4	4	4	4	4	4	4	4	4	4	4	4	4	4	4	4	4	4	4	4	4	4	4	4	4	4	4	4	4	4	4	4	4	4	21.9425	22.1094	22.2722	22.4342	22.5961	22.758	22.9199	23.091	23.279	23.4636	23.6411	23.8187	23.9962	24.1737	24.3512
-0.02946	4	4	4	4	4	4	4	4	4	4	4	4	4	4	4	4	4	4	4	4	4	4	4	4	4	4	4	4	4	4	4	4	4	4	21.9726	22.1395	22.3064	22.4693	22.6312	22.7931	22.955	23.1261	23.3141	23.5021	23.6867	23.8642	24.0417	24.2193	24.3968
-0.028458	4	4	4	4	4	4	4	4	4	4	4	4	4	4	4	4	4	4	4	4	4	4	4	4	4	4	4	4	4	4	4	4	4	4	22.0027	22.1696	22.3365	22.5034	22.6663	22.8282	22.9901	23.1612	23.3492	23.5372	23.7252	23.9098	24.0873	24.2648	24.4423
-0.027456	4	4	4	4	4	4	4	4	4	4	4	4	4	4	4	4	4	4	4	4	4	4	4	4	4	4	4	4	4	4	4	4	4	4	22.0329	22.1998	22.3666	22.5335	22.7004	22.8633	23.0252	23.1963	23.3843	23.5723	23.7603	23.9483	24.1329	24.3104	24.4879
-0.026454	4	4	4	4	4	4	4	4	4	4	4	4	4	4	4	4	4	4	4	4	4	4	4	4	4	4	4	4	4	4	4	4	4	4	22.063	22.2299	22.3968	22.5637	22.7306	22.8975	23.0603	23.2314	23.4194	23.6074	23.7954	23.9834	24.1714	24.356	24.5335
-0.025452	4	4	4	4	4	4	4	4	4	4	4	4	4	4	4	4	4	4	4	4	4	4	4	4	4	4	4	4	4	4	4	4	4	4	22.0931	22.26	22.4269	22.5938	22.7607	22.9276	23.0945	23.2665	23.4545	23.6425	23.8305	24.0185	24.2065	24.3945	24.5791
-0.02445	4	4	4	4	4	4	4	4	4	4	4	4	4	4	4	4	4	4	4	4	4	4	4	4	4	4	4	4	4	4	4	4	4	4	22.118	22.2849	22.4518	22.6187	22.7856	22.9525	23.1194	23.2936	23.4816	23.6696	23.8576	24.0456	24.2336	24.4216	24.609
-0.023448	4	4	4	4	4	4	4	4	4	4	4	4	4	4	4	4	4	4	4	4	4	4	4	4	4	4	4	4	4	4	4	4	4	4	22.1385	22.3053	22.4722	22.6391	22.806	22.9729	23.1397	23.314	23.502	23.69	23.878	24.066	24.254	24.4414	24.628
-0.022446	4	4	4	4	4	4	4	4	4	4	4	4	4	4	4	4	4	4	4	4	4	4	4	4	4	4	4	4	4	4	4	4	4	4	22.1589	22.3258	22.4927	22.6596	22.8265	22.9933	23.1601	23.3344	23.5224	23.7104	23.8983	24.0863	24.2738	24.4604	24.647
-0.021444	4	4	4	4	4	4	4	4	4	4	4	4	4	4	4	4	4	4	4	4	4	4	4	4	4	4	4	4	4	4	4	4	4	4	22.1794	22.3463	22.5131	22.68	22.8469	23.0137	23.1805	23.3547	23.5427	23.7307	23.9187	24.1061	24.2927	24.4794	24.666
-0.020442	4	4	4	4	4	4	4	4	4	4	4	4	4	4	4	4	4	4	4	4	4	4	4	4	4	4	4	4	4	4	4	4	4	4	22.1998	22.3667	22.5336	22.7004	22.8672	23.034	23.2008	23.3751	23.5631	23.7511	23.9385	24.1251	24.3117	24.4983	24.6849
-0.01944	4	4	4	4	4	4	4	4	4	4	4	4	4	4	4	4	4	4	4	4	4	4	4	4	4	4	4	4	4	4	4	4	4	4	22.2203	22.3871	22.554	22.7208	22.8876	23.0544	23.2212	23.3955	23.5834	23.7709	23.9575	24.1441	24.3307	24.5173	24.7039
-0.018438	4	4	4	4	4	4	4	4	4	4	4	4	4	4	4	4	4	4	4	4	4	4	4	4	4	4	4	4	4	4	4	4	4	4	22.2407	22.4075	22.5743	22.7411	22.9079	23.0747	23.2415	23.4158	23.6032	23.7899	23.9765	24.1631	24.3497	24.5363	24.7229
-0.017436	4	4	4	4	4	4	4	4	4	4	4	4	4	4	4	4	4	4	4	4	4	4	4	4	4	4	4	4	4	4	4	4	4	4	22.2609	22.4277	22.5945	22.7613	22.9281	23.0949	23.2617	23.4355	23.6221	23.8087	23.9953	24.1819	24.3685	24.5551	24.7417
-0.016434	4	4	4	4	4	4	4	4	4	4	4	4	4	4	4	4	4	4	4	4	4	4	4	4	4	4	4	4	4	4	4	4	4	4	22.2779	22.4446	22.6114	22.7782	22.945	23.1118	23.2787	23.4522	23.6383	23.8249	24.0115	24.1981	24.3847	24.5713	24.7579
-0.015432	4	4	4	4	4	4	4	4	4	4	4	4	4	4	4	4	4	4	4	4	4	4	4	4	4	4	4	4	4	4	4	4	4	4	22.2949	22.4616	22.6284	22.7952	22.962	23.1288	23.2956	23.4691	23.655	23.8411	24.0277	24.2143	24.4009	24.5875	24.7741
-0.01443	4	4	4	4	4	4	4	4	4	4	4	4	4	4	4	4	4	4	4	4	4	4	4	4	4	4	4	4	4	4	4	4	4	4	22.312	22.4787	22.6453	22.8121	22.9789	23.1457	23.3125	23.486	23.6719	23.8578	24.0439	24.2305	24.4171	24.6037	24.7903
-0.013428	4	4	4	4	4	4	4	4	4	4	4	4	4	4	4	4	4	4	4	4	4	4	4	4	4	4	4	4	4	4	4	4	4	4	22.329	22.4957	22.6624	22.8291	22.9958	23.1626	23.3295	23.503	23.6889	23.8747	24.0606	24.2467	24.4333	24.6199	24.8065
-0.012426	4	4	4	4	4	4	4	4	4	4	4	4	4	4	4	4	4	4	4	4	4	4	4	4	4	4	4	4	4	4	4	4	4	4	22.3461	22.5128	22.6795	22.8461	23.0128	23.1796	23.3464	23.5199	23.7058	23.8917	24.0776	24.2634	24.4495	24.6361	24.8227
-0.011424	4	4	4	4	4	4	4	4	4	4	4	4	4	4	4	4	4	4	4	4	4	4	4	4	4	4	4	4	4	4	4	4	4	4	22.3632	22.5298	22.6965	22.8632	23.0299	23.1965	23.3633	23.5368	23.7227	23.9086	24.0945	24.2804	24.4662	24.6523	24.839
-0.010422	4	4	4	4	4	4	4	4	4	4	4	4	4	4	4	4	4	4	4	4	4	4	4	4	4	4	4	4	4	4	4	4	4	4	22.3802	22.5469	22.7136	22.8803	23.0469	23.2136	23.3803	23.5538	23.7397	23.9255	24.1114	24.2973	24.4832	24.6691	24.8552
-0.00942	4	4	4	4	4	4	4	4	4	4	4	4	4	4	4	4	4	4	4	4	4	4	4	4	4	4	4	4	4	4	4	4	4	4	22.3942	22.5609	22.7276	22.8943	23.0609	23.2276	23.3943	23.5681	23.754	23.9399	24.1258	24.3117	24.4975	24.6834	24.8696
-0.008418	4	4	4	4	4	4	4	4	4	4	4	4	4	4	4	4	4	4	4	4	4	4	4	4	4	4	4	4	4	4	4	4	4	4	22.4059	22.5726	22.7393	22.9059	23.0726	23.2393	23.4066	23.5805	23.7664	23.9523	24.1382	24.324	24.5099	24.6961	24.8827
-0.007416	4	4	4	4	4	4	4	4	4	4	4	4	4	4	4	4	4	4	4	4	4	4	4	4	4	4	4	4	4	4	4	4	4	4	22.4176	22.5843	22.7509	22.9176	23.0843	23.2516	23.419	23.5929	23.7788	23.9647	24.1505	24.3364	24.5226	24.7092	24.8958
-0.006414	4	4	4	4	4	4	4	4	4	4	4	4	4	4	4	4	4	4	4	4	4	4	4	4	4	4	4	4	4	4	4	4	4	4	22.4293	22.5959	22.7626	22.9293	23.0966	23.264	23.4314	23.6053	23.7912	23.977	24.1629	24.3491	24.5357	24.7223	24.9089
-0.005412	4	4	4	4	4	4	4	4	4	4	4	4	4	4	4	4	4	4	4	4	4	4	4	4	4	4	4	4	4	4	4	4	4	4	22.4409	22.6076	22.7743	22.9416	23.109	23.2764	23.4438	23.6177	23.8035	23.9894	24.1756	24.3622	24.5488	24.7354	24.922
-0.00441	4	4	4	4	4	4	4	4	4	4	4	4	4	4	4	4	4	4	4	4	4	4	4	4	4	4	4	4	4	4	4	4	4	4	22.4526	22.6193	22.7866	22.954	23.1214	23.2888	23.4561	23.63	23.8159	24.0021	24.1887	24.3753	24.5619	24.7485	24.9351
-0.003408	4	4	4	4	4	4	4	4	4	4	4	4	4	4	4	4	4	4	4	4	4	4	4	4	4	4	4	4	4	4	4	4	4	4	22.4643	22.6316	22.799	22.9664	23.1338	23.3011	23.4685	23.6424	23.8286	24.0152	24.2018	24.3884	24.575	24.7616	24.9482
-0.002406	4	4	4	4	4	4	4	4	4	4	4	4	4	4	4	4	4	4	4	4	4	4	4	4	4	4	4	4	4	4	4	4	4	4	22.476	22.6434	22.8108	22.9782	23.1456	23.313	23.4803	23.6545	23.8411	24.0277	24.2143	24.4009	24.5876	24.7742	24.9608
-0.001404	4	4	4	4	4	4	4	4	4	4	4	4	4	4	4	4	4	4	4	4	4	4	4	4	4	4	4	4	4	4	4	4	4	4	22.481	22.6485	22.8159	22.9833	23.1507	23.3181	23.4854	23.6598	23.8468	24.0334	24.22	24.4066	24.5932	24.7798	24.9664
-0.000402	4	4	4	4	4	4	4	4	4	4	4	4	4	4	4	4	4	4	4	4	4	4	4	4	4	4	4	4	4	4	4	4	4	4	22.4857	22.6535	22.821	22.9884	23.1558	23.3232	23.4906	23.6649	23.8521	24.0391	24.2257	24.4123	24.5989	24.7855	24.9721
0.0006	4	4	4	4	4	4	4	4	4	4	4	4	4	4	4	4	4	4	4	4	4	4	4	4	4	4	4	4	4	4	4	4	4	4	22.4903	22.6581	22.826	22.9935	23.1609	23.3283	23.4957	23.67	23.8572	24.0444	24.2314	24.418	24.6046	24.7912	24.9778
0.001602	4	4	4	4	4	4	4	4	4	4	4	4	4	4	4	4	4	4	4	4	4	4	4	4	4	4	4	4	4	4	4	4	4	4	22.4949	22.6628	22.8306	22.9985	23.166	23.3334	23.5008	23.6751	23.8623	24.0495	24.2366	24.4236	24.6102	24.7968	24.9835
0.002604	4	4	4	4	4	4	4	4	4	4	4	4	4	4	4	4	4	4	4	4	4	4	4	4	4	4	4	4	4	4	4	4	4	4	22.4996	22.6674	22.8353	23.0031	23.171	23.3385	23.5059	23.6802	23.8674	24.0546	24.2417	24.4289	24.6159	24.8025	24.9891
0.003606	4	4	4	4	4	4	4	4	4	4	4	4	4	4	4	4	4	4	4	4	4	4	4	4	4	4	4	4	4	4	4	4	4	4	22.5042	22.6721	22.8399	23.0078	23.1756	23.3435	23.511	23.6853	23.8725	24.0597	24.2468	24.434	24.6212	24.8082	24.9948
0.004608	4	4	4	4	4	4	4	4	4	4	4	4	4	4	4	4	4	4	4	4	4	4	4	4	4	4	4	4	4	4	4	4	4	4	22.5088	22.6767	22.8446	23.0124	23.1803	23.3481	23.516	23.6905	23.8776	24.0648	24.252	24.4391	24.6263	24.8135	25.0005
0.00561	4	4	4	4	4	4	4	4	4	4	4	4	4	4	4	4	4	4	4	4	4	4	4	4	4	4	4	4	4	4	4	4	4	4	22.5092	22.677	22.8449	23.0127	23.1806	23.3485	23.5163	23.6911	23.8783	24.0655	24.2526	24.4398	24.627	24.8141	25.0016
0.006612	4	4	4	4	4	4	4	4	4	4	4	4	4	4	4	4	4	4	4	4	4	4	4	4	4	4	4	4	4	4	4	4	4	4	22.5065	22.6744	22.8423	23.0101	23.178	23.3458	23.5139	23.6888	23.8759	24.0631	24.2503	24.4374	24.6246	24.8121	25
0.007614	4	4	4	4	4	4	4	4	4	4	4	4	4	4	4	4	4	4	4	4	4	4	4	4	4	4	4	4	4	4	4	4	4	4	22.5039	22.6718	22.8396	23.0075	23.1753	23.3435	23.5116	23.6864	23.8736	24.0607	24.2479	24.4351	24.6226	24.8104	24.9983
0.008616	4	4	4	4	4	4	4	4	4	4	4	4	4	4	4	4	4	4	4	4	4	4	4	4	4	4	4	4	4	4	4	4	4	4	22.5013	22.6691	22.837	23.0048	23.173	23.3411	23.5092	23.684	23.8712	24.0584	24.2456	24.433	24.6209	24.8088	24.9966
0.009618	4	4	4	4	4	4	4	4	4	4	4	4	4	4	4	4	4	4	4	4	4	4	4	4	4	4	4	4	4	4	4	4	4	4	22.4986	22.6665	22.8344	23.0025	23.1706	23.3387	23.5069	23.6817	23.8689	24.056	24.2435	24.4314	24.6192	24.8071	24.995
0.01062	4	4	4	4	4	4	4	4	4	4	4	4	4	4	4	4	4	4	4	4	4	4	4	4	4	4	4	4	4	4	4	4	4	4	22.496	22.6639	22.832	23.0001	23.1682	23.3364	23.5045	23.6793	23.8665	24.054	24.2418	24.4297	24.6176	24.8054	24.9933
0.011622	4	4	4	4	4	4	4	4	4	4	4	4	4	4	4	4	4	4	4	4	4	4	4	4	4	4	4	4	4	4	4	4	4	4	22.4934	22.6615	22.8296	22.9977	23.1659	23.334	23.5021	23.677	23.8644	24.0523	24.2402	24.428	24.6159	24.8038	24.9916
0.012624	4	4	4	4	4	4	4	4	4	4	4	4	4	4	4	4	4	4	4	4	4	4	4	4	4	4	4	4	4	4	4	4	4	4	22.4901	22.6582	22.8263	22.9945	23.1626	23.3307	23.4989	23.6739	23.8618	24.0497	24.2375	24.4254	24.6133	24.8011	24.989
0.013626	4	4	4	4	4	4	4	4	4	4	4	4	4	4	4	4	4	4	4	4	4	4	4	4	4	4	4	4	4	4	4	4	4	4	22.4792	22.6472	22.8153	22.9835	23.1516	23.3197	23.4879	23.6629	23.8508	24.0387	24.2265	24.4144	24.6023	24.7901	24.9779
0.014628	4	4	4	4	4	4	4	4	4	4	4	4	4	4	4	4	4	4	4	4	4	4	4	4	4	4	4	4	4	4	4	4	4	4	22.4685	22.6363	22.8043	22.9725	23.1406	23.3087	23.4768	23.6519	23.8398	24.0277	24.2155	24.4034	24.5912	24.779	24.9668
0.01563	4	4	4	4	4	4	4	4	4	4	4	4	4	4	4	4	4	4	4	4	4	4	4	4	4	4	4	4	4	4	4	4	4	4	22.4578	22.6256	22.7934	22.9614	23.1296	23.2977	23.4658	23.6409	23.8288	24.0166	24.2045	24.3924	24.5802	24.768	24.9557
0.016632	4	4	4	4	4	4	4	4	4	4	4	4	4	4	4	4	4	4	4	4	4	4	4	4	4	4	4	4	4	4	4	4	4	4	22.4472	22.615	22.7827	22.9505	23.1186	23.2867	23.4548	23.6299	23.8178	24.0056	24.1935	24.3813	24.5691	24.7569	24.9447
0.017634	4	4	4	4	4	4	4	4	4	4	4	4	4	4	4	4	4	4	4	4	4	4	4	4	4	4	4	4	4	4	4	4	4	4	22.4365	22.6043	22.7721	22.9399	23.1076	23.2757	23.4438	23.6189	23.8068	23.9946	24.1824	24.3702	24.558	24.7458	24.9336
0.018636	4	4	4	4	4	4	4	4	4	4	4	4	4	4	4	4	4	4	4	4	4	4	4	4	4	4	4	4	4	4	4	4	4	4	22.4258	22.5936	22.7614	22.9292	23.097	23.2648	23.4328	23.6079	23.7957	23.9835	24.1713	24.3591	24.5469	24.7347	24.9225
0.019638	4	4	4	4	4	4	4	4	4	4	4	4	4	4	4	4	4	4	4	4	4	4	4	4	4	4	4	4	4	4	4	4	4	4	22.4152	22.583	22.7507	22.9185	23.0863	23.2541	23.4219	23.5969	23.7847	23.9725	24.1602	24.348	24.5358	24.7236	24.9114
0.02064	4	4	4	4	4	4	4	4	4	4	4	4	4	4	4	4	4	4	4	4	4	4	4	4	4	4	4	4	4	4	4	4	4	4	22.3977	22.5654	22.7332	22.901	23.0688	23.2366	23.4044	23.5787	23.7666	23.9544	24.1422	24.33	24.5178	24.7056	24.8934
0.021642	4	4	4	4	4	4	4	4	4	4	4	4	4	4	4	4	4	4	4	4	4	4	4	4	4	4	4	4	4	4	4	4	4	4	22.3759	22.5437	22.7115	22.8792	23.047	23.2148	23.3817	23.556	23.7441	23.932	24.1198	24.3076	24.4954	24.6832	24.871
0.022644	4	4	4	4	4	4	4	4	4	4	4	4	4	4	4	4	4	4	4	4	4	4	4	4	4	4	4	4	4	4	4	4	4	4	22.3541	22.5219	22.6897	22.8575	23.0252	23.1921	23.359	23.5333	23.7214	23.9095	24.0974	24.2852	24.473	24.6608	24.8486
0.023646	4	4	4	4	4	4	4	4	4	4	4	4	4	4	4	4	4	4	4	4	4	4	4	4	4	4	4	4	4	4	4	4	4	4	22.3323	22.5001	22.6679	22.8357	23.0026	23.1694	23.3362	23.5106	23.6987	23.8868	24.075	24.2628	24.4506	24.6384	24.8262
0.024648	4	4	4	4	4	4	4	4	4	4	4	4	4	4	4	4	4	4	4	4	4	4	4	4	4	4	4	4	4	4	4	4	4	4	22.3106	22.4783	22.6461	22.813	22.9798	23.1467	23.3135	23.4879	23.676	23.8641	24.0522	24.2404	24.4282	24.616	24.8038
0.02565	4	4	4	4	4	4	4	4	4	4	4	4	4	4	4	4	4	4	4	4	4	4	4	4	4	4	4	4	4	4	4	4	4	4	22.2888	22.4566	22.6234	22.7903	22.9571	23.124	23.2908	23.4651	23.6533	23.8414	24.0295	24.2176	24.4058	24.5937	24.7814
0.026652	4	4	4	4	4	4	4	4	4	4	4	4	4	4	4	4	4	4	4	4	4	4	4	4	4	4	4	4	4	4	4	4	4	4	22.267	22.4339	22.6007	22.7676	22.9344	23.1012	23.2681	23.4424	23.6305	23.8187	24.0068	24.1949	24.3831	24.5712	24.7591
0.027654	4	4	4	4	4	4	4	4	4	4	4	4	4	4	4	4	4	4	4	4	4	4	4	4	4	4	4	4	4	4	4	4	4	4	22.2435	22.4103	22.5772	22.744	22.9108	23.0777	23.2445	23.4189	23.607	23.7951	23.9832	24.1714	24.3595	24.5476	24.7358
0.028656	4	4	4	4	4	4	4	4	4	4	4	4	4	4	4	4	4	4	4	4	4	4	4	4	4	4	4	4	4	4	4	4	4	4	22.2146	22.3811	22.548	22.7148	22.8817	23.0485	23.2153	23.3897	23.5778	23.7659	23.9541	24.1422	24.3303	24.5184	24.707
0.029658	4	4	4	4	4	4	4	4	4	4	4	4	4	4	4	4	4	4	4	4	4	4	4	4	4	4	4	4	4	4	4	4	4	4	22.1863	22.3522	22.5188	22.6856	22.8525	23.0193	23.1862	23.3605	23.5486	23.7367	23.9249	24.113	24.3011	24.4897	24.6782
0.03066	4	4	4	4	4	4	4	4	4	4	4	4	4	4	4	4	4	4	4	4	4	4	4	4	4	4	4	4	4	4	4	4	4	4	22.1581	22.324	22.4899	22.6564	22.8233	22.9901	23.157	23.3313	23.5194	23.7076	23.8957	24.0838	24.2724	24.4609	24.6495
0.031662	4	4	4	4	4	4	4	4	4	4	4	4	4	4	4	4	4	4	4	4	4	4	4	4	4	4	4	4	4	4	4	4	4	4	22.1298	22.2957	22.4616	22.6275	22.7941	22.9609	23.1278	23.3021	23.4902	23.6784	23.8665	24.055	24.2436	24.4321	24.6207
0.032664	4	4	4	4	4	4	4	4	4	4	4	4	4	4	4	4	4	4	4	4	4	4	4	4	4	4	4	4	4	4	4	4	4	4	22.1016	22.2675	22.4334	22.5993	22.7652	22.9317	23.0986	23.2729	23.4611	23.6492	23.8377	24.0263	24.2148	24.4034	24.5919
0.033666	4	4	4	4	4	4	4	4	4	4	4	4	4	4	4	4	4	4	4	4	4	4	4	4	4	4	4	4	4	4	4	4	4	4	22.0733	22.2392	22.4051	22.571	22.7369	22.9028	23.0694	23.2437	23.4319	23.6204	23.809	23.9975	24.1861	24.3746	24.5632
0.034668	4	4	4	4	4	4	4	4	4	4	4	4	4	4	4	4	4	4	4	4	4	4	4	4	4	4	4	4	4	4	4	4	4	4	22.0451	22.211	22.3769	22.5428	22.7087	22.8746	23.0405	23.2145	23.4031	23.5916	23.7802	23.9687	24.1573	24.3458	24.5344
0.03567	4	4	4	4	4	4	4	4	4	4	4	4	4	4	4	4	4	4	4	4	4	4	4	4	4	4	4	4	4	4	4	4	4	4	22.0122	22.1781	22.344	22.5099	22.6758	22.8417	23.0075	23.1796	23.3678	23.5563	23.7449	23.9334	24.122	24.3105	24.4991
0.036672	4	4	4	4	4	4	4	4	4	4	4	4	4	4	4	4	4	4	4	4	4	4	4	4	4	4	4	4	4	4	4	4	4	4	21.9766	22.1425	22.3084	22.4743	22.6402	22.8061	22.97	23.1421	23.3292	23.5174	23.7059	23.8945	24.083	24.2716	24.4601
0.037674	4	4	4	4	4	4	4	4	4	4	4	4	4	4	4	4	4	4	4	4	4	4	4	4	4	4	4	4	4	4	4	4	4	4	21.9411	22.107	22.2729	22.4388	22.6047	22.7686	22.9325	23.1046	23.2917	23.4788	23.6669	23.8555	24.044	24.2326	24.4211
0.038676	4	4	4	4	4	4	4	4	4	4	4	4	4	4	4	4	4	4	4	4	4	4	4	4	4	4	4	4	4	4	4	4	4	4	21.9055	22.0714	22.2373	22.4032	22.5671	22.731	22.8949	23.067	23.2541	23.4413	23.6284	23.8165	24.0051	24.1936	24.3822
0.039678	4	4	4	4	4	4	4	4	4	4	4	4	4	4	4	4	4	4	4	4	4	4	4	4	4	4	4	4	4	4	4	4	4	4	21.87	22.0359	22.2018	22.3657	22.5296	22.6935	22.8574	23.0295	23.2166	23.4037	23.5908	23.778	23.9661	24.1547	24.3432
0.04068	4	4	4	4	4	4	4	4	4	4	4	4	4	4	4	4	4	4	4	4	4	4	4	4	4	4	4	4	4	4	4	4	4	4	21.8344	22.0003	22.1642	22.3281	22.492	22.656	22.8199	22.9919	23.1791	23.3662	23.5533	23.7404	23.9276	24.1157	24.3042
0.041682	4	4	4	4	4	4	4	4	4	4	4	4	4	4	4	4	4	4	4	4	4	4	4	4	4	4	4	4	4	4	4	4	4	4	21.7989	21.9628	22.1267	22.2906	22.4545	22.6184	22.7823	22.9544	23.1415	23.3286	23.5158	23.7029	23.89	24.0771	24.2653
0.042684	4	4	4	4	4	4	4	4	4	4	4	4	4	4	4	4	4	4	4	4	4	4	4	4	4	4	4	4	4	4	4	4	4	4	21.7596	21.9235	22.0874	22.2513	22.4152	22.5791	22.743	22.9151	23.1022	23.2894	23.4765	23.6636	23.8507	24.0378	24.2249
0.043686	4	4	4	4	4	4	4	4	4	4	4	4	4	4	4	4	4	4	4	4	4	4	4	4	4	4	4	4	4	4	4	4	4	4	21.7121	21.8746	22.0385	22.2024	22.3663	22.5303	22.6942	22.8662	23.0534	23.2405	23.4276	23.6147	23.8019	23.9889	24.1709
0.044688	4	4	4	4	4	4	4	4	4	4	4	4	4	4	4	4	4	4	4	4	4	4	4	4	4	4	4	4	4	4	4	4	4	4	21.6677	21.8272	21.9897	22.1536	22.3175	22.4814	22.6453	22.8174	23.0045	23.1916	23.3787	23.5659	23.7529	23.935	24.117
0.04569	4	4	4	4	4	4	4	4	4	4	4	4	4	4	4	4	4	4	4	4	4	4	4	4	4	4	4	4	4	4	4	4	4	4	21.6233	21.7828	21.9422	22.1047	22.2686	22.4325	22.5964	22.7685	22.9556	23.1427	23.3299	23.5169	23.699	23.881	24.0631
0.046692	4	4	4	4	4	4	4	4	4	4	4	4	4	4	4	4	4	4	4	4	4	4	4	4	4	4	4	4	4	4	4	4	4	4	21.5789	21.7384	21.8978	22.0572	22.2197	22.3836	22.5476	22.7196	22.9068	23.0939	23.2809	23.463	23.645	23.8271	24.0092
0.047694	4	4	4	4	4	4	4	4	4	4	4	4	4	4	4	4	4	4	4	4	4	4	4	4	4	4	4	4	4	4	4	4	4	4	21.5345	21.694	21.8534	22.0128	22.1723	22.3348	22.4987	22.6708	22.8579	23.0449	23.227	23.409	23.5911	23.7732	23.9552
0.048696	4	4	4	4	4	4	4	4	4	4	4	4	4	4	4	4	4	4	4	4	4	4	4	4	4	4	4	4	4	4	4	4	4	4	21.4901	21.6496	21.809	21.9684	22.1279	22.2873	22.4498	22.6219	22.8089	22.991	23.173	23.3551	23.5372	23.7192	23.9013
0.049698	4	4	4	4	4	4	4	4	4	4	4	4	4	4	4	4	4	4	4	4	4	4	4	4	4	4	4	4	4	4	4	4	4	4	21.4458	21.6052	21.7646	21.9241	22.0835	22.2429	22.4024	22.5729	22.755	22.9371	23.1191	23.3012	23.4832	23.6653	23.8474
0.0507	4	4	4	4	4	4	4	4	4	4	4	4	4	4	4	4	4	4	4	4	4	4	4	4	4	4	4	4	4	4	4	4	4	4	21.3955	21.5549	21.7143	21.8738	22.0332	22.1926	22.3519	22.5147	22.6967	22.8788	23.0609	23.2429	23.425	23.607	23.7847
0.051702	4	4	4	4	4	4	4	4	4	4	4	4	4	4	4	4	4	4	4	4	4	4	4	4	4	4	4	4	4	4	4	4	4	4	21.3422	21.5017	21.6611	21.8205	21.98	22.1393	22.2915	22.4543	22.6363	22.8184	23.0004	23.1825	23.3646	23.5422	23.7158
0.052704	4	4	4	4	4	4	4	4	4	4	4	4	4	4	4	4	4	4	4	4	4	4	4	4	4	4	4	4	4	4	4	4	4	4	21.289	21.4484	21.6079	21.7673	21.9266	22.0788	22.2311	22.3938	22.5759	22.758	22.94	23.1221	23.2997	23.4734	23.647
0.053706	4	4	4	4	4	4	4	4	4	4	4	4	4	4	4	4	4	4	4	4	4	4	4	4	4	4	4	4	4	4	4	4	4	4	21.2358	21.3952	21.5546	21.7139	21.8662	22.0184	22.1707	22.3334	22.5155	22.6975	22.8796	23.0572	23.2309	23.4045	23.5782
0.054708	4	4	4	4	4	4	4	4	4	4	4	4	4	4	4	4	4	4	4	4	4	4	4	4	4	4	4	4	4	4	4	4	4	4	21.1825	21.342	21.5013	21.6535	21.8058	21.958	22.1103	22.273	22.4551	22.6371	22.8147	22.9884	23.1621	23.3357	23.5094
0.05571	4	4	4	4	4	4	4	4	4	4	4	4	4	4	4	4	4	4	4	4	4	4	4	4	4	4	4	4	4	4	4	4	4	4	21.1293	21.2886	21.4408	21.5931	21.7453	21.8976	22.0498	22.2126	22.3946	22.5723	22.7459	22.9196	23.0933	23.2669	23.4406
0.056712	4	4	4	4	4	4	4	4	4	4	4	4	4	4	4	4	4	4	4	4	4	4	4	4	4	4	4	4	4	4	4	4	4	4	21.0759	21.2282	21.3804	21.5327	21.6849	21.8372	21.9894	22.1522	22.3298	22.5034	22.6771	22.8508	23.0244	23.1981	23.3718
0.057714	4	4	4	4	4	4	4	4	4	4	4	4	4	4	4	4	4	4	4	4	4	4	4	4	4	4	4	4	4	4	4	4	4	4	21.0144	21.1667	21.3189	21.4711	21.6234	21.7756	21.9279	22.0857	22.2594	22.4331	22.6067	22.7804	22.9541	23.1277	23.3014
0.058716	4	4	4	4	4	4	4	4	4	4	4	4	4	4	4	4	4	4	4	4	4	4	4	4	4	4	4	4	4	4	4	4	4	4	20.9504	21.1001	21.2523	21.4046	21.5568	21.7091	21.8613	22.0172	22.1818	22.3555	22.5291	22.7028	22.8765	23.0501	23.2238
0.059718	4	4	4	4	4	4	4	4	4	4	4	4	4	4	4	4	4	4	4	4	4	4	4	4	4	4	4	4	4	4	4	4	4	4	20.8913	21.036	21.1857	21.338	21.4902	21.6425	21.7947	21.9506	22.1133	22.2779	22.4515	22.6252	22.7989	22.9725	23.1462
0.06072	4	4	4	4	4	4	4	4	4	4	4	4	4	4	4	4	4	4	4	4	4	4	4	4	4	4	4	4	4	4	4	4	4	4	20.8323	20.977	21.1217	21.2714	21.4236	21.5759	21.7281	21.8841	22.0467	22.2094	22.374	22.5476	22.7213	22.895	23.0686
0.061722	4	4	4	4	4	4	4	4	4	4	4	4	4	4	4	4	4	4	4	4	4	4	4	4	4	4	4	4	4	4	4	4	4	4	20.7733	20.918	21.0627	21.2074	21.3571	21.5093	21.6616	21.8175	21.9801	22.1428	22.3055	22.47	22.6437	22.8174	22.991
0.062724	4	4	4	4	4	4	4	4	4	4	4	4	4	4	4	4	4	4	4	4	4	4	4	4	4	4	4	4	4	4	4	4	4	4	20.7142	20.8589	21.0036	21.1483	21.293	21.4427	21.595	21.7509	21.9135	22.0762	22.2389	22.4015	22.5661	22.7398	22.9134
0.063726	4	4	4	4	4	4	4	4	4	4	4	4	4	4	4	4	4	4	4	4	4	4	4	4	4	4	4	4	4	4	4	4	4	4	20.6552	20.7999	20.9446	21.0893	21.234	21.3787	21.5284	21.6843	21.847	22.0096	22.1723	22.335	22.4976	22.6622	22.8359
0.064728	4	4	4	4	4	4	4	4	4	4	4	4	4	4	4	4	4	4	4	4	4	4	4	4	4	4	4	4	4	4	4	4	4	4	20.5962	20.7409	20.8856	21.0303	21.175	21.3197	21.4644	21.6177	21.7804	21.943	22.1057	22.2684	22.431	22.5937	22.7583
0.06573	4	4	4	4	4	4	4	4	4	4	4	4	4	4	4	4	4	4	4	4	4	4	4	4	4	4	4	4	4	4	4	4	4	4	20.5293	20.674	20.8187	20.9634	21.1081	21.2528	21.3975	21.5486	21.7112	21.8739	22.0365	22.1992	22.3619	22.5245	22.6821
0.066732	4	4	4	4	4	4	4	4	4	4	4	4	4	4	4	4	4	4	4	4	4	4	4	4	4	4	4	4	4	4	4	4	4	4	20.4648	20.6037	20.7484	20.8931	21.0378	21.1825	21.3272	21.4782	21.6409	21.8036	21.9662	22.1289	22.2916	22.4491	22.6026
0.067734	4	4	4	4	4	4	4	4	4	4	4	4	4	4	4	4	4	4	4	4	4	4	4	4	4	4	4	4	4	4	4	4	4	4	20.4013	20.5392	20.6781	20.8228	20.9675	21.1122	21.2569	21.4079	21.5706	21.7333	21.8959	22.0586	22.2161	22.3696	22.5231
0.068736	4	4	4	4	4	4	4	4	4	4	4	4	4	4	4	4	4	4	4	4	4	4	4	4	4	4	4	4	4	4	4	4	4	4	20.3377	20.4757	20.6136	20.7525	20.8972	21.0419	21.1866	21.3376	21.5003	21.663	21.8256	21.9832	22.1366	22.2901	22.4435
0.069738	4	4	4	4	4	4	4	4	4	4	4	4	4	4	4	4	4	4	4	4	4	4	4	4	4	4	4	4	4	4	4	4	4	4	20.2742	20.4121	20.5501	20.688	20.8269	20.9716	21.1163	21.2673	21.43	21.5927	21.7502	21.9037	22.0571	22.2106	22.364
0.07074	4	4	4	4	4	4	4	4	4	4	4	4	4	4	4	4	4	4	4	4	4	4	4	4	4	4	4	4	4	4	4	4	4	4	20.2107	20.3486	20.4865	20.6245	20.7624	20.9013	21.046	21.197	21.3597	21.5172	21.6707	21.8242	21.9776	22.1311	22.2845
0.071742	4	4	4	4	4	4	4	4	4	4	4	4	4	4	4	4	4	4	4	4	4	4	4	4	4	4	4	4	4	4	4	4	4	4	20.1472	20.2851	20.423	20.5609	20.6988	20.8368	20.9757	21.1267	21.2843	21.4377	21.5912	21.7446	21.8981	22.0516	22.205
0.072744	4	4	4	4	4	4	4	4	4	4	4	4	4	4	4	4	4	4	4	4	4	4	4	4	4	4	4	4	4	4	4	4	4	4	20.0828	20.2207	20.3586	20.4965	20.6345	20.7724	20.9103	21.0506	21.2041	21.3575	21.511	21.6645	21.8179	21.9714	22.1248
0.073746	4	4	4	4	4	4	4	4	4	4	4	4	4	4	4	4	4	4	4	4	4	4	4	4	4	4	4	4	4	4	4	4	4	4	20.015	20.1529	20.2908	20.4288	20.5667	20.7046	20.8388	20.9748	21.1213	21.2747	21.4282	21.5816	21.7351	21.8886	22.042
0.074748	4	4	4	4	4	4	4	4	4	4	4	4	4	4	4	4	4	4	4	4	4	4	4	4	4	4	4	4	4	4	4	4	4	4	19.9472	20.0851	20.2231	20.361	20.4989	20.6331	20.7642	20.9003	21.0455	21.1919	21.3454	21.4988	21.6523	21.8057	21.9592
0.07575	4	4	4	4	4	4	4	4	4	4	4	4	4	4	4	4	4	4	4	4	4	4	4	4	4	4	4	4	4	4	4	4	4	4	19.8794	20.0174	20.1553	20.2932	20.4274	20.5585	20.6896	20.8257	20.9709	21.1161	21.2626	21.416	21.5695	21.7229	21.8764
0.076752	4	4	4	4	4	4	4	4	4	4	4	4	4	4	4	4	4	4	4	4	4	4	4	4	4	4	4	4	4	4	4	4	4	4	19.8117	19.9496	20.0875	20.2217	20.3528	20.484	20.6151	20.7512	20.8964	21.0416	21.1868	21.3332	21.4867	21.6401	21.7936
0.077754	4	4	4	4	4	4	4	4	4	4	4	4	4	4	4	4	4	4	4	4	4	4	4	4	4	4	4	4	4	4	4	4	4	4	19.7439	19.8818	20.016	20.1471	20.2783	20.4094	20.5405	20.6766	20.8218	20.967	21.1122	21.2574	21.4038	21.5573	21.7108
0.078756	4	4	4	4	4	4	4	4	4	4	4	4	4	4	4	4	4	4	4	4	4	4	4	4	4	4	4	4	4	4	4	4	4	4	19.6761	19.8103	19.9414	20.0726	20.2037	20.3348	20.466	20.6021	20.7473	20.8925	21.0377	21.1829	21.3281	21.4745	21.6279
0.079758	4	4	4	4	4	4	4	4	4	4	4	4	4	4	4	4	4	4	4	4	4	4	4	4	4	4	4	4	4	4	4	4	4	4	19.6046	19.7357	19.8669	19.998	20.1291	20.2603	20.3914	20.5275	20.6727	20.8179	20.9631	21.1083	21.2535	21.3987	21.5451
0.08076	4	4	4	4	4	4	4	4	4	4	4	4	4	4	4	4	4	4	4	4	4	4	4	4	4	4	4	4	4	4	4	4	4	4	19.5274	19.6586	19.7897	19.9208	20.052	20.1831	20.3143	20.4475	20.5897	20.7349	20.8801	21.0253	21.1705	21.3157	21.4609
0.081762	4	4	4	4	4	4	4	4	4	4	4	4	4	4	4	4	4	4	4	4	4	4	4	4	4	4	4	4	4	4	4	4	4	4	19.4553	19.5804	19.7115	19.8427	19.9738	20.1049	20.2361	20.3693	20.5064	20.6486	20.7938	20.939	21.0842	21.2294	21.3746
0.082764	4	4	4	4	4	4	4	4	4	4	4	4	4	4	4	4	4	4	4	4	4	4	4	4	4	4	4	4	4	4	4	4	4	4	19.384	19.5082	19.6333	19.7645	19.8956	20.0268	20.1579	20.2911	20.4282	20.5652	20.7074	20.8526	20.9978	21.143	21.2882
0.083766	4	4	4	4	4	4	4	4	4	4	4	4	4	4	4	4	4	4	4	4	4	4	4	4	4	4	4	4	4	4	4	4	4	4	19.3127	19.437	19.5612	19.6863	19.8174	19.9486	20.0797	20.2129	20.35	20.487	20.6241	20.7663	20.9115	21.0567	21.2019
0.084768	4	4	4	4	4	4	4	4	4	4	4	4	4	4	4	4	4	4	4	4	4	4	4	4	4	4	4	4	4	4	4	4	4	4	19.2415	19.3657	19.4899	19.6142	19.7392	19.8704	20.0015	20.1347	20.2718	20.4088	20.5459	20.6829	20.8251	20.9703	21.1155
0.08577	4	4	4	4	4	4	4	4	4	4	4	4	4	4	4	4	4	4	4	4	4	4	4	4	4	4	4	4	4	4	4	4	4	4	19.1702	19.2944	19.4187	19.5429	19.6671	19.7922	19.9233	20.0566	20.1936	20.3306	20.4677	20.6047	20.7418	20.884	21.0292
0.086772	4	4	4	4	4	4	4	4	4	4	4	4	4	4	4	4	4	4	4	4	4	4	4	4	4	4	4	4	4	4	4	4	4	4	19.0989	19.2232	19.3474	19.4716	19.5958	19.7201	19.8452	19.9784	20.1154	20.2525	20.3895	20.5265	20.6636	20.8006	20.9428
0.087774	4	4	4	4	4	4	4	4	4	4	4	4	4	4	4	4	4	4	4	4	4	4	4	4	4	4	4	4	4	4	4	4	4	4	19.0255	19.1497	19.2739	19.3981	19.5224	19.6466	19.7708	19.8977	20.0348	20.1718	20.3088	20.4459	20.5829	20.72	20.857
0.088776	4	4	4	4	4	4	4	4	4	4	4	4	4	4	4	4	4	4	4	4	4	4	4	4	4	4	4	4	4	4	4	4	4	4	18.9477	19.0688	19.193	19.3173	19.4415	19.5657	19.69	19.8159	19.9458	20.0828	20.2199	20.3569	20.494	20.631	20.768
0.089778	4	4	4	4	4	4	4	4	4	4	4	4	4	4	4	4	4	4	4	4	4	4	4	4	4	4	4	4	4	4	4	4	4	4	18.8749	18.9911	19.1122	19.2364	19.3606	19.4849	19.6091	19.735	19.8639	19.9939	20.1309	20.268	20.405	20.542	20.6791
0.09078	4	4	4	4	4	4	4	4	4	4	4	4	4	4	4	4	4	4	4	4	4	4	4	4	4	4	4	4	4	4	4	4	4	4	18.8021	18.9183	19.0344	19.1555	19.2798	19.404	19.5282	19.6541	19.7831	19.912	20.042	20.179	20.316	20.4531	20.5901
0.091782	4	4	4	4	4	4	4	4	4	4	4	4	4	4	4	4	4	4	4	4	4	4	4	4	4	4	4	4	4	4	4	4	4	4	18.7293	18.8455	18.9617	19.0778	19.1989	19.3231	19.4473	19.5732	19.7022	19.8311	19.9601	20.09	20.2271	20.3641	20.5012
0.092784	4	4	4	4	4	4	4	4	4	4	4	4	4	4	4	4	4	4	4	4	4	4	4	4	4	4	4	4	4	4	4	4	4	4	18.6566	18.7727	18.8889	19.005	19.1212	19.2422	19.3665	19.4924	19.6213	19.7503	19.8792	20.0082	20.1381	20.2752	20.4122
0.093786	4	4	4	4	4	4	4	4	4	4	4	4	4	4	4	4	4	4	4	4	4	4	4	4	4	4	4	4	4	4	4	4	4	4	18.5838	18.6999	18.8161	18.9322	19.0484	19.1645	19.2856	19.4115	19.5405	19.6694	19.7984	19.9273	20.0563	20.1862	20.3233
0.094788	4	4	4	4	4	4	4	4	4	4	4	4	4	4	4	4	4	4	4	4	4	4	4	4	4	4	4	4	4	4	4	4	4	4	18.511	18.6271	18.7433	18.8594	18.9756	19.0917	19.2079	19.3306	19.4596	19.5885	19.7175	19.8464	19.9754	20.1043	20.2343
0.09579	4	4	4	4	4	4	4	4	4	4	4	4	4	4	4	4	4	4	4	4	4	4	4	4	4	4	4	4	4	4	4	4	4	4	18.44	18.5562	18.6723	18.7885	18.9046	19.0208	19.136	19.2503	19.3792	19.5082	19.6371	19.7661	19.895	20.024	20.1473
0.096792	4	4	4	4	4	4	4	4	4	4	4	4	4	4	4	4	4	4	4	4	4	4	4	4	4	4	4	4	4	4	4	4	4	4	18.3697	18.4858	18.602	18.7181	18.8343	18.9495	19.0558	19.1701	19.2991	19.428	19.557	19.6859	19.8149	19.9382	20.0579
0.097794	4	4	4	4	4	4	4	4	4	4	4	4	4	4	4	4	4	4	4	4	4	4	4	4	4	4	4	4	4	4	4	4	4	4	18.2994	18.4155	18.5317	18.6478	18.763	18.8694	18.9757	19.0899	19.2189	19.3478	19.4768	19.6058	19.7291	19.8488	19.9685
0.098796	4	4	4	4	4	4	4	4	4	4	4	4	4	4	4	4	4	4	4	4	4	4	4	4	4	4	4	4	4	4	4	4	4	4	18.229	18.3452	18.4613	18.5766	18.6829	18.7892	18.8955	19.0098	19.1387	19.2677	19.3966	19.52	19.6397	19.7594	19.8791
0.099798	4	4	4	4	4	4	4	4	4	4	4	4	4	4	4	4	4	4	4	4	4	4	4	4	4	4	4	4	4	4	4	4	4	4	18.1587	18.2749	18.3901	18.4964	18.6027	18.709	18.8153	18.9296	19.0586	19.1875	19.3109	19.4306	19.5503	19.67	19.7897
0.1008	4	4	4	4	4	4	4	4	4	4	4	4	4	4	4	4	4	4	4	4	4	4	4	4	4	4	4	4	4	4	4	4	4	4	18.0884	18.2036	18.3099	18.4162	18.5225	18.6288	18.7352	18.8494	18.9784	19.1017	19.2214	19.3412	19.4609	19.5806	19.7003
0.101802	4	4	4	4	4	4	4	4	4	4	4	4	4	4	4	4	4	4	4	4	4	4	4	4	4	4	4	4	4	4	4	4	4	4	18.0171	18.1235	18.2298	18.3361	18.4424	18.5487	18.655	18.7693	18.8926	19.0123	19.132	19.2518	19.3715	19.4912	19.6109
0.102804	4	4	4	4	4	4	4	4	4	4	4	4	4	4	4	4	4	4	4	4	4	4	4	4	4	4	4	4	4	4	4	4	4	4	17.9375	18.0438	18.1501	18.2564	18.3627	18.469	18.5753	18.6847	18.8044	18.9241	19.0438	19.1636	19.2833	19.403	19.5227
0.103806	4	4	4	4	4	4	4	4	4	4	4	4	4	4	4	4	4	4	4	4	4	4	4	4	4	4	4	4	4	4	4	4	4	4	17.8593	17.9656	18.072	18.1783	18.2846	18.3909	18.4986	18.608	18.7198	18.8395	18.9592	19.0789	19.1986	19.3184	19.4381
0.104808	4	4	4	4	4	4	4	4	4	4	4	4	4	4	4	4	4	4	4	4	4	4	4	4	4	4	4	4	4	4	4	4	4	4	17.7812	17.8875	17.9938	18.1001	18.2064	18.3141	18.4227	18.5321	18.6431	18.7549	18.8746	18.9943	19.114	19.2337	19.3534
0.10581	4	4	4	4	4	4	4	4	4	4	4	4	4	4	4	4	4	4	4	4	4	4	4	4	4	4	4	4	4	4	4	4	4	4	17.703	17.8094	17.9157	18.022	18.1296	18.2382	18.3468	18.4562	18.5672	18.6781	18.79	18.9097	19.0294	19.1491	19.2688
0.106812	4	4	4	4	4	4	4	4	4	4	4	4	4	4	4	4	4	4	4	4	4	4	4	4	4	4	4	4	4	4	4	4	4	4	17.6249	17.7312	17.8375	17.9452	18.0538	18.1623	18.2709	18.3803	18.4913	18.6023	18.7132	18.825	18.9448	19.0645	19.1842
0.107814	4	4	4	4	4	4	4	4	4	4	4	4	4	4	4	4	4	4	4	4	4	4	4	4	4	4	4	4	4	4	4	4	4	4	17.5468	17.6531	17.7607	17.8693	17.9779	18.0865	18.195	18.3045	18.4154	18.5264	18.6373	18.7483	18.8601	18.9798	19.0996
0.108816	4	4	4	4	4	4	4	4	4	4	4	4	4	4	4	4	4	4	4	4	4	4	4	4	4	4	4	4	4	4	4	4	4	4	17.4686	17.5763	17.6849	17.7934	17.902	18.0106	18.1192	18.2286	18.3395	18.4505	18.5615	18.6724	18.7834	18.8952	19.0149
0.109818	4	4	4	4	4	4	4	4	4	4	4	4	4	4	4	4	4	4	4	4	4	4	4	4	4	4	4	4	4	4	4	4	4	4	17.3918	17.5004	17.609	17.7176	17.8261	17.9347	18.0433	18.1527	18.2637	18.3746	18.4856	18.5966	18.7075	18.8185	18.9303
0.11082	4	4	4	4	4	4	4	4	4	4	4	4	4	4	4	4	4	4	4	4	4	4	4	4	4	4	4	4	4	4	4	4	4	4	17.3018	17.4103	17.5189	17.6275	17.7361	17.8447	17.9532	18.0626	18.1736	18.2846	18.3955	18.5065	18.6175	18.7284	18.8407
0.111822	4	4	4	4	4	4	4	4	4	4	4	4	4	4	4	4	4	4	4	4	4	4	4	4	4	4	4	4	4	4	4	4	4	4	17.2128	17.316	17.4245	17.5331	17.6417	17.7503	17.8588	17.9683	18.0792	18.1902	18.3011	18.4121	18.5231	18.6353	18.7484
0.112824	4	4	4	4	4	4	4	4	4	4	4	4	4	4	4	4	4	4	4	4	4	4	4	4	4	4	4	4	4	4	4	4	4	4	17.1242	17.227	17.3302	17.4387	17.5473	17.6559	17.7645	17.8739	17.9848	18.0958	18.2068	18.3177	18.43	18.5431	18.6561
0.113826	4	4	4	4	4	4	4	4	4	4	4	4	4	4	4	4	4	4	4	4	4	4	4	4	4	4	4	4	4	4	4	4	4	4	17.0357	17.1384	17.2412	17.3444	17.4529	17.5615	17.6701	17.7795	17.8905	18.0014	18.1124	18.2247	18.3377	18.4508	18.5638
0.114828	4	4	4	4	4	4	4	4	4	4	4	4	4	4	4	4	4	4	4	4	4	4	4	4	4	4	4	4	4	4	4	4	4	4	16.9471	17.0498	17.1526	17.2554	17.3586	17.4671	17.5757	17.6851	17.7961	17.9071	18.0193	18.1324	18.2454	18.3585	18.4715
0.11583	4	4	4	4	4	4	4	4	4	4	4	4	4	4	4	4	4	4	4	4	4	4	4	4	4	4	4	4	4	4	4	4	4	4	16.8585	16.9613	17.064	17.1668	17.2696	17.3728	17.4813	17.5907	17.7017	17.814	17.927	18.0401	18.1531	18.2662	18.3792
0.116832	4	4	4	4	4	4	4	4	4	4	4	4	4	4	4	4	4	4	4	4	4	4	4	4	4	4	4	4	4	4	4	4	4	4	16.77	16.8727	16.9755	17.0782	17.181	17.2838	17.387	17.4964	17.6086	17.7217	17.8347	17.9478	18.0608	18.1739	18.2869
0.117834	4	4	4	4	4	4	4	4	4	4	4	4	4	4	4	4	4	4	4	4	4	4	4	4	4	4	4	4	4	4	4	4	4	4	16.6802	16.783	16.8858	16.9885	17.0913	17.1941	17.2968	17.4032	17.5162	17.6293	17.7423	17.8554	17.9684	18.0815	18.1928
0.118836	4	4	4	4	4	4	4	4	4	4	4	4	4	4	4	4	4	4	4	4	4	4	4	4	4	4	4	4	4	4	4	4	4	4	16.5918	16.6903	16.7931	16.8959	16.9986	17.1014	17.2041	17.3105	17.4236	17.5366	17.6496	17.7627	17.8757	17.9871	18.0885
0.119838	4	4	4	4	4	4	4	4	4	4	4	4	4	4	4	4	4	4	4	4	4	4	4	4	4	4	4	4	4	4	4	4	4	4	16.5086	16.6018	16.7004	16.8032	16.9059	17.0087	17.1115	17.2178	17.3309	17.4439	17.557	17.67	17.7814	17.8828	17.9841
0.12084	4	4	4	4	4	4	4	4	4	4	4	4	4	4	4	4	4	4	4	4	4	4	4	4	4	4	4	4	4	4	4	4	4	4	16.4254	16.5187	16.6119	16.7105	16.8133	16.916	17.0188	17.1252	17.2382	17.3513	17.4643	17.5757	17.677	17.7784	17.8798
0.121842	4	4	4	4	4	4	4	4	4	4	4	4	4	4	4	4	4	4	4	4	4	4	4	4	4	4	4	4	4	4	4	4	4	4	16.3423	16.4355	16.5288	16.622	16.7206	16.8233	16.9261	17.0325	17.1455	17.2586	17.3699	17.4713	17.5727	17.6741	17.7755
0.122844	4	4	4	4	4	4	4	4	4	4	4	4	4	4	4	4	4	4	4	4	4	4	4	4	4	4	4	4	4	4	4	4	4	4	16.2591	16.3524	16.4456	16.5389	16.6321	16.7307	16.8334	16.9398	17.0529	17.1642	17.2656	17.367	17.4684	17.5697	17.6711
0.123846	4	4	4	4	4	4	4	4	4	4	4	4	4	4	4	4	4	4	4	4	4	4	4	4	4	4	4	4	4	4	4	4	4	4	16.176	16.2692	16.3625	16.4557	16.5489	16.6422	16.7408	16.8471	16.9585	17.0599	17.1613	17.2626	17.364	17.4654	17.5668
0.124848	4	4	4	4	4	4	4	4	4	4	4	4	4	4	4	4	4	4	4	4	4	4	4	4	4	4	4	4	4	4	4	4	4	4	16.0928	16.1861	16.2793	16.3725	16.4658	16.559	16.6523	16.7528	16.8542	16.9555	17.0569	17.1583	17.2597	17.3611	17.4625
0.12585	4	4	4	4	4	4	4	4	4	4	4	4	4	4	4	4	4	4	4	4	4	4	4	4	4	4	4	4	4	4	4	4	4	4	16.0107	16.1039	16.1972	16.2904	16.3836	16.4769	16.5693	16.6586	16.7564	16.8577	16.9591	17.0605	17.1619	17.2633	17.3646
0.126852	4	4	4	4	4	4	4	4	4	4	4	4	4	4	4	4	4	4	4	4	4	4	4	4	4	4	4	4	4	4	4	4	4	4	15.9288	16.0221	16.1153	16.2085	16.3018	16.3942	16.4813	16.5706	16.6638	16.7616	16.863	16.9644	17.0658	17.1672	17.2686
0.127854	4	4	4	4	4	4	4	4	4	4	4	4	4	4	4	4	4	4	4	4	4	4	4	4	4	4	4	4	4	4	4	4	4	4	15.847	15.9402	16.0334	16.1267	16.2191	16.3062	16.3934	16.4827	16.5759	16.6691	16.7669	16.8683	16.9697	17.0711	17.1725
0.128856	4	4	4	4	4	4	4	4	4	4	4	4	4	4	4	4	4	4	4	4	4	4	4	4	4	4	4	4	4	4	4	4	4	4	15.7651	15.8583	15.9516	16.044	16.1311	16.2183	16.3054	16.3947	16.488	16.5812	16.6744	16.7722	16.8736	16.975	17.0764
0.129858	4	4	4	4	4	4	4	4	4	4	4	4	4	4	4	4	4	4	4	4	4	4	4	4	4	4	4	4	4	4	4	4	4	4	15.6832	15.7765	15.8689	15.956	16.0432	16.1303	16.2175	16.3068	16.4	16.4933	16.5865	16.6797	16.7775	16.8789	16.9803
0.13086	4	4	4	4	4	4	4	4	4	4	4	4	4	4	4	4	4	4	4	4	4	4	4	4	4	4	4	4	4	4	4	4	4	4	15.6014	15.6937	15.7809	15.8681	15.9552	16.0424	16.1296	16.2189	16.3121	16.4053	16.4986	16.5918	16.685	16.7828	16.8842
0.131862	4	4	4	4	4	4	4	4	4	4	4	4	4	4	4	4	4	4	4	4	4	4	4	4	4	4	4	4	4	4	4	4	4	4	15.5186	15.6058	15.693	15.7801	15.8673	15.9545	16.0416	16.1309	16.2242	16.3174	16.4106	16.5039	16.5971	16.6903	16.7881
0.132864	4	4	4	4	4	4	4	4	4	4	4	4	4	4	4	4	4	4	4	4	4	4	4	4	4	4	4	4	4	4	4	4	4	4	15.433	15.5201	15.6073	15.6945	15.7816	15.8688	15.9559	16.0413	16.1345	16.2277	16.321	16.4142	16.5074	16.6007	16.6939
0.133866	4	4	4	4	4	4	4	4	4	4	4	4	4	4	4	4	4	4	4	4	4	4	4	4	4	4	4	4	4	4	4	4	4	4	15.3524	15.4396	15.5267	15.6139	15.7011	15.7882	15.8713	15.9542	16.041	16.1342	16.2274	16.3207	16.4139	16.5071	16.6003
0.134868	4	4	4	4	4	4	4	4	4	4	4	4	4	4	4	4	4	4	4	4	4	4	4	4	4	4	4	4	4	4	4	4	4	4	15.2719	15.359	15.4462	15.5334	15.6205	15.7036	15.7846	15.8675	15.9539	16.0406	16.1339	16.2271	16.3203	16.4136	16.5068
0.13587	4	4	4	4	4	4	4	4	4	4	4	4	4	4	4	4	4	4	4	4	4	4	4	4	4	4	4	4	4	4	4	4	4	4	15.1913	15.2785	15.3656	15.4528	15.5359	15.6169	15.6978	15.7807	15.8671	15.9536	16.0403	16.1335	16.2268	16.32	16.4132
0.136872	4	4	4	4	4	4	4	4	4	4	4	4	4	4	4	4	4	4	4	4	4	4	4	4	4	4	4	4	4	4	4	4	4	4	15.1108	15.1979	15.2851	15.3682	15.4492	15.5301	15.6111	15.694	15.7804	15.8668	15.9532	16.04	16.1332	16.2264	16.3197
0.137874	4	4	4	4	4	4	4	4	4	4	4	4	4	4	4	4	4	4	4	4	4	4	4	4	4	4	4	4	4	4	4	4	4	4	15.0302	15.1174	15.2005	15.2814	15.3624	15.4434	15.5243	15.6072	15.6936	15.7801	15.8665	15.9529	16.0397	16.1329	16.2261
0.138876	4	4	4	4	4	4	4	4	4	4	4	4	4	4	4	4	4	4	4	4	4	4	4	4	4	4	4	4	4	4	4	4	4	4	14.9497	15.0328	15.1137	15.1947	15.2757	15.3566	15.4376	15.5205	15.6069	15.6933	15.7797	15.8662	15.9526	16.0393	16.1326
0.139878	4	4	4	4	4	4	4	4	4	4	4	4	4	4	4	4	4	4	4	4	4	4	4	4	4	4	4	4	4	4	4	4	4	4	14.8651	14.946	15.027	15.1079	15.1889	15.2699	15.3508	15.4337	15.5201	15.6066	15.693	15.7794	15.8658	15.9523	16.039
0.14088	4	4	4	4	4	4	4	4	4	4	4	4	4	4	4	4	4	4	4	4	4	4	4	4	4	4	4	4	4	4	4	4	4	4	14.7745	14.8555	14.9364	15.0174	15.0984	15.1793	15.2603	15.3432	15.4296	15.516	15.6024	15.6889	15.7753	15.8617	15.9483
0.141882	4	4	4	4	4	4	4	4	4	4	4	4	4	4	4	4	4	4	4	4	4	4	4	4	4	4	4	4	4	4	4	4	4	4	14.6886	14.7641	14.845	14.926	15.007	15.0879	15.1689	15.2518	15.3382	15.4246	15.511	15.5975	15.6839	15.7705	15.8572
0.142884	4	4	4	4	4	4	4	4	4	4	4	4	4	4	4	4	4	4	4	4	4	4	4	4	4	4	4	4	4	4	4	4	4	4	14.6028	14.6781	14.7537	14.8346	14.9156	14.9965	15.0775	15.1604	15.2468	15.3332	15.4197	15.5061	15.5927	15.6794	15.7661
0.143886	4	4	4	4	4	4	4	4	4	4	4	4	4	4	4	4	4	4	4	4	4	4	4	4	4	4	4	4	4	4	4	4	4	4	14.5169	14.5923	14.6677	14.7432	14.8242	14.9051	14.9861	15.069	15.1554	15.2418	15.3283	15.4149	15.5016	15.5883	15.675
0.144888	4	4	4	4	4	4	4	4	4	4	4	4	4	4	4	4	4	4	4	4	4	4	4	4	4	4	4	4	4	4	4	4	4	4	14.4311	14.5065	14.5819	14.6573	14.7328	14.8138	14.8947	14.9776	15.064	15.1504	15.2371	15.3238	15.4105	15.4972	15.5839
0.14589	4	4	4	4	4	4	4	4	4	4	4	4	4	4	4	4	4	4	4	4	4	4	4	4	4	4	4	4	4	4	4	4	4	4	14.3453	14.4207	14.4961	14.5715	14.6468	14.7224	14.8033	14.8862	14.9726	15.0593	15.146	15.2327	15.3194	15.4061	15.4928
0.146892	4	4	4	4	4	4	4	4	4	4	4	4	4	4	4	4	4	4	4	4	4	4	4	4	4	4	4	4	4	4	4	4	4	4	14.2595	14.3349	14.4103	14.4856	14.561	14.6364	14.7119	14.7948	14.8814	14.9681	15.0549	15.1416	15.2283	15.315	15.4017
0.147894	4	4	4	4	4	4	4	4	4	4	4	4	4	4	4	4	4	4	4	4	4	4	4	4	4	4	4	4	4	4	4	4	4	4	14.1765	14.2519	14.3273	14.4027	14.478	14.5534	14.6288	14.7026	14.7893	14.876	14.9627	15.0495	15.1362	15.2229	15.3096
0.148896	4	4	4	4	4	4	4	4	4	4	4	4	4	4	4	4	4	4	4	4	4	4	4	4	4	4	4	4	4	4	4	4	4	4	14.0993	14.1747	14.25	14.3254	14.4008	14.4762	14.5481	14.62	14.6952	14.7819	14.8686	14.9553	15.042	15.1287	15.2154
0.149898	4	4	4	4	4	4	4	4	4	4	4	4	4	4	4	4	4	4	4	4	4	4	4	4	4	4	4	4	4	4	4	4	4	4	14.022	14.0974	14.1728	14.2482	14.3236	14.3955	14.4657	14.5376	14.6125	14.6877	14.7744	14.8611	14.9479	15.0346	15.1213
0.1509	4	4	4	4	4	4	4	4	4	4	4	4	4	4	4	4	4	4	4	4	4	4	4	4	4	4	4	4	4	4	4	4	4	4	13.9448	14.0202	14.0956	14.171	14.2429	14.3131	14.3834	14.4552	14.5302	14.6051	14.6803	14.767	14.8537	14.9404	15.0271
0.151902	4	4	4	4	4	4	4	4	4	4	4	4	4	4	4	4	4	4	4	4	4	4	4	4	4	4	4	4	4	4	4	4	4	4	13.8676	13.943	14.0184	14.0902	14.1605	14.2307	14.301	14.3729	14.4478	14.5227	14.5976	14.6728	14.7595	14.8462	14.933
0.152904	4	4	4	4	4	4	4	4	4	4	4	4	4	4	4	4	4	4	4	4	4	4	4	4	4	4	4	4	4	4	4	4	4	4	13.7904	13.8657	13.9376	14.0079	14.0781	14.1484	14.2186	14.2905	14.3654	14.4404	14.5153	14.5902	14.6654	14.7521	14.8388
0.153906	4	4	4	4	4	4	4	4	4	4	4	4	4	4	4	4	4	4	4	4	4	4	4	4	4	4	4	4	4	4	4	4	4	4	13.7131	13.785	13.8553	13.9255	13.9958	14.066	14.1363	14.2081	14.2831	14.358	14.4329	14.5078	14.5827	14.6579	14.7446
0.154908	4	4	4	4	4	4	4	4	4	4	4	4	4	4	4	4	4	4	4	4	4	4	4	4	4	4	4	4	4	4	4	4	4	4	13.6324	13.7026	13.7729	13.8431	13.9134	13.9836	14.0539	14.1258	14.2007	14.2756	14.3505	14.4255	14.5004	14.5753	14.6505
0.15591	4	4	4	4	4	4	4	4	4	4	4	4	4	4	4	4	4	4	4	4	4	4	4	4	4	4	4	4	4	4	4	4	4	4	13.4944	13.5647	13.6349	13.7052	13.7754	13.8457	13.9144	14.0061	14.1156	14.1905	14.2654	14.3403	14.4152	14.4902	14.5651
0.156912	4	4	4	4	4	4	4	4	4	4	4	4	4	4	4	4	4	4	4	4	4	4	4	4	4	4	4	4	4	4	4	4	4	4	13.346	13.4163	13.4865	13.5568	13.627	13.6957	13.7582	13.8499	13.9954	14.1048	14.1797	14.2547	14.3296	14.4045	14.4794
0.157914	4	4	4	4	4	4	4	4	4	4	4	4	4	4	4	4	4	4	4	4	4	4	4	4	4	4	4	4	4	4	4	4	4	4	13.1976	13.2678	13.3381	13.4083	13.4771	13.5396	13.602	13.6937	13.8392	13.9846	14.0941	14.169	14.2439	14.3188	14.3938
0.158916	4	4	4	4	4	4	4	4	4	4	4	4	4	4	4	4	4	4	4	4	4	4	4	4	4	4	4	4	4	4	4	4	4	4	13.0492	13.1194	13.1897	13.2584	13.3209	13.3834	13.4458	13.5375	13.683	13.8284	13.9739	14.0833	14.1583	14.2332	14.3081
0.159918	4	4	4	4	4	4	4	4	4	4	4	4	4	4	4	4	4	4	4	4	4	4	4	4	4	4	4	4	4	4	4	4	4	4	12.9007	12.971	13.0397	13.1022	13.1647	13.2272	13.2897	13.3814	13.5268	13.6723	13.8177	13.9631	14.0726	14.1475	14.2224
0.16092	4	4	4	4	4	4	4	4	4	4	4	4	4	4	4	4	4	4	4	4	4	4	4	4	4	4	4	4	4	4	4	4	4	4	12.7523	12.8211	12.8835	12.946	13.0085	13.071	13.1335	13.2252	13.3706	13.5161	13.6615	13.807	13.9524	14.0619	14.1368
0.161922	4	4	4	4	4	4	4	4	4	4	4	4	4	4	4	4	4	4	4	4	4	4	4	4	4	4	4	4	4	4	4	4	4	4	12.6024	12.6649	12.7274	12.7898	12.8523	12.9148	12.9773	13.069	13.2144	13.3599	13.5053	13.6508	13.7962	13.9417	14.0511
0.162924	4	4	4	4	4	4	4	4	4	4	4	4	4	4	4	4	4	4	4	4	4	4	4	4	4	4	4	4	4	4	4	4	4	4	12.4754	12.5379	12.6004	12.6628	12.7253	12.7878	12.8503	12.942	13.0874	13.2329	13.3783	13.5238	13.6692	13.8147	13.9418
0.163926	4	4	4	4	4	4	4	4	4	4	4	4	4	4	4	4	4	4	4	4	4	4	4	4	4	4	4	4	4	4	4	4	4	4	12.404	12.4641	12.5266	12.5891	12.6516	12.714	12.7765	12.8682	13.0137	13.1591	13.3046	13.45	13.5955	13.7226	13.7844
0.164928	4	4	4	4	4	4	4	4	4	4	4	4	4	4	4	4	4	4	4	4	4	4	4	4	4	4	4	4	4	4	4	4	4	4	12.3347	12.3927	12.4528	12.5153	12.5778	12.6403	12.7028	12.7945	12.9399	13.0854	13.2308	13.3763	13.5034	13.5652	13.6271
0.16593	4	4	4	4	4	4	4	4	4	4	4	4	4	4	4	4	4	4	4	4	4	4	4	4	4	4	4	4	4	4	4	4	4	4	12.2655	12.3234	12.3814	12.4416	12.504	12.5665	12.629	12.7207	12.8661	13.0116	13.157	13.2842	13.346	13.4079	13.4697
0.166932	4	4	4	4	4	4	4	4	4	4	4	4	4	4	4	4	4	4	4	4	4	4	4	4	4	4	4	4	4	4	4	4	4	4	12.1962	12.2542	12.3121	12.3701	12.4303	12.4927	12.5552	12.6469	12.7924	12.9378	13.065	13.1268	13.1887	13.2505	13.3123
0.167934	4	4	4	4	4	4	4	4	4	4	4	4	4	4	4	4	4	4	4	4	4	4	4	4	4	4	4	4	4	4	4	4	4	4	12.127	12.1849	12.2429	12.3009	12.3588	12.419	12.4815	12.5732	12.7186	12.8458	12.9076	12.9694	13.0313	13.0931	13.155
0.168936	4	4	4	4	4	4	4	4	4	4	4	4	4	4	4	4	4	4	4	4	4	4	4	4	4	4	4	4	4	4	4	4	4	4	12.0577	12.1157	12.1737	12.2316	12.2896	12.3475	12.4077	12.4994	12.6265	12.6884	12.7502	12.8121	12.8739	12.9358	12.9976
0.169938	4	4	4	4	4	4	4	4	4	4	4	4	4	4	4	4	4	4	4	4	4	4	4	4	4	4	4	4	4	4	4	4	4	4	11.9885	12.0464	12.1044	12.1624	12.2203	12.2783	12.3363	12.4073	12.4692	12.531	12.5929	12.6547	12.7165	12.7784	12.8402
0.17094	4	4	4	4	4	4	4	4	4	4	4	4	4	4	4	4	4	4	4	4	4	4	4	4	4	4	4	4	4	4	4	4	4	4	11.921	11.979	12.037	12.0949	12.1529	12.2109	12.2679	12.3228	12.3823	12.4442	12.506	12.5678	12.6297	12.6915	12.7534
0.171942	4	4	4	4	4	4	4	4	4	4	4	4	4	4	4	4	4	4	4	4	4	4	4	4	4	4	4	4	4	4	4	4	4	4	11.8539	11.9119	11.9698	12.0278	12.0857	12.1428	12.1965	12.2514	12.3087	12.3681	12.43	12.4918	12.5537	12.6155	12.6773
0.172944	4	4	4	4	4	4	4	4	4	4	4	4	4	4	4	4	4	4	4	4	4	4	4	4	4	4	4	4	4	4	4	4	4	4	11.7867	11.8447	11.9027	11.9606	12.0177	12.0714	12.1251	12.18	12.2373	12.2945	12.354	12.4158	12.4776	12.5395	12.6013
0.173946	4	4	4	4	4	4	4	4	4	4	4	4	4	4	4	4	4	4	4	4	4	4	4	4	4	4	4	4	4	4	4	4	4	4	11.7196	11.7775	11.8355	11.8925	11.9463	12	12.0537	12.1086	12.1659	12.2231	12.2803	12.3398	12.4016	12.4635	12.5253
0.174948	4	4	4	4	4	4	4	4	4	4	4	4	4	4	4	4	4	4	4	4	4	4	4	4	4	4	4	4	4	4	4	4	4	4	11.6524	11.7104	11.7674	11.8211	11.8749	11.9286	11.9823	12.0372	12.0945	12.1517	12.2089	12.2661	12.3256	12.3874	12.4493
0.17595	4	4	4	4	4	4	4	4	4	4	4	4	4	4	4	4	4	4	4	4	4	4	4	4	4	4	4	4	4	4	4	4	4	4	11.5853	11.6423	11.696	11.7497	11.8034	11.8572	11.9109	11.9658	12.023	12.0803	12.1375	12.1947	12.2519	12.3114	12.3733
0.176952	4	4	4	4	4	4	4	4	4	4	4	4	4	4	4	4	4	4	4	4	4	4	4	4	4	4	4	4	4	4	4	4	4	4	11.5172	11.5709	11.6246	11.6783	11.732	11.7858	11.8395	11.8944	11.9516	12.0089	12.0661	12.1233	12.1805	12.2378	12.2972
0.177954	4	4	4	4	4	4	4	4	4	4	4	4	4	4	4	4	4	4	4	4	4	4	4	4	4	4	4	4	4	4	4	4	4	4	11.4446	11.4983	11.552	11.6058	11.6595	11.7132	11.7669	11.8218	11.8791	11.9363	11.9935	12.0507	12.108	12.1652	12.2227
0.178956	4	4	4	4	4	4	4	4	4	4	4	4	4	4	4	4	4	4	4	4	4	4	4	4	4	4	4	4	4	4	4	4	4	4	11.3723	11.4238	11.4776	11.5313	11.585	11.6387	11.6924	11.7474	11.8046	11.8618	11.919	11.9763	12.0335	12.091	12.1495
0.179958	4	4	4	4	4	4	4	4	4	4	4	4	4	4	4	4	4	4	4	4	4	4	4	4	4	4	4	4	4	4	4	4	4	4	11.3017	11.3515	11.4031	11.4568	11.5105	11.5642	11.6179	11.6729	11.7301	11.7873	11.8445	11.9018	11.9593	12.0178	12.0763
0.18096	4	4	4	4	4	4	4	4	4	4	4	4	4	4	4	4	4	4	4	4	4	4	4	4	4	4	4	4	4	4	4	4	4	4	11.2312	11.2809	11.3307	11.3823	11.436	11.4897	11.5434	11.5984	11.6556	11.7128	11.7701	11.8276	11.8861	11.9446	12.0031
0.181962	4	4	4	4	4	4	4	4	4	4	4	4	4	4	4	4	4	4	4	4	4	4	4	4	4	4	4	4	4	4	4	4	4	4	11.1606	11.2104	11.2602	11.3099	11.3615	11.4152	11.4689	11.5239	11.5811	11.6383	11.6959	11.7544	11.8129	11.8714	11.9299
0.182964	4	4	4	4	4	4	4	4	4	4	4	4	4	4	4	4	4	4	4	4	4	4	4	4	4	4	4	4	4	4	4	4	4	4	11.0901	11.1399	11.1896	11.2394	11.2892	11.3407	11.3945	11.4494	11.5066	11.5642	11.6227	11.6812	11.7397	11.7982	11.8567
0.183966	4	4	4	4	4	4	4	4	4	4	4	4	4	4	4	4	4	4	4	4	4	4	4	4	4	4	4	4	4	4	4	4	4	4	11.0196	11.0693	11.1191	11.1689	11.2186	11.2684	11.32	11.3749	11.4325	11.491	11.5495	11.608	11.6665	11.725	11.7835
0.184968	4	4	4	4	4	4	4	4	4	4	4	4	4	4	4	4	4	4	4	4	4	4	4	4	4	4	4	4	4	4	4	4	4	4	10.949	10.9988	11.0486	11.0983	11.1481	11.1978	11.2476	11.3007	11.3593	11.4178	11.4763	11.5348	11.5933	11.6518	11.7103
0.18597	4	4	4	4	4	4	4	4	4	4	4	4	4	4	4	4	4	4	4	4	4	4	4	4	4	4	4	4	4	4	4	4	4	4	10.8829	10.9324	10.9822	11.032	11.0817	11.1315	11.1813	11.2341	11.2926	11.3511	11.4096	11.4681	11.5267	11.5852	11.6364
0.186972	4	4	4	4	4	4	4	4	4	4	4	4	4	4	4	4	4	4	4	4	4	4	4	4	4	4	4	4	4	4	4	4	4	4	10.8206	10.8668	10.9164	10.9661	11.0159	11.0657	11.1154	11.1683	11.2268	11.2853	11.3438	11.4023	11.4608	11.512	11.5609
0.187974	4	4	4	4	4	4	4	4	4	4	4	4	4	4	4	4	4	4	4	4	4	4	4	4	4	4	4	4	4	4	4	4	4	4	10.7584	10.8045	10.8507	10.9003	10.9501	10.9998	11.0496	11.1024	11.1609	11.2195	11.278	11.3365	11.3877	11.4366	11.4855
0.188976	4	4	4	4	4	4	4	4	4	4	4	4	4	4	4	4	4	4	4	4	4	4	4	4	4	4	4	4	4	4	4	4	4	4	10.6961	10.7423	10.7885	10.8346	10.8842	10.934	10.9838	11.0366	11.0951	11.1536	11.2121	11.2634	11.3122	11.3611	11.41
0.189978	4	4	4	4	4	4	4	4	4	4	4	4	4	4	4	4	4	4	4	4	4	4	4	4	4	4	4	4	4	4	4	4	4	4	10.6339	10.68	10.7262	10.7724	10.8186	10.8682	10.9179	10.9708	11.0293	11.0878	11.139	11.1879	11.2368	11.2857	11.3345
0.19098	4	4	4	4	4	4	4	4	4	4	4	4	4	4	4	4	4	4	4	4	4	4	4	4	4	4	4	4	4	4	4	4	4	4	10.5716	10.6178	10.664	10.7102	10.7563	10.8025	10.8521	10.9049	10.9634	11.0147	11.0635	11.1124	11.1613	11.2102	11.2591
0.191982	4	4	4	4	4	4	4	4	4	4	4	4	4	4	4	4	4	4	4	4	4	4	4	4	4	4	4	4	4	4	4	4	4	4	10.5094	10.5556	10.6017	10.6479	10.6941	10.7403	10.7864	10.8391	10.8903	10.9392	10.9881	11.037	11.0858	11.1347	11.1836
0.192984	4	4	4	4	4	4	4	4	4	4	4	4	4	4	4	4	4	4	4	4	4	4	4	4	4	4	4	4	4	4	4	4	4	4	10.4482	10.4943	10.5405	10.5867	10.6329	10.679	10.7252	10.7697	10.8184	10.8673	10.9161	10.965	11.0139	11.0628	11.1117
0.193986	4	4	4	4	4	4	4	4	4	4	4	4	4	4	4	4	4	4	4	4	4	4	4	4	4	4	4	4	4	4	4	4	4	4	10.3885	10.4346	10.4808	10.527	10.5732	10.6193	10.6629	10.7065	10.7518	10.8005	10.8494	10.8982	10.9471	10.996	11.0449
0.194988	4	4	4	4	4	4	4	4	4	4	4	4	4	4	4	4	4	4	4	4	4	4	4	4	4	4	4	4	4	4	4	4	4	4	10.3288	10.3749	10.4211	10.4673	10.5135	10.557	10.5997	10.6433	10.6886	10.7339	10.7826	10.8315	10.8804	10.9292	10.9781
0.19599	4	4	4	4	4	4	4	4	4	4	4	4	4	4	4	4	4	4	4	4	4	4	4	4	4	4	4	4	4	4	4	4	4	4	10.2691	10.3152	10.3614	10.4076	10.4511	10.4938	10.5366	10.5802	10.6255	10.6707	10.716	10.7647	10.8136	10.8625	10.9114
0.196992	4	4	4	4	4	4	4	4	4	4	4	4	4	4	4	4	4	4	4	4	4	4	4	4	4	4	4	4	4	4	4	4	4	4	10.2094	10.2555	10.3017	10.3453	10.388	10.4307	10.4734	10.517	10.5623	10.6076	10.6528	10.6981	10.7468	10.7957	10.8446
0.197994	4	4	4	4	4	4	4	4	4	4	4	4	4	4	4	4	4	4	4	4	4	4	4	4	4	4	4	4	4	4	4	4	4	4	10.1497	10.1958	10.2394	10.2821	10.3248	10.3675	10.4102	10.4538	10.4991	10.5444	10.5897	10.635	10.6802	10.7289	10.7778
0.198996	4	4	4	4	4	4	4	4	4	4	4	4	4	4	4	4	4	4	4	4	4	4	4	4	4	4	4	4	4	4	4	4	4	4	10.09	10.1335	10.1762	10.2189	10.2616	10.3043	10.347	10.3907	10.4359	10.4812	10.5265	10.5718	10.6171	10.6624	10.7111
0.199998	4	4	4	4	4	4	4	4	4	4	4	4	4	4	4	4	4	4	4	4	4	4	4	4	4	4	4	4	4	4	4	4	4	4	10.0276	10.0703	10.113	10.1558	10.1985	10.2412	10.2839	10.3275	10.3728	10.4181	10.4633	10.5086	10.5539	10.5992	10.6445
0.201	4	4	4	4	4	4	4	4	4	4	4	4	4	4	4	4	4	4	4	4	4	4	4	4	4	4	4	4	4	4	4	4	4	4	9.96331	10.006	10.0487	10.0914	10.1341	10.1768	10.2206	10.2655	10.309	10.3543	10.3996	10.4448	10.4901	10.5354	10.5807
0.202002	4	4	4	4	4	4	4	4	4	4	4	4	4	4	4	4	4	4	4	4	4	4	4	4	4	4	4	4	4	4	4	4	4	4	9.89888	9.94159	9.9843	10.027	10.0697	10.1134	10.1599	10.2049	10.247	10.2905	10.3357	10.381	10.4263	10.4716	10.5169
0.203004	4	4	4	4	4	4	4	4	4	4	4	4	4	4	4	4	4	4	4	4	4	4	4	4	4	4	4	4	4	4	4	4	4	4	9.83446	9.87716	9.91987	9.96258	10.0063	10.0528	10.0993	10.1442	10.1863	10.2284	10.2719	10.3172	10.3625	10.4078	10.453
0.204006	4	4	4	4	4	4	4	4	4	4	4	4	4	4	4	4	4	4	4	4	4	4	4	4	4	4	4	4	4	4	4	4	4	4	9.77003	9.81273	9.85544	9.89916	9.94565	9.99214	10.0386	10.0836	10.1257	10.1678	10.2099	10.2534	10.2986	10.3439	10.3892
0.205008	4	4	4	4	4	4	4	4	4	4	4	4	4	4	4	4	4	4	4	4	4	4	4	4	4	4	4	4	4	4	4	4	4	4	9.7056	9.74831	9.79203	9.83852	9.885	9.93149	9.97798	10.0229	10.065	10.1071	10.1492	10.1913	10.2348	10.2801	10.3254
0.20601	4	4	4	4	4	4	4	4	4	4	4	4	4	4	4	4	4	4	4	4	4	4	4	4	4	4	4	4	4	4	4	4	4	4	9.64117	9.68489	9.73138	9.77787	9.82436	9.87084	9.91733	9.96227	10.0044	10.0465	10.0886	10.1307	10.1728	10.2163	10.2615
0.207012	4	4	4	4	4	4	4	4	4	4	4	4	4	4	4	4	4	4	4	4	4	4	4	4	4	4	4	4	4	4	4	4	4	4	9.57776	9.62425	9.67073	9.71722	9.76371	9.8102	9.85668	9.90163	9.94373	9.98583	10.0279	10.07	10.1121	10.1542	10.1977
0.208014	4	4	4	4	4	4	4	4	4	4	4	4	4	4	4	4	4	4	4	4	4	4	4	4	4	4	4	4	4	4	4	4	4	4	4	4	4	4	4	4	4	4	4	4	4	4	4	4	4
0.209016	4	4	4	4	4	4	4	4	4	4	4	4	4	4	4	4	4	4	4	4	4	4	4	4	4	4	4	4	4	4	4	4	4	4	4	4	4	4	4	4	4	4	4	4	4	4	4	4	4
0.210018	4	4	4	4	4	4	4	4	4	4	4	4	4	4	4	4	4	4	4	4	4	4	4	4	4	4	4	4	4	4	4	4	4	4	4	4	4	4	4	4	4	4	4	4	4	4	4	4	4
0.21102	4	4	4	4	4	4	4	4	4	4	4	4	4	4	4	4	4	4	4	4	4	4	4	4	4	4	4	4	4	4	4	4	4	4	4	4	4	4	4	4	4	4	4	4	4	4	4	4	4
0.212022	4	4	4	4	4	4	4	4	4	4	4	4	4	4	4	4	4	4	4	4	4	4	4	4	4	4	4	4	4	4	4	4	4	4	4	4	4	4	4	4	4	4	4	4	4	4	4	4	4
0.213024	4	4	4	4	4	4	4	4	4	4	4	4	4	4	4	4	4	4	4	4	4	4	4	4	4	4	4	4	4	4	4	4	4	4	4	4	4	4	4	4	4	4	4	4	4	4	4	4	4
0.214026	4	4	4	4	4	4	4	4	4	4	4	4	4	4	4	4	4	4	4	4	4	4	4	4	4	4	4	4	4	4	4	4	4	4	4	4	4	4	4	4	4	4	4	4	4	4	4	4	4
0.215028	4	4	4	4	4	4	4	4	4	4	4	4	4	4	4	4	4	4	4	4	4	4	4	4	4	4	4	4	4	4	4	4	4	4	4	4	4	4	4	4	4	4	4	4	4	4	4	4	4
0.21603	4	4	4	4	4	4	4	4	4	4	4	4	4	4	4	4	4	4	4	4	4	4	4	4	4	4	4	4	4	4	4	4	4	4	4	4	4	4	4	4	4	4	4	4	4	4	4	4	4
0.217032	4	4	4	4	4	4	4	4	4	4	4	4	4	4	4	4	4	4	4	4	4	4	4	4	4	4	4	4	4	4	4	4	4	4	4	4	4	4	4	4	4	4	4	4	4	4	4	4	4
0.218034	4	4	4	4	4	4	4	4	4	4	4	4	4	4	4	4	4	4	4	4	4	4	4	4	4	4	4	4	4	4	4	4	4	4	4	4	4	4	4	4	4	4	4	4	4	4	4	4	4
0.219036	4	4	4	4	4	4	4	4	4	4	4	4	4	4	4	4	4	4	4	4	4	4	4	4	4	4	4	4	4	4	4	4	4	4	4	4	4	4	4	4	4	4	4	4	4	4	4	4	4
0.220038	4	4	4	4	4	4	4	4	4	4	4	4	4	4	4	4	4	4	4	4	4	4	4	4	4	4	4	4	4	4	4	4	4	4	4	4	4	4	4	4	4	4	4	4	4	4	4	4	4
0.22104	4	4	4	4	4	4	4	4	4	4	4	4	4	4	4	4	4	4	4	4	4	4	4	4	4	4	4	4	4	4	4	4	4	4	4	4	4	4	4	4	4	4	4	4	4	4	4	4	4
0.222042	4	4	4	4	4	4	4	4	4	4	4	4	4	4	4	4	4	4	4	4	4	4	4	4	4	4	4	4	4	4	4	4	4	4	4	4	4	4	4	4	4	4	4	4	4	4	4	4	4
0.223044	4	4	4	4	4	4	4	4	4	4	4	4	4	4	4	4	4	4	4	4	4	4	4	4	4	4	4	4	4	4	4	4	4	4	4	4	4	4	4	4	4	4	4	4	4	4	4	4	4
0.224046	4	4	4	4	4	4	4	4	4	4	4	4	4	4	4	4	4	4	4	4	4	4	4	4	4	4	4	4	4	4	4	4	4	4	4	4	4	4	4	4	4	4	4	4	4	4	4	4	4
0.225048	4	4	4	4	4	4	4	4	4	4	4	4	4	4	4	4	4	4	4	4	4	4	4	4	4	4	4	4	4	4	4	4	4	4	4	4	4	4	4	4	4	4	4	4	4	4	4	4	4
0.22605	4	4	4	4	4	4	4	4	4	4	4	4	4	4	4	4	4	4	4	4	4	4	4	4	4	4	4	4	4	4	4	4	4	4	4	4	4	4	4	4	4	4	4	4	4	4	4	4	4
0.227052	4	4	4	4	4	4	4	4	4	4	4	4	4	4	4	4	4	4	4	4	4	4	4	4	4	4	4	4	4	4	4	4	4	4	4	4	4	4	4	4	4	4	4	4	4	4	4	4	4
0.228054	4	4	4	4	4	4	4	4	4	4	4	4	4	4	4	4	4	4	4	4	4	4	4	4	4	4	4	4	4	4	4	4	4	4	4	4	4	4	4	4	4	4	4	4	4	4	4	4	4
0.229056	4	4	4	4	4	4	4	4	4	4	4	4	4	4	4	4	4	4	4	4	4	4	4	4	4	4	4	4	4	4	4	4	4	4	4	4	4	4	4	4	4	4	4	4	4	4	4	4	4
0.230058	4	4	4	4	4	4	4	4	4	4	4	4	4	4	4	4	4	4	4	4	4	4	4	4	4	4	4	4	4	4	4	4	4	4	4	4	4	4	4	4	4	4	4	4	4	4	4	4	4
0.23106	4	4	4	4	4	4	4	4	4	4	4	4	4	4	4	4	4	4	4	4	4	4	4	4	4	4	4	4	4	4	4	4	4	4	4	4	4	4	4	4	4	4	4	4	4	4	4	4	4
0.232062	4	4	4	4	4	4	4	4	4	4	4	4	4	4	4	4	4	4	4	4	4	4	4	4	4	4	4	4	4	4	4	4	4	4	4	4	4	4	4	4	4	4	4	4	4	4	4	4	4
0.233064	4	4	4	4	4	4	4	4	4	4	4	4	4	4	4	4	4	4	4	4	4	4	4	4	4	4	4	4	4	4	4	4	4	4	4	4	4	4	4	4	4	4	4	4	4	4	4	4	4
0.234066	4	4	4	4	4	4	4	4	4	4	4	4	4	4	4	4	4	4	4	4	4	4	4	4	4	4	4	4	4	4	4	4	4	4	4	4	4	4	4	4	4	4	4	4	4	4	4	4	4
0.235068	4	4	4	4	4	4	4	4	4	4	4	4	4	4	4	4	4	4	4	4	4	4	4	4	4	4	4	4	4	4	4	4	4	4	4	4	4	4	4	4	4	4	4	4	4	4	4	4	4
0.23607	4	4	4	4	4	4	4	4	4	4	4	4	4	4	4	4	4	4	4	4	4	4	4	4	4	4	4	4	4	4	4	4	4	4	4	4	4	4	4	4	4	4	4	4	4	4	4	4	4
0.237072	4	4	4	4	4	4	4	4	4	4	4	4	4	4	4	4	4	4	4	4	4	4	4	4	4	4	4	4	4	4	4	4	4	4	4	4	4	4	4	4	4	4	4	4	4	4	4	4	4
0.238074	4	4	4	4	4	4	4	4	4	4	4	4	4	4	4	4	4	4	4	4	4	4	4	4	4	4	4	4	4	4	4	4	4	4	4	4	4	4	4	4	4	4	4	4	4	4	4	4	4
0.239076	4	4	4	4	4	4	4	4	4	4	4	4	4	4	4	4	4	4	4	4	4	4	4	4	4	4	4	4	4	4	4	4	4	4	4	4	4	4	4	4	4	4	4	4	4	4	4	4	4
0.240078	4	4	4	4	4	4	4	4	4	4	4	4	4	4	4	4	4	4	4	4	4	4	4	4	4	4	4	4	4	4	4	4	4	4	4	4	4	4	4	4	4	4	4	4	4	4	4	4	4
0.24108	4	4	4	4	4	4	4	4	4	4	4	4	4	4	4	4	4	4	4	4	4	4	4	4	4	4	4	4	4	4	4	4	4	4	4	4	4	4	4	4	4	4	4	4	4	4	4	4	4
0.242082	4	4	4	4	4	4	4	4	4	4	4	4	4	4	4	4	4	4	4	4	4	4	4	4	4	4	4	4	4	4	4	4	4	4	4	4	4	4	4	4	4	4	4	4	4	4	4	4	4
0.243084	4	4	4	4	4	4	4	4	4	4	4	4	4	4	4	4	4	4	4	4	4	4	4	4	4	4	4	4	4	4	4	4	4	4	4	4	4	4	4	4	4	4	4	4	4	4	4	4	4
0.244086	4	4	4	4	4	4	4	4	4	4	4	4	4	4	4	4	4	4	4	4	4	4	4	4	4	4	4	4	4	4	4	4	4	4	4	4	4	4	4	4	4	4	4	4	4	4	4	4	4
0.245088	4	4	4	4	4	4	4	4	4	4	4	4	4	4	4	4	4	4	4	4	4	4	4	4	4	4	4	4	4	4	4	4	4	4	4	4	4	4	4	4	4	4	4	4	4	4	4	4	4
0.24609	4	4	4	4	4	4	4	4	4	4	4	4	4	4	4	4	4	4	4	4	4	4	4	4	4	4	4	4	4	4	4	4	4	4	4	4	4	4	4	4	4	4	4	4	4	4	4	4	4
0.247092	4	4	4	4	4	4	4	4	4	4	4	4	4	4	4	4	4	4	4	4	4	4	4	4	4	4	4	4	4	4	4	4	4	4	4	4	4	4	4	4	4	4	4	4	4	4	4	4	4
0.248094	4	4	4	4	4	4	4	4	4	4	4	4	4	4	4	4	4	4	4	4	4	4	4	4	4	4	4	4	4	4	4	4	4	4	4	4	4	4	4	4	4	4	4	4	4	4	4	4	4
0.249096	4	4	4	4	4	4	4	4	4	4	4	4	4	4	4	4	4	4	4	4	4	4	4	4	4	4	4	4	4	4	4	4	4	4	4	4	4	4	4	4	4	4	4	4	4	4	4	4	4
0.250098	4	4	4	4	4	4	4	4	4	4	4	4	4	4	4	4	4	4	4	4	4	4	4	4	4	4	4	4	4	4	4	4	4	4	4	4	4	4	4	4	4	4	4	4	4	4	4	4	4
0.2511	4	4	4	4	4	4	4	4	4	4	4	4	4	4	4	4	4	4	4	4	4	4	4	4	4	4	4	4	4	4	4	4	4	4	4	4	4	4	4	4	4	4	4	4	4	4	4	4	4
0.252102	4	4	4	4	4	4	4	4	4	4	4	4	4	4	4	4	4	4	4	4	4	4	4	4	4	4	4	4	4	4	4	4	4	4	4	4	4	4	4	4	4	4	4	4	4	4	4	4	4
0.253104	4	4	4	4	4	4	4	4	4	4	4	4	4	4	4	4	4	4	4	4	4	4	4	4	4	4	4	4	4	4	4	4	4	4	4	4	4	4	4	4	4	4	4	4	4	4	4	4	4
0.254106	4	4	4	4	4	4	4	4	4	4	4	4	4	4	4	4	4	4	4	4	4	4	4	4	4	4	4	4	4	4	4	4	4	4	4	4	4	4	4	4	4	4	4	4	4	4	4	4	4
0.255108	4	4	4	4	4	4	4	4	4	4	4	4	4	4	4	4	4	4	4	4	4	4	4	4	4	4	4	4	4	4	4	4	4	4	4	4	4	4	4	4	4	4	4	4	4	4	4	4	4
0.25611	4	4	4	4	4	4	4	4	4	4	4	4	4	4	4	4	4	4	4	4	4	4	4	4	4	4	4	4	4	4	4	4	4	4	4	4	4	4	4	4	4	4	4	4	4	4	4	4	4
0.257112	4	4	4	4	4	4	4	4	4	4	4	4	4	4	4	4	4	4	4	4	4	4	4	4	4	4	4	4	4	4	4	4	4	4	4	4	4	4	4	4	4	4	4	4	4	4	4	4	4
0.258114	4	4	4	4	4	4	4	4	4	4	4	4	4	4	4	4	4	4	4	4	4	4	4	4	4	4	4	4	4	4	4	4	4	4	4	4	4	4	4	4	4	4	4	4	4	4	4	4	4
0.259116	4	4	4	4	4	4	4	4	4	4	4	4	4	4	4	4	4	4	4	4	4	4	4	4	4	4	4	4	4	4	4	4	4	4	4	4	4	4	4	4	4	4	4	4	4	4	4	4	4
0.260118	4	4	4	4	4	4	4	4	4	4	4	4	4	4	4	4	4	4	4	4	4	4	4	4	4	4	4	4	4	4	4	4	4	4	4	4	4	4	4	4	4	4	4	4	4	4	4	4	4
0.26112	4	4	4	4	4	4	4	4	4	4	4	4	4	4	4	4	4	4	4	4	4	4	4	4	4	4	4	4	4	4	4	4	4	4	4	4	4	4	4	4	4	4	4	4	4	4	4	4	4
0.262122	4	4	4	4	4	4	4	4	4	4	4	4	4	4	4	4	4	4	4	4	4	4	4	4	4	4	4	4	4	4	4	4	4	4	4	4	4	4	4	4	4	4	4	4	4	4	4	4	4
0.263124	4	4	4	4	4	4	4	4	4	4	4	4	4	4	4	4	4	4	4	4	4	4	4	4	4	4	4	4	4	4	4	4	4	4	4	4	4	4	4	4	4	4	4	4	4	4	4	4	4
0.264126	4	4	4	4	4	4	4	4	4	4	4	4	4	4	4	4	4	4	4	4	4	4	4	4	4	4	4	4	4	4	4	4	4	4	4	4	4	4	4	4	4	4	4	4	4	4	4	4	4
0.265128	4	4	4	4	4	4	4	4	4	4	4	4	4	4	4	4	4	4	4	4	4	4	4	4	4	4	4	4	4	4	4	4	4	4	4	4	4	4	4	4	4	4	4	4	4	4	4	4	4
0.26613	4	4	4	4	4	4	4	4	4	4	4	4	4	4	4	4	4	4	4	4	4	4	4	4	4	4	4	4	4	4	4	4	4	4	4	4	4	4	4	4	4	4	4	4	4	4	4	4	4
0.267132	4	4	4	4	4	4	4	4	4	4	4	4	4	4	4	4	4	4	4	4	4	4	4	4	4	4	4	4	4	4	4	4	4	4	4	4	4	4	4	4	4	4	4	4	4	4	4	4	4
0.268134	4	4	4	4	4	4	4	4	4	4	4	4	4	4	4	4	4	4	4	4	4	4	4	4	4	4	4	4	4	4	4	4	4	4	4	4	4	4	4	4	4	4	4	4	4	4	4	4	4
0.269136	4	4	4	4	4	4	4	4	4	4	4	4	4	4	4	4	4	4	4	4	4	4	4	4	4	4	4	4	4	4	4	4	4	4	4	4	4	4	4	4	4	4	4	4	4	4	4	4	4
0.270138	4	4	4	4	4	4	4	4	4	4	4	4	4	4	4	4	4	4	4	4	4	4	4	4	4	4	4	4	4	4	4	4	4	4	4	4	4	4	4	4	4	4	4	4	4	4	4	4	4
0.27114	4	4	4	4	4	4	4	4	4	4	4	4	4	4	4	4	4	4	4	4	4	4	4	4	4	4	4	4	4	4	4	4	4	4	4	4	4	4	4	4	4	4	4	4	4	4	4	4	4
0.272142	4	4	4	4	4	4	4	4	4	4	4	4	4	4	4	4	4	4	4	4	4	4	4	4	4	4	4	4	4	4	4	4	4	4	4	4	4	4	4	4	4	4	4	4	4	4	4	4	4
0.273144	4	4	4	4	4	4	4	4	4	4	4	4	4	4	4	4	4	4	4	4	4	4	4	4	4	4	4	4	4	4	4	4	4	4	4	4	4	4	4	4	4	4	4	4	4	4	4	4	4
0.274146	4	4	4	4	4	4	4	4	4	4	4	4	4	4	4	4	4	4	4	4	4	4	4	4	4	4	4	4	4	4	4	4	4	4	4	4	4	4	4	4	4	4	4	4	4	4	4	4	4
0.275148	4	4	4	4	4	4	4	4	4	4	4	4	4	4	4	4	4	4	4	4	4	4	4	4	4	4	4	4	4	4	4	4	4	4	4	4	4	4	4	4	4	4	4	4	4	4	4	4	4
0.27615	4	4	4	4	4	4	4	4	4	4	4	4	4	4	4	4	4	4	4	4	4	4	4	4	4	4	4	4	4	4	4	4	4	4	4	4	4	4	4	4	4	4	4	4	4	4	4	4	4
0.277152	4	4	4	4	4	4	4	4	4	4	4	4	4	4	4	4	4	4	4	4	4	4	4	4	4	4	4	4	4	4	4	4	4	4	4	4	4	4	4	4	4	4	4	4	4	4	4	4	4
0.278154	4	4	4	4	4	4	4	4	4	4	4	4	4	4	4	4	4	4	4	4	4	4	4	4	4	4	4	4	4	4	4	4	4	4	4	4	4	4	4	4	4	4	4	4	4	4	4	4	4
0.279156	4	4	4	4	4	4	4	4	4	4	4	4	4	4	4	4	4	4	4	4	4	4	4	4	4	4	4	4	4	4	4	4	4	4	4	4	4	4	4	4	4	4	4	4	4	4	4	4	4
0.280158	4	4	4	4	4	4	4	4	4	4	4	4	4	4	4	4	4	4	4	4	4	4	4	4	4	4	4	4	4	4	4	4	4	4	4	4	4	4	4	4	4	4	4	4	4	4	4	4	4
0.28116	4	4	4	4	4	4	4	4	4	4	4	4	4	4	4	4	4	4	4	4	4	4	4	4	4	4	4	4	4	4	4	4	4	4	4	4	4	4	4	4	4	4	4	4	4	4	4	4	4
0.282162	4	4	4	4	4	4	4	4	4	4	4	4	4	4	4	4	4	4	4	4	4	4	4	4	4	4	4	4	4	4	4	4	4	4	4	4	4	4	4	4	4	4	4	4	4	4	4	4	4
0.283164	4	4	4	4	4	4	4	4	4	4	4	4	4	4	4	4	4	4	4	4	4	4	4	4	4	4	4	4	4	4	4	4	4	4	4	4	4	4	4	4	4	4	4	4	4	4	4	4	4
0.284166	4	4	4	4	4	4	4	4	4	4	4	4	4	4	4	4	4	4	4	4	4	4	4	4	4	4	4	4	4	4	4	4	4	4	4	4	4	4	4	4	4	4	4	4	4	4	4	4	4
0.285168	4	4	4	4	4	4	4	4	4	4	4	4	4	4	4	4	4	4	4	4	4	4	4	4	4	4	4	4	4	4	4	4	4	4	4	4	4	4	4	4	4	4	4	4	4	4	4	4	4
0.28617	4	4	4	4	4	4	4	4	4	4	4	4	4	4	4	4	4	4	4	4	4	4	4	4	4	4	4	4	4	4	4	4	4	4	4	4	4	4	4	4	4	4	4	4	4	4	4	4	4
0.287172	4	4	4	4	4	4	4	4	4	4	4	4	4	4	4	4	4	4	4	4	4	4	4	4	4	4	4	4	4	4	4	4	4	4	4	4	4	4	4	4	4	4	4	4	4	4	4	4	4
0.288174	4	4	4	4	4	4	4	4	4	4	4	4	4	4	4	4	4	4	4	4	4	4	4	4	4	4	4	4	4	4	4	4	4	4	4	4	4	4	4	4	4	4	4	4	4	4	4	4	4
0.289176	4	4	4	4	4	4	4	4	4	4	4	4	4	4	4	4	4	4	4	4	4	4	4	4	4	4	4	4	4	4	4	4	4	4	4	4	4	4	4	4	4	4	4	4	4	4	4	4	4
0.290178	4	4	4	4	4	4	4	4	4	4	4	4	4	4	4	4	4	4	4	4	4	4	4	4	4	4	4	4	4	4	4	4	4	4	4	4	4	4	4	4	4	4	4	4	4	4	4	4	4
0.29118	4	4	4	4	4	4	4	4	4	4	4	4	4	4	4	4	4	4	4	4	4	4	4	4	4	4	4	4	4	4	4	4	4	4	4	4	4	4	4	4	4	4	4	4	4	4	4	4	4
0.292182	4	4	4	4	4	4	4	4	4	4	4	4	4	4	4	4	4	4	4	4	4	4	4	4	4	4	4	4	4	4	4	4	4	4	4	4	4	4	4	4	4	4	4	4	4	4	4	4	4
0.293184	4	4	4	4	4	4	4	4	4	4	4	4	4	4	4	4	4	4	4	4	4	4	4	4	4	4	4	4	4	4	4	4	4	4	4	4	4	4	4	4	4	4	4	4	4	4	4	4	4
0.294186	4	4	4	4	4	4	4	4	4	4	4	4	4	4	4	4	4	4	4	4	4	4	4	4	4	4	4	4	4	4	4	4	4	4	4	4	4	4	4	4	4	4	4	4	4	4	4	4	4
0.295188	4	4	4	4	4	4	4	4	4	4	4	4	4	4	4	4	4	4	4	4	4	4	4	4	4	4	4	4	4	4	4	4	4	4	4	4	4	4	4	4	4	4	4	4	4	4	4	4	4
0.29619	4	4	4	4	4	4	4	4	4	4	4	4	4	4	4	4	4	4	4	4	4	4	4	4	4	4	4	4	4	4	4	4	4	4	4	4	4	4	4	4	4	4	4	4	4	4	4	4	4
0.297192	4	4	4	4	4	4	4	4	4	4	4	4	4	4	4	4	4	4	4	4	4	4	4	4	4	4	4	4	4	4	4	4	4	4	4	4	4	4	4	4	4	4	4	4	4	4	4	4	4
0.298194	4	4	4	4	4	4	4	4	4	4	4	4	4	4	4	4	4	4	4	4	4	4	4	4	4	4	4	4	4	4	4	4	4	4	4	4	4	4	4	4	4	4	4	4	4	4	4	4	4
0.299196	4	4	4	4	4	4	4	4	4	4	4	4	4	4	4	4	4	4	4	4	4	4	4	4	4	4	4	4	4	4	4	4	4	4	4	4	4	4	4	4	4	4	4	4	4	4	4	4	4
0.300198	4	4	4	4	4	4	4	4	4	4	4	4	4	4	4	4	4	4	4	4	4	4	4	4	4	4	4	4	4	4	4	4	4	4	4	4	4	4	4	4	4	4	4	4	4	4	4	4	4
[truncated: 551 more columns]

## Sheet: Fig4d
	-0.3	-0.298998	-0.297996	-0.296994	-0.295992	-0.29499	-0.293988	-0.292986	-0.291984	-0.290982	-0.28998	-0.288978	-0.287976	-0.286974	-0.285972	-0.28497	-0.283968	-0.282966	-0.281964	-0.280962	-0.27996	-0.278958	-0.277956	-0.276954	-0.275952	-0.27495	-0.273948	-0.272946	-0.271944	-0.270942	-0.26994	-0.268938	-0.267936	-0.266934	-0.265932	-0.26493	-0.263928	-0.262926	-0.261924	-0.260922	-0.25992	-0.258918	-0.257916	-0.256914	-0.255912	-0.25491	-0.253908	-0.252906	-0.251904
-0.3	2	2	2	2	2	2	2	2	2	2	2	2	2	2	2	2	2	2	2	2	2	2	2	2	2	2	2	2	2	2	2	2	2	2	2.74229	2.75075	2.75908	2.76705	2.77503	2.783	2.79098	2.79907	2.80739	2.8157	2.82401	2.83232	2.84085	2.84966	2.85847
-0.298998	2	2	2	2	2	2	2	2	2	2	2	2	2	2	2	2	2	2	2	2	2	2	2	2	2	2	2	2	2	2	2	2	2	2	2.75665	2.7651	2.77355	2.78188	2.78986	2.79783	2.80581	2.8139	2.82221	2.83053	2.83884	2.84737	2.85618	2.86498	2.87379
-0.297996	2	2	2	2	2	2	2	2	2	2	2	2	2	2	2	2	2	2	2	2	2	2	2	2	2	2	2	2	2	2	2	2	2	2	2.771	2.77945	2.7879	2.79636	2.80468	2.81266	2.82064	2.82873	2.83704	2.84536	2.85389	2.86269	2.8715	2.88031	2.88911
-0.296994	2	2	2	2	2	2	2	2	2	2	2	2	2	2	2	2	2	2	2	2	2	2	2	2	2	2	2	2	2	2	2	2	2	2	2.78535	2.7938	2.80226	2.81071	2.81916	2.82749	2.83547	2.84356	2.85187	2.8604	2.86921	2.87802	2.88682	2.89563	2.90444
-0.295992	2	2	2	2	2	2	2	2	2	2	2	2	2	2	2	2	2	2	2	2	2	2	2	2	2	2	2	2	2	2	2	2	2	2	2.7997	2.80815	2.81661	2.82506	2.83351	2.84197	2.85029	2.85839	2.86692	2.87573	2.88453	2.89334	2.90215	2.91095	2.91976
-0.29499	2	2	2	2	2	2	2	2	2	2	2	2	2	2	2	2	2	2	2	2	2	2	2	2	2	2	2	2	2	2	2	2	2	2	2.81413	2.82258	2.83103	2.83949	2.84794	2.85639	2.86484	2.87352	2.88232	2.89113	2.89994	2.90874	2.91755	2.92636	2.93516
-0.293988	2	2	2	2	2	2	2	2	2	2	2	2	2	2	2	2	2	2	2	2	2	2	2	2	2	2	2	2	2	2	2	2	2	2	2.82931	2.83776	2.84621	2.85466	2.86312	2.87157	2.88025	2.88934	2.89853	2.90734	2.91615	2.92495	2.93376	2.94257	2.95137
-0.292986	2	2	2	2	2	2	2	2	2	2	2	2	2	2	2	2	2	2	2	2	2	2	2	2	2	2	2	2	2	2	2	2	2	2	2.84448	2.85294	2.86139	2.86984	2.87829	2.88697	2.89593	2.90502	2.91435	2.92355	2.93235	2.94116	2.94997	2.95877	2.96758
-0.291984	2	2	2	2	2	2	2	2	2	2	2	2	2	2	2	2	2	2	2	2	2	2	2	2	2	2	2	2	2	2	2	2	2	2	2.85966	2.86811	2.87656	2.88502	2.89369	2.90265	2.91161	2.9207	2.93003	2.93937	2.94856	2.95737	2.96618	2.97498	2.98379
-0.290982	2	2	2	2	2	2	2	2	2	2	2	2	2	2	2	2	2	2	2	2	2	2	2	2	2	2	2	2	2	2	2	2	2	2	2.87484	2.88329	2.89174	2.90042	2.90937	2.91833	2.92729	2.93638	2.94571	2.95505	2.96438	2.97358	2.98239	2.99119	3
-0.28998	2	2	2	2	2	2	2	2	2	2	2	2	2	2	2	2	2	2	2	2	2	2	2	2	2	2	2	2	2	2	2	2	2	2	2.89001	2.89847	2.90714	2.9161	2.92505	2.93401	2.94297	2.95206	2.96139	2.97073	2.98006	2.9894	2.9986	3.0074	3.01621
-0.288978	2	2	2	2	2	2	2	2	2	2	2	2	2	2	2	2	2	2	2	2	2	2	2	2	2	2	2	2	2	2	2	2	2	2	2.90519	2.91387	2.92282	2.93178	2.94073	2.94969	2.95865	2.96774	2.97707	2.98641	2.99574	3.00508	3.01441	3.02361	3.03242
-0.287976	2	2	2	2	2	2	2	2	2	2	2	2	2	2	2	2	2	2	2	2	2	2	2	2	2	2	2	2	2	2	2	2	2	2	2.92059	2.92955	2.9385	2.94746	2.95641	2.96537	2.97433	2.98342	2.99275	3.00209	3.01142	3.02076	3.03009	3.03943	3.04863
-0.286974	2	2	2	2	2	2	2	2	2	2	2	2	2	2	2	2	2	2	2	2	2	2	2	2	2	2	2	2	2	2	2	2	2	2	2.93682	2.94578	2.95473	2.96369	2.97264	2.9816	2.99056	2.99985	3.00934	3.01867	3.02801	3.03735	3.04668	3.05602	3.06535
-0.285972	2	2	2	2	2	2	2	2	2	2	2	2	2	2	2	2	2	2	2	2	2	2	2	2	2	2	2	2	2	2	2	2	2	2	2.95299	2.96237	2.97132	2.98028	2.98924	2.99819	3.00715	3.01645	3.02637	3.03586	3.04519	3.05453	3.06386	3.0732	3.08253
-0.28497	2	2	2	2	2	2	2	2	2	2	2	2	2	2	2	2	2	2	2	2	2	2	2	2	2	2	2	2	2	2	2	2	2	2	2.96904	2.97854	2.98791	2.99687	3.00583	3.01478	3.02374	3.03304	3.04296	3.05289	3.06237	3.07171	3.08104	3.09038	3.09971
-0.283968	2	2	2	2	2	2	2	2	2	2	2	2	2	2	2	2	2	2	2	2	2	2	2	2	2	2	2	2	2	2	2	2	2	2	2.98508	2.99458	3.00409	3.01346	3.02242	3.03137	3.04033	3.04963	3.05955	3.06948	3.0794	3.08889	3.09822	3.10756	3.11689
-0.282966	2	2	2	2	2	2	2	2	2	2	2	2	2	2	2	2	2	2	2	2	2	2	2	2	2	2	2	2	2	2	2	2	2	2	3.00113	3.01063	3.02013	3.02963	3.03901	3.04797	3.05692	3.06622	3.07614	3.08607	3.09599	3.10592	3.1154	3.12474	3.13408
-0.281964	2	2	2	2	2	2	2	2	2	2	2	2	2	2	2	2	2	2	2	2	2	2	2	2	2	2	2	2	2	2	2	2	2	2	3.01717	3.02667	3.03618	3.04568	3.05518	3.06456	3.07351	3.08281	3.09273	3.10266	3.11259	3.12251	3.13244	3.14192	3.15126
-0.280962	2	2	2	2	2	2	2	2	2	2	2	2	2	2	2	2	2	2	2	2	2	2	2	2	2	2	2	2	2	2	2	2	2	2	3.03321	3.04272	3.05222	3.06172	3.07123	3.08073	3.0901	3.0994	3.10933	3.11925	3.12918	3.1391	3.14903	3.15895	3.16844
-0.27996	2	2	2	2	2	2	2	2	2	2	2	2	2	2	2	2	2	2	2	2	2	2	2	2	2	2	2	2	2	2	2	2	2	2	3.04944	3.05894	3.06845	3.07795	3.08745	3.09695	3.10646	3.11611	3.12603	3.13596	3.14588	3.15581	3.16574	3.17566	3.18559
-0.278958	2	2	2	2	2	2	2	2	2	2	2	2	2	2	2	2	2	2	2	2	2	2	2	2	2	2	2	2	2	2	2	2	2	2	3.06686	3.07654	3.08604	3.09555	3.10505	3.11455	3.12406	3.13371	3.14363	3.15356	3.16348	3.17341	3.18334	3.19326	3.20386
-0.277956	2	2	2	2	2	2	2	2	2	2	2	2	2	2	2	2	2	2	2	2	2	2	2	2	2	2	2	2	2	2	2	2	2	2	3.08383	3.09397	3.10364	3.11315	3.12265	3.13215	3.14166	3.15131	3.16123	3.17116	3.18108	3.19101	3.20093	3.21154	3.22215
-0.276954	2	2	2	2	2	2	2	2	2	2	2	2	2	2	2	2	2	2	2	2	2	2	2	2	2	2	2	2	2	2	2	2	2	2	3.1008	3.11093	3.12107	3.13075	3.14025	3.14975	3.15925	3.16891	3.17883	3.18876	3.19868	3.20861	3.21921	3.22983	3.24044
-0.275952	2	2	2	2	2	2	2	2	2	2	2	2	2	2	2	2	2	2	2	2	2	2	2	2	2	2	2	2	2	2	2	2	2	2	3.11777	3.1279	3.13804	3.14817	3.15785	3.16735	3.17685	3.18651	3.19643	3.20636	3.21628	3.22689	3.2375	3.24812	3.25873
-0.27495	2	2	2	2	2	2	2	2	2	2	2	2	2	2	2	2	2	2	2	2	2	2	2	2	2	2	2	2	2	2	2	2	2	2	3.13473	3.14487	3.155	3.16514	3.17527	3.18495	3.19445	3.20411	3.21403	3.22396	3.23456	3.24518	3.25579	3.26641	3.27702
-0.273948	2	2	2	2	2	2	2	2	2	2	2	2	2	2	2	2	2	2	2	2	2	2	2	2	2	2	2	2	2	2	2	2	2	2	3.1517	3.16184	3.17197	3.18211	3.19224	3.20237	3.21205	3.2217	3.23163	3.24223	3.25285	3.26347	3.27408	3.2847	3.29531
-0.272946	2	2	2	2	2	2	2	2	2	2	2	2	2	2	2	2	2	2	2	2	2	2	2	2	2	2	2	2	2	2	2	2	2	2	3.16867	3.1788	3.18894	3.19907	3.20921	3.21934	3.22948	3.2393	3.24991	3.26052	3.27114	3.28176	3.29237	3.30299	3.31361
-0.271944	2	2	2	2	2	2	2	2	2	2	2	2	2	2	2	2	2	2	2	2	2	2	2	2	2	2	2	2	2	2	2	2	2	2	3.18628	3.19642	3.20655	3.21668	3.22682	3.23695	3.24709	3.25805	3.26885	3.27946	3.29008	3.30069	3.31131	3.32193	3.33254
-0.270942	2	2	2	2	2	2	2	2	2	2	2	2	2	2	2	2	2	2	2	2	2	2	2	2	2	2	2	2	2	2	2	2	2	2	3.20427	3.21441	3.22454	3.23468	3.24481	3.25495	3.26575	3.27672	3.28798	3.29878	3.3094	3.32001	3.33063	3.34125	3.35186
-0.26994	2	2	2	2	2	2	2	2	2	2	2	2	2	2	2	2	2	2	2	2	2	2	2	2	2	2	2	2	2	2	2	2	2	2	3.22226	3.2324	3.24253	3.25267	3.2628	3.2736	3.28442	3.29539	3.30666	3.31792	3.32872	3.33933	3.34995	3.36057	3.37118
-0.268938	2	2	2	2	2	2	2	2	2	2	2	2	2	2	2	2	2	2	2	2	2	2	2	2	2	2	2	2	2	2	2	2	2	2	3.24025	3.25039	3.26052	3.27066	3.28146	3.29227	3.30309	3.31406	3.32533	3.33659	3.34786	3.35865	3.36927	3.37988	3.3905
-0.267936	2	2	2	2	2	2	2	2	2	2	2	2	2	2	2	2	2	2	2	2	2	2	2	2	2	2	2	2	2	2	2	2	2	2	3.25825	3.26838	3.27851	3.28932	3.30013	3.31094	3.32176	3.33273	3.344	3.35526	3.36653	3.37779	3.38859	3.3992	3.40982
-0.266934	2	2	2	2	2	2	2	2	2	2	2	2	2	2	2	2	2	2	2	2	2	2	2	2	2	2	2	2	2	2	2	2	2	2	3.27624	3.28637	3.29717	3.30799	3.3188	3.32962	3.34043	3.3514	3.36267	3.37393	3.3852	3.39646	3.40773	3.41852	3.42914
-0.265932	2	2	2	2	2	2	2	2	2	2	2	2	2	2	2	2	2	2	2	2	2	2	2	2	2	2	2	2	2	2	2	2	2	2	3.29423	3.30503	3.31584	3.32666	3.33747	3.34829	3.3591	3.37007	3.38134	3.3926	3.40387	3.41513	3.4264	3.43766	3.44846
-0.26493	2	2	2	2	2	2	2	2	2	2	2	2	2	2	2	2	2	2	2	2	2	2	2	2	2	2	2	2	2	2	2	2	2	2	3.31294	3.32376	3.33457	3.34538	3.3562	3.36701	3.37783	3.3889	3.40016	3.41143	3.42269	3.43396	3.44522	3.45649	3.46776
-0.263928	2	2	2	2	2	2	2	2	2	2	2	2	2	2	2	2	2	2	2	2	2	2	2	2	2	2	2	2	2	2	2	2	2	2	3.33201	3.34282	3.35364	3.36445	3.37526	3.38608	3.39722	3.40863	3.4199	3.43116	3.44243	3.45369	3.46496	3.47623	3.48825
-0.262926	2	2	2	2	2	2	2	2	2	2	2	2	2	2	2	2	2	2	2	2	2	2	2	2	2	2	2	2	2	2	2	2	2	2	3.35107	3.36189	3.3727	3.38352	3.39433	3.40547	3.41696	3.42837	3.43963	3.4509	3.46216	3.47343	3.4847	3.49672	3.50874
-0.261924	2	2	2	2	2	2	2	2	2	2	2	2	2	2	2	2	2	2	2	2	2	2	2	2	2	2	2	2	2	2	2	2	2	2	3.37014	3.38095	3.39177	3.40258	3.41373	3.42521	3.43669	3.4481	3.45937	3.47063	3.4819	3.49317	3.50519	3.51721	3.52923
-0.260922	2	2	2	2	2	2	2	2	2	2	2	2	2	2	2	2	2	2	2	2	2	2	2	2	2	2	2	2	2	2	2	2	2	2	3.3892	3.40002	3.41083	3.42198	3.43346	3.44495	3.45643	3.46784	3.4791	3.49037	3.50164	3.51366	3.52568	3.5377	3.54972
-0.25992	2	2	2	2	2	2	2	2	2	2	2	2	2	2	2	2	2	2	2	2	2	2	2	2	2	2	2	2	2	2	2	2	2	2	3.40827	3.41908	3.43023	3.44171	3.4532	3.46468	3.47617	3.48757	3.49884	3.51011	3.52213	3.53415	3.54617	3.55819	3.57021
-0.258918	2	2	2	2	2	2	2	2	2	2	2	2	2	2	2	2	2	2	2	2	2	2	2	2	2	2	2	2	2	2	2	2	2	2	3.42733	3.43848	3.44996	3.46145	3.47293	3.48442	3.4959	3.50731	3.51858	3.5306	3.54262	3.55464	3.56666	3.57868	3.5907
-0.257916	2	2	2	2	2	2	2	2	2	2	2	2	2	2	2	2	2	2	2	2	2	2	2	2	2	2	2	2	2	2	2	2	2	2	3.44673	3.45821	3.4697	3.48118	3.49267	3.50415	3.51564	3.52705	3.53907	3.55109	3.56311	3.57513	3.58715	3.59917	3.61119
-0.256914	2	2	2	2	2	2	2	2	2	2	2	2	2	2	2	2	2	2	2	2	2	2	2	2	2	2	2	2	2	2	2	2	2	2	3.46728	3.47876	3.49025	3.50173	3.51322	3.5247	3.53619	3.54786	3.55988	3.5719	3.58392	3.59594	3.60796	3.61998	3.63243
-0.255912	2	2	2	2	2	2	2	2	2	2	2	2	2	2	2	2	2	2	2	2	2	2	2	2	2	2	2	2	2	2	2	2	2	2	3.48762	3.49974	3.51123	3.52271	3.5342	3.54568	3.55717	3.56884	3.58086	3.59288	3.6049	3.61692	3.62894	3.64139	3.65424
-0.25491	2	2	2	2	2	2	2	2	2	2	2	2	2	2	2	2	2	2	2	2	2	2	2	2	2	2	2	2	2	2	2	2	2	2	3.50782	3.52009	3.53221	3.54369	3.55518	3.56666	3.57815	3.58982	3.60184	3.61386	3.62588	3.6379	3.65035	3.6632	3.67605
-0.253908	2	2	2	2	2	2	2	2	2	2	2	2	2	2	2	2	2	2	2	2	2	2	2	2	2	2	2	2	2	2	2	2	2	2	3.52802	3.54029	3.55255	3.56468	3.57616	3.58764	3.59913	3.6108	3.62282	3.63484	3.64686	3.65931	3.67216	3.68501	3.69787
-0.252906	2	2	2	2	2	2	2	2	2	2	2	2	2	2	2	2	2	2	2	2	2	2	2	2	2	2	2	2	2	2	2	2	2	2	3.54822	3.56048	3.57275	3.58502	3.59714	3.60863	3.62011	3.63178	3.6438	3.65582	3.66827	3.68112	3.69398	3.70683	3.71968
-0.251904	2	2	2	2	2	2	2	2	2	2	2	2	2	2	2	2	2	2	2	2	2	2	2	2	2	2	2	2	2	2	2	2	2	2	3.56841	3.58068	3.59295	3.60522	3.61748	3.62961	3.64109	3.65276	3.66478	3.67723	3.69009	3.70294	3.71579	3.72864	3.74149
-0.250902	2	2	2	2	2	2	2	2	2	2	2	2	2	2	2	2	2	2	2	2	2	2	2	2	2	2	2	2	2	2	2	2	2	2	3.58861	3.60088	3.61315	3.62541	3.63768	3.64995	3.66207	3.67374	3.6862	3.69905	3.7119	3.72475	3.7376	3.75045	3.7633
-0.2499	2	2	2	2	2	2	2	2	2	2	2	2	2	2	2	2	2	2	2	2	2	2	2	2	2	2	2	2	2	2	2	2	2	2	3.609	3.62127	3.63353	3.6458	3.65807	3.67034	3.6826	3.69537	3.70822	3.72107	3.73392	3.74677	3.75962	3.77247	3.78533
-0.248898	2	2	2	2	2	2	2	2	2	2	2	2	2	2	2	2	2	2	2	2	2	2	2	2	2	2	2	2	2	2	2	2	2	2	3.63032	3.64259	3.65486	3.66713	3.67939	3.69166	3.70437	3.71771	3.7313	3.74415	3.75701	3.76986	3.78271	3.79556	3.80841
-0.247896	2	2	2	2	2	2	2	2	2	2	2	2	2	2	2	2	2	2	2	2	2	2	2	2	2	2	2	2	2	2	2	2	2	2	3.65165	3.66392	3.67618	3.68845	3.70072	3.71343	3.72655	3.73989	3.75365	3.76724	3.78009	3.79294	3.80579	3.81864	3.83149
-0.246894	2	2	2	2	2	2	2	2	2	2	2	2	2	2	2	2	2	2	2	2	2	2	2	2	2	2	2	2	2	2	2	2	2	2	3.67297	3.68524	3.69751	3.70978	3.72249	3.7356	3.74872	3.76207	3.77582	3.78958	3.80317	3.81602	3.82887	3.84173	3.85458
-0.245892	2	2	2	2	2	2	2	2	2	2	2	2	2	2	2	2	2	2	2	2	2	2	2	2	2	2	2	2	2	2	2	2	2	2	3.6943	3.70657	3.71883	3.73154	3.74466	3.75778	3.7709	3.78424	3.798	3.81176	3.82552	3.83911	3.85196	3.86481	3.87766
-0.24489	2	2	2	2	2	2	2	2	2	2	2	2	2	2	2	2	2	2	2	2	2	2	2	2	2	2	2	2	2	2	2	2	2	2	3.71562	3.72789	3.7406	3.75372	3.76684	3.77996	3.79307	3.80642	3.82018	3.83393	3.84769	3.86145	3.87504	3.88789	3.90074
-0.243888	2	2	2	2	2	2	2	2	2	2	2	2	2	2	2	2	2	2	2	2	2	2	2	2	2	2	2	2	2	2	2	2	2	2	3.73695	3.74966	3.76278	3.7759	3.78901	3.80213	3.81525	3.82859	3.84235	3.85611	3.86987	3.88363	3.89739	3.91098	3.92383
-0.242886	2	2	2	2	2	2	2	2	2	2	2	2	2	2	2	2	2	2	2	2	2	2	2	2	2	2	2	2	2	2	2	2	2	2	3.75872	3.77183	3.78495	3.79807	3.81119	3.82431	3.83743	3.85077	3.86453	3.87829	3.89204	3.9058	3.91956	3.93332	3.94691
-0.241884	2	2	2	2	2	2	2	2	2	2	2	2	2	2	2	2	2	2	2	2	2	2	2	2	2	2	2	2	2	2	2	2	2	2	3.7818	3.79492	3.80804	3.82115	3.83427	3.84739	3.86051	3.8742	3.88828	3.90204	3.9158	3.92956	3.94332	3.95708	3.97084
-0.240882	2	2	2	2	2	2	2	2	2	2	2	2	2	2	2	2	2	2	2	2	2	2	2	2	2	2	2	2	2	2	2	2	2	2	3.80453	3.81843	3.83155	3.84467	3.85778	3.8709	3.88402	3.89771	3.91246	3.92655	3.94031	3.95406	3.96782	3.98158	3.99534
-0.23988	2	2	2	2	2	2	2	2	2	2	2	2	2	2	2	2	2	2	2	2	2	2	2	2	2	2	2	2	2	2	2	2	2	2	3.82712	3.84116	3.85506	3.86818	3.8813	3.89441	3.90753	3.92123	3.93598	3.95073	3.96481	3.97857	3.99233	4.00608	4.01984
-0.238878	2	2	2	2	2	2	2	2	2	2	2	2	2	2	2	2	2	2	2	2	2	2	2	2	2	2	2	2	2	2	2	2	2	2	3.8497	3.86375	3.87779	3.89169	3.90481	3.91793	3.93105	3.94474	3.95949	3.97424	3.98899	4.00307	4.01683	4.03059	4.04435
-0.237876	2	2	2	2	2	2	2	2	2	2	2	2	2	2	2	2	2	2	2	2	2	2	2	2	2	2	2	2	2	2	2	2	2	2	3.87228	3.88633	3.90038	3.91442	3.92832	3.94144	3.95456	3.96825	3.983	3.99775	4.0125	4.02725	4.04133	4.05509	4.06885
-0.236874	2	2	2	2	2	2	2	2	2	2	2	2	2	2	2	2	2	2	2	2	2	2	2	2	2	2	2	2	2	2	2	2	2	2	3.89487	3.90891	3.92296	3.93701	3.95105	3.96495	3.97807	3.99176	4.00651	4.02126	4.03601	4.05076	4.06551	4.0796	4.09335
-0.235872	2	2	2	2	2	2	2	2	2	2	2	2	2	2	2	2	2	2	2	2	2	2	2	2	2	2	2	2	2	2	2	2	2	2	3.91745	3.9315	3.94554	3.95959	3.97364	3.98768	4.00158	4.01527	4.03002	4.04477	4.05952	4.07427	4.08902	4.10377	4.11786
-0.23487	2	2	2	2	2	2	2	2	2	2	2	2	2	2	2	2	2	2	2	2	2	2	2	2	2	2	2	2	2	2	2	2	2	2	3.94029	3.95434	3.96838	3.98243	3.99648	4.01052	4.02457	4.03906	4.05381	4.06856	4.08331	4.09806	4.11281	4.12756	4.14237
-0.233868	2	2	2	2	2	2	2	2	2	2	2	2	2	2	2	2	2	2	2	2	2	2	2	2	2	2	2	2	2	2	2	2	2	2	3.9642	3.97825	3.99229	4.00634	4.02039	4.03443	4.04903	4.06398	4.07873	4.09348	4.10823	4.12298	4.13773	4.15255	4.16838
-0.232866	2	2	2	2	2	2	2	2	2	2	2	2	2	2	2	2	2	2	2	2	2	2	2	2	2	2	2	2	2	2	2	2	2	2	3.98811	4.00216	4.01621	4.03025	4.0443	4.0589	4.07396	4.08891	4.10366	4.11841	4.13316	4.14791	4.16272	4.17856	4.19439
-0.231864	2	2	2	2	2	2	2	2	2	2	2	2	2	2	2	2	2	2	2	2	2	2	2	2	2	2	2	2	2	2	2	2	2	2	4.01202	4.02607	4.04012	4.05416	4.06876	4.08383	4.09889	4.11384	4.12859	4.14334	4.15809	4.1729	4.18874	4.20457	4.22041
-0.230862	2	2	2	2	2	2	2	2	2	2	2	2	2	2	2	2	2	2	2	2	2	2	2	2	2	2	2	2	2	2	2	2	2	2	4.03594	4.04998	4.06403	4.07863	4.09369	4.10875	4.12381	4.13877	4.15352	4.16827	4.18308	4.19891	4.21475	4.23058	4.24642
-0.22986	2	2	2	2	2	2	2	2	2	2	2	2	2	2	2	2	2	2	2	2	2	2	2	2	2	2	2	2	2	2	2	2	2	2	4.05985	4.07389	4.08849	4.10356	4.11862	4.13368	4.14874	4.16369	4.17844	4.19325	4.20909	4.22492	4.24076	4.2566	4.27243
-0.228858	2	2	2	2	2	2	2	2	2	2	2	2	2	2	2	2	2	2	2	2	2	2	2	2	2	2	2	2	2	2	2	2	2	2	4.08376	4.09836	4.11342	4.12848	4.14354	4.15861	4.17367	4.18862	4.20343	4.21927	4.2351	4.25094	4.26677	4.28261	4.29844
-0.227856	2	2	2	2	2	2	2	2	2	2	2	2	2	2	2	2	2	2	2	2	2	2	2	2	2	2	2	2	2	2	2	2	2	2	4.10822	4.12329	4.13835	4.15341	4.16847	4.18353	4.1986	4.21361	4.22944	4.24528	4.26111	4.27695	4.29278	4.30862	4.32446
-0.226854	2	2	2	2	2	2	2	2	2	2	2	2	2	2	2	2	2	2	2	2	2	2	2	2	2	2	2	2	2	2	2	2	2	2	4.1342	4.14927	4.16433	4.17939	4.19445	4.20951	4.22457	4.24033	4.25658	4.27242	4.28825	4.30409	4.31992	4.33576	4.35159
-0.225852	2	2	2	2	2	2	2	2	2	2	2	2	2	2	2	2	2	2	2	2	2	2	2	2	2	2	2	2	2	2	2	2	2	2	4.15967	4.17569	4.19075	4.20581	4.22087	4.23594	4.251	4.26675	4.28378	4.30003	4.31587	4.3317	4.34754	4.36337	4.37921
-0.22485	2	2	2	2	2	2	2	2	2	2	2	2	2	2	2	2	2	2	2	2	2	2	2	2	2	2	2	2	2	2	2	2	2	2	4.18498	4.20115	4.21717	4.23224	4.2473	4.26236	4.27742	4.29317	4.3102	4.32723	4.34348	4.35931	4.37515	4.39099	4.40682
-0.223848	2	2	2	2	2	2	2	2	2	2	2	2	2	2	2	2	2	2	2	2	2	2	2	2	2	2	2	2	2	2	2	2	2	2	4.21029	4.22646	4.24263	4.25866	4.27372	4.28878	4.30384	4.3196	4.33662	4.35365	4.37067	4.38693	4.40276	4.4186	4.43443
-0.222846	2	2	2	2	2	2	2	2	2	2	2	2	2	2	2	2	2	2	2	2	2	2	2	2	2	2	2	2	2	2	2	2	2	2	4.2356	4.25177	4.26795	4.28412	4.30014	4.3152	4.33027	4.34602	4.36304	4.38007	4.3971	4.41412	4.43038	4.44621	4.46205
-0.221844	2	2	2	2	2	2	2	2	2	2	2	2	2	2	2	2	2	2	2	2	2	2	2	2	2	2	2	2	2	2	2	2	2	2	4.26091	4.27709	4.29326	4.30943	4.3256	4.34163	4.35669	4.37244	4.38947	4.40649	4.42352	4.44054	4.45757	4.47382	4.48966
-0.220842	2	2	2	2	2	2	2	2	2	2	2	2	2	2	2	2	2	2	2	2	2	2	2	2	2	2	2	2	2	2	2	2	2	2	4.28623	4.3024	4.31857	4.33474	4.35092	4.36709	4.38311	4.39886	4.41589	4.43292	4.44994	4.46697	4.48399	4.50102	4.51727
-0.21984	2	2	2	2	2	2	2	2	2	2	2	2	2	2	2	2	2	2	2	2	2	2	2	2	2	2	2	2	2	2	2	2	2	2	4.31212	4.32829	4.34446	4.36064	4.37681	4.39298	4.40916	4.42563	4.44265	4.45968	4.47671	4.49373	4.51076	4.52778	4.54491
-0.218838	2	2	2	2	2	2	2	2	2	2	2	2	2	2	2	2	2	2	2	2	2	2	2	2	2	2	2	2	2	2	2	2	2	2	4.33966	4.35629	4.37247	4.38864	4.40481	4.42098	4.43716	4.45363	4.47065	4.48768	4.50471	4.52173	4.53876	4.55589	4.57422
-0.217836	2	2	2	2	2	2	2	2	2	2	2	2	2	2	2	2	2	2	2	2	2	2	2	2	2	2	2	2	2	2	2	2	2	2	4.36645	4.38383	4.40046	4.41664	4.43281	4.44898	4.46516	4.48163	4.49865	4.51568	4.53271	4.54973	4.56686	4.58519	4.60352
-0.216834	2	2	2	2	2	2	2	2	2	2	2	2	2	2	2	2	2	2	2	2	2	2	2	2	2	2	2	2	2	2	2	2	2	2	4.39323	4.41062	4.42801	4.44464	4.46081	4.47698	4.49316	4.50963	4.52665	4.54368	4.56071	4.57784	4.59617	4.6145	4.63282
-0.215832	2	2	2	2	2	2	2	2	2	2	2	2	2	2	2	2	2	2	2	2	2	2	2	2	2	2	2	2	2	2	2	2	2	2	4.42001	4.4374	4.45479	4.47218	4.48881	4.50498	4.52116	4.53763	4.55465	4.57168	4.58881	4.60714	4.62547	4.6438	4.66213
-0.21483	2	2	2	2	2	2	2	2	2	2	2	2	2	2	2	2	2	2	2	2	2	2	2	2	2	2	2	2	2	2	2	2	2	2	4.4468	4.46419	4.48158	4.49896	4.51635	4.53298	4.54916	4.56563	4.58265	4.59979	4.61812	4.63644	4.65477	4.6731	4.69143
-0.213828	2	2	2	2	2	2	2	2	2	2	2	2	2	2	2	2	2	2	2	2	2	2	2	2	2	2	2	2	2	2	2	2	2	2	4.47358	4.49097	4.50836	4.52575	4.54314	4.56052	4.57716	4.59363	4.61076	4.62909	4.64742	4.66575	4.68408	4.70241	4.72074
-0.212826	2	2	2	2	2	2	2	2	2	2	2	2	2	2	2	2	2	2	2	2	2	2	2	2	2	2	2	2	2	2	2	2	2	2	4.50037	4.51776	4.53514	4.55253	4.56992	4.58731	4.6047	4.62174	4.64006	4.65839	4.67672	4.69505	4.71338	4.73171	4.75004
-0.211824	2	2	2	2	2	2	2	2	2	2	2	2	2	2	2	2	2	2	2	2	2	2	2	2	2	2	2	2	2	2	2	2	2	2	4.52828	4.54567	4.56306	4.58044	4.59783	4.61522	4.63272	4.6518	4.67067	4.689	4.70733	4.72566	4.74398	4.76231	4.78064
-0.210822	2	2	2	2	2	2	2	2	2	2	2	2	2	2	2	2	2	2	2	2	2	2	2	2	2	2	2	2	2	2	2	2	2	2	4.55661	4.57399	4.59138	4.60877	4.62616	4.64366	4.66237	4.68145	4.70121	4.72008	4.73841	4.75674	4.77507	4.7934	4.81173
-0.20982	2	2	2	2	2	2	2	2	2	2	2	2	2	2	2	2	2	2	2	2	2	2	2	2	2	2	2	2	2	2	2	2	2	2	4.58493	4.60232	4.61971	4.6371	4.6546	4.67331	4.69203	4.71111	4.73087	4.75063	4.7695	4.78783	4.80616	4.82449	4.84282
-0.208818	2	2	2	2	2	2	2	2	2	2	2	2	2	2	2	2	2	2	2	2	2	2	2	2	2	2	2	2	2	2	2	2	2	2	4.61326	4.63065	4.64804	4.66554	4.68425	4.70297	4.72168	4.74076	4.76052	4.78029	4.80005	4.81892	4.83725	4.85557	4.8739
-0.207816	2	2	2	2	2	2	2	2	2	2	2	2	2	2	2	2	2	2	2	2	2	2	2	2	2	2	2	2	2	2	2	2	2	2	4.64159	4.65898	4.67648	4.69519	4.71391	4.73262	4.75134	4.77042	4.79018	4.80994	4.8297	4.84946	4.86833	4.88666	4.90499
-0.206814	2	2	2	2	2	2	2	2	2	2	2	2	2	2	2	2	2	2	2	2	2	2	2	2	2	2	2	2	2	2	2	2	2	2	4.66992	4.68742	4.70613	4.72484	4.74356	4.76227	4.78099	4.80007	4.81983	4.8396	4.85936	4.87912	4.89888	4.91775	4.93608
-0.205812	2	2	2	2	2	2	2	2	2	2	2	2	2	2	2	2	2	2	2	2	2	2	2	2	2	2	2	2	2	2	2	2	2	2	4.69836	4.71707	4.73578	4.7545	4.77321	4.79193	4.81064	4.82973	4.84949	4.86925	4.88901	4.90877	4.92853	4.94829	4.96716
-0.20481	2	2	2	2	2	2	2	2	2	2	2	2	2	2	2	2	2	2	2	2	2	2	2	2	2	2	2	2	2	2	2	2	2	2	4.72843	4.74715	4.76586	4.78458	4.80329	4.82201	4.84072	4.8598	4.87956	4.89933	4.91909	4.93885	4.95861	4.97837	4.9983
-0.203808	2	2	2	2	2	2	2	2	2	2	2	2	2	2	2	2	2	2	2	2	2	2	2	2	2	2	2	2	2	2	2	2	2	2	4.75923	4.77854	4.79725	4.81597	4.83468	4.8534	4.87211	4.8912	4.91096	4.93072	4.95048	4.97024	4.99	5.00993	5.03127
-0.202806	2	2	2	2	2	2	2	2	2	2	2	2	2	2	2	2	2	2	2	2	2	2	2	2	2	2	2	2	2	2	2	2	2	2	4.78916	4.80934	4.82865	4.84736	4.86608	4.88479	4.90351	4.92259	4.94235	4.96211	4.98187	5.00164	5.02156	5.0429	5.06424
-0.201804	2	2	2	2	2	2	2	2	2	2	2	2	2	2	2	2	2	2	2	2	2	2	2	2	2	2	2	2	2	2	2	2	2	2	4.81909	4.83927	4.85945	4.87876	4.89747	4.91619	4.9349	4.95399	4.97375	4.99351	5.01327	5.0332	5.05453	5.07587	5.09721
-0.200802	2	2	2	2	2	2	2	2	2	2	2	2	2	2	2	2	2	2	2	2	2	2	2	2	2	2	2	2	2	2	2	2	2	2	4.84901	4.8692	4.88938	4.90956	4.92887	4.94758	4.9663	4.98538	5.00514	5.0249	5.04483	5.06617	5.0875	5.10884	5.13018
-0.1998	2	2	2	2	2	2	2	2	2	2	2	2	2	2	2	2	2	2	2	2	2	2	2	2	2	2	2	2	2	2	2	2	2	2	4.87894	4.89912	4.9193	4.93949	4.95967	4.97897	4.99769	5.01677	5.03653	5.05646	5.0778	5.09914	5.12047	5.14181	5.16315
-0.198798	2	2	2	2	2	2	2	2	2	2	2	2	2	2	2	2	2	2	2	2	2	2	2	2	2	2	2	2	2	2	2	2	2	2	4.90887	4.92905	4.94923	4.96941	4.9896	5.00978	5.02908	5.04817	5.0681	5.08943	5.11077	5.13211	5.15344	5.17478	5.19612
-0.197796	2	2	2	2	2	2	2	2	2	2	2	2	2	2	2	2	2	2	2	2	2	2	2	2	2	2	2	2	2	2	2	2	2	2	4.93879	4.95898	4.97916	4.99934	5.01952	5.0397	5.05989	5.07973	5.10107	5.1224	5.14374	5.16508	5.18641	5.20775	5.22909
-0.196794	2	2	2	2	2	2	2	2	2	2	2	2	2	2	2	2	2	2	2	2	2	2	2	2	2	2	2	2	2	2	2	2	2	2	4.96999	4.99017	5.01035	5.03054	5.05072	5.0709	5.09125	5.11348	5.13551	5.15685	5.17819	5.19952	5.22086	5.2422	5.26353
-0.195792	2	2	2	2	2	2	2	2	2	2	2	2	2	2	2	2	2	2	2	2	2	2	2	2	2	2	2	2	2	2	2	2	2	2	5.0016	5.02178	5.04196	5.06214	5.08232	5.10268	5.12444	5.14667	5.16975	5.19178	5.21312	5.23446	5.25579	5.27713	5.29847
-0.19479	2	2	2	2	2	2	2	2	2	2	2	2	2	2	2	2	2	2	2	2	2	2	2	2	2	2	2	2	2	2	2	2	2	2	5.0332	5.05339	5.07357	5.09375	5.1141	5.13587	5.15764	5.17987	5.20294	5.22602	5.24805	5.26939	5.29072	5.31206	5.3334
-0.193788	2	2	2	2	2	2	2	2	2	2	2	2	2	2	2	2	2	2	2	2	2	2	2	2	2	2	2	2	2	2	2	2	2	2	5.06481	5.08499	5.10518	5.12553	5.1473	5.16906	5.19083	5.21306	5.23614	5.25921	5.28228	5.30432	5.32566	5.34699	5.36833
-0.192786	2	2	2	2	2	2	2	2	2	2	2	2	2	2	2	2	2	2	2	2	2	2	2	2	2	2	2	2	2	2	2	2	2	2	5.09642	5.1166	5.13695	5.15872	5.18049	5.20226	5.22403	5.24626	5.26933	5.2924	5.31548	5.33855	5.36059	5.38192	5.40326
-0.191784	2	2	2	2	2	2	2	2	2	2	2	2	2	2	2	2	2	2	2	2	2	2	2	2	2	2	2	2	2	2	2	2	2	2	5.12803	5.14838	5.17015	5.19192	5.21368	5.23545	5.25722	5.27945	5.30252	5.3256	5.34867	5.37175	5.39482	5.41686	5.43819
-0.190782	2	2	2	2	2	2	2	2	2	2	2	2	2	2	2	2	2	2	2	2	2	2	2	2	2	2	2	2	2	2	2	2	2	2	5.1598	5.18157	5.20334	5.22511	5.24688	5.26865	5.29042	5.31264	5.33572	5.35879	5.38187	5.40494	5.42801	5.45109	5.47312
-0.18978	2	2	2	2	2	2	2	2	2	2	2	2	2	2	2	2	2	2	2	2	2	2	2	2	2	2	2	2	2	2	2	2	2	2	5.1935	5.21527	5.23704	5.25881	5.28058	5.30235	5.32412	5.34685	5.36993	5.393	5.41607	5.43915	5.46222	5.48529	5.50837
-0.188778	2	2	2	2	2	2	2	2	2	2	2	2	2	2	2	2	2	2	2	2	2	2	2	2	2	2	2	2	2	2	2	2	2	2	5.22785	5.25036	5.27213	5.2939	5.31567	5.33744	5.35921	5.3821	5.40691	5.42999	5.45306	5.47613	5.49921	5.52228	5.54536
-0.187776	2	2	2	2	2	2	2	2	2	2	2	2	2	2	2	2	2	2	2	2	2	2	2	2	2	2	2	2	2	2	2	2	2	2	5.26118	5.2847	5.30722	5.32899	5.35076	5.37253	5.3943	5.41719	5.44216	5.46697	5.49005	5.51312	5.53619	5.55927	5.58234
-0.186774	2	2	2	2	2	2	2	2	2	2	2	2	2	2	2	2	2	2	2	2	2	2	2	2	2	2	2	2	2	2	2	2	2	2	5.29452	5.31804	5.34156	5.36408	5.38585	5.40762	5.42939	5.45228	5.47725	5.50222	5.52703	5.55011	5.57318	5.59625	5.61933
-0.185772	2	2	2	2	2	2	2	2	2	2	2	2	2	2	2	2	2	2	2	2	2	2	2	2	2	2	2	2	2	2	2	2	2	2	5.32786	5.35138	5.3749	5.39842	5.42094	5.44271	5.46448	5.48737	5.51234	5.53731	5.56228	5.58709	5.61017	5.63324	5.65632
-0.18477	2	2	2	2	2	2	2	2	2	2	2	2	2	2	2	2	2	2	2	2	2	2	2	2	2	2	2	2	2	2	2	2	2	2	5.3612	5.38472	5.40824	5.43176	5.45528	5.4778	5.49957	5.52246	5.54743	5.5724	5.59737	5.62235	5.64715	5.67023	5.6933
-0.183768	2	2	2	2	2	2	2	2	2	2	2	2	2	2	2	2	2	2	2	2	2	2	2	2	2	2	2	2	2	2	2	2	2	2	5.39454	5.41806	5.44158	5.4651	5.48862	5.51214	5.53465	5.55755	5.58252	5.60749	5.63246	5.65743	5.68241	5.70721	5.73029
-0.182766	2	2	2	2	2	2	2	2	2	2	2	2	2	2	2	2	2	2	2	2	2	2	2	2	2	2	2	2	2	2	2	2	2	2	5.42788	5.4514	5.47492	5.49844	5.52196	5.54548	5.569	5.59264	5.61761	5.64258	5.66755	5.69252	5.7175	5.74247	5.76728
-0.181764	2	2	2	2	2	2	2	2	2	2	2	2	2	2	2	2	2	2	2	2	2	2	2	2	2	2	2	2	2	2	2	2	2	2	5.46257	5.48609	5.50961	5.53313	5.55665	5.58017	5.60394	5.62921	5.65418	5.67915	5.70412	5.72909	5.75406	5.77903	5.80533
-0.180762	2	2	2	2	2	2	2	2	2	2	2	2	2	2	2	2	2	2	2	2	2	2	2	2	2	2	2	2	2	2	2	2	2	2	5.49765	5.52117	5.54469	5.56821	5.59173	5.6155	5.64092	5.66619	5.69116	5.71613	5.7411	5.76607	5.79104	5.81734	5.84438
-0.17976	2	2	2	2	2	2	2	2	2	2	2	2	2	2	2	2	2	2	2	2	2	2	2	2	2	2	2	2	2	2	2	2	2	2	5.53273	5.55625	5.57977	5.60329	5.62706	5.65248	5.67791	5.70317	5.72814	5.75311	5.77808	5.80305	5.82936	5.8564	5.88344
-0.178758	2	2	2	2	2	2	2	2	2	2	2	2	2	2	2	2	2	2	2	2	2	2	2	2	2	2	2	2	2	2	2	2	2	2	5.5678	5.59132	5.61484	5.63861	5.66404	5.68946	5.71489	5.74015	5.76512	5.79009	5.81506	5.84137	5.86841	5.89545	5.92249
-0.177756	2	2	2	2	2	2	2	2	2	2	2	2	2	2	2	2	2	2	2	2	2	2	2	2	2	2	2	2	2	2	2	2	2	2	5.60288	5.6264	5.65017	5.6756	5.70102	5.72644	5.75187	5.77713	5.8021	5.82708	5.85338	5.88042	5.90746	5.9345	5.96154
-0.176754	2	2	2	2	2	2	2	2	2	2	2	2	2	2	2	2	2	2	2	2	2	2	2	2	2	2	2	2	2	2	2	2	2	2	5.63796	5.66173	5.68715	5.71258	5.738	5.76343	5.78885	5.81412	5.83909	5.86539	5.89243	5.91947	5.94651	5.97355	6.00059
-0.175752	2	2	2	2	2	2	2	2	2	2	2	2	2	2	2	2	2	2	2	2	2	2	2	2	2	2	2	2	2	2	2	2	2	2	5.67329	5.69871	5.72414	5.74956	5.77498	5.80041	5.82583	5.8511	5.8774	5.90444	5.93148	5.95852	5.98556	6.0126	6.03964
-0.17475	2	2	2	2	2	2	2	2	2	2	2	2	2	2	2	2	2	2	2	2	2	2	2	2	2	2	2	2	2	2	2	2	2	2	5.71024	5.73566	5.76109	5.78651	5.81193	5.83736	5.86278	5.89004	5.91708	5.94412	5.97116	5.9982	6.02524	6.05228	6.07932
-0.173748	2	2	2	2	2	2	2	2	2	2	2	2	2	2	2	2	2	2	2	2	2	2	2	2	2	2	2	2	2	2	2	2	2	2	5.74711	5.77253	5.79796	5.82338	5.84881	5.87423	5.90099	5.92912	5.95829	5.98533	6.01237	6.03941	6.06644	6.09348	6.12052
-0.172746	2	2	2	2	2	2	2	2	2	2	2	2	2	2	2	2	2	2	2	2	2	2	2	2	2	2	2	2	2	2	2	2	2	2	5.78398	5.8094	5.83483	5.86025	5.88568	5.91244	5.93993	5.96807	5.99737	6.02653	6.05357	6.08061	6.10765	6.13469	6.16173
-0.171744	2	2	2	2	2	2	2	2	2	2	2	2	2	2	2	2	2	2	2	2	2	2	2	2	2	2	2	2	2	2	2	2	2	2	5.82085	5.84627	5.8717	5.89712	5.92388	5.95138	5.97888	6.00701	6.03631	6.06561	6.09478	6.12182	6.14886	6.1759	6.20294
-0.170742	2	2	2	2	2	2	2	2	2	2	2	2	2	2	2	2	2	2	2	2	2	2	2	2	2	2	2	2	2	2	2	2	2	2	5.85772	5.88314	5.90857	5.93533	5.96283	5.99032	6.01782	6.04595	6.07526	6.10456	6.13386	6.16302	6.19006	6.2171	6.24414
-0.16974	2	2	2	2	2	2	2	2	2	2	2	2	2	2	2	2	2	2	2	2	2	2	2	2	2	2	2	2	2	2	2	2	2	2	5.89459	5.92002	5.94677	5.97427	6.00177	6.02927	6.05676	6.0849	6.1142	6.1435	6.1728	6.20211	6.23127	6.25831	6.28535
-0.168738	2	2	2	2	2	2	2	2	2	2	2	2	2	2	2	2	2	2	2	2	2	2	2	2	2	2	2	2	2	2	2	2	2	2	5.93146	5.95822	5.98572	6.01322	6.04071	6.06821	6.09571	6.12384	6.15314	6.18245	6.21175	6.24105	6.27035	6.29952	6.32656
-0.167736	2	2	2	2	2	2	2	2	2	2	2	2	2	2	2	2	2	2	2	2	2	2	2	2	2	2	2	2	2	2	2	2	2	2	5.96967	5.99717	6.02466	6.05216	6.07966	6.10716	6.13465	6.16279	6.19209	6.22139	6.25069	6.27999	6.3093	6.3386	6.36776
-0.166734	2	2	2	2	2	2	2	2	2	2	2	2	2	2	2	2	2	2	2	2	2	2	2	2	2	2	2	2	2	2	2	2	2	2	6.01024	6.03774	6.06524	6.09274	6.12023	6.14773	6.17523	6.20336	6.23266	6.26197	6.29127	6.32057	6.34987	6.37917	6.41012
-0.165732	2	2	2	2	2	2	2	2	2	2	2	2	2	2	2	2	2	2	2	2	2	2	2	2	2	2	2	2	2	2	2	2	2	2	6.04902	6.07871	6.10621	6.13371	6.16121	6.1887	6.2162	6.24433	6.27364	6.30294	6.33224	6.36154	6.39084	6.42179	6.45356
-0.16473	2	2	2	2	2	2	2	2	2	2	2	2	2	2	2	2	2	2	2	2	2	2	2	2	2	2	2	2	2	2	2	2	2	2	6.08772	6.11749	6.14718	6.17468	6.20218	6.22968	6.25717	6.28531	6.31461	6.34391	6.37321	6.40252	6.43346	6.46523	6.49699
-0.163728	2	2	2	2	2	2	2	2	2	2	2	2	2	2	2	2	2	2	2	2	2	2	2	2	2	2	2	2	2	2	2	2	2	2	6.12642	6.15619	6.18596	6.21566	6.24315	6.27065	6.29815	6.32628	6.35558	6.38488	6.41419	6.44514	6.4769	6.50866	6.54043
-0.162726	2	2	2	2	2	2	2	2	2	2	2	2	2	2	2	2	2	2	2	2	2	2	2	2	2	2	2	2	2	2	2	2	2	2	6.16512	6.19489	6.22466	6.25443	6.28413	6.31162	6.33912	6.36725	6.39655	6.42586	6.45681	6.48857	6.52034	6.5521	6.58386
-0.161724	2	2	2	2	2	2	2	2	2	2	2	2	2	2	2	2	2	2	2	2	2	2	2	2	2	2	2	2	2	2	2	2	2	2	6.20382	6.23359	6.26336	6.29313	6.3229	6.3526	6.38009	6.40823	6.43753	6.46848	6.50024	6.53201	6.56377	6.59553	6.6273
-0.160722	2	2	2	2	2	2	2	2	2	2	2	2	2	2	2	2	2	2	2	2	2	2	2	2	2	2	2	2	2	2	2	2	2	2	6.24252	6.27229	6.30206	6.33183	6.3616	6.39137	6.42107	6.4492	6.48015	6.51191	6.54368	6.57544	6.60721	6.63897	6.67073
-0.15972	2	2	2	2	2	2	2	2	2	2	2	2	2	2	2	2	2	2	2	2	2	2	2	2	2	2	2	2	2	2	2	2	2	2	6.28181	6.31158	6.34135	6.37112	6.40089	6.43066	6.46044	6.49256	6.52433	6.55609	6.58785	6.61962	6.65138	6.68315	6.71491
-0.158718	2	2	2	2	2	2	2	2	2	2	2	2	2	2	2	2	2	2	2	2	2	2	2	2	2	2	2	2	2	2	2	2	2	2	6.32237	6.35214	6.38191	6.41169	6.44146	6.47123	6.5027	6.53577	6.57011	6.60187	6.63363	6.6654	6.69716	6.72893	6.76069
-0.157716	2	2	2	2	2	2	2	2	2	2	2	2	2	2	2	2	2	2	2	2	2	2	2	2	2	2	2	2	2	2	2	2	2	2	6.36294	6.39271	6.42248	6.45225	6.48202	6.5135	6.54582	6.57888	6.61331	6.64765	6.67941	6.71118	6.74294	6.77471	6.80647
-0.156714	2	2	2	2	2	2	2	2	2	2	2	2	2	2	2	2	2	2	2	2	2	2	2	2	2	2	2	2	2	2	2	2	2	2	6.4035	6.43327	6.46304	6.49282	6.52429	6.55661	6.58893	6.62199	6.65642	6.69085	6.72519	6.75696	6.78872	6.82049	6.85225
-0.155712	2	2	2	2	2	2	2	2	2	2	2	2	2	2	2	2	2	2	2	2	2	2	2	2	2	2	2	2	2	2	2	2	2	2	6.44407	6.47384	6.50361	6.53508	6.5674	6.59972	6.63204	6.6651	6.69953	6.73397	6.7684	6.80274	6.8345	6.86627	6.89803
-0.15471	2	2	2	2	2	2	2	2	2	2	2	2	2	2	2	2	2	2	2	2	2	2	2	2	2	2	2	2	2	2	2	2	2	2	6.48463	6.5144	6.54588	6.57819	6.61051	6.64283	6.67515	6.70821	6.74264	6.77708	6.81151	6.84594	6.88028	6.91205	6.94381
-0.153708	2	2	2	2	2	2	2	2	2	2	2	2	2	2	2	2	2	2	2	2	2	2	2	2	2	2	2	2	2	2	2	2	2	2	6.5252	6.55667	6.58899	6.62131	6.65362	6.68594	6.71826	6.75132	6.78575	6.82019	6.85462	6.88905	6.92349	6.95783	6.98959
-0.152706	2	2	2	2	2	2	2	2	2	2	2	2	2	2	2	2	2	2	2	2	2	2	2	2	2	2	2	2	2	2	2	2	2	2	6.56746	6.59978	6.6321	6.66442	6.69673	6.72905	6.76137	6.79443	6.82886	6.8633	6.89773	6.93216	6.9666	7.00103	7.03537
-0.151704	2	2	2	2	2	2	2	2	2	2	2	2	2	2	2	2	2	2	2	2	2	2	2	2	2	2	2	2	2	2	2	2	2	2	6.61251	6.64483	6.67715	6.70946	6.74178	6.7741	6.80642	6.83948	6.87391	6.90835	6.94278	6.97721	7.01165	7.04608	7.08248
-0.150702	2	2	2	2	2	2	2	2	2	2	2	2	2	2	2	2	2	2	2	2	2	2	2	2	2	2	2	2	2	2	2	2	2	2	6.65503	6.69028	6.7226	6.75491	6.78723	6.81955	6.85187	6.88493	6.91936	6.9538	6.98823	7.02266	7.0571	7.0935	7.13077
-0.1497	2	2	2	2	2	2	2	2	2	2	2	2	2	2	2	2	2	2	2	2	2	2	2	2	2	2	2	2	2	2	2	2	2	2	6.69752	6.7328	6.76804	6.80036	6.83268	6.865	6.89731	6.93038	6.96481	6.99924	7.03368	7.06811	7.10451	7.14178	7.17905
-0.148698	2	2	2	2	2	2	2	2	2	2	2	2	2	2	2	2	2	2	2	2	2	2	2	2	2	2	2	2	2	2	2	2	2	2	6.74	6.77528	6.81056	6.84581	6.87813	6.91045	6.94276	6.97583	7.01026	7.04469	7.07913	7.11553	7.1528	7.19007	7.22734
-0.147696	2	2	2	2	2	2	2	2	2	2	2	2	2	2	2	2	2	2	2	2	2	2	2	2	2	2	2	2	2	2	2	2	2	2	6.78249	6.81777	6.85305	6.88833	6.92358	6.95589	6.98821	7.02127	7.05571	7.09014	7.12654	7.16381	7.20108	7.23835	7.27562
-0.146694	2	2	2	2	2	2	2	2	2	2	2	2	2	2	2	2	2	2	2	2	2	2	2	2	2	2	2	2	2	2	2	2	2	2	6.82498	6.86026	6.89554	6.93081	6.96609	7.00134	7.03366	7.06672	7.10116	7.13756	7.17483	7.2121	7.24937	7.28664	7.32391
-0.145692	2	2	2	2	2	2	2	2	2	2	2	2	2	2	2	2	2	2	2	2	2	2	2	2	2	2	2	2	2	2	2	2	2	2	6.86746	6.90274	6.93802	6.9733	7.00858	7.04386	7.07911	7.11217	7.14857	7.18584	7.22311	7.26038	7.29765	7.33492	7.37219
-0.14469	2	2	2	2	2	2	2	2	2	2	2	2	2	2	2	2	2	2	2	2	2	2	2	2	2	2	2	2	2	2	2	2	2	2	6.91054	6.94582	6.9811	7.01638	7.05166	7.08694	7.12222	7.16011	7.19738	7.23465	7.27192	7.30919	7.34646	7.38373	7.421
-0.143688	2	2	2	2	2	2	2	2	2	2	2	2	2	2	2	2	2	2	2	2	2	2	2	2	2	2	2	2	2	2	2	2	2	2	6.95477	6.99005	7.02532	7.0606	7.09588	7.13116	7.1683	7.20704	7.2472	7.28447	7.32174	7.35901	7.39628	7.43355	7.47082
-0.142686	2	2	2	2	2	2	2	2	2	2	2	2	2	2	2	2	2	2	2	2	2	2	2	2	2	2	2	2	2	2	2	2	2	2	6.99899	7.03427	7.06955	7.10483	7.14011	7.17724	7.2152	7.25395	7.29413	7.33429	7.37156	7.40883	7.4461	7.48337	7.52064
-0.141684	2	2	2	2	2	2	2	2	2	2	2	2	2	2	2	2	2	2	2	2	2	2	2	2	2	2	2	2	2	2	2	2	2	2	7.04321	7.07849	7.11377	7.14905	7.18619	7.22414	7.2621	7.30085	7.34103	7.38122	7.42138	7.45865	7.49592	7.53319	7.57046
-0.140682	2	2	2	2	2	2	2	2	2	2	2	2	2	2	2	2	2	2	2	2	2	2	2	2	2	2	2	2	2	2	2	2	2	2	7.08743	7.12271	7.15799	7.19513	7.23309	7.27105	7.309	7.34775	7.38794	7.42812	7.46831	7.50847	7.54574	7.58301	7.62028
-0.13968	2	2	2	2	2	2	2	2	2	2	2	2	2	2	2	2	2	2	2	2	2	2	2	2	2	2	2	2	2	2	2	2	2	2	7.13166	7.16693	7.20407	7.24203	7.27999	7.31795	7.35591	7.39465	7.43484	7.47502	7.51521	7.5554	7.59556	7.63283	7.6701
-0.138678	2	2	2	2	2	2	2	2	2	2	2	2	2	2	2	2	2	2	2	2	2	2	2	2	2	2	2	2	2	2	2	2	2	2	7.17588	7.21302	7.25097	7.28893	7.32689	7.36485	7.40281	7.44155	7.48174	7.52193	7.56211	7.6023	7.64249	7.68265	7.71992
-0.137676	2	2	2	2	2	2	2	2	2	2	2	2	2	2	2	2	2	2	2	2	2	2	2	2	2	2	2	2	2	2	2	2	2	2	7.22196	7.25992	7.29788	7.33583	7.37379	7.41175	7.44971	7.48845	7.52864	7.56883	7.60902	7.6492	7.68939	7.72958	7.76974
-0.136674	2	2	2	2	2	2	2	2	2	2	2	2	2	2	2	2	2	2	2	2	2	2	2	2	2	2	2	2	2	2	2	2	2	2	7.27006	7.30806	7.34602	7.38398	7.42194	7.45989	7.49785	7.53779	7.57968	7.61987	7.66006	7.70025	7.74044	7.78062	7.82081
-0.135672	2	2	2	2	2	2	2	2	2	2	2	2	2	2	2	2	2	2	2	2	2	2	2	2	2	2	2	2	2	2	2	2	2	2	7.31554	7.35637	7.39437	7.43233	7.47029	7.50825	7.54621	7.58615	7.62973	7.67162	7.71181	7.752	7.79219	7.83237	7.87256
-0.13467	2	2	2	2	2	2	2	2	2	2	2	2	2	2	2	2	2	2	2	2	2	2	2	2	2	2	2	2	2	2	2	2	2	2	7.36103	7.40186	7.44269	7.48069	7.51865	7.5566	7.59456	7.6345	7.67809	7.72167	7.76356	7.80375	7.84394	7.88413	7.92431
-0.133668	2	2	2	2	2	2	2	2	2	2	2	2	2	2	2	2	2	2	2	2	2	2	2	2	2	2	2	2	2	2	2	2	2	2	7.40651	7.44734	7.48817	7.529	7.567	7.60496	7.64292	7.68286	7.72644	7.77002	7.81361	7.8555	7.89569	7.93588	7.97607
-0.132666	2	2	2	2	2	2	2	2	2	2	2	2	2	2	2	2	2	2	2	2	2	2	2	2	2	2	2	2	2	2	2	2	2	2	7.45199	7.49282	7.53365	7.57448	7.61532	7.65332	7.69127	7.73121	7.7748	7.81838	7.86196	7.90555	7.94744	7.98763	8.02782
-0.131664	2	2	2	2	2	2	2	2	2	2	2	2	2	2	2	2	2	2	2	2	2	2	2	2	2	2	2	2	2	2	2	2	2	2	7.49748	7.53831	7.57914	7.61997	7.6608	7.70163	7.73963	7.77957	7.82315	7.86674	7.91032	7.9539	7.99749	8.03938	8.07957
-0.130662	2	2	2	2	2	2	2	2	2	2	2	2	2	2	2	2	2	2	2	2	2	2	2	2	2	2	2	2	2	2	2	2	2	2	7.54296	7.58379	7.62462	7.66545	7.70628	7.74711	7.78794	7.82792	7.87151	7.91509	7.95867	8.00226	8.04584	8.08943	8.13132
-0.12966	2	2	2	2	2	2	2	2	2	2	2	2	2	2	2	2	2	2	2	2	2	2	2	2	2	2	2	2	2	2	2	2	2	2	7.58888	7.62971	7.67054	7.71137	7.7522	7.79303	7.83386	7.877	7.92059	7.96417	8.00776	8.05134	8.09492	8.13851	8.18298
-0.128658	2	2	2	2	2	2	2	2	2	2	2	2	2	2	2	2	2	2	2	2	2	2	2	2	2	2	2	2	2	2	2	2	2	2	7.63556	7.67639	7.71722	7.75805	7.79888	7.83971	7.88317	7.92734	7.97092	8.01451	8.05809	8.10167	8.14526	8.18973	8.23717
-0.127656	2	2	2	2	2	2	2	2	2	2	2	2	2	2	2	2	2	2	2	2	2	2	2	2	2	2	2	2	2	2	2	2	2	2	7.68224	7.72307	7.7639	7.80473	7.84556	7.88902	7.9335	7.97767	8.02126	8.06484	8.10842	8.15201	8.19648	8.24392	8.29136
-0.126654	2	2	2	2	2	2	2	2	2	2	2	2	2	2	2	2	2	2	2	2	2	2	2	2	2	2	2	2	2	2	2	2	2	2	7.72892	7.76975	7.81058	7.85141	7.89487	7.93935	7.98384	8.02801	8.07159	8.11517	8.15876	8.20323	8.25067	8.29811	8.34555
-0.125652	2	2	2	2	2	2	2	2	2	2	2	2	2	2	2	2	2	2	2	2	2	2	2	2	2	2	2	2	2	2	2	2	2	2	7.77559	7.81643	7.85726	7.90071	7.9452	7.98969	8.03417	8.07834	8.12192	8.16551	8.20998	8.25742	8.30486	8.3523	8.39973
-0.12465	2	2	2	2	2	2	2	2	2	2	2	2	2	2	2	2	2	2	2	2	2	2	2	2	2	2	2	2	2	2	2	2	2	2	7.82227	7.8631	7.90656	7.95105	7.99553	8.04002	8.08451	8.12867	8.17226	8.21673	8.26417	8.31161	8.35905	8.40648	8.45392
-0.123648	2	2	2	2	2	2	2	2	2	2	2	2	2	2	2	2	2	2	2	2	2	2	2	2	2	2	2	2	2	2	2	2	2	2	7.86895	7.91241	7.9569	8.00138	8.04587	8.09035	8.13484	8.17901	8.22348	8.27092	8.31836	8.3658	8.41323	8.46067	8.50811
-0.122646	2	2	2	2	2	2	2	2	2	2	2	2	2	2	2	2	2	2	2	2	2	2	2	2	2	2	2	2	2	2	2	2	2	2	7.91826	7.96274	8.00723	8.05171	8.0962	8.14069	8.18517	8.23023	8.27767	8.32511	8.37255	8.41998	8.46742	8.51486	8.5623
-0.121644	2	2	2	2	2	2	2	2	2	2	2	2	2	2	2	2	2	2	2	2	2	2	2	2	2	2	2	2	2	2	2	2	2	2	7.96663	8.01112	8.0556	8.10009	8.14458	8.18906	8.23447	8.28422	8.33413	8.38157	8.42901	8.47644	8.52388	8.57132	8.61876
-0.120642	2	2	2	2	2	2	2	2	2	2	2	2	2	2	2	2	2	2	2	2	2	2	2	2	2	2	2	2	2	2	2	2	2	2	8.01474	8.05923	8.10371	8.1482	8.19268	8.23809	8.28654	8.33629	8.38843	8.43834	8.48578	8.53322	8.58066	8.62809	8.67553
-0.11964	2	2	2	2	2	2	2	2	2	2	2	2	2	2	2	2	2	2	2	2	2	2	2	2	2	2	2	2	2	2	2	2	2	2	8.06285	8.10733	8.15182	8.1963	8.24171	8.29016	8.33862	8.38837	8.4405	8.49264	8.54255	8.58999	8.63743	8.68487	8.7323
-0.118638	2	2	2	2	2	2	2	2	2	2	2	2	2	2	2	2	2	2	2	2	2	2	2	2	2	2	2	2	2	2	2	2	2	2	8.11095	8.15544	8.19992	8.24533	8.29378	8.34224	8.39069	8.44044	8.49258	8.54471	8.59685	8.64676	8.6942	8.74164	8.78908
-0.117636	2	2	2	2	2	2	2	2	2	2	2	2	2	2	2	2	2	2	2	2	2	2	2	2	2	2	2	2	2	2	2	2	2	2	8.15906	8.20354	8.24895	8.2974	8.34586	8.39431	8.44276	8.49251	8.54465	8.59679	8.64892	8.70106	8.75097	8.79841	8.84585
-0.116634	2	2	2	2	2	2	2	2	2	2	2	2	2	2	2	2	2	2	2	2	2	2	2	2	2	2	2	2	2	2	2	2	2	2	8.20716	8.25257	8.30102	8.34948	8.39793	8.44638	8.49484	8.54459	8.59672	8.64886	8.701	8.75313	8.80527	8.85518	8.90262
-0.115632	2	2	2	2	2	2	2	2	2	2	2	2	2	2	2	2	2	2	2	2	2	2	2	2	2	2	2	2	2	2	2	2	2	2	8.25619	8.30464	8.3531	8.40155	8.45	8.49846	8.54691	8.59666	8.6488	8.70094	8.75307	8.80521	8.85734	8.90948	8.95939
-0.11463	2	2	2	2	2	2	2	2	2	2	2	2	2	2	2	2	2	2	2	2	2	2	2	2	2	2	2	2	2	2	2	2	2	2	8.30913	8.35758	8.40604	8.45449	8.50294	8.5514	8.59985	8.6496	8.70174	8.75387	8.80601	8.85815	8.91028	8.96242	9.01622
-0.113628	2	2	2	2	2	2	2	2	2	2	2	2	2	2	2	2	2	2	2	2	2	2	2	2	2	2	2	2	2	2	2	2	2	2	8.36095	8.41187	8.46032	8.50877	8.55723	8.60568	8.65413	8.70388	8.75602	8.80816	8.86029	8.91243	8.96456	9.01837	9.07701
-0.112626	2	2	2	2	2	2	2	2	2	2	2	2	2	2	2	2	2	2	2	2	2	2	2	2	2	2	2	2	2	2	2	2	2	2	8.41077	8.46368	8.5146	8.56306	8.61151	8.65996	8.70842	8.75817	8.8103	8.86244	8.91457	8.96671	9.02051	9.07916	9.1378
-0.111624	2	2	2	2	2	2	2	2	2	2	2	2	2	2	2	2	2	2	2	2	2	2	2	2	2	2	2	2	2	2	2	2	2	2	8.46059	8.51351	8.56642	8.61734	8.66579	8.71424	8.7627	8.81245	8.86458	8.91672	8.96886	9.02266	9.0813	9.13995	9.19859
-0.110622	2	2	2	2	2	2	2	2	2	2	2	2	2	2	2	2	2	2	2	2	2	2	2	2	2	2	2	2	2	2	2	2	2	2	8.51041	8.56333	8.61624	8.66916	8.72007	8.76853	8.81698	8.86673	8.91887	8.971	9.02481	9.08345	9.14209	9.20073	9.25938
-0.10962	2	2	2	2	2	2	2	2	2	2	2	2	2	2	2	2	2	2	2	2	2	2	2	2	2	2	2	2	2	2	2	2	2	2	8.56024	8.61315	8.66606	8.71898	8.77189	8.82281	8.87126	8.92101	8.97315	9.02695	9.08559	9.14424	9.20288	9.26152	9.32016
-0.108618	2	2	2	2	2	2	2	2	2	2	2	2	2	2	2	2	2	2	2	2	2	2	2	2	2	2	2	2	2	2	2	2	2	2	8.61006	8.66297	8.71589	8.7688	8.82171	8.87463	8.92554	8.97529	9.0291	9.08774	9.14638	9.20503	9.26367	9.32231	9.38095
-0.107616	2	2	2	2	2	2	2	2	2	2	2	2	2	2	2	2	2	2	2	2	2	2	2	2	2	2	2	2	2	2	2	2	2	2	8.65988	8.71279	8.76571	8.81862	8.87154	8.92445	8.97736	9.03124	9.08989	9.14853	9.20717	9.26581	9.32446	9.3831	9.44174
-0.106614	2	2	2	2	2	2	2	2	2	2	2	2	2	2	2	2	2	2	2	2	2	2	2	2	2	2	2	2	2	2	2	2	2	2	8.71174	8.76466	8.81757	8.87048	8.9234	8.97631	9.0311	9.09555	9.1617	9.22034	9.27899	9.33763	9.39627	9.45491	9.51356
-0.105612	2	2	2	2	2	2	2	2	2	2	2	2	2	2	2	2	2	2	2	2	2	2	2	2	2	2	2	2	2	2	2	2	2	2	8.76382	8.81673	8.86965	8.92256	8.97547	9.03026	9.09047	9.15492	9.22717	9.29333	9.35197	9.41061	9.46925	9.52789	9.58654
-0.10461	2	2	2	2	2	2	2	2	2	2	2	2	2	2	2	2	2	2	2	2	2	2	2	2	2	2	2	2	2	2	2	2	2	2	8.8159	8.86881	8.92172	8.97464	9.02942	9.08963	9.14984	9.21429	9.28654	9.3588	9.42495	9.48359	9.54223	9.60088	9.65952
-0.103608	2	2	2	2	2	2	2	2	2	2	2	2	2	2	2	2	2	2	2	2	2	2	2	2	2	2	2	2	2	2	2	2	2	2	8.86797	8.92089	8.9738	9.02859	9.0888	9.14901	9.20922	9.27367	9.34592	9.41817	9.49042	9.55657	9.61522	9.67386	9.7325
-0.102606	2	2	2	2	2	2	2	2	2	2	2	2	2	2	2	2	2	2	2	2	2	2	2	2	2	2	2	2	2	2	2	2	2	2	8.92005	8.97296	9.02775	9.08796	9.14817	9.20838	9.26859	9.33304	9.40529	9.47754	9.54979	9.62204	9.6882	9.74684	9.80548
-0.101604	2	2	2	2	2	2	2	2	2	2	2	2	2	2	2	2	2	2	2	2	2	2	2	2	2	2	2	2	2	2	2	2	2	2	8.97213	9.02691	9.08712	9.14733	9.20754	9.26775	9.32796	9.39242	9.46467	9.53692	9.60917	9.68142	9.75367	9.81982	9.87847
-0.100602	2	2	2	2	2	2	2	2	2	2	2	2	2	2	2	2	2	2	2	2	2	2	2	2	2	2	2	2	2	2	2	2	2	2	9.02608	9.08629	9.1465	9.20671	9.26692	9.32713	9.38734	9.45179	9.52404	9.59629	9.66854	9.74079	9.81304	9.88529	9.95145
-0.0996	2	2	2	2	2	2	2	2	2	2	2	2	2	2	2	2	2	2	2	2	2	2	2	2	2	2	2	2	2	2	2	2	2	2	9.08433	9.14454	9.20475	9.26496	9.32517	9.38538	9.44559	9.52871	9.60301	9.67526	9.74751	9.81977	9.89202	9.96427	10.0365
-0.098598	2	2	2	2	2	2	2	2	2	2	2	2	2	2	2	2	2	2	2	2	2	2	2	2	2	2	2	2	2	2	2	2	2	2	9.14101	9.20122	9.26143	9.32164	9.38185	9.44207	9.5161	9.60338	9.70736	9.78167	9.85392	9.92617	9.99842	10.0707	10.1429
-0.097596	2	2	2	2	2	2	2	2	2	2	2	2	2	2	2	2	2	2	2	2	2	2	2	2	2	2	2	2	2	2	2	2	2	2	9.1977	9.25791	9.31812	9.37833	9.43854	9.51258	9.59077	9.67805	9.78203	9.88602	9.96032	10.0326	10.1048	10.1771	10.2493
-0.096594	2	2	2	2	2	2	2	2	2	2	2	2	2	2	2	2	2	2	2	2	2	2	2	2	2	2	2	2	2	2	2	2	2	2	9.25438	9.31459	9.3748	9.43501	9.50905	9.58724	9.66544	9.75271	9.8567	9.96068	10.0647	10.139	10.2112	10.2835	10.3557
-0.095592	2	2	2	2	2	2	2	2	2	2	2	2	2	2	2	2	2	2	2	2	2	2	2	2	2	2	2	2	2	2	2	2	2	2	9.31107	9.37128	9.43149	9.50553	9.58372	9.66191	9.7401	9.82738	9.93137	10.0354	10.1393	10.2433	10.3176	10.3899	10.4621
-0.09459	2	2	2	2	2	2	2	2	2	2	2	2	2	2	2	2	2	2	2	2	2	2	2	2	2	2	2	2	2	2	2	2	2	2	9.36775	9.42796	9.502	9.58019	9.65839	9.73658	9.81477	9.90205	10.006	10.11	10.214	10.318	10.422	10.4963	10.5685
-0.093588	2	2	2	2	2	2	2	2	2	2	2	2	2	2	2	2	2	2	2	2	2	2	2	2	2	2	2	2	2	2	2	2	2	2	9.42443	9.49847	9.57667	9.65486	9.73305	9.81125	9.88944	9.97672	10.0807	10.1847	10.2887	10.3927	10.4966	10.6006	10.6749
-0.092586	2	2	2	2	2	2	2	2	2	2	2	2	2	2	2	2	2	2	2	2	2	2	2	2	2	2	2	2	2	2	2	2	2	2	9.49495	9.57314	9.65133	9.72953	9.80772	9.88591	9.96411	10.0514	10.1554	10.2594	10.3633	10.4673	10.5713	10.6753	10.7793
-0.091584	2	2	2	2	2	2	2	2	2	2	2	2	2	2	2	2	2	2	2	2	2	2	2	2	2	2	2	2	2	2	2	2	2	2	9.59106	9.67208	9.75027	9.82846	9.90666	9.98485	10.063	10.1306	10.2022	10.3062	10.4102	10.5141	10.6181	10.7221	10.8261
-0.090582	2	2	2	2	2	2	2	2	2	2	2	2	2	2	2	2	2	2	2	2	2	2	2	2	2	2	2	2	2	2	2	2	2	2	9.66035	9.77004	9.85106	9.92925	10.0074	10.0856	10.1638	10.2314	10.2793	10.3509	10.4549	10.5588	10.6628	10.7668	10.8708
-0.08958	2	2	2	2	2	2	2	2	2	2	2	2	2	2	2	2	2	2	2	2	2	2	2	2	2	2	2	2	2	2	2	2	2	2	9.72964	9.83933	9.94902	10.03	10.1082	10.1864	10.2646	10.3321	10.38	10.4279	10.4996	10.6035	10.7075	10.8115	10.9155
-0.088578	2	2	2	2	2	2	2	2	2	2	2	2	2	2	2	2	2	2	2	2	2	2	2	2	2	2	2	2	2	2	2	2	2	2	9.79893	9.90862	10.0183	10.128	10.209	10.2872	10.3654	10.4329	10.4808	10.5287	10.5766	10.6482	10.7522	10.8562	10.9602
-0.087576	2	2	2	2	2	2	2	2	2	2	2	2	2	2	2	2	2	2	2	2	2	2	2	2	2	2	2	2	2	2	2	2	2	2	9.86823	9.97791	10.0876	10.1973	10.307	10.388	10.4662	10.5337	10.5816	10.6295	10.6774	10.7253	10.7969	10.9009	11.0049
-0.086574	2	2	2	2	2	2	2	2	2	2	2	2	2	2	2	2	2	2	2	2	2	2	2	2	2	2	2	2	2	2	2	2	2	2	9.93752	10.0472	10.1569	10.2666	10.3763	10.486	10.567	10.6345	10.6824	10.7303	10.7782	10.8261	10.874	10.9456	11.0496
-0.085572	2	2	2	2	2	2	2	2	2	2	2	2	2	2	2	2	2	2	2	2	2	2	2	2	2	2	2	2	2	2	2	2	2	2	10.0068	10.1165	10.2262	10.3359	10.4456	10.5552	10.6649	10.7353	10.7832	10.8311	10.879	10.9269	10.9748	11.0227	11.0943
-0.08457	2	2	2	2	2	2	2	2	2	2	2	2	2	2	2	2	2	2	2	2	2	2	2	2	2	2	2	2	2	2	2	2	2	2	10.084	10.1936	10.3033	10.413	10.5227	10.6324	10.7421	10.8079	10.8558	10.9037	10.9516	10.9995	11.0474	11.0953	11.1413
-0.083568	2	2	2	2	2	2	2	2	2	2	2	2	2	2	2	2	2	2	2	2	2	2	2	2	2	2	2	2	2	2	2	2	2	2	10.171	10.2807	10.3904	10.5001	10.6098	10.7195	10.7894	10.8449	10.8928	10.9407	10.9886	11.0365	11.0844	11.1304	11.1723
-0.082566	2	2	2	2	2	2	2	2	2	2	2	2	2	2	2	2	2	2	2	2	2	2	2	2	2	2	2	2	2	2	2	2	2	2	10.2581	10.3678	10.4775	10.5872	10.6969	10.7668	10.8264	10.8818	10.9297	10.9776	11.0255	11.0734	11.1195	11.1614	11.2032
-0.081564	2	2	2	2	2	2	2	2	2	2	2	2	2	2	2	2	2	2	2	2	2	2	2	2	2	2	2	2	2	2	2	2	2	2	10.3452	10.4549	10.5646	10.6742	10.7442	10.8038	10.8633	10.9188	10.9667	11.0146	11.0625	11.1086	11.1504	11.1923	11.2342
-0.080562	2	2	2	2	2	2	2	2	2	2	2	2	2	2	2	2	2	2	2	2	2	2	2	2	2	2	2	2	2	2	2	2	2	2	10.4323	10.5419	10.6516	10.7215	10.7811	10.8407	10.9003	10.9558	11.0037	11.0516	11.0977	11.1395	11.1814	11.2233	11.2652
-0.07956	2	2	2	2	2	2	2	2	2	2	2	2	2	2	2	2	2	2	2	2	2	2	2	2	2	2	2	2	2	2	2	2	2	2	10.5193	10.629	10.6989	10.7585	10.8181	10.8777	10.9373	10.9928	11.0407	11.0867	11.1286	11.1705	11.2124	11.2543	11.2961
-0.078558	2	2	2	2	2	2	2	2	2	2	2	2	2	2	2	2	2	2	2	2	2	2	2	2	2	2	2	2	2	2	2	2	2	2	10.6064	10.6763	10.7359	10.7955	10.8551	10.9147	10.9743	11.0298	11.0758	11.1177	11.1596	11.2015	11.2433	11.2852	11.3271
-0.077556	2	2	2	2	2	2	2	2	2	2	2	2	2	2	2	2	2	2	2	2	2	2	2	2	2	2	2	2	2	2	2	2	2	2	10.6537	10.7133	10.7729	10.8325	10.8921	10.9517	11.0113	11.0649	11.1068	11.1487	11.1905	11.2324	11.2743	11.3162	11.358
-0.076554	2	2	2	2	2	2	2	2	2	2	2	2	2	2	2	2	2	2	2	2	2	2	2	2	2	2	2	2	2	2	2	2	2	2	10.6865	10.743	10.8026	10.8622	10.9218	10.9813	11.0409	11.0943	11.1362	11.1781	11.2199	11.2618	11.3037	11.3456	11.404
-0.075552	2	2	2	2	2	2	2	2	2	2	2	2	2	2	2	2	2	2	2	2	2	2	2	2	2	2	2	2	2	2	2	2	2	2	10.7435	10.7754	10.8319	10.8915	10.9511	11.0107	11.0703	11.1236	11.1655	11.2074	11.2492	11.2911	11.333	11.3915	11.4536
-0.07455	2	2	2	2	2	2	2	2	2	2	2	2	2	2	2	2	2	2	2	2	2	2	2	2	2	2	2	2	2	2	2	2	2	2	10.8005	10.8324	10.8644	10.9208	10.9804	11.04	11.0996	11.1529	11.1948	11.2367	11.2786	11.3204	11.3789	11.4411	11.5032
-0.073548	2	2	2	2	2	2	2	2	2	2	2	2	2	2	2	2	2	2	2	2	2	2	2	2	2	2	2	2	2	2	2	2	2	2	10.8574	10.8894	10.9213	10.9533	11.0097	11.0693	11.1289	11.1822	11.2241	11.266	11.3079	11.3664	11.4285	11.4907	11.5528
-0.072546	2	2	2	2	2	2	2	2	2	2	2	2	2	2	2	2	2	2	2	2	2	2	2	2	2	2	2	2	2	2	2	2	2	2	10.9144	10.9463	10.9783	11.0102	11.0422	11.0986	11.1582	11.2116	11.2534	11.2953	11.3538	11.416	11.4781	11.5403	11.6024
-0.071544	2	2	2	2	2	2	2	2	2	2	2	2	2	2	2	2	2	2	2	2	2	2	2	2	2	2	2	2	2	2	2	2	2	2	10.9714	11.0033	11.0352	11.0672	11.0991	11.1311	11.1875	11.2409	11.2827	11.3412	11.4034	11.4656	11.5277	11.5899	11.652
-0.070542	2	2	2	2	2	2	2	2	2	2	2	2	2	2	2	2	2	2	2	2	2	2	2	2	2	2	2	2	2	2	2	2	2	2	11.0283	11.0603	11.0922	11.1242	11.1561	11.1881	11.22	11.2702	11.3287	11.3908	11.453	11.5152	11.5773	11.6395	11.7016
-0.06954	2	2	2	2	2	2	2	2	2	2	2	2	2	2	2	2	2	2	2	2	2	2	2	2	2	2	2	2	2	2	2	2	2	2	11.0759	11.1079	11.1398	11.1717	11.2037	11.2356	11.2676	11.3196	11.3831	11.4453	11.5074	11.5696	11.6317	11.6939	11.7561
-0.068538	2	2	2	2	2	2	2	2	2	2	2	2	2	2	2	2	2	2	2	2	2	2	2	2	2	2	2	2	2	2	2	2	2	2	11.1128	11.1447	11.1767	11.2086	11.2406	11.2725	11.3139	11.368	11.4417	11.5052	11.5674	11.6295	11.6917	11.7538	11.816
-0.067536	2	2	2	2	2	2	2	2	2	2	2	2	2	2	2	2	2	2	2	2	2	2	2	2	2	2	2	2	2	2	2	2	2	2	11.1497	11.1816	11.2136	11.2455	11.2775	11.3188	11.3622	11.4163	11.4901	11.5638	11.6273	11.6895	11.7516	11.8138	11.876
-0.066534	2	2	2	2	2	2	2	2	2	2	2	2	2	2	2	2	2	2	2	2	2	2	2	2	2	2	2	2	2	2	2	2	2	2	11.1866	11.2185	11.2505	11.2824	11.3237	11.3672	11.4106	11.4647	11.5384	11.6122	11.6859	11.7494	11.8116	11.8737	11.9359
-0.065532	2	2	2	2	2	2	2	2	2	2	2	2	2	2	2	2	2	2	2	2	2	2	2	2	2	2	2	2	2	2	2	2	2	2	11.2235	11.2554	11.2873	11.3287	11.3721	11.4155	11.4589	11.513	11.5868	11.6605	11.7343	11.808	11.8715	11.9337	11.9958
-0.06453	2	2	2	2	2	2	2	2	2	2	2	2	2	2	2	2	2	2	2	2	2	2	2	2	2	2	2	2	2	2	2	2	2	2	11.2603	11.2923	11.3336	11.377	11.4205	11.4639	11.5073	11.5614	11.6352	11.7089	11.7827	11.8564	11.9301	11.9936	12.0558
-0.063528	2	2	2	2	2	2	2	2	2	2	2	2	2	2	2	2	2	2	2	2	2	2	2	2	2	2	2	2	2	2	2	2	2	2	11.2972	11.3386	11.382	11.4254	11.4688	11.5122	11.5557	11.6098	11.6835	11.7573	11.831	11.9048	11.9785	12.0523	12.1157
-0.062526	2	2	2	2	2	2	2	2	2	2	2	2	2	2	2	2	2	2	2	2	2	2	2	2	2	2	2	2	2	2	2	2	2	2	11.3435	11.3869	11.4303	11.4738	11.5172	11.5606	11.604	11.6581	11.7319	11.8056	11.8794	11.9531	12.0269	12.1006	12.1744
-0.061524	2	2	2	2	2	2	2	2	2	2	2	2	2	2	2	2	2	2	2	2	2	2	2	2	2	2	2	2	2	2	2	2	2	2	11.3962	11.4434	11.4868	11.5302	11.5736	11.6171	11.6605	11.7146	11.7883	11.8621	11.9358	12.0096	12.0833	12.1571	12.2307
-0.060522	2	2	2	2	2	2	2	2	2	2	2	2	2	2	2	2	2	2	2	2	2	2	2	2	2	2	2	2	2	2	2	2	2	2	11.4258	11.4962	11.5434	11.5868	11.6303	11.6737	11.7171	11.7712	11.8449	11.9187	11.9924	12.0662	12.1399	12.2135	12.2871
-0.05952	2	2	2	2	2	2	2	2	2	2	2	2	2	2	2	2	2	2	2	2	2	2	2	2	2	2	2	2	2	2	2	2	2	2	11.4555	11.5259	11.5963	11.6434	11.6869	11.7303	11.7737	11.8278	11.9016	11.9753	12.0491	12.1228	12.1964	12.27	12.3436
-0.058518	2	2	2	2	2	2	2	2	2	2	2	2	2	2	2	2	2	2	2	2	2	2	2	2	2	2	2	2	2	2	2	2	2	2	11.4852	11.5555	11.6259	11.6963	11.7435	11.7869	11.8303	11.8844	11.9582	12.0319	12.1057	12.1793	12.2529	12.3265	12.4001
-0.057516	2	2	2	2	2	2	2	2	2	2	2	2	2	2	2	2	2	2	2	2	2	2	2	2	2	2	2	2	2	2	2	2	2	2	11.5148	11.5852	11.6556	11.726	11.7963	11.8435	11.8869	11.941	12.0148	12.0885	12.1622	12.2358	12.3094	12.383	12.4566
-0.056514	2	2	2	2	2	2	2	2	2	2	2	2	2	2	2	2	2	2	2	2	2	2	2	2	2	2	2	2	2	2	2	2	2	2	11.5445	11.6148	11.6852	11.7556	11.826	11.8964	11.9436	11.9977	12.0714	12.145	12.2186	12.2922	12.3658	12.4394	12.513
-0.055512	2	2	2	2	2	2	2	2	2	2	2	2	2	2	2	2	2	2	2	2	2	2	2	2	2	2	2	2	2	2	2	2	2	2	11.5741	11.6445	11.7149	11.7853	11.8557	11.926	11.9964	12.0543	12.1279	12.2015	12.2751	12.3487	12.4223	12.4959	12.5695
-0.05451	2	2	2	2	2	2	2	2	2	2	2	2	2	2	2	2	2	2	2	2	2	2	2	2	2	2	2	2	2	2	2	2	2	2	11.5907	11.6611	11.7315	11.8019	11.8723	11.9427	12.0131	12.0955	12.1709	12.2445	12.318	12.3916	12.4652	12.5388	12.6124
-0.053508	2	2	2	2	2	2	2	2	2	2	2	2	2	2	2	2	2	2	2	2	2	2	2	2	2	2	2	2	2	2	2	2	2	2	11.5939	11.6643	11.7347	11.8051	11.8755	11.9458	12.0277	12.1123	12.1981	12.2734	12.347	12.4206	12.4942	12.5678	12.6414
-0.052506	2	2	2	2	2	2	2	2	2	2	2	2	2	2	2	2	2	2	2	2	2	2	2	2	2	2	2	2	2	2	2	2	2	2	11.5971	11.6675	11.7379	11.8082	11.8786	11.9604	12.0444	12.129	12.2148	12.3007	12.376	12.4496	12.5232	12.5968	12.6704
-0.051504	2	2	2	2	2	2	2	2	2	2	2	2	2	2	2	2	2	2	2	2	2	2	2	2	2	2	2	2	2	2	2	2	2	2	11.6003	11.6706	11.741	11.8114	11.8932	11.9772	12.0611	12.1457	12.2316	12.3174	12.4033	12.4786	12.5522	12.6258	12.6994
-0.050502	2	2	2	2	2	2	2	2	2	2	2	2	2	2	2	2	2	2	2	2	2	2	2	2	2	2	2	2	2	2	2	2	2	2	11.6034	11.6738	11.7442	11.826	11.9099	11.9939	12.0778	12.1624	12.2483	12.3341	12.42	12.5059	12.5812	12.6548	12.7284
-0.0495	2	2	2	2	2	2	2	2	2	2	2	2	2	2	2	2	2	2	2	2	2	2	2	2	2	2	2	2	2	2	2	2	2	2	11.6066	11.677	11.7588	11.8427	11.9267	12.0106	12.0945	12.1791	12.265	12.3508	12.4367	12.5226	12.6084	12.6837	12.7573
-0.048498	2	2	2	2	2	2	2	2	2	2	2	2	2	2	2	2	2	2	2	2	2	2	2	2	2	2	2	2	2	2	2	2	2	2	11.6098	11.6916	11.7755	11.8594	11.9434	12.0273	12.1112	12.1958	12.2817	12.3676	12.4534	12.5393	12.6251	12.711	12.7863
-0.047496	2	2	2	2	2	2	2	2	2	2	2	2	2	2	2	2	2	2	2	2	2	2	2	2	2	2	2	2	2	2	2	2	2	2	11.6244	11.7083	11.7923	11.8762	11.9601	12.044	12.128	12.2126	12.2985	12.3843	12.4702	12.5561	12.6419	12.7278	12.8137
-0.046494	2	2	2	2	2	2	2	2	2	2	2	2	2	2	2	2	2	2	2	2	2	2	2	2	2	2	2	2	2	2	2	2	2	2	11.6452	11.7298	11.8137	11.8976	11.9816	12.0655	12.1494	12.238	12.3313	12.4172	12.503	12.5889	12.6748	12.7606	12.8465
-0.045492	2	2	2	2	2	2	2	2	2	2	2	2	2	2	2	2	2	2	2	2	2	2	2	2	2	2	2	2	2	2	2	2	2	2	11.6628	11.7506	11.8352	11.9191	12.003	12.0869	12.1709	12.2595	12.3567	12.45	12.5359	12.6217	12.7076	12.7935	12.8793
-0.04449	2	2	2	2	2	2	2	2	2	2	2	2	2	2	2	2	2	2	2	2	2	2	2	2	2	2	2	2	2	2	2	2	2	2	11.6804	11.7682	11.856	11.9405	12.0245	12.1084	12.1923	12.2809	12.3782	12.4754	12.5687	12.6546	12.7404	12.8263	12.9122
-0.043488	2	2	2	2	2	2	2	2	2	2	2	2	2	2	2	2	2	2	2	2	2	2	2	2	2	2	2	2	2	2	2	2	2	2	11.698	11.7858	11.8736	11.9614	12.0459	12.1298	12.2138	12.3024	12.3996	12.4969	12.5941	12.6874	12.7733	12.8591	12.945
-0.042486	2	2	2	2	2	2	2	2	2	2	2	2	2	2	2	2	2	2	2	2	2	2	2	2	2	2	2	2	2	2	2	2	2	2	11.7156	11.8034	11.8912	11.979	12.0667	12.1513	12.2352	12.3238	12.4211	12.5183	12.6156	12.7128	12.8061	12.892	12.9778
-0.041484	2	2	2	2	2	2	2	2	2	2	2	2	2	2	2	2	2	2	2	2	2	2	2	2	2	2	2	2	2	2	2	2	2	2	11.7332	11.821	11.9088	11.9966	12.0843	12.1721	12.2567	12.3453	12.4425	12.5398	12.637	12.7343	12.8315	12.9248	13.0106
-0.040482	2	2	2	2	2	2	2	2	2	2	2	2	2	2	2	2	2	2	2	2	2	2	2	2	2	2	2	2	2	2	2	2	2	2	11.7508	11.8386	11.9264	12.0142	12.1019	12.1897	12.2775	12.3668	12.464	12.5612	12.6585	12.7557	12.853	12.9502	13.0435
-0.03948	2	2	2	2	2	2	2	2	2	2	2	2	2	2	2	2	2	2	2	2	2	2	2	2	2	2	2	2	2	2	2	2	2	2	11.7733	11.8611	11.9489	12.0366	12.1244	12.2122	12.3	12.3911	12.4883	12.5856	12.6828	12.78	12.8773	12.9745	13.0736
-0.038478	2	2	2	2	2	2	2	2	2	2	2	2	2	2	2	2	2	2	2	2	2	2	2	2	2	2	2	2	2	2	2	2	2	2	11.7983	11.8881	11.9759	12.0637	12.1514	12.2392	12.327	12.4181	12.5153	12.6126	12.7098	12.8071	12.9043	13.0034	13.1054
-0.037476	2	2	2	2	2	2	2	2	2	2	2	2	2	2	2	2	2	2	2	2	2	2	2	2	2	2	2	2	2	2	2	2	2	2	11.8224	11.9131	12.0029	12.0907	12.1785	12.2662	12.354	12.4451	12.5424	12.6396	12.7369	12.8341	12.9332	13.0352	13.1373
-0.036474	2	2	2	2	2	2	2	2	2	2	2	2	2	2	2	2	2	2	2	2	2	2	2	2	2	2	2	2	2	2	2	2	2	2	11.8465	11.9372	12.0279	12.1177	12.2055	12.2933	12.381	12.4722	12.5694	12.6666	12.7639	12.8629	12.965	13.067	13.1691
-0.035472	2	2	2	2	2	2	2	2	2	2	2	2	2	2	2	2	2	2	2	2	2	2	2	2	2	2	2	2	2	2	2	2	2	2	11.8706	11.9613	12.052	12.1427	12.2325	12.3203	12.4081	12.4992	12.5964	12.6937	12.7927	12.8948	12.9968	13.0989	13.2009
-0.03447	2	2	2	2	2	2	2	2	2	2	2	2	2	2	2	2	2	2	2	2	2	2	2	2	2	2	2	2	2	2	2	2	2	2	11.8946	11.9854	12.0761	12.1668	12.2575	12.3473	12.4351	12.5262	12.6234	12.7225	12.8246	12.9266	13.0287	13.1307	13.2327
-0.033468	2	2	2	2	2	2	2	2	2	2	2	2	2	2	2	2	2	2	2	2	2	2	2	2	2	2	2	2	2	2	2	2	2	2	11.9187	12.0094	12.1002	12.1909	12.2816	12.3723	12.4621	12.5532	12.6523	12.7543	12.8564	12.9584	13.0605	13.1625	13.2646
-0.032466	2	2	2	2	2	2	2	2	2	2	2	2	2	2	2	2	2	2	2	2	2	2	2	2	2	2	2	2	2	2	2	2	2	2	11.9428	12.0335	12.1242	12.215	12.3057	12.3964	12.4871	12.5819	12.684	12.786	12.8881	12.9901	13.0922	13.1942	13.2962
-0.031464	2	2	2	2	2	2	2	2	2	2	2	2	2	2	2	2	2	2	2	2	2	2	2	2	2	2	2	2	2	2	2	2	2	2	11.9663	12.0574	12.1481	12.2389	12.3296	12.4203	12.511	12.6067	12.7105	12.8125	12.9146	13.0166	13.1187	13.2207	13.3228
-0.030462	2	2	2	2	2	2	2	2	2	2	2	2	2	2	2	2	2	2	2	2	2	2	2	2	2	2	2	2	2	2	2	2	2	2	11.9882	12.0809	12.172	12.2628	12.3535	12.4442	12.5349	12.6306	12.7352	12.839	12.9411	13.0431	13.1452	13.2472	13.3493
-0.02946	2	2	2	2	2	2	2	2	2	2	2	2	2	2	2	2	2	2	2	2	2	2	2	2	2	2	2	2	2	2	2	2	2	2	12.01	12.1028	12.1955	12.2867	12.3774	12.4681	12.5588	12.6545	12.7591	12.8638	12.9676	13.0696	13.1717	13.2737	13.3758
-0.028458	2	2	2	2	2	2	2	2	2	2	2	2	2	2	2	2	2	2	2	2	2	2	2	2	2	2	2	2	2	2	2	2	2	2	12.0319	12.1246	12.2174	12.3102	12.4013	12.492	12.5827	12.6784	12.783	12.8877	12.9923	13.0961	13.1982	13.3002	13.4023
-0.027456	2	2	2	2	2	2	2	2	2	2	2	2	2	2	2	2	2	2	2	2	2	2	2	2	2	2	2	2	2	2	2	2	2	2	12.0537	12.1465	12.2393	12.332	12.4248	12.5159	12.6066	12.7023	12.8069	12.9116	13.0162	13.1209	13.2247	13.3267	13.4288
-0.026454	2	2	2	2	2	2	2	2	2	2	2	2	2	2	2	2	2	2	2	2	2	2	2	2	2	2	2	2	2	2	2	2	2	2	12.0756	12.1684	12.2611	12.3539	12.4467	12.5394	12.6305	12.7262	12.8308	12.9355	13.0401	13.1448	13.2494	13.3532	13.4553
-0.025452	2	2	2	2	2	2	2	2	2	2	2	2	2	2	2	2	2	2	2	2	2	2	2	2	2	2	2	2	2	2	2	2	2	2	12.0974	12.1902	12.283	12.3758	12.4685	12.5613	12.6541	12.7501	12.8547	12.9594	13.064	13.1687	13.2733	13.378	13.4818
-0.02445	2	2	2	2	2	2	2	2	2	2	2	2	2	2	2	2	2	2	2	2	2	2	2	2	2	2	2	2	2	2	2	2	2	2	12.1169	12.2096	12.3024	12.3952	12.4879	12.5807	12.6735	12.7711	12.8758	12.9804	13.0851	13.1897	13.2944	13.399	13.5042
-0.023448	2	2	2	2	2	2	2	2	2	2	2	2	2	2	2	2	2	2	2	2	2	2	2	2	2	2	2	2	2	2	2	2	2	2	12.1342	12.227	12.3198	12.4125	12.5053	12.5981	12.692	12.7897	12.8944	12.999	13.1037	13.2083	13.313	13.4182	13.5241
-0.022446	2	2	2	2	2	2	2	2	2	2	2	2	2	2	2	2	2	2	2	2	2	2	2	2	2	2	2	2	2	2	2	2	2	2	12.1516	12.2444	12.3371	12.4299	12.5227	12.6165	12.7106	12.8083	12.913	13.0176	13.1223	13.2269	13.3321	13.4381	13.544
-0.021444	2	2	2	2	2	2	2	2	2	2	2	2	2	2	2	2	2	2	2	2	2	2	2	2	2	2	2	2	2	2	2	2	2	2	12.1689	12.2617	12.3545	12.4472	12.5411	12.6352	12.7292	12.8269	12.9316	13.0362	13.1409	13.2461	13.352	13.458	13.564
-0.020442	2	2	2	2	2	2	2	2	2	2	2	2	2	2	2	2	2	2	2	2	2	2	2	2	2	2	2	2	2	2	2	2	2	2	12.1863	12.2791	12.3718	12.4657	12.5597	12.6538	12.7478	12.8456	12.9502	13.0549	13.16	13.266	13.372	13.4779	13.5839
-0.01944	2	2	2	2	2	2	2	2	2	2	2	2	2	2	2	2	2	2	2	2	2	2	2	2	2	2	2	2	2	2	2	2	2	2	12.2037	12.2964	12.3903	12.4843	12.5784	12.6724	12.7664	12.8642	12.9688	13.074	13.18	13.2859	13.3919	13.4978	13.6038
-0.018438	2	2	2	2	2	2	2	2	2	2	2	2	2	2	2	2	2	2	2	2	2	2	2	2	2	2	2	2	2	2	2	2	2	2	12.221	12.3149	12.4089	12.5029	12.597	12.691	12.785	12.8828	12.988	13.0939	13.1999	13.3058	13.4118	13.5178	13.6237
-0.017436	2	2	2	2	2	2	2	2	2	2	2	2	2	2	2	2	2	2	2	2	2	2	2	2	2	2	2	2	2	2	2	2	2	2	12.2392	12.3332	12.4272	12.5213	12.6153	12.7093	12.8033	12.9016	13.0075	13.1135	13.2194	13.3254	13.4314	13.5373	13.6433
-0.016434	2	2	2	2	2	2	2	2	2	2	2	2	2	2	2	2	2	2	2	2	2	2	2	2	2	2	2	2	2	2	2	2	2	2	12.2524	12.3465	12.4405	12.5345	12.6285	12.7226	12.8166	12.9148	13.0208	13.1268	13.2327	13.3387	13.4447	13.5506	13.6566
-0.015432	2	2	2	2	2	2	2	2	2	2	2	2	2	2	2	2	2	2	2	2	2	2	2	2	2	2	2	2	2	2	2	2	2	2	12.2653	12.3597	12.4538	12.5478	12.6418	12.7358	12.8298	12.9281	13.0341	13.1401	13.2461	13.352	13.458	13.5639	13.6699
-0.01443	2	2	2	2	2	2	2	2	2	2	2	2	2	2	2	2	2	2	2	2	2	2	2	2	2	2	2	2	2	2	2	2	2	2	12.2782	12.3725	12.4669	12.561	12.6551	12.7491	12.8431	12.9413	13.0474	13.1534	13.2594	13.3653	13.4713	13.5772	13.6832
-0.013428	2	2	2	2	2	2	2	2	2	2	2	2	2	2	2	2	2	2	2	2	2	2	2	2	2	2	2	2	2	2	2	2	2	2	12.291	12.3854	12.4798	12.5742	12.6683	12.7623	12.8564	12.9546	13.0606	13.1666	13.2726	13.3786	13.4846	13.5906	13.6965
-0.012426	2	2	2	2	2	2	2	2	2	2	2	2	2	2	2	2	2	2	2	2	2	2	2	2	2	2	2	2	2	2	2	2	2	2	12.3039	12.3983	12.4927	12.5871	12.6815	12.7756	12.8696	12.9679	13.0739	13.1799	13.2859	13.3919	13.4979	13.6039	13.7098
-0.011424	2	2	2	2	2	2	2	2	2	2	2	2	2	2	2	2	2	2	2	2	2	2	2	2	2	2	2	2	2	2	2	2	2	2	12.3168	12.4112	12.5056	12.6	12.6944	12.7888	12.8829	12.9811	13.0871	13.1931	13.2991	13.4052	13.5112	13.6172	13.7231
-0.010422	2	2	2	2	2	2	2	2	2	2	2	2	2	2	2	2	2	2	2	2	2	2	2	2	2	2	2	2	2	2	2	2	2	2	12.3297	12.4241	12.5185	12.6129	12.7073	12.8017	12.8961	12.9944	13.1004	13.2064	13.3124	13.4184	13.5244	13.6304	13.7364
-0.00942	2	2	2	2	2	2	2	2	2	2	2	2	2	2	2	2	2	2	2	2	2	2	2	2	2	2	2	2	2	2	2	2	2	2	12.3394	12.4338	12.5282	12.6226	12.717	12.8114	12.9058	13.0041	13.1101	13.2161	13.3222	13.4282	13.5342	13.6402	13.746
-0.008418	2	2	2	2	2	2	2	2	2	2	2	2	2	2	2	2	2	2	2	2	2	2	2	2	2	2	2	2	2	2	2	2	2	2	12.3468	12.4412	12.5356	12.63	12.7244	12.8188	12.9129	13.0112	13.1172	13.2232	13.3292	13.4352	13.5412	13.647	13.7526
-0.007416	2	2	2	2	2	2	2	2	2	2	2	2	2	2	2	2	2	2	2	2	2	2	2	2	2	2	2	2	2	2	2	2	2	2	12.3541	12.4485	12.5429	12.6373	12.7317	12.8258	12.92	13.0183	13.1243	13.2303	13.3363	13.4423	13.5481	13.6536	13.7591
-0.006414	2	2	2	2	2	2	2	2	2	2	2	2	2	2	2	2	2	2	2	2	2	2	2	2	2	2	2	2	2	2	2	2	2	2	12.3615	12.4559	12.5503	12.6447	12.7388	12.8329	12.927	13.0253	13.1313	13.2373	13.3433	13.4491	13.5547	13.6602	13.7657
-0.005412	2	2	2	2	2	2	2	2	2	2	2	2	2	2	2	2	2	2	2	2	2	2	2	2	2	2	2	2	2	2	2	2	2	2	12.3688	12.4632	12.5576	12.6518	12.7459	12.84	12.9341	13.0324	13.1384	13.2444	13.3502	13.4557	13.5612	13.6668	13.7723
-0.00441	2	2	2	2	2	2	2	2	2	2	2	2	2	2	2	2	2	2	2	2	2	2	2	2	2	2	2	2	2	2	2	2	2	2	12.3762	12.4706	12.5647	12.6588	12.7529	12.847	12.9411	13.0394	13.1455	13.2513	13.3568	13.4623	13.5678	13.6733	13.7789
-0.003408	2	2	2	2	2	2	2	2	2	2	2	2	2	2	2	2	2	2	2	2	2	2	2	2	2	2	2	2	2	2	2	2	2	2	12.3835	12.4777	12.5718	12.6659	12.76	12.8541	12.9482	13.0465	13.1523	13.2578	13.3633	13.4689	13.5744	13.6799	13.7854
-0.002406	2	2	2	2	2	2	2	2	2	2	2	2	2	2	2	2	2	2	2	2	2	2	2	2	2	2	2	2	2	2	2	2	2	2	12.3899	12.484	12.5781	12.6722	12.7663	12.8604	12.9546	13.0527	13.1582	13.2637	13.3692	13.4748	13.5803	13.6858	13.7913
-0.001404	2	2	2	2	2	2	2	2	2	2	2	2	2	2	2	2	2	2	2	2	2	2	2	2	2	2	2	2	2	2	2	2	2	2	12.3879	12.482	12.5761	12.6702	12.7643	12.8584	12.9525	13.0507	13.1562	13.2618	13.3673	13.4728	13.5783	13.6838	13.7894
-0.000402	2	2	2	2	2	2	2	2	2	2	2	2	2	2	2	2	2	2	2	2	2	2	2	2	2	2	2	2	2	2	2	2	2	2	12.386	12.48	12.5741	12.6682	12.7623	12.8564	12.9505	13.0487	13.1542	13.2598	13.3653	13.4708	13.5764	13.6819	13.7874
0.0006	2	2	2	2	2	2	2	2	2	2	2	2	2	2	2	2	2	2	2	2	2	2	2	2	2	2	2	2	2	2	2	2	2	2	12.3841	12.4781	12.5721	12.6662	12.7603	12.8544	12.9485	13.0467	13.1522	13.2578	13.3633	13.4689	13.5744	13.6799	13.7854
0.001602	2	2	2	2	2	2	2	2	2	2	2	2	2	2	2	2	2	2	2	2	2	2	2	2	2	2	2	2	2	2	2	2	2	2	12.3822	12.4762	12.5702	12.6642	12.7583	12.8524	12.9465	13.0446	13.1502	13.2558	13.3613	13.4669	13.5724	13.6779	13.7835
0.002604	2	2	2	2	2	2	2	2	2	2	2	2	2	2	2	2	2	2	2	2	2	2	2	2	2	2	2	2	2	2	2	2	2	2	12.3803	12.4743	12.5683	12.6623	12.7563	12.8504	12.9445	13.0426	13.1482	13.2538	13.3593	13.4649	13.5705	13.676	13.7815
0.003606	2	2	2	2	2	2	2	2	2	2	2	2	2	2	2	2	2	2	2	2	2	2	2	2	2	2	2	2	2	2	2	2	2	2	12.3783	12.4723	12.5664	12.6604	12.7544	12.8484	12.9425	13.0406	13.1462	13.2518	13.3573	13.4629	13.5685	13.674	13.7795
0.004608	2	2	2	2	2	2	2	2	2	2	2	2	2	2	2	2	2	2	2	2	2	2	2	2	2	2	2	2	2	2	2	2	2	2	12.3764	12.4704	12.5644	12.6585	12.7525	12.8465	12.9405	13.0386	13.1442	13.2497	13.3553	13.4609	13.5664	13.672	13.7776
0.00561	2	2	2	2	2	2	2	2	2	2	2	2	2	2	2	2	2	2	2	2	2	2	2	2	2	2	2	2	2	2	2	2	2	2	12.3727	12.4667	12.5607	12.6547	12.7488	12.8428	12.9368	13.0343	13.1399	13.2454	13.351	13.4566	13.5621	13.6677	13.773
0.006612	2	2	2	2	2	2	2	2	2	2	2	2	2	2	2	2	2	2	2	2	2	2	2	2	2	2	2	2	2	2	2	2	2	2	12.3678	12.4618	12.5558	12.6498	12.7438	12.8378	12.9309	13.0284	13.134	13.2395	13.3451	13.4507	13.5562	13.6615	13.7664
0.007614	2	2	2	2	2	2	2	2	2	2	2	2	2	2	2	2	2	2	2	2	2	2	2	2	2	2	2	2	2	2	2	2	2	2	12.3628	12.4569	12.5509	12.6449	12.7389	12.832	12.925	13.0225	13.1281	13.2336	13.3392	13.4448	13.55	13.6549	13.7598
0.008616	2	2	2	2	2	2	2	2	2	2	2	2	2	2	2	2	2	2	2	2	2	2	2	2	2	2	2	2	2	2	2	2	2	2	12.3579	12.4519	12.5459	12.64	12.7331	12.8261	12.9192	13.0166	13.1222	13.2277	13.3333	13.4386	13.5435	13.6484	13.7532
0.009618	2	2	2	2	2	2	2	2	2	2	2	2	2	2	2	2	2	2	2	2	2	2	2	2	2	2	2	2	2	2	2	2	2	2	12.353	12.447	12.541	12.6341	12.7272	12.8202	12.9133	13.0107	13.1163	13.2218	13.3271	13.432	13.5369	13.6418	13.7467
0.01062	2	2	2	2	2	2	2	2	2	2	2	2	2	2	2	2	2	2	2	2	2	2	2	2	2	2	2	2	2	2	2	2	2	2	12.3481	12.4421	12.5352	12.6282	12.7213	12.8143	12.9074	13.0048	13.1104	13.2156	13.3205	13.4254	13.5303	13.6352	13.7401
0.011622	2	2	2	2	2	2	2	2	2	2	2	2	2	2	2	2	2	2	2	2	2	2	2	2	2	2	2	2	2	2	2	2	2	2	12.3431	12.4362	12.5293	12.6223	12.7154	12.8084	12.9015	12.9989	13.1042	13.2091	13.314	13.4188	13.5237	13.6286	13.7335
0.012624	2	2	2	2	2	2	2	2	2	2	2	2	2	2	2	2	2	2	2	2	2	2	2	2	2	2	2	2	2	2	2	2	2	2	12.3371	12.4301	12.5232	12.6162	12.7093	12.8023	12.8954	12.9926	13.0975	13.2024	13.3072	13.4121	13.517	13.6219	13.7268
0.013626	2	2	2	2	2	2	2	2	2	2	2	2	2	2	2	2	2	2	2	2	2	2	2	2	2	2	2	2	2	2	2	2	2	2	12.3294	12.4222	12.5153	12.6083	12.7014	12.7944	12.8875	12.9847	13.0896	13.1945	13.2994	13.4042	13.5091	13.614	13.7178
0.014628	2	2	2	2	2	2	2	2	2	2	2	2	2	2	2	2	2	2	2	2	2	2	2	2	2	2	2	2	2	2	2	2	2	2	12.3223	12.4146	12.5074	12.6004	12.6935	12.7865	12.8796	12.9768	13.0817	13.1866	13.2915	13.3964	13.5012	13.605	13.7088
0.01563	2	2	2	2	2	2	2	2	2	2	2	2	2	2	2	2	2	2	2	2	2	2	2	2	2	2	2	2	2	2	2	2	2	2	12.3153	12.4075	12.4997	12.5925	12.6856	12.7786	12.8717	12.9689	13.0738	13.1787	13.2836	13.3885	13.4923	13.596	13.6998
0.016632	2	2	2	2	2	2	2	2	2	2	2	2	2	2	2	2	2	2	2	2	2	2	2	2	2	2	2	2	2	2	2	2	2	2	12.3082	12.4004	12.4927	12.5849	12.6777	12.7708	12.8638	12.961	13.0659	13.1708	13.2757	13.3795	13.4833	13.587	13.6908
0.017634	2	2	2	2	2	2	2	2	2	2	2	2	2	2	2	2	2	2	2	2	2	2	2	2	2	2	2	2	2	2	2	2	2	2	12.3012	12.3934	12.4856	12.5778	12.67	12.7629	12.8559	12.9531	13.058	13.1629	13.2667	13.3705	13.4742	13.578	13.6818
0.018636	2	2	2	2	2	2	2	2	2	2	2	2	2	2	2	2	2	2	2	2	2	2	2	2	2	2	2	2	2	2	2	2	2	2	12.2941	12.3863	12.4785	12.5708	12.663	12.7552	12.848	12.9452	13.0501	13.1539	13.2577	13.3615	13.4652	13.569	13.6727
0.019638	2	2	2	2	2	2	2	2	2	2	2	2	2	2	2	2	2	2	2	2	2	2	2	2	2	2	2	2	2	2	2	2	2	2	12.287	12.3793	12.4715	12.5637	12.6559	12.7481	12.8404	12.9374	13.0412	13.1449	13.2487	13.3524	13.4562	13.56	13.6637
0.02064	2	2	2	2	2	2	2	2	2	2	2	2	2	2	2	2	2	2	2	2	2	2	2	2	2	2	2	2	2	2	2	2	2	2	12.2721	12.3643	12.4565	12.5488	12.641	12.7332	12.8254	12.9215	13.025	13.1288	13.2326	13.3363	13.4401	13.5439	13.6476
0.021642	2	2	2	2	2	2	2	2	2	2	2	2	2	2	2	2	2	2	2	2	2	2	2	2	2	2	2	2	2	2	2	2	2	2	12.2523	12.3445	12.4367	12.5289	12.6211	12.7134	12.8056	12.9017	13.0047	13.1083	13.2121	13.3158	13.4196	13.5234	13.6271
0.022644	2	2	2	2	2	2	2	2	2	2	2	2	2	2	2	2	2	2	2	2	2	2	2	2	2	2	2	2	2	2	2	2	2	2	12.2324	12.3247	12.4169	12.5091	12.6013	12.6936	12.7858	12.8819	12.9849	13.088	13.1916	13.2953	13.3991	13.5028	13.6066
0.023646	2	2	2	2	2	2	2	2	2	2	2	2	2	2	2	2	2	2	2	2	2	2	2	2	2	2	2	2	2	2	2	2	2	2	12.2126	12.3048	12.397	12.4893	12.5815	12.6738	12.766	12.8621	12.9652	13.0682	13.1712	13.2748	13.3786	13.4823	13.5861
0.024648	2	2	2	2	2	2	2	2	2	2	2	2	2	2	2	2	2	2	2	2	2	2	2	2	2	2	2	2	2	2	2	2	2	2	12.1928	12.285	12.3772	12.4695	12.5617	12.654	12.7463	12.8423	12.9454	13.0484	13.1515	13.2545	13.3581	13.4618	13.5656
0.02565	2	2	2	2	2	2	2	2	2	2	2	2	2	2	2	2	2	2	2	2	2	2	2	2	2	2	2	2	2	2	2	2	2	2	12.1729	12.2652	12.3574	12.4497	12.5419	12.6342	12.7265	12.8225	12.9256	13.0286	13.1317	13.2347	13.3377	13.4413	13.5451
0.026652	2	2	2	2	2	2	2	2	2	2	2	2	2	2	2	2	2	2	2	2	2	2	2	2	2	2	2	2	2	2	2	2	2	2	12.1531	12.2454	12.3376	12.4299	12.5222	12.6144	12.7067	12.8027	12.9058	13.0088	13.1119	13.2149	13.318	13.421	13.5246
0.027654	2	2	2	2	2	2	2	2	2	2	2	2	2	2	2	2	2	2	2	2	2	2	2	2	2	2	2	2	2	2	2	2	2	2	12.1327	12.225	12.3172	12.4095	12.5017	12.594	12.6863	12.7823	12.8854	12.9884	13.0915	13.1945	13.2975	13.4006	13.5036
0.028656	2	2	2	2	2	2	2	2	2	2	2	2	2	2	2	2	2	2	2	2	2	2	2	2	2	2	2	2	2	2	2	2	2	2	12.1086	12.2004	12.2926	12.3849	12.4771	12.5694	12.6617	12.7577	12.8608	12.9638	13.0669	13.1699	13.273	13.376	13.4772
0.029658	2	2	2	2	2	2	2	2	2	2	2	2	2	2	2	2	2	2	2	2	2	2	2	2	2	2	2	2	2	2	2	2	2	2	12.0858	12.1763	12.268	12.3603	12.4525	12.5448	12.6371	12.7331	12.8362	12.9392	13.0423	13.1453	13.2484	13.3495	13.4507
0.03066	2	2	2	2	2	2	2	2	2	2	2	2	2	2	2	2	2	2	2	2	2	2	2	2	2	2	2	2	2	2	2	2	2	2	12.063	12.1535	12.2439	12.3357	12.4279	12.5202	12.6125	12.7085	12.8116	12.9146	13.0177	13.1207	13.2219	13.323	13.4242
0.031662	2	2	2	2	2	2	2	2	2	2	2	2	2	2	2	2	2	2	2	2	2	2	2	2	2	2	2	2	2	2	2	2	2	2	12.0402	12.1307	12.2211	12.3116	12.4034	12.4956	12.5879	12.6839	12.787	12.89	12.9931	13.0942	13.1954	13.2966	13.3977
0.032664	2	2	2	2	2	2	2	2	2	2	2	2	2	2	2	2	2	2	2	2	2	2	2	2	2	2	2	2	2	2	2	2	2	2	12.0174	12.1078	12.1983	12.2888	12.3793	12.471	12.5633	12.6593	12.7624	12.8654	12.9666	13.0678	13.1689	13.2701	13.3712
0.033666	2	2	2	2	2	2	2	2	2	2	2	2	2	2	2	2	2	2	2	2	2	2	2	2	2	2	2	2	2	2	2	2	2	2	11.9946	12.085	12.1755	12.266	12.3565	12.4469	12.5387	12.6347	12.7378	12.839	12.9401	13.0413	13.1424	13.2436	13.3447
0.034668	2	2	2	2	2	2	2	2	2	2	2	2	2	2	2	2	2	2	2	2	2	2	2	2	2	2	2	2	2	2	2	2	2	2	11.9718	12.0622	12.1527	12.2432	12.3337	12.4241	12.5146	12.6101	12.7113	12.8125	12.9136	13.0148	13.1159	13.2171	13.3183
0.03567	2	2	2	2	2	2	2	2	2	2	2	2	2	2	2	2	2	2	2	2	2	2	2	2	2	2	2	2	2	2	2	2	2	2	11.9476	12.038	12.1285	12.219	12.3095	12.3999	12.4904	12.5832	12.6836	12.7848	12.8859	12.9871	13.0883	13.1894	13.2906
0.036672	2	2	2	2	2	2	2	2	2	2	2	2	2	2	2	2	2	2	2	2	2	2	2	2	2	2	2	2	2	2	2	2	2	2	11.9226	12.0131	12.1036	12.194	12.2845	12.375	12.4645	12.5573	12.656	12.7564	12.8576	12.9587	13.0599	13.161	13.2622
0.037674	2	2	2	2	2	2	2	2	2	2	2	2	2	2	2	2	2	2	2	2	2	2	2	2	2	2	2	2	2	2	2	2	2	2	11.8976	11.9881	12.0786	12.1691	12.2595	12.3491	12.4386	12.5314	12.6301	12.7287	12.8292	12.9303	13.0315	13.1327	13.2338
0.038676	2	2	2	2	2	2	2	2	2	2	2	2	2	2	2	2	2	2	2	2	2	2	2	2	2	2	2	2	2	2	2	2	2	2	11.8727	11.9632	12.0536	12.1441	12.2337	12.3232	12.4127	12.5055	12.6042	12.7029	12.8015	12.902	13.0031	13.1043	13.2055
[truncated: 261 more rows]
[truncated: 551 more columns]

## Sheet: Fig4e
	-0.3	-0.298998	-0.297996	-0.296994	-0.295992	-0.29499	-0.293988	-0.292986	-0.291984	-0.290982	-0.28998	-0.288978	-0.287976	-0.286974	-0.285972	-0.28497	-0.283968	-0.282966	-0.281964	-0.280962	-0.27996	-0.278958	-0.277956	-0.276954	-0.275952	-0.27495	-0.273948	-0.272946	-0.271944	-0.270942	-0.26994	-0.268938	-0.267936	-0.266934	-0.265932	-0.26493	-0.263928	-0.262926	-0.261924	-0.260922	-0.25992	-0.258918	-0.257916	-0.256914	-0.255912	-0.25491	-0.253908	-0.252906	-0.251904
[truncated: 600 more rows]
[truncated: 551 more columns]

[truncated: 19 more sheets: Fig4f, Fig4g_L3, Fig4g_L2, Fig4h_L3, Fig4h_L2, Fig4h_L1, Fig4i_L4, Fig4i_L3, Fig4i_L2, Fig4i_L1, Fig4j_L3, Fig4j_L2, Fig4k_L3, Fig4k_L2, Fig4k_L1, Fig4l_L4, Fig4l_L3, Fig4l_L2, Fig4l_L1]
